# Supplementary material for: Molecular Insight into Gene Response of Diorcinol- and Rubrolide-Treated Biofilms of the Emerging Pathogen Stenotrophomonas maltophilia
Source: Microbiol Spectr. 2022 Apr 26;10(3):e02582-21. doi: 10.1128/spectrum.02582-21 (PMC9241881; doi:10.1128/spectrum.02582-21)
Supplement: SUPPLEMENTAL FILE 2 — Supplemental material. Download spectrum.02582-21-s002.xlsx, XLSX file, 0.01 MB [file spectrum.02582-21-s002.xlsx]

## Sheet: S4_sample_metadata
Table S1:	S. maltophilia clinical isolates used in this study .
Isolate ID	Reference
K279a	1
454	2
SKK55	2
References
1	Crossman LC, Gould VC, Dow JM, Vernikos GS, Okazaki A, Sebaihia M, Saunders D, Arrowsmith C, Carver T, Peters N, Adlem E, Kerhornou A, Lord A, Murphy L, Seeger K, Squares R, Rutter S, Quail MA, Rajandream MA, Harris D, Churcher C, Bentley SD, Parkhill J, Thomson NR, Avison MB. 2008. The complete genome, comparative and functional analysis of Stenotrophomonas maltophilia reveals an organism heavil…
2	Steinmann J, Mamat U, Abda EM, Kirchhoff L, Streit WR, Schaible UE, Niemann S, Kohl TA. 2018. Analysis of Phylogenetic Variation of Stenotrophomonas maltophilia Reveals Human-Specific Branches. Front Microbiol 9:806.
