# Supplementary material for: Molecular Insight into Gene Response of Diorcinol- and Rubrolide-Treated Biofilms of the Emerging Pathogen Stenotrophomonas maltophilia
Source: Microbiol Spectr. 2022 Apr 26;10(3):e02582-21. doi: 10.1128/spectrum.02582-21 (PMC9241881; doi:10.1128/spectrum.02582-21)
Supplement: SUPPLEMENTAL FILE 3 — Supplemental material. Download spectrum.02582-21-s003.xlsx, XLSX file, 1.4 MB [file spectrum.02582-21-s003.xlsx]

## Sheet: K279a+Diorcinol I
Table S2:	Regulated genes of Stenotrophomonas maltophilia K279a after treatment with diorcinol I.
Locu-tag	Annotation	log2 fold-change	pvalue
SMLT_RS00250	integrase arm-type DNA-binding domain-containing protein	NA	NA
SMLT_RS22415	AlpA family phage regulatory protein	NA	NA
SMLT_RS00255	hypothetical protein	NA	NA
SMLT_RS00260	ogr/Delta-like zinc finger family protein	NA	NA
SMLT_RS00265	hypothetical protein	NA	NA
SMLT_RS00270	hypothetical protein	NA	NA
SMLT_RS00275	hypothetical protein	NA	NA
SMLT_RS00280	toprim domain-containing protein	NA	NA
SMLT_RS00285	DUF927 domain-containing protein	NA	NA
SMLT_RS00290	hypothetical protein	NA	NA
SMLT_RS00295	phage portal protein	NA	NA
SMLT_RS00300	XRE family transcriptional regulator	NA	NA
SMLT_RS00305	type II toxin-antitoxin system RelE/ParE family toxin	NA	NA
SMLT_RS01430	GpE family phage tail protein	NA	NA
SMLT_RS04745	tRNA-Leu	NA	NA
SMLT_RS23315	hypothetical protein	NA	NA
SMLT_RS09375	tRNA-Met	NA	NA
SMLT_RS19810	tRNA-Ile	NA	NA
SMLT_RS08980	hypothetical protein	7.94055	2.69767e-159
SMLT_RS07865	hypothetical protein	6.74049	5.39078e-100
SMLT_RS07870	MipA/OmpV family protein	6.18505	4.22833e-30
SMLT_RS09890	acetyl-CoA C-acyltransferase	5.89753	2.5442e-08
SMLT_RS23010	zinc-dependent alcohol dehydrogenase	5.65394	1.21377e-22
SMLT_RS09015	head decoration protein	5.59586	7.70523e-54
SMLT_RS18115	OmpW family protein	5.37829	1.88448e-82
SMLT_RS09895	3-hydroxyacyl-CoA dehydrogenase/enoyl-CoA hydratase family protein	5.33127	1.79653e-34
SMLT_RS09900	TetR family transcriptional regulator	5.33054	1.31407e-32
SMLT_RS00245	alcohol dehydrogenase AdhP	5.21411	4.65975e-25
SMLT_RS18610	TonB-dependent receptor	4.9671	5.61276e-29
SMLT_RS07570	bacteriohemerythrin	4.757	8.30099e-57
SMLT_RS01255	3-hydroxyisobutyrate dehydrogenase	4.73574	5.22854e-28
SMLT_RS13995	lysine decarboxylase	4.69445	2.58407e-07
SMLT_RS19625	outer membrane beta-barrel protein	4.58478	1.39724e-38
SMLT_RS05070	hypothetical protein	4.58075	4.32001e-26
SMLT_RS13990	cation diffusion facilitator family transporter	4.38071	2.00776e-07
SMLT_RS01245	enoyl-CoA hydratase	4.37211	1.76986e-22
SMLT_RS09000	hypothetical protein	4.34414	0.00054925
SMLT_RS08455	c-type cytochrome	4.27941	0.000278922
SMLT_RS09035	hypothetical protein	4.22854	6.04279e-17
SMLT_RS09005	hypothetical protein	4.17612	1.36378e-20
SMLT_RS09020	S49 family peptidase	4.16984	6.22167e-16
SMLT_RS01235	CoA-acylating methylmalonate-semialdehyde dehydrogenase	4.14088	3.39709e-44
SMLT_RS02055	bifunctional proline dehydrogenase/L-glutamate gamma-semialdehyde dehydrogenase PutA	4.12702	2.46832e-44
SMLT_RS12205	1-phosphofructokinase family hexose kinase	4.07934	4.38757e-37
SMLT_RS15630	cytochrome d ubiquinol oxidase subunit II	4.07228	1.13659e-18
SMLT_RS13205	nitrate reductase molybdenum cofactor assembly chaperone	4.07223	2.7702e-28
SMLT_RS08460	cytochrome c	4.03852	2.06208e-15
SMLT_RS17215	pyridoxamine 5'-phosphate oxidase	4.02002	4.015e-38
SMLT_RS19360	multidrug efflux RND transporter outer membrane subunit SmeF	3.97635	1.23863e-15
SMLT_RS14000	arginine/agmatine antiporter	3.92791	1.97948e-17
SMLT_RS01240	acyl-CoA dehydrogenase family protein	3.92729	3.5291e-25
SMLT_RS00860	Ax21 family protein	3.92489	4.17591e-05
SMLT_RS17365	alpha/beta hydrolase	3.92067	3.53454e-15
SMLT_RS08985	hypothetical protein	3.87218	4.53135e-06
SMLT_RS09010	major capsid protein	3.81876	1.15627e-18
SMLT_RS05080	phage tail protein I	3.78595	5.85493e-08
SMLT_RS13185	coproporphyrinogen III oxidase	3.77613	9.90575e-11
SMLT_RS05060	phage major tail tube protein	3.73492	3.11682e-11
SMLT_RS02570	hypothetical protein	3.72765	1.84171e-07
SMLT_RS08990	hypothetical protein	3.71441	4.80891e-14
SMLT_RS05085	baseplate J/gp47 family protein	3.71306	6.85079e-28
SMLT_RS20860	hypothetical protein	3.68445	1.05301e-15
SMLT_RS13200	respiratory nitrate reductase subunit gamma	3.67384	9.63877e-14
SMLT_RS03750	hypothetical protein	3.64298	1.83063e-09
SMLT_RS15635	cytochrome bd-I oxidase subunit CydX	3.64249	4.48813e-34
SMLT_RS09025	phage portal protein	3.63082	2.59247e-14
SMLT_RS18460	azurin	3.57054	6.79206e-17
SMLT_RS01250	enoyl-CoA hydratase/isomerase family protein	3.54596	1.78009e-06
SMLT_RS12215	carbohydrate porin	3.53247	1.8892e-26
SMLT_RS05055	phage tail assembly protein	3.53182	2.00595e-12
SMLT_RS13195	peptidylprolyl isomerase	3.46235	3.09489e-15
SMLT_RS09140	ATP-binding protein	3.45887	3.71634e-09
SMLT_RS19365	multidrug efflux RND transporter permease subunit SmeE	3.419	2.72004e-18
SMLT_RS01695	TonB-dependent receptor	3.39178	5.77385e-30
SMLT_RS13190	NarK/NasA family nitrate transporter	3.37608	3.40336e-06
SMLT_RS12210	PTS fructose transporter subunit IIBC	3.37411	1.18987e-17
SMLT_RS09040	hypothetical protein	3.35016	0.000341974
SMLT_RS08130	hypothetical protein	3.33969	1.16882e-37
SMLT_RS08925	lysozyme	3.32339	3.50558e-08
SMLT_RS15935	LEA type 2 family protein	3.32262	2.64658e-19
SMLT_RS02565	hypothetical protein	3.26115	3.14483e-14
SMLT_RS14355	NADH:flavin oxidoreductase/NADH oxidase family protein	3.2591	1.34144e-07
SMLT_RS21760	universal stress protein	3.22174	5.87832e-10
SMLT_RS09150	hypothetical protein	3.20814	8.16757e-22
SMLT_RS08975	tail protein	3.20759	1.19186e-12
SMLT_RS10065	oleate hydratase	3.20165	1.61097e-10
SMLT_RS12545	hypothetical protein	3.13572	2.26055e-07
SMLT_RS01815	Ax21 family protein	3.13133	3.41905e-22
SMLT_RS13515	ribonucleotide-diphosphate reductase subunit beta	3.13057	4.18341e-27
SMLT_RS13215	nitrate reductase subunit alpha	3.11946	5.60409e-20
SMLT_RS12200	phosphoenolpyruvate--protein phosphotransferase	3.11147	7.44233e-18
SMLT_RS13210	nitrate reductase subunit beta	3.10111	1.02448e-17
SMLT_RS13220	NarK family nitrate/nitrite MFS transporter	3.0981	3.30472e-08
SMLT_RS15625	cytochrome ubiquinol oxidase subunit I	3.08914	2.96793e-23
SMLT_RS05075	tail fiber domain-containing protein	3.07124	0.000163888
SMLT_RS13180	helix-turn-helix domain-containing protein	3.05909	2.08949e-08
SMLT_RS13155	PAS sensor domain-containing protein	2.99969	3.54791e-12
SMLT_RS08140	oxygen-independent coproporphyrinogen III oxidase	2.99618	1.22223e-05
SMLT_RS17210	aminoglycoside N-acetyltransferase AAC(6')-Iz	2.98608	1.07598e-09
SMLT_RS09125	isoleucyl-tRNA synthetase	2.97603	1.11972e-27
SMLT_RS09145	hypothetical protein	2.93562	2.5522e-07
SMLT_RS04505	malate dehydrogenase	2.92614	9.31993e-13
SMLT_RS13510	flavodoxin	2.92592	1.49438e-10
SMLT_RS13165	ATP-binding cassette domain-containing protein	2.91811	0.000911376
SMLT_RS09045	phage terminase large subunit family protein	2.90585	5.10011e-07
SMLT_RS05115	hypothetical protein	2.90331	0.000278815
SMLT_RS05065	phage tail sheath subtilisin-like domain-containing protein	2.90049	5.65895e-23
SMLT_RS19755	TonB-dependent receptor	2.89648	8.50141e-25
SMLT_RS15495	TonB-dependent receptor	2.86548	4.56272e-08
SMLT_RS12540	membrane protein	2.83025	1.2014e-19
SMLT_RS20525	anthranilate phosphoribosyltransferase	2.78527	1.90535e-06
SMLT_RS19370	multidrug efflux RND transporter periplasmic adaptor subunit SmeD	2.78267	2.27278e-14
SMLT_RS00145	hypothetical protein	2.77089	1.64868e-26
SMLT_RS14740	energy transducer TonB	2.77031	1.61742e-14
SMLT_RS07000	5-demethoxyubiquinol-8 5-hydroxylase UbiM	2.74498	0.00347523
SMLT_RS15940	acyl-CoA dehydrogenase C-terminal domain-containing protein	2.73795	3.84288e-11
SMLT_RS08940	DUF2793 domain-containing protein	2.73244	3.38277e-05
SMLT_RS16925	DegQ family serine endoprotease	2.72987	9.50426e-07
SMLT_RS05045	phage tail protein	2.70992	4.51315e-24
SMLT_RS07360	sulfite exporter TauE/SafE family protein	2.69019	6.09367e-22
SMLT_RS13245	molybdopterin molybdotransferase MoeA	2.67001	0.00309731
SMLT_RS04320	elongation factor Tu	2.63749	7.60544e-23
SMLT_RS09130	hypothetical protein	2.62607	9.82231e-19
SMLT_RS07130	polyhydroxyalkanoate depolymerase	2.62063	2.05606e-32
SMLT_RS18615	helix-turn-helix transcriptional regulator	2.57925	9.34172e-07
SMLT_RS18700	efflux RND transporter permease subunit	2.57599	8.833e-14
SMLT_RS20530	aminodeoxychorismate/anthranilate synthase component II	2.56401	3.12619e-16
SMLT_RS13240	MoaD/ThiS family protein	2.55549	6.28876e-20
SMLT_RS07310	bacterioferritin	2.55016	3.88248e-09
SMLT_RS15225	dihydrolipoyl dehydrogenase	2.54381	3.45056e-06
SMLT_RS11690	copper homeostasis membrane protein CopD	2.51854	6.64576e-08
SMLT_RS20535	SIMPL domain-containing protein	2.5148	2.5118e-12
SMLT_RS22120	ATP-binding protein	2.50925	2.31314e-38
SMLT_RS11685	copper-translocating P-type ATPase	2.49805	2.06988e-16
SMLT_RS22210	VacJ family lipoprotein	2.4845	8.40938e-20
SMLT_RS11550	mercuric ion transporter MerT	2.45582	5.13371e-16
SMLT_RS08685	succinate dehydrogenase iron-sulfur subunit	2.43701	3.17249e-21
SMLT_RS06730	glycine zipper 2TM domain-containing protein	2.42406	1.87551e-08
SMLT_RS16160	NADH-quinone oxidoreductase subunit J	2.39743	8.53996e-13
SMLT_RS13170	molybdate ABC transporter permease subunit	2.39344	3.91662e-05
SMLT_RS02250	EF-hand domain-containing protein	2.38378	2.46562e-19
SMLT_RS09485	hypothetical protein	2.36708	1.67979e-28
SMLT_RS15960	DUF3011 domain-containing protein	2.36144	1.79793e-19
SMLT_RS15280	glycine zipper 2TM domain-containing protein	2.35364	6.39507e-13
SMLT_RS13250	bifunctional molybdenum cofactor biosynthesis protein MoaC/MoaB	2.33804	7.75085e-12
SMLT_RS18055	DUF2946 domain-containing protein	2.33442	9.12428e-06
SMLT_RS16155	NADH-quinone oxidoreductase subunit NuoK	2.32686	7.05897e-14
SMLT_RS08970	hypothetical protein	2.31394	1.71852e-12
SMLT_RS06780	hypothetical protein	2.30859	0.00339907
SMLT_RS03005	NAD-dependent epimerase/dehydratase family protein	2.30714	1.4869e-05
SMLT_RS05090	GPW/gp25 family protein	2.29488	2.50142e-09
SMLT_RS13505	thioredoxin family protein	2.28447	2.125e-14
SMLT_RS14005	porin	2.28402	8.62886e-05
SMLT_RS05225	GFA family protein	2.26602	0.000188478
SMLT_RS02575	hypothetical protein	2.26127	1.07286e-06
SMLT_RS08960	phage BR0599 family protein	2.22212	1.14134e-22
SMLT_RS11680	hypothetical protein	2.21485	1.75409e-13
SMLT_RS18535	hypothetical protein	2.21186	7.67694e-20
SMLT_RS22205	STAS domain-containing protein	2.20711	0.00100172
SMLT_RS03010	class I SAM-dependent methyltransferase	2.20643	1.89013e-15
SMLT_RS05100	hypothetical protein	2.20015	6.99906e-13
SMLT_RS20625	4-hydroxyphenylpyruvate dioxygenase	2.19915	6.19914e-22
SMLT_RS17370	acyl-CoA dehydrogenase	2.19703	0.000193187
SMLT_RS17870	succinate--CoA ligase subunit alpha	2.1879	7.33959e-17
SMLT_RS09135	hypothetical protein	2.18552	1.48399e-05
SMLT_RS16165	NADH-quinone oxidoreductase subunit NuoI	2.18253	1.13725e-07
SMLT_RS16395	TonB-dependent receptor	2.17011	1.47828e-09
SMLT_RS01905	potassium-transporting ATPase subunit KdpC	2.15206	1.30931e-16
SMLT_RS11660	DUF4198 domain-containing protein	2.14618	2.80509e-23
SMLT_RS16930	sigma-E factor negative regulatory protein	2.14259	9.97914e-15
SMLT_RS17100	adenylosuccinate synthase	2.13535	8.65512e-12
SMLT_RS15475	carbohydrate ABC transporter permease	2.13067	2.62673e-13
SMLT_RS07335	multidrug efflux MFS transporter periplasmic adaptor subunit EmrA	2.13012	4.96313e-05
SMLT_RS10470	heavy-metal-associated domain-containing protein	2.12844	1.31834e-09
SMLT_RS20060	chaperonin GroEL	2.12012	4.22577e-07
SMLT_RS04420	50S ribosomal protein L30	2.10793	2.27495e-16
SMLT_RS10765	transcriptional regulator BetI	2.09999	3.97567e-14
SMLT_RS04345	50S ribosomal protein L2	2.09382	1.8661e-10
SMLT_RS15220	dihydrolipoyllysine-residue succinyltransferase	2.09221	3.16396e-12
SMLT_RS08535	PhoH family protein	2.08378	1.97435e-10
SMLT_RS13175	molybdate ABC transporter substrate-binding protein	2.08347	9.61461e-11
SMLT_RS20455	bacterioferritin	2.07841	1.29797e-35
SMLT_RS06060	cell division topological specificity factor MinE	2.07327	2.08159e-08
SMLT_RS19655	DUF481 domain-containing protein	2.0726	6.83972e-07
SMLT_RS15615	thiol reductant ABC exporter subunit CydC	2.0656	0.000187216
SMLT_RS02865	phasin family protein	2.06529	9.59314e-17
SMLT_RS17205	hypothetical protein	2.05457	0.0145407
SMLT_RS12220	aromatic alcohol reductase	2.05315	7.78767e-14
SMLT_RS08935	hypothetical protein	2.04883	6.50773e-24
SMLT_RS10740	response regulator	2.04809	6.68271e-15
SMLT_RS21180	hypothetical protein	2.04406	3.0232e-16
SMLT_RS13235	molybdenum cofactor biosynthesis protein MoaE	2.04128	8.06285e-12
SMLT_RS22200	ABC transporter substrate-binding protein	2.03294	2.71457e-13
SMLT_RS17590	zf-TFIIB domain-containing protein	2.02023	1.63873e-10
SMLT_RS04395	30S ribosomal protein S14	2.01174	3.00946e-21
SMLT_RS11280	outer membrane lipoprotein chaperone LolA	1.99759	4.71652e-07
SMLT_RS19040	endonuclease/exonuclease/phosphatase family protein	1.99317	8.05729e-07
SMLT_RS03455	hypothetical protein	1.98691	0.0121121
SMLT_RS19605	hypothetical protein	1.98573	9.6726e-16
SMLT_RS05110	glycoside hydrolase family 104 protein	1.97966	1.71013e-05
SMLT_RS04165	lipoprotein localization protein LolB	1.97864	0.000353794
SMLT_RS22125	DUF4194 domain-containing protein	1.97638	1.53182e-09
SMLT_RS13520	ribonucleoside-diphosphate reductase subunit alpha	1.97446	3.63495e-08
SMLT_RS17135	peroxiredoxin	1.97351	0.00366704
SMLT_RS07340	multidrug efflux MFS transporter permease subunit EmrB	1.9658	2.89327e-05
SMLT_RS09155	hypothetical protein	1.96103	3.12228e-23
SMLT_RS19385	ATP-dependent protease ATPase subunit HslU	1.96091	2.77547e-11
SMLT_RS04450	DNA-directed RNA polymerase subunit alpha	1.95225	5.31114e-08
SMLT_RS06785	GNAT family N-acetyltransferase	1.94775	4.51761e-15
SMLT_RS00330	phenylalanine 4-monooxygenase	1.94071	3.17582e-08
SMLT_RS00900	glycine zipper 2TM domain-containing protein	1.93709	1.44408e-20
SMLT_RS17195	hypothetical protein	1.93661	1.33023e-18
SMLT_RS14455	AAA family ATPase	1.93617	1.66093e-12
SMLT_RS17185	methylisocitrate lyase	1.93388	8.78901e-22
SMLT_RS04390	50S ribosomal protein L5	1.92715	1.98338e-13
SMLT_RS08555	hypothetical protein	1.92263	6.87456e-06
SMLT_RS04360	30S ribosomal protein S3	1.91999	6.34163e-11
SMLT_RS11665	TonB-dependent receptor	1.91832	7.08398e-09
SMLT_RS16145	NADH-quinone oxidoreductase subunit M	1.91706	8.01999e-07
SMLT_RS21610	tryptophan 7-halogenase	1.90985	4.15019e-16
SMLT_RS10795	bifunctional aconitate hydratase 2/2-methylisocitrate dehydratase	1.90638	5.64855e-12
SMLT_RS05380	ribosome-associated translation inhibitor RaiA	1.90125	2.20761e-13
SMLT_RS06545	cytochrome o ubiquinol oxidase subunit III	1.90078	6.44544e-09
SMLT_RS15095	multidrug efflux RND transporter permease subunit	1.89516	6.40113e-14
SMLT_RS04365	50S ribosomal protein L16	1.88679	8.10263e-11
SMLT_RS20810	hypothetical protein	1.88645	5.55121e-17
SMLT_RS16150	NADH-quinone oxidoreductase subunit L	1.882	1.98908e-13
SMLT_RS19500	CBS domain-containing protein	1.88192	4.79626e-25
SMLT_RS04385	50S ribosomal protein L24	1.87297	0.000390079
SMLT_RS15035	carbonate dehydratase	1.87256	9.64567e-10
SMLT_RS08690	succinate dehydrogenase assembly factor 2	1.86845	3.77464e-07
SMLT_RS06540	cytochrome o ubiquinol oxidase subunit I	1.86317	4.65028e-14
SMLT_RS19690	DUF2628 domain-containing protein	1.85628	2.63339e-05
SMLT_RS16170	NADH-quinone oxidoreductase subunit NuoH	1.85426	3.48461e-11
SMLT_RS11715	cytochrome c	1.84209	6.96185e-07
SMLT_RS19260	lipid A deacylase LpxR family protein	1.84073	1.08687e-14
SMLT_RS20670	hypothetical protein	1.83849	5.10032e-16
SMLT_RS14195	EcsC family protein	1.83101	4.50503e-10
SMLT_RS05630	DUF1439 domain-containing protein	1.82857	0.000260868
SMLT_RS08610	response regulator transcription factor	1.82061	1.77329e-08
SMLT_RS11700	four-helix bundle copper-binding protein	1.80388	8.76956e-14
SMLT_RS04340	50S ribosomal protein L23	1.80348	5.43101e-17
SMLT_RS15210	GNAT family N-acetyltransferase	1.79947	8.25409e-14
SMLT_RS04455	50S ribosomal protein L17	1.79801	1.14978e-08
SMLT_RS02720	DUF3016 domain-containing protein	1.7942	1.7921e-06
SMLT_RS16140	NADH-quinone oxidoreductase subunit NuoN	1.78533	4.20728e-09
SMLT_RS05430	DUF3108 domain-containing protein	1.78424	9.48436e-07
SMLT_RS20620	homogentisate 1,2-dioxygenase	1.75789	1.09306e-09
SMLT_RS08125	4Fe-4S binding protein	1.74786	2.39921e-12
SMLT_RS05645	HU family DNA-binding protein	1.74344	2.97886e-13
SMLT_RS03410	RcnB family protein	1.73977	1.74455e-16
SMLT_RS15500	LacI family DNA-binding transcriptional regulator	1.73083	2.11406e-12
SMLT_RS03610	cell division protein FtsA	1.73019	5.20399e-06
SMLT_RS18075	hypothetical protein	1.72631	3.39387e-07
SMLT_RS01680	HEAT repeat domain-containing protein	1.72341	4.43712e-08
SMLT_RS13815	hypothetical protein	1.71781	1.57018e-23
SMLT_RS01910	potassium-transporting ATPase subunit KdpB	1.71711	3.07348e-08
SMLT_RS00210	aspartate/tyrosine/aromatic aminotransferase	1.708	0.0241402
SMLT_RS07140	CopD family protein	1.70003	3.30135e-17
SMLT_RS05105	hypothetical protein	1.69046	8.8125e-08
SMLT_RS02940	ABC transporter permease	1.6901	3.4204e-12
SMLT_RS04315	elongation factor G	1.68735	0.00018894
SMLT_RS04975	hypothetical protein	1.68247	0.00111454
SMLT_RS06095	DUF423 domain-containing protein	1.67972	4.90524e-09
SMLT_RS05050	phage tail tape measure protein	1.67793	3.57995e-17
SMLT_RS04370	50S ribosomal protein L29	1.67656	9.09731e-11
SMLT_RS05390	LPS export ABC transporter ATP-binding protein	1.67501	2.11605e-17
SMLT_RS15755	M23 family metallopeptidase	1.67238	2.98202e-20
SMLT_RS08710	hypothetical protein	1.67055	1.23808e-08
SMLT_RS19035	thiol:disulfide interchange protein DsbA/DsbL	1.66705	5.05185e-06
SMLT_RS00875	Dyp-type peroxidase	1.64866	3.36377e-09
SMLT_RS13465	acyl-CoA desaturase	1.64805	1.05506e-10
SMLT_RS11490	hypothetical protein	1.64788	1.39592e-08
SMLT_RS17560	DNA starvation/stationary phase protection protein	1.64389	0.0195274
SMLT_RS08135	group III truncated hemoglobin	1.63971	9.57942e-08
SMLT_RS20760	hypothetical protein	1.63931	4.34539e-07
SMLT_RS03000	NAD(P)/FAD-dependent oxidoreductase	1.6373	1.71831e-05
SMLT_RS02715	alanine racemase	1.6242	4.8382e-22
SMLT_RS11720	copper-binding protein CopB	1.61758	3.55127e-20
SMLT_RS06065	septum site-determining protein MinD	1.61403	3.9807e-08
SMLT_RS10595	MliC family protein	1.61393	0.000185931
SMLT_RS04440	30S ribosomal protein S11	1.60966	5.40984e-11
SMLT_RS08965	hypothetical protein	1.60758	6.07253e-24
SMLT_RS07065	bifunctional glucose-1-phosphatase/inositol phosphatase	1.60611	1.26808e-07
SMLT_RS20665	alpha-ketoacid dehydrogenase subunit beta	1.59627	0.00436854
SMLT_RS14805	N-formylglutamate deformylase	1.59458	0.000628845
SMLT_RS10945	flagellar biosynthetic protein FliR	1.58823	2.2425e-06
SMLT_RS09490	hypothetical protein	1.58775	1.05381e-08
SMLT_RS20675	2-oxo acid dehydrogenase subunit E2	1.58647	5.14746e-07
SMLT_RS07225	elongation factor Ts	1.58303	1.44983e-11
SMLT_RS13230	molybdenum cofactor guanylyltransferase	1.58254	2.42477e-13
SMLT_RS04445	30S ribosomal protein S4	1.57538	0.000138783
SMLT_RS15290	TatD family hydrolase	1.57507	0.000312325
SMLT_RS00845	L,D-transpeptidase	1.57072	5.67222e-17
SMLT_RS11710	nuclear transport factor 2 family protein	1.56424	0.00107167
SMLT_RS01295	response regulator transcription factor	1.563	1.56994e-09
SMLT_RS17240	WGR domain-containing protein	1.55528	6.12127e-18
SMLT_RS03975	DUF2007 domain-containing protein	1.55499	6.34658e-05
SMLT_RS07230	30S ribosomal protein S2	1.55401	0.00184712
SMLT_RS05955	malonate decarboxylase subunit epsilon	1.55095	1.59686e-07
SMLT_RS05150	hypothetical protein	1.54391	1.62405e-06
SMLT_RS15480	sugar ABC transporter permease	1.54214	4.07319e-23
SMLT_RS04355	50S ribosomal protein L22	1.53983	6.95876e-09
SMLT_RS18720	TolC family outer membrane protein	1.53962	1.30073e-10
SMLT_RS18125	MBL fold metallo-hydrolase	1.5385	3.0216e-08
SMLT_RS04425	50S ribosomal protein L15	1.53321	1.01048e-15
SMLT_RS04350	30S ribosomal protein S19	1.53258	2.24681e-12
SMLT_RS02030	S41 family peptidase	1.53137	1.13059e-12
SMLT_RS05375	PTS sugar transporter subunit IIA	1.53008	0.00627812
SMLT_RS04335	50S ribosomal protein L4	1.52929	5.73026e-12
SMLT_RS05135	hypothetical protein	1.52745	1.85212e-05
SMLT_RS18265	citrate synthase	1.52633	4.54901e-06
SMLT_RS17375	DUF4442 domain-containing protein	1.52352	9.9793e-05
SMLT_RS16620	DUF4442 domain-containing protein	1.52346	8.18966e-05
SMLT_RS21625	acyl-CoA thioesterase	1.52014	3.892e-09
SMLT_RS20520	indole-3-glycerol phosphate synthase TrpC	1.51984	1.70283e-12
SMLT_RS02895	maleylacetoacetate isomerase	1.51761	6.2749e-13
SMLT_RS04040	N-formylglutamate amidohydrolase	1.51758	2.84182e-11
SMLT_RS03615	cell division protein FtsZ	1.51621	1.87014e-13
SMLT_RS16180	NADH-quinone oxidoreductase subunit NuoF	1.5135	1.03419e-17
SMLT_RS03580	phospho-N-acetylmuramoyl-pentapeptide-transferase	1.51318	7.54287e-15
SMLT_RS03075	electron transfer flavoprotein subunit alpha/FixB family protein	1.51313	1.12228e-12
SMLT_RS07275	2,3,4,5-tetrahydropyridine-2,6-dicarboxylate N-succinyltransferase	1.51244	1.41668e-05
SMLT_RS22195	outer membrane lipid asymmetry maintenance protein MlaD	1.50952	7.31888e-11
SMLT_RS14290	VirB3 family type IV secretion system protein	1.50121	1.24304e-07
SMLT_RS03090	glucose-1-phosphate thymidylyltransferase RfbA	1.49617	1.93807e-14
SMLT_RS16175	NADH-quinone oxidoreductase subunit G	1.48771	0.00121973
SMLT_RS10510	acireductone synthase	1.48442	2.34315e-11
SMLT_RS11695	copper homeostasis periplasmic binding protein CopC	1.48341	3.10591e-07
SMLT_RS04160	tetratricopeptide repeat protein	1.48098	7.24876e-08
SMLT_RS09170	hypothetical protein	1.48027	1.03507e-08
SMLT_RS17165	type II toxin-antitoxin system RelE/ParE family toxin	1.47282	3.9366e-10
SMLT_RS04185	50S ribosomal protein L25/general stress protein Ctc	1.47199	1.20392e-10
SMLT_RS04380	50S ribosomal protein L14	1.4719	3.88319e-09
SMLT_RS07965	HlyD family efflux transporter periplasmic adaptor subunit	1.46549	0.00193068
SMLT_RS05420	UDP-N-acetylglucosamine 1-carboxyvinyltransferase	1.46099	4.11428e-05
SMLT_RS11705	DUF411 domain-containing protein	1.46041	1.53623e-09
SMLT_RS21580	hypothetical protein	1.45158	0.0134427
SMLT_RS04410	50S ribosomal protein L18	1.45115	0.000561544
SMLT_RS09050	hypothetical protein	1.44305	0.000165871
SMLT_RS07330	multidrug efflux transporter outer membrane subunit EmrC	1.43	1.61674e-11
SMLT_RS18180	DUF4381 family protein	1.42601	3.43333e-13
SMLT_RS15485	sugar ABC transporter substrate-binding protein	1.42451	0.00613972
SMLT_RS17110	protease modulator HflC	1.42425	1.49902e-09
SMLT_RS02995	GtrA family protein	1.42193	2.16543e-10
SMLT_RS04330	50S ribosomal protein L3	1.41927	3.17877e-18
SMLT_RS15090	efflux RND transporter periplasmic adaptor subunit	1.41826	9.24216e-06
SMLT_RS18395	Xaa-Pro dipeptidase	1.41569	2.80802e-08
SMLT_RS19235	DUF2242 domain-containing protein	1.4145	2.39847e-06
SMLT_RS04405	50S ribosomal protein L6	1.41322	1.06847e-05
SMLT_RS06795	MtnX-like HAD-IB family phosphatase	1.41058	7.1099e-08
SMLT_RS16405	peptidase	1.40988	2.73063e-08
SMLT_RS08525	DUF1275 domain-containing protein	1.40836	1.38722e-08
SMLT_RS00955	DUF4156 domain-containing protein	1.40477	1.47526e-07
SMLT_RS18070	O-acetyl-ADP-ribose deacetylase	1.40412	2.95785e-11
SMLT_RS10495	carbohydrate kinase	1.39874	0.000258863
SMLT_RS20660	pyruvate dehydrogenase (acetyl-transferring) E1 component subunit alpha	1.39696	2.03282e-06
SMLT_RS06550	cytochrome o ubiquinol oxidase subunit IV	1.39061	2.10754e-13
SMLT_RS17175	Fe/S-dependent 2-methylisocitrate dehydratase AcnD	1.39051	1.30722e-09
SMLT_RS17875	ADP-forming succinate--CoA ligase subunit beta	1.3868	1.25714e-05
SMLT_RS02695	hypothetical protein	1.38359	2.24523e-07
SMLT_RS04740	hypothetical protein	1.38052	2.99102e-08
SMLT_RS16310	aspartate-semialdehyde dehydrogenase	1.37963	1.03164e-09
SMLT_RS08680	succinate dehydrogenase flavoprotein subunit	1.37679	7.17427e-06
SMLT_RS03150	MCE family protein	1.37602	1.57319e-11
SMLT_RS23190	hypothetical protein	1.37279	3.13112e-10
SMLT_RS19490	lactoylglutathione lyase	1.37061	2.66829e-07
SMLT_RS11555	mercury resistance system periplasmic binding protein MerP	1.37036	4.13599e-07
SMLT_RS08235	hypothetical protein	1.37032	5.53121e-09
SMLT_RS05435	DUF3108 domain-containing protein	1.36866	4.14588e-05
SMLT_RS05365	RNase adapter RapZ	1.36532	7.87948e-09
SMLT_RS00840	hypothetical protein	1.36207	0.002586
SMLT_RS04290	50S ribosomal protein L7/L12	1.35998	5.92957e-09
SMLT_RS20065	co-chaperone GroES	1.35408	2.55433e-11
SMLT_RS11560	mercury(II) reductase	1.35364	2.52186e-08
SMLT_RS16800	hypothetical protein	1.35276	6.06272e-05
SMLT_RS04300	DNA-directed RNA polymerase subunit beta'	1.35092	0.0239631
SMLT_RS03595	UDP-N-acetylmuramate--L-alanine ligase	1.34574	0.000805654
SMLT_RS15685	hypothetical protein	1.34358	9.01414e-10
SMLT_RS09090	site-specific DNA-methyltransferase	1.34134	4.03176e-15
SMLT_RS15285	hypothetical protein	1.33915	4.54842e-06
SMLT_RS07085	DUF4349 domain-containing protein	1.33914	1.60205e-05
SMLT_RS21920	response regulator transcription factor	1.33828	3.12358e-06
SMLT_RS17975	autotransporter domain-containing esterase	1.33793	9.97821e-10
SMLT_RS00055	biopolymer transporter ExbD	1.33774	1.81034e-10
SMLT_RS18150	acetyl-CoA hydrolase	1.33614	1.5449e-06
SMLT_RS04285	50S ribosomal protein L10	1.33366	2.87279e-06
SMLT_RS07680	ABC transporter ATP-binding protein	1.32944	1.10438e-08
SMLT_RS14315	TrbG/VirB9 family P-type conjugative transfer protein	1.32861	0.000296565
SMLT_RS08870	endonuclease/exonuclease/phosphatase family protein	1.32829	1.80299e-15
SMLT_RS14295	TrbC/VirB2 family protein	1.32747	2.22299e-05
SMLT_RS12535	SPFH domain-containing protein	1.32705	1.56394e-06
SMLT_RS04540	NADPH-dependent 2,4-dienoyl-CoA reductase	1.32529	1.50275e-05
SMLT_RS15060	DUF2461 domain-containing protein	1.32494	2.75959e-10
SMLT_RS17960	DUF805 domain-containing protein	1.32325	1.47107e-05
SMLT_RS07745	carboxylating nicotinate-nucleotide diphosphorylase	1.32269	1.69781e-08
SMLT_RS11655	efflux RND transporter permease subunit	1.31836	3.7073e-09
SMLT_RS13255	GTP 3',8-cyclase MoaA	1.31603	3.94467e-09
SMLT_RS06825	response regulator	1.31517	1.02717e-16
SMLT_RS08705	lipoprotein-releasing ABC transporter ATP-binding protein LolD	1.31463	1.69147e-05
SMLT_RS18010	fumarylacetoacetate hydrolase family protein	1.30914	6.87069e-09
SMLT_RS08470	MFS transporter	1.30803	4.715e-08
SMLT_RS03605	cell division protein FtsQ/DivIB	1.30585	0.00069439
SMLT_RS14120	hypothetical protein	1.30258	1.62638e-05
SMLT_RS18005	hypothetical protein	1.29164	1.36477e-06
SMLT_RS19230	hypothetical protein	1.29154	7.50906e-05
SMLT_RS06810	EamA family transporter	1.28499	6.11287e-05
SMLT_RS16935	RNA polymerase sigma factor RpoE	1.2824	1.3324e-08
SMLT_RS18175	VWA domain-containing protein	1.28087	9.13574e-05
SMLT_RS16235	glycosyltransferase family 4 protein	1.27758	1.38907e-07
SMLT_RS00110	hypothetical protein	1.27566	1.77855e-07
SMLT_RS04415	30S ribosomal protein S5	1.27388	0.00123427
SMLT_RS03035	glycosyltransferase family 2 protein	1.27231	0.0214777
SMLT_RS17200	DoxX family protein	1.26953	0.0060426
SMLT_RS06110	DUF4177 domain-containing protein	1.26755	0.000146258
SMLT_RS10025	membrane protein	1.2594	0.00740269
SMLT_RS21600	beta-ketoacyl-[acyl-carrier-protein] synthase family protein	1.25691	0.0245403
SMLT_RS12575	exodeoxyribonuclease III	1.25419	0.00805695
SMLT_RS10950	flagellar biosynthetic protein FliQ	1.25357	7.96576e-10
SMLT_RS19345	hypothetical protein	1.25297	3.03967e-06
SMLT_RS17685	Holliday junction branch migration protein RuvA	1.25103	0.000311542
SMLT_RS01780	phage holin family protein	1.24866	4.63527e-06
SMLT_RS15620	thiol reductant ABC exporter subunit CydD	1.24851	5.20157e-11
SMLT_RS03095	dTDP-4-dehydrorhamnose 3,5-epimerase	1.24581	6.28385e-05
SMLT_RS07495	FKBP-type peptidyl-prolyl cis-trans isomerase	1.24568	1.60355e-12
SMLT_RS18780	porin	1.24513	4.16956e-06
SMLT_RS03080	electron transfer flavoprotein subunit beta/FixA family protein	1.24295	6.89042e-10
SMLT_RS19570	F0F1 ATP synthase subunit gamma	1.24004	6.93212e-05
SMLT_RS20735	hypothetical protein	1.23809	0.000284807
SMLT_RS15680	glutamate 5-kinase	1.23309	1.80544e-11
SMLT_RS19390	ATP-dependent protease subunit HslV	1.22596	8.81303e-06
SMLT_RS08645	6-phosphogluconolactonase	1.22362	2.13321e-11
SMLT_RS09115	hypothetical protein	1.22197	0.000129531
SMLT_RS07080	GFA family protein	1.21802	8.68744e-15
SMLT_RS21425	epimerase	1.21619	6.63677e-10
SMLT_RS14010	thiol:disulfide interchange protein DsbG	1.21614	4.63561e-05
SMLT_RS04000	nucleoside diphosphate kinase regulator	1.21613	5.69028e-05
SMLT_RS01775	hypothetical protein	1.21352	3.50105e-05
SMLT_RS14810	urocanate hydratase	1.21348	1.95547e-07
SMLT_RS15305	glycine zipper 2TM domain-containing protein	1.21222	0.0021998
SMLT_RS09720	protein translocase subunit SecF	1.21136	3.26271e-08
SMLT_RS01915	potassium-transporting ATPase subunit KdpA	1.20541	2.55178e-08
SMLT_RS03590	undecaprenyldiphospho-muramoylpentapeptide beta-N-acetylglucosaminyltransferase	1.20334	7.90567e-06
SMLT_RS00770	uroporphyrinogen-III C-methyltransferase	1.20172	6.02694e-05
SMLT_RS07185	outer membrane protein assembly factor BamA	1.20094	1.0403e-06
SMLT_RS22615	DUF1674 domain-containing protein	1.19915	0.0124285
SMLT_RS03100	dTDP-4-dehydrorhamnose reductase	1.1987	1.60859e-10
SMLT_RS23425	hypothetical protein	1.19483	7.21525e-08
SMLT_RS19265	D-alanyl-D-alanine carboxypeptidase	1.19309	4.69321e-05
SMLT_RS00045	TonB-system energizer ExbB	1.19015	0.000523607
SMLT_RS15690	argininosuccinate lyase	1.18907	1.09625e-11
SMLT_RS17465	chemotaxis protein CheW	1.18723	8.41593e-12
SMLT_RS04170	4-(cytidine 5'-diphospho)-2-C-methyl-D-erythritol kinase	1.18708	5.30258e-08
SMLT_RS17245	uroporphyrinogen decarboxylase	1.18542	0.00546422
SMLT_RS03345	nicotinate phosphoribosyltransferase	1.18362	1.29714e-09
SMLT_RS15140	SlyX family protein	1.18255	0.00486322
SMLT_RS04930	Slp family lipoprotein	1.18107	5.71953e-10
SMLT_RS05155	hypothetical protein	1.18017	6.32091e-07
SMLT_RS08635	bifunctional 4-hydroxy-2-oxoglutarate aldolase/2-dehydro-3-deoxy-phosphogluconate aldolase	1.18004	3.51613e-09
SMLT_RS00990	D-alanine--D-alanine ligase	1.17643	2.58942e-05
SMLT_RS07170	acyl-ACP--UDP-N-acetylglucosamine O-acyltransferase	1.17559	2.41339e-06
SMLT_RS00800	NAD(P)-dependent glycerol-3-phosphate dehydrogenase	1.17214	3.02883e-06
SMLT_RS00115	hypothetical protein	1.17205	0.00380507
SMLT_RS14310	TrbI/VirB10 family protein	1.17197	1.52353e-06
SMLT_RS14605	ParA family protein	1.17027	4.64829e-09
SMLT_RS04325	30S ribosomal protein S10	1.16502	8.38482e-06
SMLT_RS20555	ribulose-phosphate 3-epimerase	1.16161	2.12882e-11
SMLT_RS01125	isovaleryl-CoA dehydrogenase	1.15914	1.60903e-05
SMLT_RS04605	SPOR domain-containing protein	1.15766	1.81941e-06
SMLT_RS02015	M28 family peptidase	1.15766	5.22193e-07
SMLT_RS01290	hypothetical protein	1.15631	0.000536475
SMLT_RS14220	acetyltransferase	1.15532	0.0271805
SMLT_RS06790	aminotransferase class III-fold pyridoxal phosphate-dependent enzyme	1.15408	8.89166e-07
SMLT_RS05120	helix-turn-helix domain-containing protein	1.15203	3.91556e-10
SMLT_RS19955	DUF3106 domain-containing protein	1.15141	1.47118e-09
SMLT_RS22190	ABC transporter permease	1.15077	1.25709e-05
SMLT_RS17650	Tol-Pal system beta propeller repeat protein TolB	1.15025	7.65003e-07
SMLT_RS07675	HlyD family efflux transporter periplasmic adaptor subunit	1.14991	3.44322e-08
SMLT_RS08530	hypothetical protein	1.14569	0.00330738
SMLT_RS17160	2-methylaconitate cis-trans isomerase PrpF	1.14524	0.000325475
SMLT_RS08720	A/G-specific adenine glycosylase	1.14144	0.00279475
SMLT_RS09635	molecular chaperone DnaJ	1.14114	8.08177e-09
SMLT_RS21045	TonB-dependent receptor	1.14091	0.000103108
SMLT_RS17990	tRNA (guanosine(46)-N7)-methyltransferase TrmB	1.13397	0.00146491
SMLT_RS10070	TetR/AcrR family transcriptional regulator	1.13291	7.70581e-05
SMLT_RS00105	tyrosine-type recombinase/integrase	1.12992	1.04323e-06
SMLT_RS06370	IS630-like element ISStma10 family transposase	1.12979	0.000461637
SMLT_RS17520	hypothetical protein	1.12774	2.70047e-07
SMLT_RS01670	ATP-binding cassette domain-containing protein	1.1266	2.15108e-07
SMLT_RS03600	D-alanine--D-alanine ligase	1.12526	1.831e-08
SMLT_RS16245	UDP-glucose 4-epimerase GalE	1.12076	0.000759437
SMLT_RS15215	2-oxoglutarate dehydrogenase E1 component	1.11922	1.78998e-07
SMLT_RS01120	methylcrotonoyl-CoA carboxylase	1.11914	0.000449458
SMLT_RS04375	30S ribosomal protein S17	1.11598	1.68627e-05
SMLT_RS23145	hypothetical protein	1.11553	0.00255022
SMLT_RS05415	BolA family transcriptional regulator	1.11544	0.00132315
SMLT_RS04510	RluA family pseudouridine synthase	1.11344	8.42428e-05
SMLT_RS00340	hypothetical protein	1.11232	0.00424373
SMLT_RS03015	SDR family oxidoreductase	1.11165	6.80244e-10
SMLT_RS05130	hypothetical protein	1.10958	6.20586e-05
SMLT_RS08650	glucokinase	1.10839	2.79959e-05
SMLT_RS11430	response regulator	1.10644	0.00011038
SMLT_RS08675	succinate dehydrogenase, hydrophobic membrane anchor protein	1.1059	3.99903e-07
SMLT_RS00645	YceI family protein	1.10505	7.13355e-06
SMLT_RS03740	methyltransferase domain-containing protein	1.10375	3.23314e-05
SMLT_RS15065	DUF2939 domain-containing protein	1.10318	3.57595e-07
SMLT_RS15195	class II fumarate hydratase	1.10312	2.93257e-10
SMLT_RS02950	CatB-related O-acetyltransferase	1.10253	6.78036e-05
SMLT_RS15145	UDP-glucose/GDP-mannose dehydrogenase family protein	1.10143	2.2094e-09
SMLT_RS16475	C40 family peptidase	1.10052	1.16407e-07
SMLT_RS16645	serine hydrolase	1.09745	3.66378e-06
SMLT_RS06160	enoyl-CoA hydratase/isomerase family protein	1.09678	2.45869e-08
SMLT_RS07175	3-hydroxyacyl-ACP dehydratase FabZ	1.09286	4.22518e-14
SMLT_RS04670	phosphate regulon transcriptional regulator PhoB	1.09142	0.0421922
SMLT_RS19270	septal ring lytic transglycosylase RlpA family protein	1.09039	1.13074e-09
SMLT_RS14500	hypothetical protein	1.08862	0.0102267
SMLT_RS20270	RNA polymerase sigma factor RpoH	1.08795	6.4532e-06
SMLT_RS23435	hypothetical protein	1.08536	0.00604459
SMLT_RS00460	recombination-associated protein RdgC	1.08398	0.00152197
SMLT_RS18775	dicarboxylate/amino acid:cation symporter	1.082	0.00195543
SMLT_RS01675	hypothetical protein	1.08151	6.79239e-05
SMLT_RS21260	glutathionylspermidine synthase family protein	1.07856	0.00156177
SMLT_RS04435	30S ribosomal protein S13	1.07697	0.00149783
SMLT_RS18170	VWA domain-containing protein	1.07617	0.000109832
SMLT_RS15740	MFS transporter	1.07579	4.06184e-09
SMLT_RS03235	hypothetical protein	1.07301	0.00050773
SMLT_RS08550	4-hydroxy-tetrahydrodipicolinate synthase	1.07197	0.00209769
SMLT_RS04400	30S ribosomal protein S8	1.07143	2.20132e-05
SMLT_RS08820	OmpA family lipoprotein	1.06569	0.00348128
SMLT_RS20280	response regulator	1.06236	1.70801e-06
SMLT_RS06685	hypothetical protein	1.05905	0.00535058
SMLT_RS03585	putative lipid II flippase FtsW	1.05881	1.28836e-06
SMLT_RS02700	hypothetical protein	1.05863	4.70048e-08
SMLT_RS04310	30S ribosomal protein S7	1.05618	0.000258509
SMLT_RS03085	dTDP-glucose 4,6-dehydratase	1.05467	3.88464e-06
SMLT_RS15465	endonuclease/exonuclease/phosphatase family protein	1.05466	5.73394e-08
SMLT_RS15205	cupin domain-containing protein	1.05462	0.00274615
SMLT_RS19225	decarboxylating 6-phosphogluconate dehydrogenase	1.05443	6.63733e-05
SMLT_RS11275	DUF3857 domain-containing protein	1.05414	0.000118251
SMLT_RS18770	NADP-dependent malic enzyme	1.05346	0.0307857
SMLT_RS07150	hypothetical protein	1.05133	0.00228372
SMLT_RS09410	hypothetical protein	1.05055	8.2418e-06
SMLT_RS15135	DUF2058 family protein	1.05051	2.87936e-13
SMLT_RS04430	preprotein translocase subunit SecY	1.04826	3.76076e-06
SMLT_RS01635	tryptophan--tRNA ligase	1.04665	4.77807e-09
SMLT_RS08590	pantoate--beta-alanine ligase	1.04462	1.21133e-06
SMLT_RS18455	glutamate-1-semialdehyde 2,1-aminomutase	1.04296	6.50219e-06
SMLT_RS15550	amidohydrolase	1.04241	0.00243979
SMLT_RS17180	2-methylcitrate synthase	1.04018	6.44484e-05
SMLT_RS23100	hypothetical protein	1.04007	0.00423995
SMLT_RS06535	ubiquinol oxidase subunit II	1.03803	5.7814e-05
SMLT_RS05440	phosphoribosylglycinamide formyltransferase	1.03664	1.33684e-08
SMLT_RS04555	OmpA family protein	1.03547	0.0123988
SMLT_RS22005	hypothetical protein	1.03513	5.4458e-08
SMLT_RS08945	phage tail protein	1.03307	0.0244098
SMLT_RS09675	hypothetical protein	1.03286	0.000645071
SMLT_RS14225	hypothetical protein	1.03144	0.000137091
SMLT_RS00655	hotdog fold thioesterase	1.0287	1.08556e-05
SMLT_RS19075	biopolymer transporter ExbD	1.02856	1.06689e-08
SMLT_RS15055	exodeoxyribonuclease I	1.02731	0.000260964
SMLT_RS05470	AI-2E family transporter	1.02608	0.0004585
SMLT_RS14280	hypothetical protein	1.02499	6.01409e-06
SMLT_RS08625	phosphatase PAP2 family protein	1.02401	9.5445e-05
SMLT_RS16335	phosphatidylserine decarboxylase	1.02273	0.000834755
SMLT_RS16240	polysaccharide deacetylase family protein	1.02053	3.50462e-08
SMLT_RS18185	DUF58 domain-containing protein	1.02028	0.000312587
SMLT_RS10515	acireductone dioxygenase	1.01631	0.0515415
SMLT_RS00540	ribonuclease H-like domain-containing protein	1.01628	0.000154882
SMLT_RS09060	DUF3489 domain-containing protein	1.01305	5.79974e-07
SMLT_RS00140	MFS transporter	1.00845	2.58562e-06
SMLT_RS00095	hypothetical protein	1.00822	0.00900601
SMLT_RS22085	D-hexose-6-phosphate mutarotase	1.00665	1.0128e-05
SMLT_RS10150	MBL fold metallo-hydrolase	1.00645	7.67124e-05
SMLT_RS10280	universal stress protein	1.00391	0.00116723
SMLT_RS21065	D-tagatose-bisphosphate aldolase, class II, non-catalytic subunit	1.00245	6.17172e-07
SMLT_RS22640	AAA family ATPase	1.00135	0.0154524
SMLT_RS09650	pyridoxal kinase	1.00111	0.0011695
SMLT_RS22495	hypothetical protein	0.999811	2.24696e-06
SMLT_RS19565	F0F1 ATP synthase subunit beta	0.999726	1.7898e-09
SMLT_RS22215	glutathione peroxidase	0.997677	1.30673e-08
SMLT_RS04610	CvpA family protein	0.997172	0.000205798
SMLT_RS22090	lytic murein transglycosylase	0.996881	0.000422796
SMLT_RS10500	AGE family epimerase/isomerase	0.996628	6.05513e-12
SMLT_RS17525	penicillin-binding protein 1B	0.994375	0.00021276
SMLT_RS02890	fumarylacetoacetate hydrolase family protein	0.993767	1.18963e-10
SMLT_RS06815	alpha/beta fold hydrolase	0.993274	7.91167e-07
SMLT_RS01935	exodeoxyribonuclease III	0.993205	9.88381e-05
SMLT_RS08640	phosphogluconate dehydratase	0.991353	3.58603e-05
SMLT_RS05670	hypothetical protein	0.990381	5.47734e-08
SMLT_RS15180	DUF2807 domain-containing protein	0.988568	0.000434398
SMLT_RS04635	UDP-2,3-diacylglucosamine diphosphatase	0.987057	5.15012e-05
SMLT_RS15165	GntR family transcriptional regulator	0.985349	6.20805e-06
SMLT_RS18035	GNAT family N-acetyltransferase	0.981923	0.000113754
SMLT_RS15175	membrane protein	0.978593	1.56252e-08
SMLT_RS15425	barstar family protein	0.978513	3.26541e-05
SMLT_RS07180	UDP-3-O-(3-hydroxymyristoyl)glucosamine N-acyltransferase	0.976071	0.000909818
SMLT_RS00765	porphyrin biosynthesis protein	0.972529	0.000432155
SMLT_RS02785	class I SAM-dependent methyltransferase	0.97127	1.44527e-07
SMLT_RS14305	P-type DNA transfer ATPase VirB11	0.96887	0.000445446
SMLT_RS19335	bifunctional demethylmenaquinone methyltransferase/2-methoxy-6-polyprenyl-1,4-benzoquinol methylase UbiE	0.968551	0.0010769
SMLT_RS15710	acetylornithine deacetylase	0.967253	6.89328e-05
SMLT_RS21605	DUF3261 domain-containing protein	0.967152	0.0437786
SMLT_RS11640	hypothetical protein	0.96298	3.16003e-05
SMLT_RS09415	hypothetical protein	0.962861	5.10619e-05
SMLT_RS15190	hypothetical protein	0.96055	0.0298608
SMLT_RS01165	ribonucleotide-diphosphate reductase subunit beta	0.960007	0.000166551
SMLT_RS06295	carboxymuconolactone decarboxylase family protein	0.959476	0.000217218
SMLT_RS14410	hypothetical protein	0.956838	0.0242639
SMLT_RS06070	septum site-determining protein MinC	0.956442	0.00457947
SMLT_RS05960	triphosphoribosyl-dephospho-CoA synthase MdcB	0.95602	1.93449e-05
SMLT_RS09165	hypothetical protein	0.954597	2.64008e-05
SMLT_RS00050	biopolymer transporter ExbD	0.952525	2.72053e-06
SMLT_RS15170	ABC transporter ATP-binding protein	0.952247	0.00190203
SMLT_RS10600	elongation factor P-like protein YeiP	0.951006	0.000204957
SMLT_RS09175	helix-turn-helix transcriptional regulator	0.948156	0.000586488
SMLT_RS08670	succinate dehydrogenase, cytochrome b556 subunit	0.948002	0.0468459
SMLT_RS19375	efflux transporter SmeDEF transcriptional repressor SmeT	0.947414	0.0618632
SMLT_RS16130	tRNA-Met	0.946583	0.02053
SMLT_RS05890	DUF692 domain-containing protein	0.945019	0.00271438
SMLT_RS12030	hypothetical protein	0.943909	1.76816e-06
SMLT_RS20710	phosphoglycerol transferase I	0.940983	0.0170562
SMLT_RS04105	branched-chain amino acid aminotransferase	0.940757	1.32985e-08
SMLT_RS11675	DUF305 domain-containing protein	0.940489	0.000123294
SMLT_RS02270	acetyl-CoA hydrolase/transferase family protein	0.93899	1.77799e-05
SMLT_RS19835	GTP cyclohydrolase II RibA	0.938416	6.3359e-07
SMLT_RS11215	NUDIX hydrolase	0.936385	0.00961912
SMLT_RS17855	outer membrane protein assembly factor BamD	0.936311	0.0014417
SMLT_RS05480	nucleotidyltransferase family protein	0.935722	1.24093e-09
SMLT_RS22170	exodeoxyribonuclease V subunit alpha	0.935542	1.03054e-06
SMLT_RS01930	orotate phosphoribosyltransferase	0.934671	6.85659e-06
SMLT_RS14735	energy transducer TonB	0.933392	0.00226516
SMLT_RS21410	ABC transporter permease	0.932531	0.000506583
SMLT_RS06055	hypothetical protein	0.929847	0.0154403
SMLT_RS19080	transglycosylase SLT domain-containing protein	0.929059	0.0161906
SMLT_RS23280	hypothetical protein	0.926203	0.0019801
SMLT_RS10220	DMT family transporter	0.918821	0.000921601
SMLT_RS15545	hypothetical protein	0.917354	0.0127322
SMLT_RS15695	N-acetyl-gamma-glutamyl-phosphate reductase	0.91712	0.00375562
SMLT_RS01070	MFS transporter	0.915709	0.000424406
SMLT_RS00590	TldD/PmbA family protein	0.915494	8.31984e-06
SMLT_RS04295	DNA-directed RNA polymerase subunit beta	0.913569	6.14988e-05
SMLT_RS17985	thiazole synthase	0.913447	0.00127452
SMLT_RS04045	NUDIX hydrolase	0.910819	1.39216e-06
SMLT_RS01050	peptidyl-dipeptidase Dcp	0.910578	0.0382343
SMLT_RS03710	methionine adenosyltransferase	0.910486	0.000756862
SMLT_RS21905	MHS family MFS transporter	0.904489	0.00345831
SMLT_RS02710	D-amino acid dehydrogenase	0.903364	0.0122347
SMLT_RS19395	tyrosine recombinase XerC	0.903275	0.00782972
SMLT_RS01300	sensor histidine kinase	0.90105	2.09995e-05
SMLT_RS02770	MBL fold metallo-hydrolase	0.899535	0.0172887
SMLT_RS07960	ABC transporter ATP-binding protein	0.894564	0.0188371
SMLT_RS16725	hypothetical protein	0.894391	0.0118609
SMLT_RS01115	acetyl/propionyl/methylcrotonyl-CoA carboxylase subunit alpha	0.892054	0.0034958
SMLT_RS18940	S-formylglutathione hydrolase	0.89025	9.12401e-06
SMLT_RS17470	hypothetical protein	0.88709	0.00101538
SMLT_RS14990	50S ribosomal protein L9	0.885925	0.0660309
SMLT_RS03045	sugar phosphate isomerase/epimerase	0.885772	0.00235302
SMLT_RS09065	hypothetical protein	0.885335	0.0019972
SMLT_RS01660	MFS transporter	0.882437	3.52019e-05
SMLT_RS06800	DegT/DnrJ/EryC1/StrS family aminotransferase	0.882172	1.97978e-05
SMLT_RS17390	serine hydrolase	0.881847	0.00116927
SMLT_RS00465	M48 family metallopeptidase	0.876204	9.82654e-05
SMLT_RS04280	50S ribosomal protein L1	0.874552	0.000773975
SMLT_RS16185	NADH-quinone oxidoreductase subunit NuoE	0.873515	1.95526e-05
SMLT_RS17785	DUF3014 domain-containing protein	0.873156	0.0337232
SMLT_RS07190	RIP metalloprotease RseP	0.872772	0.00115351
SMLT_RS22130	DUF3375 domain-containing protein	0.870638	0.000868002
SMLT_RS04620	ferritin-like domain-containing protein	0.869201	8.08158e-06
SMLT_RS15490	hypothetical protein	0.868516	0.0777607
SMLT_RS16855	hypoxanthine-guanine phosphoribosyltransferase	0.868384	1.41766e-05
SMLT_RS22560	DUF596 domain-containing protein	0.868275	9.11525e-06
SMLT_RS06590	nitronate monooxygenase	0.868146	0.0226809
SMLT_RS02605	DUF2236 domain-containing protein	0.86636	0.0158792
SMLT_RS08995	hypothetical protein	0.865427	0.000281356
SMLT_RS21055	SIS domain-containing protein	0.856272	0.000413745
SMLT_RS04710	Bax inhibitor-1/YccA family protein	0.853438	9.26401e-05
SMLT_RS15705	acetylglutamate kinase	0.853044	0.000111562
SMLT_RS16545	SIMPL domain-containing protein	0.851019	2.11108e-05
SMLT_RS03810	arylesterase	0.850295	0.00324462
SMLT_RS21990	twin-arginine translocase subunit TatC	0.849281	0.0314727
SMLT_RS02040	outer membrane protein transport protein	0.849024	0.00489475
SMLT_RS09160	hypothetical protein	0.848723	3.20156e-05
SMLT_RS14125	PspC domain-containing protein	0.847715	0.00896435
SMLT_RS07205	di-trans,poly-cis-decaprenylcistransferase	0.846381	0.000853084
SMLT_RS22260	amino acid permease	0.844593	0.00147478
SMLT_RS01790	Do family serine endopeptidase	0.842209	1.25367e-06
SMLT_RS02750	HAD family phosphatase	0.838132	1.37045e-08
SMLT_RS18705	efflux RND transporter periplasmic adaptor subunit	0.835096	0.00153529
SMLT_RS19640	MetQ/NlpA family ABC transporter substrate-binding protein	0.832483	0.0124721
SMLT_RS08215	inorganic phosphate transporter	0.83181	0.000799985
SMLT_RS18320	formate dehydrogenase subunit gamma	0.830997	0.0119091
SMLT_RS12195	LacI family DNA-binding transcriptional regulator	0.830316	0.0175493
SMLT_RS02205	MurR/RpiR family transcriptional regulator	0.826963	0.00769444
SMLT_RS21060	ROK family protein	0.826874	0.0122858
SMLT_RS22520	nucleoid-associated protein	0.824237	0.00184137
SMLT_RS00585	DUF4159 domain-containing protein	0.823057	0.000179596
SMLT_RS05425	hypothetical protein	0.822843	0.000721764
SMLT_RS07060	multidrug efflux ABC transporter SmrA	0.822645	0.0312383
SMLT_RS23125	hypothetical protein	0.821661	4.76139e-06
SMLT_RS14425	hypothetical protein	0.82101	0.000230974
SMLT_RS19505	glutamine--fructose-6-phosphate transaminase (isomerizing)	0.819197	2.69294e-08
SMLT_RS01755	M17 family metallopeptidase	0.818394	7.87029e-06
SMLT_RS00070	pyridoxine 5'-phosphate synthase	0.81812	0.014294
SMLT_RS10520	methylthioribulose 1-phosphate dehydratase	0.816023	0.000201375
SMLT_RS21245	MoxR family ATPase	0.815774	1.24627e-05
SMLT_RS18110	type I glyceraldehyde-3-phosphate dehydrogenase	0.814343	0.00217053
SMLT_RS02100	hypothetical protein	0.814022	7.12976e-07
SMLT_RS06805	DMT family transporter	0.813966	0.000274531
SMLT_RS06075	GNAT family N-acetyltransferase	0.813758	0.000256166
SMLT_RS16630	DUF502 domain-containing protein	0.812201	0.000551156
SMLT_RS05370	HPr kinase/phosphorylase	0.811447	0.00014285
SMLT_RS09680	RNA polymerase sigma factor	0.810638	0.0374951
SMLT_RS03230	LPS export ABC transporter permease LptG	0.807583	0.101669
SMLT_RS05035	phage tail protein	0.806648	0.000746602
SMLT_RS23365	IS5/IS1182 family transposase	0.806515	1.07394e-05
SMLT_RS04900	DNA adenine methylase	0.80472	0.00850849
SMLT_RS08620	flavodoxin-dependent (E)-4-hydroxy-3-methylbut-2-enyl-diphosphate synthase	0.802358	0.0159152
SMLT_RS13330	nuclear transport factor 2 family protein	0.802309	0.000613179
SMLT_RS08025	hypothetical protein	0.800266	0.0644235
SMLT_RS02330	siderophore-interacting protein	0.799623	0.0152894
SMLT_RS20595	K+/H+ antiporter subunit F	0.798387	0.015266
SMLT_RS15700	GNAT family N-acetyltransferase	0.797407	0.102335
SMLT_RS23105	hypothetical protein	0.797036	5.58736e-06
SMLT_RS05095	phage baseplate assembly protein V	0.796654	2.4736e-05
SMLT_RS22185	ATP-binding cassette domain-containing protein	0.795679	0.0118376
SMLT_RS19980	NAD(P)/FAD-dependent oxidoreductase	0.788154	0.00026359
SMLT_RS12420	glucose 1-dehydrogenase	0.787917	4.07866e-06
SMLT_RS08540	peroxiredoxin	0.787494	0.00581371
SMLT_RS00390	bifunctional DNA-formamidopyrimidine glycosylase/DNA-(apurinic or apyrimidinic site) lyase	0.786516	0.00653959
SMLT_RS06610	tRNA (guanosine(37)-N1)-methyltransferase TrmD	0.784915	0.0109637
SMLT_RS04810	hydroxyacylglutathione hydrolase	0.784465	0.000487098
SMLT_RS18195	type IV pilus secretin PilQ family protein	0.783779	0.000428391
SMLT_RS14405	hypothetical protein	0.780666	0.000455807
SMLT_RS06595	aminotransferase class IV family protein	0.779746	0.0014069
SMLT_RS19275	lytic murein transglycosylase B	0.776559	8.6774e-05
SMLT_RS14235	hypothetical protein	0.776138	0.0226745
SMLT_RS16190	NADH-quinone oxidoreductase subunit D	0.775979	0.00225273
SMLT_RS21250	DUF58 domain-containing protein	0.77541	0.0568
SMLT_RS10680	hypothetical protein	0.773839	0.000118207
SMLT_RS08715	oxidative damage protection protein	0.773667	0.00190873
SMLT_RS03980	peptide-methionine (S)-S-oxide reductase MsrA	0.7734	0.0111177
SMLT_RS12915	type II toxin-antitoxin system Phd/YefM family antitoxin	0.773323	4.04837e-05
SMLT_RS09480	N4-gp56 family major capsid protein	0.772206	0.00946714
SMLT_RS03145	membrane integrity-associated transporter subunit PqiC	0.771802	0.00662162
SMLT_RS21000	hypothetical protein	0.770786	0.00124331
SMLT_RS01030	pseudouridylate synthase	0.77035	6.099e-06
SMLT_RS15770	bifunctional 2-polyprenyl-6-hydroxyphenol methylase/3-demethylubiquinol 3-O-methyltransferase UbiG	0.76925	0.011078
SMLT_RS21315	hypothetical protein	0.768813	0.0220873
SMLT_RS18315	formate dehydrogenase subunit beta	0.768454	0.000677063
SMLT_RS06820	sensor histidine kinase	0.765759	0.000146203
SMLT_RS06135	arginyltransferase	0.76293	0.00143146
SMLT_RS00635	ParA family protein	0.762846	0.105121
SMLT_RS05010	dTMP kinase	0.762836	0.000179193
SMLT_RS00155	HupE/UreJ family protein	0.762323	0.0111524
SMLT_RS17275	YceI family protein	0.761566	0.000182717
SMLT_RS11245	translation initiation factor IF-1	0.760174	0.108343
SMLT_RS04560	hypothetical protein	0.759309	0.0173009
SMLT_RS06285	EexN family lipoprotein	0.75919	0.000369219
SMLT_RS05950	hypothetical protein	0.757923	0.0249606
SMLT_RS14745	3-phosphoshikimate 1-carboxyvinyltransferase	0.755668	0.122479
SMLT_RS11725	copper resistance system multicopper oxidase	0.754673	0.109093
SMLT_RS08920	hypothetical protein	0.751855	9.00403e-09
SMLT_RS06215	conjugal transfer protein TrbF	0.751368	0.00166378
SMLT_RS15110	acyl-CoA dehydrogenase family protein	0.750645	1.79359e-05
SMLT_RS11220	hypothetical protein	0.748014	5.24849e-05
SMLT_RS04690	isocitrate dehydrogenase	0.746261	7.02747e-08
SMLT_RS05395	lipopolysaccharide transport periplasmic protein LptA	0.746062	0.00599169
SMLT_RS18520	adenylate kinase	0.745737	0.00457368
SMLT_RS16730	DUF4097 family beta strand repeat protein	0.744775	0.000132685
SMLT_RS18465	HAD-IA family hydrolase	0.744358	5.64756e-06
SMLT_RS07780	SDR family NAD(P)-dependent oxidoreductase	0.744051	0.0225846
SMLT_RS16915	signal peptidase I	0.743684	0.00824443
SMLT_RS13115	AzlC family ABC transporter permease	0.743575	0.0110096
SMLT_RS18200	pilus assembly protein PilP	0.742237	5.99599e-05
SMLT_RS04225	TonB-dependent receptor	0.742232	0.00284079
SMLT_RS03995	transaldolase	0.739925	0.0377892
SMLT_RS09865	DUF1049 domain-containing protein	0.739014	7.062e-06
SMLT_RS03040	multidrug transporter	0.738465	0.0100423
SMLT_RS17865	NAD+ synthase	0.737976	4.32115e-05
SMLT_RS15315	DUF456 domain-containing protein	0.737463	5.90038e-05
SMLT_RS04565	rRNA pseudouridine synthase	0.73711	9.75976e-06
SMLT_RS07955	FtsX-like permease family protein	0.7371	8.70796e-06
SMLT_RS05015	DNA polymerase III subunit delta'	0.734576	0.000607914
SMLT_RS03620	UDP-3-O-acyl-N-acetylglucosamine deacetylase	0.734149	0.0284431
SMLT_RS15715	argininosuccinate synthase	0.732446	0.00367772
SMLT_RS15370	M3 family metallopeptidase	0.731967	0.00227371
SMLT_RS15185	hypothetical protein	0.73186	0.000178296
SMLT_RS03575	UDP-N-acetylmuramoyl-tripeptide--D-alanyl-D-alanine ligase	0.731548	0.00275224
SMLT_RS05410	KpsF/GutQ family sugar-phosphate isomerase	0.731188	0.00156438
SMLT_RS15560	heme ABC exporter ATP-binding protein CcmA	0.730977	0.0657474
SMLT_RS19885	peptide deformylase	0.729723	7.91121e-05
SMLT_RS09070	hypothetical protein	0.728115	0.130009
SMLT_RS20360	NADPH-dependent 7-cyano-7-deazaguanine reductase QueF	0.727697	0.00464412
SMLT_RS09515	hypothetical protein	0.727588	0.00238476
SMLT_RS05640	DUF3861 family protein	0.726855	0.0520619
SMLT_RS20225	1-acyl-sn-glycerol-3-phosphate acyltransferase	0.726295	0.009803
SMLT_RS09030	hypothetical protein	0.725207	0.00763539
SMLT_RS09885	UTP--glucose-1-phosphate uridylyltransferase GalU	0.725077	0.00232621
SMLT_RS02170	glycoside hydrolase family 3 C-terminal domain-containing protein	0.723297	0.0651066
SMLT_RS03320	hypothetical protein	0.721962	0.00208399
SMLT_RS09120	hypothetical protein	0.720563	5.84087e-05
SMLT_RS00545	DEAD/DEAH box helicase	0.719337	0.0417863
SMLT_RS02945	ABC transporter ATP-binding protein	0.719077	0.0178881
SMLT_RS00615	helix-turn-helix transcriptional regulator	0.718146	0.0878017
SMLT_RS20230	hypothetical protein	0.717854	0.00828063
SMLT_RS02560	hypothetical protein	0.717578	0.000884332
SMLT_RS16655	DUF2147 domain-containing protein	0.717387	0.0122791
SMLT_RS09655	prephenate dehydrogenase	0.716603	0.0233573
SMLT_RS13225	hypothetical protein	0.715999	0.000331252
SMLT_RS20600	Na+/H+ antiporter subunit G	0.714959	0.0347065
SMLT_RS07165	lipid-A-disaccharide synthase	0.713769	2.17791e-05
SMLT_RS15505	BolA family transcriptional regulator	0.713575	0.00381575
SMLT_RS04815	hypothetical protein	0.713546	0.00542726
SMLT_RS22015	alpha/beta hydrolase	0.713314	0.0176904
SMLT_RS18740	O-antigen ligase family protein	0.712969	0.00800989
SMLT_RS17140	ferritin-like domain-containing protein	0.712262	0.0780417
SMLT_RS21210	response regulator	0.711652	0.000470215
SMLT_RS09495	hypothetical protein	0.711586	1.26694e-05
SMLT_RS14760	FHA domain-containing protein	0.71058	0.000108425
SMLT_RS18485	NAD(P)-dependent oxidoreductase	0.710302	0.0273724
SMLT_RS08665	folate-binding protein YgfZ	0.709587	0.000889405
SMLT_RS22585	hypothetical protein	0.709293	0.039834
SMLT_RS18160	dicarboxylate/amino acid:cation symporter	0.708535	0.00153328
SMLT_RS04190	aminoacyl-tRNA hydrolase	0.708345	0.0431886
SMLT_RS18440	tetratricopeptide repeat protein	0.707429	0.0273336
SMLT_RS20805	DUF4279 domain-containing protein	0.706231	0.00401826
SMLT_RS03265	cell surface protein	0.706017	0.018568
SMLT_RS21750	DNA polymerase I	0.704128	0.0264558
SMLT_RS21440	hypothetical protein	0.703566	0.0102369
SMLT_RS21215	nucleotidyltransferase domain-containing protein	0.702422	0.00248531
SMLT_RS03915	LPS-assembly protein LptD	0.701757	0.0332436
SMLT_RS02970	hypothetical protein	0.701121	0.00945543
SMLT_RS15510	YciI family protein	0.700824	1.62235e-05
SMLT_RS14250	hypothetical protein	0.699438	2.06679e-07
SMLT_RS17640	tol-pal system protein YbgF	0.697769	0.00165405
SMLT_RS15150	FKBP-type peptidyl-prolyl cis-trans isomerase	0.697747	0.0532689
SMLT_RS04305	30S ribosomal protein S12	0.697059	0.00624874
SMLT_RS13340	HAMP domain-containing histidine kinase	0.695653	0.115833
SMLT_RS11895	TM0106 family RecB-like putative nuclease	0.694044	0.000233505
SMLT_RS10955	flagellar type III secretion system pore protein FliP	0.691797	0.0568088
SMLT_RS16435	rhomboid family intramembrane serine protease	0.690423	0.125729
SMLT_RS08695	hypothetical protein	0.689372	0.00136615
SMLT_RS06115	hypothetical protein	0.687445	0.00158454
SMLT_RS15080	NAD-glutamate dehydrogenase	0.68671	0.0145761
SMLT_RS18120	S1/P1 nuclease	0.686604	0.0148313
SMLT_RS03730	glycosyltransferase family 2 protein	0.686423	0.0231023
SMLT_RS15385	DUF3298 and DUF4163 domain-containing protein	0.685743	0.0292277
SMLT_RS15835	DUF1684 domain-containing protein	0.684507	0.00581567
SMLT_RS06275	NAD(P)H-dependent oxidoreductase	0.683989	0.00138908
SMLT_RS03125	CoA transferase subunit A	0.68361	0.000118907
SMLT_RS07505	sulfurtransferase	0.683607	0.00345367
SMLT_RS02855	winged helix-turn-helix domain-containing protein	0.68223	0.0125057
SMLT_RS17270	cytochrome b	0.681603	0.0039329
SMLT_RS14460	hypothetical protein	0.681228	0.0975276
SMLT_RS08150	BLUF domain-containing protein	0.680519	0.0090745
SMLT_RS14115	hypothetical protein	0.679023	5.35421e-05
SMLT_RS16965	carbon starvation protein A	0.678964	0.0883792
SMLT_RS21265	DUF1190 domain-containing protein	0.678626	0.0370213
SMLT_RS07325	multidrug efflux system transcriptional regulator EmrR	0.677456	0.00108891
SMLT_RS02515	lytic transglycosylase domain-containing protein	0.677213	0.0672082
SMLT_RS16195	NADH-quinone oxidoreductase subunit C	0.674599	0.0181698
SMLT_RS21630	aromatic amino acid lyase	0.673929	0.0267534
SMLT_RS22825	hypothetical protein	0.67269	0.0279642
SMLT_RS10365	homoserine kinase	0.67206	0.00609005
SMLT_RS10370	threonine synthase	0.671248	0.0435614
SMLT_RS21575	YcgL domain-containing protein	0.669895	0.000818032
SMLT_RS23405	hypothetical protein	0.66901	0.0337656
SMLT_RS04755	ATP-dependent Clp endopeptidase proteolytic subunit ClpP	0.668894	0.000124674
SMLT_RS04590	S46 family peptidase	0.668696	0.112349
SMLT_RS17115	FtsH protease activity modulator HflK	0.66846	0.00176793
SMLT_RS11120	flagellar basal body rod protein FlgF	0.668219	0.00526555
SMLT_RS15845	N-acetylmuramoyl-L-alanine amidase	0.666888	0.0223412
SMLT_RS03900	16S rRNA (adenine(1518)-N(6)/adenine(1519)-N(6))-dimethyltransferase RsmA	0.665283	0.00555689
SMLT_RS14350	MerR family transcriptional regulator	0.662827	0.123725
SMLT_RS03465	3,4-dihydroxy-2-butanone-4-phosphate synthase	0.662522	0.0618011
SMLT_RS00150	hypothetical protein	0.662309	0.0351907
SMLT_RS09470	hypothetical protein	0.661268	0.0278494
SMLT_RS06375	hypothetical protein	0.66092	0.00815583
SMLT_RS10140	discoidin domain-containing protein	0.659049	0.00588094
SMLT_RS05160	DUF2946 domain-containing protein	0.658437	0.00239128
SMLT_RS07160	ribonuclease HII	0.656631	0.0433617
SMLT_RS14900	hypothetical protein	0.656467	0.139624
SMLT_RS13265	hypothetical protein	0.655743	0.00534599
SMLT_RS13160	sulfite reductase flavoprotein subunit alpha	0.65446	0.0063956
SMLT_RS18310	formate dehydrogenase-N subunit alpha	0.652714	0.0124631
SMLT_RS00640	histidine phosphatase family protein	0.650754	0.0012757
SMLT_RS02385	hypothetical protein	0.650422	0.0121595
SMLT_RS21675	cytochrome d ubiquinol oxidase subunit II	0.649954	0.00142574
SMLT_RS01795	hypothetical protein	0.649496	0.0310821
SMLT_RS00035	tetratricopeptide repeat protein	0.646841	0.0673035
SMLT_RS05790	sugar phosphate isomerase/epimerase	0.646751	0.0229538
SMLT_RS06455	lysoplasmalogenase	0.646491	0.00171737
SMLT_RS02160	dihydroneopterin aldolase	0.646143	0.00162393
SMLT_RS00740	superoxide dismutase family protein	0.644488	0.112296
SMLT_RS08760	gamma-glutamyltransferase	0.638896	0.000116742
SMLT_RS11485	DNA-binding protein	0.638092	0.00152042
SMLT_RS11205	high frequency lysogenization protein HflD	0.63712	0.0136154
SMLT_RS17235	3-dehydroquinate synthase	0.636779	0.0556172
SMLT_RS07925	excinuclease ABC subunit UvrC	0.634941	0.172241
SMLT_RS05965	malonate decarboxylase holo-[acyl-carrier-protein] synthase	0.634869	0.00747835
SMLT_RS02370	hypothetical protein	0.634685	0.0207384
SMLT_RS09850	(d)CMP kinase	0.631334	0.00401298
SMLT_RS01560	NYN domain-containing protein	0.626369	0.068748
SMLT_RS19805	VCBS repeat-containing protein	0.625042	0.148869
SMLT_RS03735	hypothetical protein	0.623799	0.0110229
SMLT_RS12045	hypothetical protein	0.622538	0.103786
SMLT_RS22635	modification methylase	0.622342	0.161495
SMLT_RS06170	hypothetical protein	0.621262	0.00171666
SMLT_RS09400	hypothetical protein	0.62098	2.96649e-05
SMLT_RS03940	UbiH/UbiF family hydroxylase	0.617638	0.00371758
SMLT_RS18865	Grx4 family monothiol glutaredoxin	0.617446	0.0488406
SMLT_RS18155	transketolase	0.617238	0.00470527
SMLT_RS10535	amino acid permease	0.617062	0.0286096
SMLT_RS01770	AI-2E family transporter	0.616514	0.0271168
SMLT_RS15155	glutathione peroxidase	0.615453	0.0891597
SMLT_RS20795	accessory factor UbiK family protein	0.615242	0.000360359
SMLT_RS21050	NPCBM/NEW2 domain-containing protein	0.615197	0.010847
SMLT_RS16900	GTPase Era	0.613741	0.0194469
SMLT_RS09820	TraB/GumN family protein	0.612931	0.102881
SMLT_RS16095	polyribonucleotide nucleotidyltransferase	0.611157	0.0548007
SMLT_RS13470	ferredoxin reductase	0.611061	0.0304191
SMLT_RS00865	helix-turn-helix transcriptional regulator	0.608584	0.0350699
SMLT_RS05490	GlsB/YeaQ/YmgE family stress response membrane protein	0.607815	0.0157347
SMLT_RS14285	VirB4 family type IV secretion/conjugal transfer ATPase	0.606279	0.0846031
SMLT_RS20850	carbon-nitrogen hydrolase family protein	0.606228	0.0642815
SMLT_RS08200	exopolysaccharide biosynthesis protein	0.604895	7.68674e-05
SMLT_RS12225	helix-turn-helix transcriptional regulator	0.604435	0.00312419
SMLT_RS03745	tRNA dihydrouridine synthase DusB	0.604188	0.0279788
SMLT_RS13260	hypothetical protein	0.604078	0.045154
SMLT_RS15915	NADP-dependent oxidoreductase	0.604003	0.00159984
SMLT_RS20515	haloacid dehalogenase-like hydrolase	0.602054	0.00313349
SMLT_RS06090	SRPBCC family protein	0.595875	0.010441
SMLT_RS07920	hypothetical protein	0.594052	0.00646748
SMLT_RS05510	murein L,D-transpeptidase catalytic domain family protein	0.593742	0.0473063
SMLT_RS04265	preprotein translocase subunit SecE	0.593112	0.0114316
SMLT_RS03220	leucyl aminopeptidase	0.592767	0.0288042
SMLT_RS09695	aminotransferase class III-fold pyridoxal phosphate-dependent enzyme	0.592552	0.015858
SMLT_RS00100	hypothetical protein	0.590669	0.0115844
SMLT_RS20770	polyamine aminopropyltransferase	0.590081	0.00596329
SMLT_RS15760	phytoene synthase	0.588394	0.0959937
SMLT_RS21735	oxygen-dependent coproporphyrinogen oxidase	0.587895	0.0269584
SMLT_RS12965	hydrolase	0.587242	0.0766365
SMLT_RS00030	M48 family metallopeptidase	0.587019	0.000443229
SMLT_RS09715	protein translocase subunit SecD	0.586311	0.0157676
SMLT_RS15745	RNA polymerase-binding protein DksA	0.584633	0.0201249
SMLT_RS04685	carboxymuconolactone decarboxylase family protein	0.581495	0.0269567
SMLT_RS19140	SIS domain-containing protein	0.580649	0.00913811
SMLT_RS01225	patatin-like phospholipase family protein	0.579308	0.000154256
SMLT_RS10490	L-fucose:H+ symporter permease	0.579056	0.0337604
SMLT_RS04995	beta-ketoacyl-ACP synthase II	0.578209	0.0301001
SMLT_RS20345	NADP-dependent isocitrate dehydrogenase	0.576375	0.0284662
SMLT_RS07645	CBS domain-containing protein	0.57587	0.0339498
SMLT_RS10000	LysR family transcriptional regulator	0.574133	3.39534e-07
SMLT_RS22255	suppressor of fused domain protein	0.573753	0.059115
SMLT_RS06445	4-hydroxy-3-methylbut-2-enyl diphosphate reductase	0.573671	0.000436488
SMLT_RS04145	tetratricopeptide repeat protein	0.573613	0.0507081
SMLT_RS06130	endonuclease/exonuclease/phosphatase family protein	0.573003	0.0152024
SMLT_RS04770	HU family DNA-binding protein	0.571607	0.00866352
SMLT_RS01955	peptidoglycan DD-metalloendopeptidase family protein	0.57094	0.00643074
SMLT_RS19700	NAD(P)-dependent oxidoreductase	0.570601	0.00386841
SMLT_RS04805	lytic transglycosylase domain-containing protein	0.570429	0.00326102
SMLT_RS16330	SCO family protein	0.569282	0.0294285
SMLT_RS07420	ribonuclease T	0.568881	0.0482639
SMLT_RS10175	SDR family oxidoreductase	0.568475	0.00170223
SMLT_RS10475	TonB-dependent receptor	0.568007	0.00248015
SMLT_RS09705	tRNA guanosine(34) transglycosylase Tgt	0.567767	0.100318
SMLT_RS04050	exodeoxyribonuclease IX	0.56711	0.0834156
SMLT_RS17170	type II toxin-antitoxin system ParD family antitoxin	0.565646	0.0130958
SMLT_RS14770	phasin family protein	0.565377	0.00267618
SMLT_RS04820	ribonuclease HI	0.564986	0.208238
SMLT_RS18715	protein-L-isoaspartate O-methyltransferase	0.564661	0.0166015
SMLT_RS14035	tRNA-Glu	0.564388	0.0654001
SMLT_RS19880	methionyl-tRNA formyltransferase	0.563647	0.00108025
SMLT_RS12960	pirin family protein	0.562718	0.0126557
SMLT_RS15360	ferredoxin--NADP reductase	0.562329	0.0101108
SMLT_RS18760	hypothetical protein	0.559633	0.00691598
SMLT_RS17660	protein TolR	0.559266	0.0383021
SMLT_RS03155	ABC transporter ATP-binding protein	0.558343	0.00573825
SMLT_RS15160	hypothetical protein	0.557954	0.0374824
SMLT_RS15450	zinc transporter ZupT	0.557868	0.00466347
SMLT_RS06175	acyl-CoA thioesterase	0.557729	0.00721838
SMLT_RS04765	endopeptidase La	0.556957	0.0256346
SMLT_RS00760	acetyl-CoA C-acetyltransferase	0.554434	0.00116841
SMLT_RS21765	hypothetical protein	0.554009	0.024539
SMLT_RS01925	hypothetical protein	0.553343	0.0314207
SMLT_RS02955	class I SAM-dependent methyltransferase	0.552594	0.0213739
SMLT_RS15720	N-acetylornithine carbamoyltransferase	0.552431	0.0156452
SMLT_RS14620	hypothetical protein	0.551806	0.00351688
SMLT_RS18100	DUF3999 domain-containing protein	0.551375	0.033164
SMLT_RS10230	quinone-dependent dihydroorotate dehydrogenase	0.550596	0.0895813
SMLT_RS17035	aminomethyl-transferring glycine dehydrogenase	0.546751	0.0490155
SMLT_RS20815	hypothetical protein	0.54675	0.0108472
SMLT_RS20870	hypothetical protein	0.545533	0.0263803
SMLT_RS00715	MltA domain-containing protein	0.544618	0.0746476
SMLT_RS18620	PD40 domain-containing protein	0.544003	0.00142267
SMLT_RS20300	thioredoxin	0.543856	0.023006
SMLT_RS14275	type IV secretion system protein	0.543494	0.0668373
SMLT_RS03570	UDP-N-acetylmuramoyl-L-alanyl-D-glutamate--2,6-diaminopimelate ligase	0.543309	0.0119856
SMLT_RS18685	3-isopropylmalate dehydrogenase	0.543116	0.010212
SMLT_RS03450	hypothetical protein	0.543098	0.025663
SMLT_RS14320	type IV secretion system protein	0.541671	0.0145967
SMLT_RS20480	30S ribosomal protein S9	0.541452	0.0173823
SMLT_RS15605	homoserine O-acetyltransferase	0.541449	0.00473997
SMLT_RS08270	2-C-methyl-D-erythritol 4-phosphate cytidylyltransferase	0.541354	0.0164205
SMLT_RS17705	GNAT family N-acetyltransferase	0.54135	0.0203259
SMLT_RS21800	50S ribosomal protein L28	0.539905	0.0387922
SMLT_RS16640	DUF885 family protein	0.538881	0.00221512
SMLT_RS05555	Fe2+-dependent dioxygenase	0.538781	0.0413534
SMLT_RS20285	ABC transporter permease	0.538434	0.0203131
SMLT_RS15850	tRNA (adenosine(37)-N6)-threonylcarbamoyltransferase complex ATPase subunit type 1 TsaE	0.534563	0.0519538
SMLT_RS02625	M13 family metallopeptidase	0.533618	0.000298531
SMLT_RS09755	cold-shock protein	0.532419	0.0231979
SMLT_RS08725	signal recognition particle-docking protein FtsY	0.531629	0.00533918
SMLT_RS15675	glutamate-5-semialdehyde dehydrogenase	0.529892	0.0215587
SMLT_RS06190	50S ribosomal protein L27	0.529074	0.0484906
SMLT_RS20255	phosphoribosylamine--glycine ligase	0.528399	0.131317
SMLT_RS17780	ATP-dependent chaperone ClpB	0.528062	0.0887017
SMLT_RS16265	hypothetical protein	0.527859	0.0872225
SMLT_RS09630	molecular chaperone DnaK	0.527656	0.0241554
SMLT_RS16970	putative selenoprotein	0.527249	0.104811
SMLT_RS01885	dUTP diphosphatase	0.526975	0.121897
SMLT_RS11915	hypothetical protein	0.526557	0.0476891
SMLT_RS16260	tryptophan synthase subunit alpha	0.526315	0.16329
SMLT_RS07380	GFA family protein	0.526209	0.00188721
SMLT_RS09405	hypothetical protein	0.525929	0.070317
SMLT_RS03875	thymidylate synthase	0.524578	0.00254424
SMLT_RS16735	hypothetical protein	0.522072	0.0180109
SMLT_RS08330	ATP-dependent zinc metalloprotease FtsH	0.522003	0.067798
SMLT_RS16535	ribonuclease G	0.519899	0.00659107
SMLT_RS21165	malonyl-ACP O-methyltransferase BioC	0.519605	0.0345505
SMLT_RS04055	nitroreductase	0.519045	0.00277133
SMLT_RS02315	polyisoprenoid-binding protein	0.5188	0.0766957
SMLT_RS20290	cell division ATP-binding protein FtsE	0.518194	0.0293606
SMLT_RS22865	50S ribosomal protein L35	0.517261	0.0131923
SMLT_RS01180	acyl-CoA thioesterase	0.51591	0.0540202
SMLT_RS16575	ribosome silencing factor	0.514374	0.0438908
SMLT_RS06645	RNA-binding S4 domain-containing protein	0.51374	0.0395745
SMLT_RS20840	DUF1629 domain-containing protein	0.512187	0.048842
SMLT_RS16355	transcription elongation factor GreB	0.512065	0.108452
SMLT_RS10245	SDR family oxidoreductase	0.510783	0.0122807
SMLT_RS00240	hypothetical protein	0.510027	0.0342119
SMLT_RS20500	adenosylmethionine decarboxylase	0.509216	0.196984
SMLT_RS07875	response regulator transcription factor	0.508248	0.000876267
SMLT_RS23115	hypothetical protein	0.50815	0.0579916
SMLT_RS19425	pyridoxal phosphate-dependent aminotransferase	0.507971	0.0276466
SMLT_RS06105	membrane protein	0.507242	0.0179916
SMLT_RS00610	type II toxin-antitoxin system HipA family toxin	0.504714	0.00964557
SMLT_RS22525	hypothetical protein	0.504007	0.0416213
SMLT_RS04500	peptidylprolyl isomerase	0.503536	0.0493809
SMLT_RS09950	helix-turn-helix transcriptional regulator	0.502924	0.0435561
SMLT_RS06440	signal peptidase II	0.502352	0.101556
SMLT_RS00200	2OG-Fe(II) oxygenase	0.502256	0.0428463
SMLT_RS18165	BatD family protein	0.502005	0.0115102
SMLT_RS21280	hypothetical protein	0.501128	0.0623122
SMLT_RS00795	protein-export chaperone SecB	0.501111	0.153211
SMLT_RS18750	zinc-finger domain-containing protein	0.500909	0.00896956
SMLT_RS14415	helix-turn-helix transcriptional regulator	0.500341	0.227148
SMLT_RS13785	hypothetical protein	0.499742	0.11446
SMLT_RS10960	flagellar biosynthetic protein FliO	0.498743	0.025037
SMLT_RS14245	lipase	0.498544	0.0510363
SMLT_RS21040	Gfo/Idh/MocA family oxidoreductase	0.496171	0.0286996
SMLT_RS21960	outer membrane protein assembly factor	0.495986	0.0314957
SMLT_RS22175	exodeoxyribonuclease V subunit beta	0.495647	0.155581
SMLT_RS20485	50S ribosomal protein L13	0.495343	0.0619497
SMLT_RS09505	hypothetical protein	0.49512	0.14497
SMLT_RS15380	cyclopropane fatty acyl phospholipid synthase	0.494495	0.0247864
SMLT_RS21830	TolC family protein	0.494449	0.186404
SMLT_RS11210	tRNA 2-thiouridine(34) synthase MnmA	0.494257	0.111949
SMLT_RS20470	tRNA-Met	0.493399	0.07858
SMLT_RS18785	PAS-domain containing protein	0.490293	0.0278388
SMLT_RS21170	YdcF family protein	0.490192	0.0170596
SMLT_RS15725	hypothetical protein	0.486183	0.0266326
SMLT_RS16295	tRNA pseudouridine(38-40) synthase TruA	0.485481	0.0217934
SMLT_RS16905	ribonuclease III	0.484912	0.0131804
SMLT_RS16115	translation initiation factor IF-2	0.483494	0.00274014
SMLT_RS10670	carbamoyl-phosphate synthase large subunit	0.482883	0.0145936
SMLT_RS19910	RDD family protein	0.482584	0.0125196
SMLT_RS18190	MoxR family ATPase	0.482037	0.106265
SMLT_RS15420	ribonuclease	0.482005	0.192953
SMLT_RS10360	bifunctional aspartate kinase/homoserine dehydrogenase I	0.482003	0.0893866
SMLT_RS04110	S8 family serine peptidase	0.481161	0.0678348
SMLT_RS22310	50S ribosomal protein L34	0.47969	0.0887089
SMLT_RS20235	dual specificity protein phosphatase family protein	0.479552	0.242123
SMLT_RS08755	YfhL family 4Fe-4S dicluster ferredoxin	0.478613	0.248312
SMLT_RS11090	flagellar hook-associated protein FlgL	0.477465	0.101934
SMLT_RS18655	acetolactate synthase	0.476858	0.000370586
SMLT_RS01690	EamA family transporter RarD	0.474376	0.0458636
SMLT_RS08305	peptidoglycan DD-metalloendopeptidase family protein	0.473619	0.0510561
SMLT_RS15830	TraB/GumN family protein	0.473117	0.0219431
SMLT_RS18525	6-phosphofructokinase	0.472744	0.0247383
SMLT_RS14135	class III poly(R)-hydroxyalkanoic acid synthase subunit PhaC	0.471087	0.00291575
SMLT_RS05495	M20/M25/M40 family metallo-hydrolase	0.468759	0.0136658
SMLT_RS18095	phosphoglycerate kinase	0.467928	0.0581192
SMLT_RS21285	shikimate dehydrogenase	0.465717	0.0484025
SMLT_RS04585	L-threonine 3-dehydrogenase	0.465612	0.0331022
SMLT_RS20980	VOC family protein	0.46559	0.187144
SMLT_RS21075	N-acetylglucosamine-6-phosphate deacetylase	0.46446	0.024458
SMLT_RS02310	malonic semialdehyde reductase	0.464139	0.191173
SMLT_RS10660	4-hydroxy-tetrahydrodipicolinate reductase	0.46379	0.028648
SMLT_RS16445	DMT family transporter	0.463512	0.103666
SMLT_RS16660	methionine--tRNA ligase	0.462605	0.0807779
SMLT_RS22250	hypothetical protein	0.46253	0.0207777
SMLT_RS19575	F0F1 ATP synthase subunit alpha	0.461879	0.0647899
SMLT_RS17680	KUP/HAK/KT family potassium transporter	0.461395	0.0837572
SMLT_RS09825	N-acetyltransferase	0.46025	0.0356585
SMLT_RS14185	mechanosensitive ion channel	0.459802	0.0232338
SMLT_RS16420	M13 family metallopeptidase	0.459478	0.0613013
SMLT_RS03950	23S rRNA (cytidine(2498)-2'-O)-methyltransferase RlmM	0.459293	0.0490281
SMLT_RS00090	PA0069 family radical SAM protein	0.459221	0.0883092
SMLT_RS08380	recombinase RecA	0.458123	0.129207
SMLT_RS19415	YbaN family protein	0.457678	0.0116265
SMLT_RS00720	hypothetical protein	0.457456	0.0820767
SMLT_RS08655	glucose-6-phosphate dehydrogenase	0.456441	0.0837932
SMLT_RS03545	NRDE family protein	0.45633	0.0615529
SMLT_RS04965	50S ribosomal protein L32	0.455137	0.00519876
SMLT_RS16850	S-methyl-5'-thioinosine phosphorylase	0.455012	0.0155852
SMLT_RS21995	twin-arginine translocase subunit TatB	0.45491	0.0725965
SMLT_RS02965	glycosyl transferase	0.45458	0.0520131
SMLT_RS10195	aminoglycoside O-phosphotransferase APH(3')-IIc	0.453693	0.10095
SMLT_RS07900	lipid A export permease/ATP-binding protein MsbA	0.451313	0.292378
SMLT_RS04275	50S ribosomal protein L11	0.450226	0.0286007
SMLT_RS22420	DUF1328 domain-containing protein	0.449978	0.030545
SMLT_RS15275	GNAT family N-acetyltransferase	0.449811	0.0732952
SMLT_RS19030	thiol:disulfide interchange protein DsbA/DsbL	0.449635	0.098289
SMLT_RS12470	helix-turn-helix transcriptional regulator	0.448542	0.0221536
SMLT_RS17830	alpha,alpha-trehalose-phosphate synthase (UDP-forming)	0.448078	0.0250173
SMLT_RS19205	response regulator	0.446689	0.0901891
SMLT_RS04915	YbaB/EbfC family nucleoid-associated protein	0.443757	0.157974
SMLT_RS04150	peptide chain release factor 1	0.443186	0.0231586
SMLT_RS19735	hypothetical protein	0.442765	0.141489
SMLT_RS03280	type II secretion system F family protein	0.440622	0.0676225
SMLT_RS21825	hypothetical protein	0.440179	0.0079809
SMLT_RS16510	DUF4870 domain-containing protein	0.439698	0.0381378
SMLT_RS21420	2-dehydropantoate 2-reductase	0.438186	0.0888103
SMLT_RS08210	DUF47 family protein	0.438124	0.0829798
SMLT_RS17940	hypothetical protein	0.438071	0.207252
SMLT_RS07685	ABC transporter permease	0.436859	0.0721225
SMLT_RS22715	DNA-binding protein	0.43671	0.04622
SMLT_RS21005	short-chain fatty acid transporter	0.436668	0.081184
SMLT_RS14180	phosphoenolpyruvate synthase	0.436582	0.0825195
SMLT_RS20400	CD225/dispanin family protein	0.435447	0.0307911
SMLT_RS04990	acyl carrier protein	0.435367	0.0133756
SMLT_RS07790	LOG family protein	0.43457	0.0447105
SMLT_RS04530	glutathione S-transferase N-terminal domain-containing protein	0.432643	0.249497
SMLT_RS07625	ABC transporter permease subunit	0.43263	0.149434
SMLT_RS13285	hypothetical protein	0.432532	0.10667
SMLT_RS04570	hypothetical protein	0.43253	0.0421893
SMLT_RS22410	hypothetical protein	0.432484	0.0614348
SMLT_RS22335	hypothetical protein	0.432216	0.283741
SMLT_RS17230	shikimate kinase	0.431303	0.0494143
SMLT_RS05895	EF-hand domain-containing protein	0.430627	0.0105193
SMLT_RS11235	ATP-dependent Clp protease ATP-binding subunit ClpA	0.430372	0.0468902
SMLT_RS20565	phosphoribosylaminoimidazolesuccinocarboxamide synthase	0.430287	0.082183
SMLT_RS15565	heme exporter protein CcmB	0.430201	0.0264031
SMLT_RS15050	FAD-dependent monooxygenase	0.428563	0.102852
SMLT_RS02920	hypothetical protein	0.428235	0.0338903
SMLT_RS05235	alpha/beta hydrolase	0.427927	0.124732
SMLT_RS04270	transcription termination/antitermination protein NusG	0.427696	0.00308255
SMLT_RS00360	phosphatase PAP2 family protein	0.427591	0.0406331
SMLT_RS08290	5'/3'-nucleotidase SurE	0.426729	0.236197
SMLT_RS01065	signal peptidase I	0.426684	0.275948
SMLT_RS06960	30S ribosomal protein THX	0.426622	0.280125
SMLT_RS01620	entericidin A/B family lipoprotein	0.424748	0.309985
SMLT_RS19350	hypothetical protein	0.424572	0.0324778
SMLT_RS17105	DUF2065 family protein	0.424476	0.128392
SMLT_RS19020	YihA family ribosome biogenesis GTP-binding protein	0.42386	0.296645
SMLT_RS22305	ribonuclease P protein component	0.423417	0.228178
SMLT_RS10980	flagellar hook-length control protein FliK	0.422995	0.0330325
SMLT_RS21710	S9 family peptidase	0.421387	0.0381921
SMLT_RS11910	ATP-binding protein	0.420949	0.237675
SMLT_RS00010	DNA polymerase III subunit beta	0.419283	0.0699499
SMLT_RS04730	tRNA-Lys	0.41928	0.0385489
SMLT_RS21370	ATP-binding cassette domain-containing protein	0.417258	0.0896546
SMLT_RS19935	SDR family oxidoreductase	0.416263	0.0934998
SMLT_RS11540	IS3-like element ISStma15 family transposase	0.415694	0.117952
SMLT_RS19085	multifunctional CCA addition/repair protein	0.415674	0.016812
SMLT_RS19380	Gfo/Idh/MocA family oxidoreductase	0.415177	0.133142
SMLT_RS06890	N-acetyltransferase	0.414146	0.00410443
SMLT_RS18085	pyruvate kinase	0.413288	0.0927776
SMLT_RS03470	6,7-dimethyl-8-ribityllumazine synthase	0.412491	0.0318388
SMLT_RS16650	VOC family protein	0.411846	0.15649
SMLT_RS00995	SCP2 sterol-binding domain-containing protein	0.41157	0.233933
SMLT_RS09915	tetratricopeptide repeat protein	0.411319	0.00695228
SMLT_RS12560	DNA-3-methyladenine glycosylase	0.411221	0.054636
SMLT_RS00455	tRNA 2-thiocytidine(32) synthetase TtcA	0.410799	0.0943374
SMLT_RS01750	catalase family peroxidase	0.410615	0.0715654
SMLT_RS11625	thioredoxin-disulfide reductase	0.410594	0.140779
SMLT_RS09730	EAL domain-containing protein	0.408616	0.0874555
SMLT_RS12455	HAD family phosphatase	0.408437	0.302297
SMLT_RS07115	peptidylprolyl isomerase	0.406958	0.132807
SMLT_RS21200	multidrug efflux RND transporter periplasmic adaptor subunit SmeA	0.406609	0.0735476
SMLT_RS00685	META and DUF4377 domain-containing protein	0.406552	0.0377179
SMLT_RS09985	RES family NAD+ phosphorylase	0.406005	0.0885192
SMLT_RS05400	LPS export ABC transporter periplasmic protein LptC	0.405156	0.0972861
SMLT_RS10560	DUF2388 domain-containing protein	0.403812	0.257445
SMLT_RS14300	transglycosylase SLT domain-containing protein	0.402428	0.0817482
SMLT_RS11375	DUF1295 domain-containing protein	0.401952	0.0216149
SMLT_RS00175	cyclin-dependent kinase inhibitor 3 family protein	0.401797	0.103528
SMLT_RS01135	cytochrome c5 family protein	0.401436	0.0304598
SMLT_RS19715	TetR/AcrR family transcriptional regulator	0.400899	0.131762
SMLT_RS16870	CYTH domain-containing protein	0.400277	0.121908
SMLT_RS20410	DUF2752 domain-containing protein	0.400077	0.277252
SMLT_RS14995	30S ribosomal protein S18	0.400055	0.0543019
SMLT_RS02905	putative DNA modification/repair radical SAM protein	0.399429	0.31908
SMLT_RS06120	SPFH domain-containing protein	0.398199	0.165151
SMLT_RS06015	LysE family transporter	0.397884	0.22998
SMLT_RS08955	hypothetical protein	0.397659	0.0585388
SMLT_RS14485	hypothetical protein	0.395507	0.291971
SMLT_RS16880	response regulator	0.395227	0.0660678
SMLT_RS23410	hypothetical protein	0.394435	0.129945
SMLT_RS02185	membrane protein	0.394001	0.107138
SMLT_RS06605	ribosome maturation factor RimM	0.393492	0.130349
SMLT_RS10040	hypothetical protein	0.393461	0.192288
SMLT_RS00120	IS3-like element ISStma5 family transposase	0.3931	0.0606919
SMLT_RS06875	M13 family metallopeptidase	0.392991	0.10468
SMLT_RS17930	response regulator transcription factor	0.392867	0.173808
SMLT_RS11260	N-acetyltransferase	0.392754	0.0138567
SMLT_RS00550	hypothetical protein	0.392727	0.0229729
SMLT_RS06870	2,3-diphosphoglycerate-dependent phosphoglycerate mutase	0.392493	0.200682
SMLT_RS03475	transcription antitermination factor NusB	0.392184	0.0583511
SMLT_RS20650	dihydroorotate dehydrogenase	0.392028	0.0204478
SMLT_RS00205	class 1 fructose-bisphosphatase	0.391989	0.225984
SMLT_RS16590	hypothetical protein	0.391814	0.308995
SMLT_RS09805	MexH family multidrug efflux RND transporter periplasmic adaptor subunit	0.39007	0.237929
SMLT_RS22790	RHS repeat protein	0.389777	0.321566
SMLT_RS01550	hypothetical protein	0.388007	0.155827
SMLT_RS11390	DUF1365 domain-containing protein	0.387059	0.00294517
SMLT_RS10080	chemotaxis protein CheW	0.386679	0.0409011
SMLT_RS02935	cystathionine gamma-synthase	0.385071	0.112684
SMLT_RS04020	peptide chain release factor N(5)-glutamine methyltransferase	0.384542	0.265078
SMLT_RS08660	sn-glycerol-3-phosphate ABC transporter ATP-binding protein UgpC	0.384433	0.0468019
SMLT_RS06290	LysR family transcriptional regulator	0.384104	0.223779
SMLT_RS08585	3-methyl-2-oxobutanoate hydroxymethyltransferase	0.383912	0.0950376
SMLT_RS15585	heme lyase CcmF/NrfE family subunit	0.38391	0.186117
SMLT_RS21175	pyridoxal-phosphate dependent enzyme	0.383791	0.178294
SMLT_RS23110	hypothetical protein	0.382603	0.0687278
SMLT_RS20190	acetyl-CoA carboxylase biotin carboxylase subunit	0.382252	0.0787064
SMLT_RS02340	pyruvate dehydrogenase (acetyl-transferring), homodimeric type	0.381911	0.133167
SMLT_RS10540	amino acid permease	0.380471	0.106931
SMLT_RS21955	translocation/assembly module TamB	0.379473	0.288828
SMLT_RS15470	discoidin domain-containing protein	0.379468	0.0508427
SMLT_RS19355	low affinity iron permease family protein	0.379247	0.12675
SMLT_RS08245	3-deoxy-8-phosphooctulonate synthase	0.379058	0.0864454
SMLT_RS21915	acetate--CoA ligase	0.378216	0.355908
SMLT_RS04575	glycine C-acetyltransferase	0.377764	0.125582
SMLT_RS00880	hypothetical protein	0.37727	0.0631602
SMLT_RS03800	FtsX-like permease family protein	0.37684	0.241853
SMLT_RS02745	pseudouridine synthase	0.376749	0.216361
SMLT_RS23310	tautomerase family protein	0.375995	0.0604553
SMLT_RS15890	TonB-dependent receptor	0.375285	0.0692417
SMLT_RS07890	MotA/TolQ/ExbB proton channel family protein	0.373237	0.212226
SMLT_RS22290	tRNA uridine-5-carboxymethylaminomethyl(34) synthesis GTPase MnmE	0.373071	0.303252
SMLT_RS20560	DnaJ domain-containing protein	0.372	0.345485
SMLT_RS16720	YkgJ family cysteine cluster protein	0.370897	0.0694014
SMLT_RS20890	hypothetical protein	0.370826	0.137393
SMLT_RS02960	glycoside hydrolase family 99-like domain-containing protein	0.370443	0.0889268
SMLT_RS22000	Sec-independent protein translocase subunit TatA	0.369209	0.0232667
SMLT_RS03285	type II secretion system major pseudopilin GspG	0.369173	0.18658
SMLT_RS00320	LacI family DNA-binding transcriptional regulator	0.368367	0.021613
SMLT_RS19875	16S rRNA (cytosine(967)-C(5))-methyltransferase RsmB	0.367959	0.360891
SMLT_RS02375	hypothetical protein	0.367663	0.0796298
SMLT_RS11110	flagellar basal body L-ring protein FlgH	0.367275	0.115324
SMLT_RS08260	phosphopyruvate hydratase	0.36665	0.0138455
SMLT_RS23225	hypothetical protein	0.366291	0.0542725
SMLT_RS19960	membrane protein	0.366271	0.0139807
SMLT_RS04825	DNA polymerase III subunit epsilon	0.365879	0.280286
SMLT_RS19905	DUF4339 domain-containing protein	0.365096	0.0846476
SMLT_RS04515	propionate--CoA ligase	0.364579	0.0408548
SMLT_RS00935	acyl-CoA dehydrogenase family protein	0.364256	0.0647582
SMLT_RS15075	NAD kinase	0.363236	0.101308
SMLT_RS19460	YajQ family cyclic di-GMP-binding protein	0.362975	0.0894937
SMLT_RS15040	3-hydroxyanthranilate 3,4-dioxygenase	0.362593	0.128538
SMLT_RS15910	methylated-DNA--[protein]-cysteine S-methyltransferase	0.362507	0.244909
SMLT_RS00950	insulinase family protein	0.359639	0.177044
SMLT_RS19680	glucans biosynthesis glucosyltransferase MdoH	0.359191	0.0855495
SMLT_RS16610	FecR domain-containing protein	0.358728	0.0508853
SMLT_RS17615	hypothetical protein	0.35871	0.386672
SMLT_RS18290	bifunctional (p)ppGpp synthetase/guanosine-3',5'-bis(diphosphate) 3'-pyrophosphohydrolase	0.358604	0.121632
SMLT_RS00080	helix-turn-helix transcriptional regulator	0.358562	0.125899
SMLT_RS07950	efflux transporter outer membrane subunit	0.358325	0.0960514
SMLT_RS00930	electron transfer flavoprotein-ubiquinone oxidoreductase	0.357743	0.125667
SMLT_RS16585	DNA polymerase III subunit delta	0.357527	0.386027
SMLT_RS16910	DUF4845 domain-containing protein	0.357165	0.231503
SMLT_RS09395	hypothetical protein	0.35703	0.225768
SMLT_RS07775	Grx4 family monothiol glutaredoxin	0.356274	0.218043
SMLT_RS15020	hypothetical protein	0.355834	0.11341
SMLT_RS02225	TonB-dependent receptor	0.355812	0.14808
SMLT_RS03400	NCS2 family permease	0.355646	0.0488904
SMLT_RS03820	HAMP domain-containing histidine kinase	0.354871	0.218634
SMLT_RS18790	response regulator transcription factor	0.35394	0.37431
SMLT_RS03825	hypothetical protein	0.35276	0.203483
SMLT_RS13120	AzlD family protein	0.352537	0.0210309
SMLT_RS06305	LysR family transcriptional regulator	0.352097	0.265542
SMLT_RS00675	YbhB/YbcL family Raf kinase inhibitor-like protein	0.350154	0.257525
SMLT_RS10465	Cu(I)-responsive transcriptional regulator	0.348955	0.394719
SMLT_RS19165	family 20 glycosylhydrolase	0.347662	0.199795
SMLT_RS13280	hypothetical protein	0.347324	0.137489
SMLT_RS17655	cell envelope integrity protein TolA	0.347116	0.368022
SMLT_RS09700	tRNA preQ1(34) S-adenosylmethionine ribosyltransferase-isomerase QueA	0.347066	0.174578
SMLT_RS01540	phage portal protein	0.346963	0.0635661
SMLT_RS21620	outer membrane lipoprotein carrier protein LolA	0.346768	0.409794
SMLT_RS16385	dCTP deaminase	0.346347	0.389974
SMLT_RS11535	hypothetical protein	0.345908	0.13234
SMLT_RS21910	hypothetical protein	0.345417	0.212873
SMLT_RS14330	type IV secretory system conjugative DNA transfer family protein	0.345144	0.209302
SMLT_RS02110	protoheme IX farnesyltransferase	0.344508	0.128756
SMLT_RS16615	CHASE2 domain-containing protein	0.343244	0.387975
SMLT_RS16505	polyprenyl synthetase family protein	0.342894	0.31252
SMLT_RS11105	flagellar basal body P-ring protein FlgI	0.342213	0.229342
SMLT_RS20880	exopolysaccharide biosynthesis protein	0.341951	0.160043
SMLT_RS06520	hypothetical protein	0.341467	0.11356
SMLT_RS14175	kinase/pyrophosphorylase	0.341331	0.0946191
SMLT_RS12475	LysR family transcriptional regulator	0.340726	0.391943
SMLT_RS07200	phosphatidate cytidylyltransferase	0.340467	0.320245
SMLT_RS11115	flagellar basal-body rod protein FlgG	0.339731	0.250831
SMLT_RS17955	hypothetical protein	0.339358	0.193899
SMLT_RS18415	cell division protein ZapA	0.338749	0.204187
SMLT_RS02345	IS3-like element ISStma9 family transposase	0.337988	0.17835
SMLT_RS07315	DNA topoisomerase IV subunit A	0.337319	0.112656
SMLT_RS14130	YfeK family protein	0.336933	0.087444
SMLT_RS00005	chromosomal replication initiator protein DnaA	0.336735	0.27647
SMLT_RS18025	rRNA methyltransferase	0.336284	0.358589
SMLT_RS13565	hypothetical protein	0.336098	0.110872
SMLT_RS03355	fimbrial protein	0.335524	0.0690852
SMLT_RS19400	DUF484 family protein	0.33543	0.297608
SMLT_RS06895	23S rRNA (adenine(2030)-N(6))-methyltransferase RlmJ	0.33457	0.237111
SMLT_RS03515	FAD-binding protein	0.33192	0.141492
SMLT_RS01160	ribonucleoside-diphosphate reductase subunit alpha	0.331706	0.247844
SMLT_RS21895	exodeoxyribonuclease III	0.33151	0.0549108
SMLT_RS15765	phosphoglycolate phosphatase	0.331348	0.256979
SMLT_RS17460	16S rRNA (uracil(1498)-N(3))-methyltransferase	0.330854	0.380086
SMLT_RS02020	hypothetical protein	0.330639	0.230273
SMLT_RS09845	50S ribosomal protein L36	0.330015	0.0450895
SMLT_RS02645	dioxygenase	0.328904	0.0630204
SMLT_RS06155	acyl-CoA thioesterase II	0.328632	0.145174
SMLT_RS17420	NfeD family protein	0.326308	0.251542
SMLT_RS04255	elongation factor Tu	0.326185	0.306399
SMLT_RS14420	oxidoreductase	0.325723	0.272914
SMLT_RS19740	hypothetical protein	0.32524	0.134454
SMLT_RS00325	hypothetical protein	0.324685	0.314676
SMLT_RS18475	ion transporter	0.324538	0.145674
SMLT_RS12970	hydrolase	0.324449	0.155326
SMLT_RS15555	pyridoxal phosphate-dependent aminotransferase	0.324377	0.233371
SMLT_RS00435	orotidine-5'-phosphate decarboxylase	0.321944	0.367054
SMLT_RS04490	translational GTPase TypA	0.321805	0.312234
SMLT_RS02925	YdcH family protein	0.321479	0.356734
SMLT_RS09430	hypothetical protein	0.321053	0.33292
SMLT_RS06250	CopG family transcriptional regulator	0.320106	0.336566
SMLT_RS11425	hybrid sensor histidine kinase/response regulator	0.319711	0.428785
SMLT_RS05605	hypothetical protein	0.319631	0.133941
SMLT_RS04630	peptidyl-Asp metalloendopeptidase	0.319384	0.369282
SMLT_RS05560	sel1 repeat family protein	0.319369	0.223908
SMLT_RS11480	adhesin	0.318798	0.0964838
SMLT_RS06740	ABC transporter permease	0.317375	0.0522612
SMLT_RS20430	polymer-forming cytoskeletal protein	0.316881	0.14104
SMLT_RS01950	anhydro-N-acetylmuramic acid kinase	0.316635	0.444346
SMLT_RS21985	hypothetical protein	0.316324	0.368232
SMLT_RS00815	hypothetical protein	0.316053	0.272686
SMLT_RS07430	putative DNA-binding domain-containing protein	0.314753	0.139595
SMLT_RS14905	DUF3037 domain-containing protein	0.313887	0.375681
SMLT_RS02805	TfoX/Sxy family protein	0.313146	0.106648
SMLT_RS09345	hypothetical protein	0.312984	0.206418
SMLT_RS17700	alpha/beta fold hydrolase	0.312245	0.313984
SMLT_RS13575	M14 family metallocarboxypeptidase	0.311937	0.2318
SMLT_RS20590	Na+/H+ antiporter subunit E	0.311728	0.147267
SMLT_RS20395	MFS transporter	0.311125	0.214423
SMLT_RS16470	C40 family peptidase	0.311038	0.430208
SMLT_RS16945	pirin family protein	0.310734	0.107164
SMLT_RS11125	flagellar hook protein FlgE	0.30951	0.158034
SMLT_RS05580	GNAT family N-acetyltransferase	0.308923	0.112482
SMLT_RS01220	bifunctional nicotinamide-nucleotide adenylyltransferase/Nudix hydroxylase	0.308615	0.271611
SMLT_RS01880	bifunctional phosphopantothenoylcysteine decarboxylase/phosphopantothenate--cysteine ligase CoaBC	0.30847	0.119389
SMLT_RS02650	Na+/H+ antiporter	0.307102	0.274942
SMLT_RS17845	peptidoglycan editing factor PgeF	0.30698	0.331931
SMLT_RS08700	lipoprotein-releasing ABC transporter permease subunit	0.306662	0.121791
SMLT_RS00925	c-type cytochrome	0.306484	0.385437
SMLT_RS21290	PD40 domain-containing protein	0.306471	0.267509
SMLT_RS00085	hypothetical protein	0.306303	0.283585
SMLT_RS03860	TPM domain-containing protein	0.305711	0.457497
SMLT_RS22720	helix-turn-helix domain-containing protein	0.304996	0.187508
SMLT_RS14630	hypothetical protein	0.304456	0.233652
SMLT_RS19590	F0F1 ATP synthase subunit C	0.304409	0.206049
SMLT_RS09905	nucleoside-diphosphate kinase	0.304329	0.0356037
SMLT_RS02210	dipeptide epimerase	0.304287	0.238537
SMLT_RS15750	dihydroorotase	0.304096	0.339842
SMLT_RS06570	tetratricopeptide repeat protein	0.304061	0.167184
SMLT_RS14240	hypothetical protein	0.303998	0.393924
SMLT_RS03290	GspH/FimT family pseudopilin	0.303596	0.307018
SMLT_RS18825	hypothetical protein	0.303489	0.140385
SMLT_RS19475	M3 family metallopeptidase	0.303098	0.133781
SMLT_RS17130	DnaJ domain-containing protein	0.30261	0.262077
SMLT_RS15945	HNH endonuclease	0.302443	0.438621
SMLT_RS23385	hypothetical protein	0.301453	0.395562
SMLT_RS01655	hypothetical protein	0.301293	0.283298
SMLT_RS00075	hypothetical protein	0.300723	0.303909
SMLT_RS10755	choline dehydrogenase	0.300041	0.467823
SMLT_RS07320	helix-turn-helix transcriptional regulator	0.299482	0.161987
SMLT_RS09385	lysozyme	0.298507	0.461399
SMLT_RS15010	iron-sulfur cluster assembly accessory protein	0.298364	0.274343
SMLT_RS05040	tail protein X	0.297266	0.156492
SMLT_RS07195	1-deoxy-D-xylulose-5-phosphate reductoisomerase	0.296111	0.364687
SMLT_RS22405	UvrD-helicase domain-containing protein	0.295448	0.296183
SMLT_RS08395	carbon storage regulator CsrA	0.295369	0.329673
SMLT_RS19865	O-antigen ligase family protein	0.295127	0.136877
SMLT_RS20405	CD225/dispanin family protein	0.294964	0.388856
SMLT_RS16860	beta-N-acetylhexosaminidase	0.29496	0.0454091
SMLT_RS06525	hypothetical protein	0.294394	0.213923
SMLT_RS03415	serine hydroxymethyltransferase	0.294023	0.404311
SMLT_RS11190	IS110-like element ISStma6 family transposase	0.293849	0.14041
SMLT_RS05025	tRNA-Val	0.293363	0.426095
SMLT_RS06945	helix-turn-helix transcriptional regulator	0.29334	0.221063
SMLT_RS02825	peptide-methionine (S)-S-oxide reductase MsrA	0.293182	0.402003
SMLT_RS20545	lipid kinase YegS	0.293132	0.196808
SMLT_RS07255	molecular chaperone	0.293044	0.168542
SMLT_RS16465	peptidylprolyl isomerase	0.292585	0.297609
SMLT_RS05405	HAD hydrolase family protein	0.290897	0.102462
SMLT_RS18205	type 4a pilus biogenesis protein PilO	0.290862	0.252708
SMLT_RS15455	RluA family pseudouridine synthase	0.290456	0.318333
SMLT_RS07720	cytochrome c1	0.289993	0.32275
SMLT_RS20220	phosphatidate cytidylyltransferase	0.289628	0.331956
SMLT_RS12605	MacB family efflux pump subunit	0.289119	0.374471
SMLT_RS10780	outer membrane protein assembly factor BamE	0.288577	0.163072
SMLT_RS13275	hypothetical protein	0.288515	0.224498
SMLT_RS09835	agmatine deiminase family protein	0.28817	0.108016
SMLT_RS18090	HAD hydrolase-like protein	0.288065	0.350146
SMLT_RS01855	SDR family NAD(P)-dependent oxidoreductase	0.288027	0.192492
SMLT_RS10760	betaine-aldehyde dehydrogenase	0.287371	0.0832804
SMLT_RS11790	helix-turn-helix domain-containing protein	0.287264	0.255984
SMLT_RS00040	TonB family protein	0.287132	0.330118
SMLT_RS05485	phosphotransferase	0.286868	0.167797
SMLT_RS12910	hypothetical protein	0.286626	0.289199
SMLT_RS16580	nicotinate-nucleotide adenylyltransferase	0.286012	0.142218
SMLT_RS15085	TetR/AcrR family transcriptional regulator	0.28459	0.262565
SMLT_RS16450	glutathione-disulfide reductase	0.284262	0.249478
SMLT_RS12035	hypothetical protein	0.283911	0.388486
SMLT_RS02850	HAMP domain-containing protein	0.283499	0.418879
SMLT_RS11875	hypothetical protein	0.28133	0.217689
SMLT_RS22755	hypothetical protein	0.280414	0.214256
SMLT_RS03210	valine--tRNA ligase	0.279647	0.489609
SMLT_RS09920	helix-turn-helix domain-containing protein	0.278956	0.197839
SMLT_RS01520	terminase	0.27834	0.269788
SMLT_RS05260	pyrroline-5-carboxylate reductase	0.277699	0.12683
SMLT_RS20240	class I SAM-dependent methyltransferase family protein	0.276465	0.357349
SMLT_RS18470	acetylornithine transaminase	0.275713	0.25092
SMLT_RS00680	META domain-containing protein	0.27529	0.420072
SMLT_RS20170	isocitrate lyase/phosphoenolpyruvate mutase family protein	0.27517	0.150135
SMLT_RS09645	MFS transporter	0.274842	0.360029
SMLT_RS10235	class I SAM-dependent methyltransferase	0.274671	0.255355
SMLT_RS00195	hypothetical protein	0.274368	0.392843
SMLT_RS08230	DNA topoisomerase IV subunit B	0.273724	0.190494
SMLT_RS12855	SDR family oxidoreductase	0.272388	0.474734
SMLT_RS19670	sensor histidine kinase	0.271422	0.132238
SMLT_RS06270	hypothetical protein	0.270589	0.315926
SMLT_RS19900	DUF494 domain-containing protein	0.270516	0.388697
SMLT_RS09315	hypothetical protein	0.270446	0.461127
SMLT_RS12275	ABC transporter ATP-binding protein	0.270339	0.496408
SMLT_RS11385	class I SAM-dependent methyltransferase	0.270004	0.430652
SMLT_RS10985	flagellar export protein FliJ	0.269144	0.338129
SMLT_RS11440	hypothetical protein	0.268629	0.463083
SMLT_RS12250	LacI family DNA-binding transcriptional regulator	0.267546	0.333484
SMLT_RS15575	heme exporter protein CcmD	0.267417	0.473426
SMLT_RS18270	type B 50S ribosomal protein L31	0.267105	0.227124
SMLT_RS00850	hypothetical protein	0.266792	0.42855
SMLT_RS15400	rhomboid family intramembrane serine protease	0.265452	0.246791
SMLT_RS07435	DUF692 domain-containing protein	0.265017	0.152435
SMLT_RS19610	dihydrolipoyl dehydrogenase	0.264986	0.140485
SMLT_RS04025	prolyl aminopeptidase	0.263978	0.292263
SMLT_RS03440	bifunctional diaminohydroxyphosphoribosylaminopyrimidine deaminase/5-amino-6-(5-phosphoribosylamino)uracil reductase RibD	0.263641	0.503432
SMLT_RS06935	HlyD family secretion protein	0.263276	0.191664
SMLT_RS10970	flagellar motor switch protein FliM	0.26317	0.322351
SMLT_RS19240	carboxy terminal-processing peptidase	0.262663	0.364136
SMLT_RS07860	TlpA family protein disulfide reductase	0.262248	0.159017
SMLT_RS09910	23S rRNA (adenine(2503)-C(2))-methyltransferase RlmN	0.2617	0.173757
SMLT_RS14945	DUF3011 domain-containing protein	0.261677	0.246547
SMLT_RS02295	DUF2145 domain-containing protein	0.260584	0.263893
SMLT_RS15415	superoxide dismutase	0.259069	0.274505
SMLT_RS16765	M48 family metallopeptidase	0.25732	0.440659
SMLT_RS23230	hypothetical protein	0.255969	0.527599
SMLT_RS06460	hypothetical protein	0.255475	0.308213
SMLT_RS07090	hypothetical protein	0.254836	0.360007
SMLT_RS09960	cation:proton antiporter	0.254205	0.431493
SMLT_RS16315	D-glycerate dehydrogenase	0.253732	0.3768
SMLT_RS18690	SDR family oxidoreductase	0.252725	0.138591
SMLT_RS14885	hypothetical protein	0.25145	0.0348617
SMLT_RS22875	IS3 family transposase	0.251319	0.532996
SMLT_RS09870	lipopolysaccharide assembly protein LapB	0.250871	0.325664
SMLT_RS11100	flagellar assembly peptidoglycan hydrolase FlgJ	0.248267	0.391484
SMLT_RS11975	hypothetical protein	0.248087	0.240662
SMLT_RS08040	GNAT family N-acetyltransferase	0.247702	0.496512
SMLT_RS19145	LacI family DNA-binding transcriptional regulator	0.247192	0.415869
SMLT_RS09475	hypothetical protein	0.246843	0.19968
SMLT_RS02145	30S ribosomal protein S21	0.24657	0.474992
SMLT_RS02260	hypothetical protein	0.246099	0.318318
SMLT_RS12270	ABC transporter permease	0.244671	0.251651
SMLT_RS01760	HAD-IA family hydrolase	0.244449	0.185701
SMLT_RS07670	PhoH family protein	0.244136	0.533908
SMLT_RS04850	glycosyltransferase family 9 protein	0.243831	0.315196
SMLT_RS00230	Ku protein	0.243229	0.284179
SMLT_RS19135	N-acetylglucosamine-6-phosphate deacetylase	0.242152	0.161331
SMLT_RS20505	cAMP-activated global transcriptional regulator CRP	0.241742	0.283338
SMLT_RS05660	PhzF family phenazine biosynthesis protein	0.241379	0.407763
SMLT_RS18950	S-(hydroxymethyl)glutathione dehydrogenase/class III alcohol dehydrogenase	0.240702	0.292645
SMLT_RS16300	VOC family protein	0.239661	0.331231
SMLT_RS20610	hypothetical protein	0.239624	0.414593
SMLT_RS15340	fumarate hydratase	0.239573	0.330192
SMLT_RS05575	non-heme iron oxygenase ferredoxin subunit	0.238213	0.367376
SMLT_RS03110	mannose-1-phosphate guanylyltransferase/mannose-6-phosphate isomerase	0.238	0.190998
SMLT_RS18080	fructose-bisphosphate aldolase class I	0.237971	0.289281
SMLT_RS19010	AraC family transcriptional regulator	0.237726	0.403426
SMLT_RS03130	CoA transferase subunit B	0.236946	0.34531
SMLT_RS16490	WG repeat-containing protein	0.236769	0.555648
SMLT_RS02085	cytochrome c oxidase subunit 3	0.236564	0.116612
SMLT_RS12590	sensory rhodopsin transducer	0.236394	0.481851
SMLT_RS11840	hypothetical protein	0.236307	0.332663
SMLT_RS22095	L-histidine N(alpha)-methyltransferase	0.235989	0.269326
SMLT_RS08265	cell division protein FtsB	0.235368	0.306004
SMLT_RS14145	phosphatidylcholine/phosphatidylserine synthase	0.235266	0.415816
SMLT_RS04070	DUF3106 domain-containing protein	0.235082	0.331427
SMLT_RS14360	membrane protein	0.234915	0.316574
SMLT_RS03690	adenosylhomocysteinase	0.234704	0.214516
SMLT_RS09760	glutathione S-transferase	0.23425	0.133914
SMLT_RS21010	4-hydroxybenzoate octaprenyltransferase	0.233618	0.488811
SMLT_RS20245	CDP-alcohol phosphatidyltransferase family protein	0.233526	0.444283
SMLT_RS08065	hypothetical protein	0.233139	0.563558
SMLT_RS03215	DNA polymerase III subunit chi	0.232223	0.207659
SMLT_RS19725	hypothetical protein	0.232014	0.244066
SMLT_RS05460	phosphoribosylformylglycinamidine cyclo-ligase	0.230495	0.299331
SMLT_RS21970	glycine--tRNA ligase subunit alpha	0.230286	0.239603
SMLT_RS04115	asparaginase	0.230006	0.391533
SMLT_RS07665	rRNA maturation RNase YbeY	0.229785	0.375811
SMLT_RS11545	Hg(II)-responsive transcriptional regulator	0.228734	0.477917
SMLT_RS20320	bifunctional isocitrate dehydrogenase kinase/phosphatase	0.228444	0.228048
SMLT_RS18680	3-isopropylmalate dehydratase small subunit	0.227727	0.167169
SMLT_RS14750	prephenate dehydratase	0.227674	0.491382
SMLT_RS02150	tRNA (adenosine(37)-N6)-threonylcarbamoyltransferase complex transferase subunit TsaD	0.227562	0.572333
SMLT_RS22100	ergothioneine biosynthesis protein EgtB	0.22735	0.474862
SMLT_RS11500	DUF2523 domain-containing protein	0.227143	0.339611
SMLT_RS06205	TrbI/VirB10 family protein	0.226905	0.205303
SMLT_RS04970	ketoacyl-ACP synthase III	0.2256	0.290221
SMLT_RS03530	penicillin-binding protein activator	0.225028	0.392583
SMLT_RS14170	DUF1249 domain-containing protein	0.224444	0.572369
SMLT_RS09310	hypothetical protein	0.224348	0.216992
SMLT_RS06880	HD domain-containing protein	0.22369	0.526378
SMLT_RS03870	prolipoprotein diacylglyceryl transferase	0.222962	0.545164
SMLT_RS05675	UDP-N-acetylmuramoyl-L-alanine--D-glutamate ligase	0.222846	0.273007
SMLT_RS18820	acetoacetyl-CoA reductase	0.222792	0.340757
SMLT_RS06435	isoleucine--tRNA ligase	0.222725	0.505878
SMLT_RS21770	hypothetical protein	0.222112	0.554916
SMLT_RS20495	quaternary ammonium compound efflux SMR transporter SugE	0.222077	0.554186
SMLT_RS06140	EF-hand domain-containing protein	0.221427	0.450972
SMLT_RS13345	diacylglycerol kinase	0.220008	0.331127
SMLT_RS21965	glycine--tRNA ligase subunit beta	0.21951	0.268432
SMLT_RS09855	30S ribosomal protein S1	0.218667	0.403095
SMLT_RS02255	HAD family hydrolase	0.218566	0.411845
SMLT_RS06530	GyrI-like domain-containing protein	0.218554	0.380853
SMLT_RS00345	patatin-like phospholipase family protein	0.217975	0.434677
SMLT_RS01900	sensor histidine kinase KdpD	0.217687	0.59692
SMLT_RS20070	endonuclease	0.217566	0.2473
SMLT_RS02535	YciI family protein	0.216922	0.336226
SMLT_RS16200	NADH-quinone oxidoreductase subunit B	0.216831	0.53556
SMLT_RS01175	LysE family translocator	0.215781	0.580262
SMLT_RS16270	tryptophan synthase subunit beta	0.214713	0.56193
SMLT_RS14655	hypothetical protein	0.214121	0.436044
SMLT_RS04780	tRNA-Asp	0.213851	0.428555
SMLT_RS15320	phospholipase A	0.213688	0.514223
SMLT_RS00810	hypothetical protein	0.21332	0.182814
SMLT_RS20885	sorbosone dehydrogenase family protein	0.212773	0.324385
SMLT_RS08565	sugar porter family MFS transporter	0.21207	0.48489
SMLT_RS08100	AraC family transcriptional regulator	0.211979	0.558115
SMLT_RS14515	hypothetical protein	0.211412	0.514646
SMLT_RS23390	hypothetical protein	0.210923	0.402704
SMLT_RS02775	NAD(P)H-binding protein	0.209303	0.474539
SMLT_RS15000	30S ribosomal protein S6	0.209133	0.296184
SMLT_RS14210	helix-turn-helix transcriptional regulator	0.209098	0.289849
SMLT_RS09965	bifunctional methylenetetrahydrofolate dehydrogenase/methenyltetrahydrofolate cyclohydrolase FolD	0.208946	0.291902
SMLT_RS11800	Tn3 family transposase	0.208718	0.278827
SMLT_RS16205	NADH-quinone oxidoreductase subunit A	0.208698	0.127344
SMLT_RS03260	phosphoribosylformylglycinamidine synthase	0.208694	0.31864
SMLT_RS03910	peptidylprolyl isomerase	0.208379	0.368929
SMLT_RS12620	response regulator transcription factor	0.208201	0.139828
SMLT_RS14600	hypothetical protein	0.207241	0.327053
SMLT_RS00960	3-oxoacyl-ACP synthase III	0.206231	0.406012
SMLT_RS22630	modification methylase	0.206124	0.442596
SMLT_RS19220	oxidoreductase	0.205067	0.581112
SMLT_RS05280	aldo/keto reductase	0.204961	0.470697
SMLT_RS22550	hypothetical protein	0.204888	0.177916
SMLT_RS17825	glycoside hydrolase family 15 protein	0.204636	0.436259
SMLT_RS03765	ribokinase	0.204584	0.40683
SMLT_RS22770	hypothetical protein	0.204412	0.210613
SMLT_RS03030	hypothetical protein	0.203995	0.38014
SMLT_RS03115	phosphomannomutase/phosphoglucomutase	0.203741	0.617036
SMLT_RS01210	epoxyqueuosine reductase QueH	0.203694	0.532919
SMLT_RS21350	hypothetical protein	0.203684	0.390129
SMLT_RS00315	cysteine dioxygenase family protein	0.203181	0.450472
SMLT_RS10675	transcription elongation factor GreA	0.201604	0.537968
SMLT_RS21340	TIGR00645 family protein	0.201592	0.36092
SMLT_RS16040	phenylalanine--tRNA ligase subunit beta	0.201484	0.382509
SMLT_RS14625	hypothetical protein	0.201306	0.426154
SMLT_RS01260	organic hydroperoxide resistance protein	0.199804	0.536777
SMLT_RS16370	dienelactone hydrolase family protein	0.199056	0.439456
SMLT_RS15390	N-acetyltransferase	0.198134	0.149309
SMLT_RS10250	aldehyde dehydrogenase family protein	0.197778	0.460475
SMLT_RS05465	DUF2066 domain-containing protein	0.197027	0.477997
SMLT_RS00310	bifunctional 4-hydroxy-2-oxoglutarate aldolase/2-dehydro-3-deoxy-phosphogluconate aldolase	0.196486	0.179739
SMLT_RS06180	excinuclease ABC subunit UvrA	0.196254	0.590105
SMLT_RS18400	aminopeptidase P N-terminal domain-containing protein	0.195699	0.365427
SMLT_RS02090	twin transmembrane helix small protein	0.193972	0.578055
SMLT_RS21570	ankyrin repeat domain-containing protein	0.193705	0.522434
SMLT_RS16815	ligase-associated DNA damage response exonuclease	0.193266	0.595818
SMLT_RS03945	hypothetical protein	0.192826	0.376807
SMLT_RS08450	TonB-dependent receptor	0.192709	0.400419
SMLT_RS19315	carbohydrate kinase family protein	0.192369	0.517641
SMLT_RS16665	HAD family hydrolase	0.192037	0.466356
SMLT_RS08275	2-C-methyl-D-erythritol 2,4-cyclodiphosphate synthase	0.191582	0.487527
SMLT_RS22110	YchJ family protein	0.190801	0.405122
SMLT_RS02070	cytochrome c oxidase subunit I	0.19049	0.479804
SMLT_RS17220	hypothetical protein	0.190167	0.468308
SMLT_RS01970	tRNA-Ala	0.189918	0.379851
SMLT_RS16940	enoyl-CoA hydratase/isomerase family protein	0.189836	0.466157
SMLT_RS03250	DsbC family protein	0.189501	0.481161
SMLT_RS16375	HIT family protein	0.189495	0.523868
SMLT_RS07855	hypothetical protein	0.189413	0.543009
SMLT_RS05595	Fe-S cluster assembly protein SufD	0.189376	0.64547
SMLT_RS23330	hypothetical protein	0.188963	0.291292
SMLT_RS19195	hypothetical protein	0.188379	0.31487
SMLT_RS18325	formate dehydrogenase accessory protein FdhE	0.187988	0.589378
SMLT_RS22610	alpha/beta fold hydrolase	0.186603	0.627323
SMLT_RS09980	hypothetical protein	0.18561	0.417069
SMLT_RS11365	lipocalin family protein	0.18526	0.341703
SMLT_RS01090	isocitrate lyase	0.184512	0.51403
SMLT_RS09295	helix-turn-helix transcriptional regulator	0.184223	0.506822
SMLT_RS20150	D-alanyl-D-alanine carboxypeptidase	0.183778	0.588717
SMLT_RS09810	efflux RND transporter permease subunit	0.183706	0.426055
SMLT_RS09095	site-specific DNA-methyltransferase	0.182651	0.565059
SMLT_RS18410	TIGR02449 family protein	0.182387	0.521838
SMLT_RS14660	hypothetical protein	0.181909	0.427734
SMLT_RS13335	response regulator transcription factor	0.181754	0.532625
SMLT_RS14015	TlpA family protein disulfide reductase	0.181326	0.446639
SMLT_RS08615	HAMP domain-containing histidine kinase	0.180986	0.373041
SMLT_RS14590	HNH endonuclease	0.180211	0.551251
SMLT_RS18515	UDP-N-acetylmuramate:L-alanyl-gamma-D-glutamyl-meso-diaminopimelate ligase	0.180008	0.432411
SMLT_RS15930	lipocalin family protein	0.179624	0.239587
SMLT_RS19820	RNA polymerase sigma factor RpoD	0.179474	0.345863
SMLT_RS04155	glutamyl-tRNA reductase	0.17812	0.479271
SMLT_RS11795	tyrosine-type recombinase/integrase	0.175137	0.464156
SMLT_RS14890	S9 family peptidase	0.175078	0.456162
SMLT_RS20875	sugar-phosphatase	0.174558	0.571235
SMLT_RS20370	efflux RND transporter periplasmic adaptor subunit	0.174271	0.346122
SMLT_RS20685	YafY family transcriptional regulator	0.173876	0.309467
SMLT_RS02380	hypothetical protein	0.173785	0.582816
SMLT_RS15070	5'-nucleotidase	0.173471	0.577669
SMLT_RS23055	hypothetical protein	0.172914	0.624013
SMLT_RS00855	hypothetical protein	0.172649	0.49701
SMLT_RS13325	RcnB family protein	0.170882	0.499717
SMLT_RS06185	50S ribosomal protein L21	0.170868	0.284347
SMLT_RS22820	DUF4189 domain-containing protein	0.169796	0.656992
SMLT_RS17350	hypothetical protein	0.169509	0.409291
SMLT_RS23265	hypothetical protein	0.169157	0.470164
SMLT_RS21980	glutamine amidotransferase	0.168989	0.519807
SMLT_RS05455	hypothetical protein	0.168866	0.512916
SMLT_RS07715	cytochrome bc complex cytochrome b subunit	0.168859	0.370955
SMLT_RS12430	sugar kinase	0.168812	0.668601
SMLT_RS00375	ATP-binding cassette domain-containing protein	0.168771	0.549724
SMLT_RS11000	flagellar motor switch protein FliG	0.168084	0.382623
SMLT_RS04485	DUF2127 domain-containing protein	0.167432	0.651363
SMLT_RS01000	ubiquinone biosynthesis regulatory protein kinase UbiB	0.166391	0.393222
SMLT_RS11870	ATP-binding protein	0.166295	0.639694
SMLT_RS00445	glycerol-3-phosphate 1-O-acyltransferase PlsB	0.165701	0.628104
SMLT_RS09530	hypothetical protein	0.165403	0.517137
SMLT_RS18660	threonine dehydratase	0.16537	0.477287
SMLT_RS20165	hypothetical protein	0.165099	0.479532
SMLT_RS07075	DUF885 domain-containing protein	0.165085	0.413111
SMLT_RS21505	2,5-didehydrogluconate reductase DkgB	0.164659	0.374936
SMLT_RS19550	bifunctional UDP-N-acetylglucosamine diphosphorylase/glucosamine-1-phosphate N-acetyltransferase GlmU	0.164522	0.515829
SMLT_RS04550	zinc-binding alcohol dehydrogenase family protein	0.164241	0.563628
SMLT_RS07905	tetraacyldisaccharide 4'-kinase	0.163846	0.533544
SMLT_RS05665	bifunctional aspartate kinase/diaminopimelate decarboxylase	0.163408	0.700461
SMLT_RS21240	DUF4350 domain-containing protein	0.163238	0.366508
SMLT_RS01420	phage tail protein	0.16303	0.485043
SMLT_RS01045	1-acyl-sn-glycerol-3-phosphate acyltransferase	0.162462	0.621316
SMLT_RS09880	polysaccharide biosynthesis protein	0.162364	0.325461
SMLT_RS10085	BLUF domain-containing protein	0.16177	0.445852
SMLT_RS17675	Holliday junction branch migration DNA helicase RuvB	0.161685	0.438825
SMLT_RS17645	peptidoglycan-associated lipoprotein Pal	0.160724	0.450213
SMLT_RS20185	acetyl-CoA carboxylase biotin carboxyl carrier protein	0.15983	0.50751
SMLT_RS15015	asparagine--tRNA ligase	0.159493	0.633214
SMLT_RS00065	hypothetical protein	0.159224	0.49745
SMLT_RS02365	hypothetical protein	0.159035	0.691519
SMLT_RS16550	energy transducer TonB	0.158935	0.456921
SMLT_RS10565	DUF4105 domain-containing protein	0.158872	0.452964
SMLT_RS15030	FMN-binding negative transcriptional regulator	0.158518	0.61567
SMLT_RS10610	hydroxymethylglutaryl-CoA lyase	0.158246	0.652699
SMLT_RS05590	cysteine desulfurase	0.157551	0.477908
SMLT_RS17435	YnfA family protein	0.157483	0.518813
SMLT_RS18875	AMP nucleosidase	0.155758	0.602843
SMLT_RS22465	IS3 family transposase	0.155263	0.480194
SMLT_RS03295	prepilin-type N-terminal cleavage/methylation domain-containing protein	0.154174	0.530827
SMLT_RS04985	3-oxoacyl-ACP reductase FabG	0.153436	0.477544
SMLT_RS06040	oligopeptide transporter, OPT family	0.153222	0.611692
SMLT_RS01200	formyltetrahydrofolate deformylase	0.152746	0.647634
SMLT_RS16100	30S ribosomal protein S15	0.150871	0.433105
SMLT_RS03965	membrane protein	0.150821	0.561988
SMLT_RS18300	guanylate kinase	0.150547	0.488629
SMLT_RS05215	LysR family transcriptional regulator	0.150057	0.68384
SMLT_RS07375	ribonuclease R	0.148858	0.557307
SMLT_RS12630	membrane protein	0.148601	0.514926
SMLT_RS00385	EF-hand domain-containing protein	0.148472	0.672123
SMLT_RS04660	polyphosphate kinase 1	0.148313	0.567092
SMLT_RS05195	glutathione S-transferase family protein	0.14727	0.595211
SMLT_RS02870	6-carboxytetrahydropterin synthase QueD	0.147015	0.526942
SMLT_RS05385	RNA polymerase factor sigma-54	0.14676	0.640861
SMLT_RS15970	hypothetical protein	0.146334	0.481918
SMLT_RS18645	ketol-acid reductoisomerase	0.146043	0.58053
SMLT_RS15445	energy transducer TonB	0.144944	0.716322
SMLT_RS16400	TonB-dependent receptor	0.144351	0.329465
SMLT_RS20910	SCO family protein	0.143876	0.432885
SMLT_RS15045	kynureninase	0.14386	0.480623
SMLT_RS10460	copper-translocating P-type ATPase	0.143843	0.207697
SMLT_RS18595	inorganic diphosphatase	0.143809	0.421403
SMLT_RS19245	lipoyl synthase	0.1436	0.404115
SMLT_RS16770	RNA-binding protein	0.143264	0.549933
SMLT_RS00025	CPBP family intramembrane metalloprotease	0.142796	0.6597
SMLT_RS08885	autoinducer binding domain-containing protein	0.142405	0.454624
SMLT_RS11920	hypothetical protein	0.142359	0.644942
SMLT_RS07265	type I methionyl aminopeptidase	0.142212	0.500403
SMLT_RS00595	TldD/PmbA family protein	0.141854	0.740229
SMLT_RS09935	ribosome biogenesis GTPase Der	0.141734	0.65426
SMLT_RS11130	flagellar basal body rod modification protein FlgD	0.141702	0.581862
SMLT_RS13035	IS110-like element ISStma6 family transposase	0.14118	0.638175
SMLT_RS12810	2,5-didehydrogluconate reductase DkgB	0.140861	0.648798
SMLT_RS22370	hypothetical protein	0.138817	0.444075
SMLT_RS05600	Fe-S cluster assembly ATPase SufC	0.138503	0.600666
SMLT_RS08295	protein-L-isoaspartate(D-aspartate) O-methyltransferase	0.137315	0.673239
SMLT_RS07095	LysR family transcriptional regulator	0.134964	0.594871
SMLT_RS03305	general secretion pathway protein GspK	0.134768	0.465416
SMLT_RS02220	transglutaminase domain-containing protein	0.134509	0.489315
SMLT_RS10730	lysine--tRNA ligase	0.13396	0.448638
SMLT_RS20315	hypothetical protein	0.13386	0.587135
SMLT_RS00710	N-acetylmuramoyl-L-alanine amidase	0.133347	0.697764
SMLT_RS06150	hypothetical protein	0.132917	0.654858
SMLT_RS08735	molecular chaperone HtpG	0.132105	0.676346
SMLT_RS08750	hypothetical protein	0.129948	0.547514
SMLT_RS15375	hypothetical protein	0.129614	0.535373
SMLT_RS06900	two-component system response regulator CreB	0.128909	0.590816
SMLT_RS19005	VIT family protein	0.128896	0.417995
SMLT_RS10665	glutamine-hydrolyzing carbamoyl-phosphate synthase small subunit	0.128716	0.546097
SMLT_RS22135	GTP cyclohydrolase I FolE	0.128143	0.549781
SMLT_RS04700	LysR family transcriptional regulator	0.127598	0.534644
SMLT_RS21070	DeoR family transcriptional regulator	0.127471	0.696775
SMLT_RS23320	hypothetical protein	0.126885	0.685939
SMLT_RS22730	hypothetical protein	0.126806	0.636894
SMLT_RS18015	large-conductance mechanosensitive channel protein MscL	0.126709	0.669409
SMLT_RS17400	LysR family transcriptional regulator	0.126548	0.503552
SMLT_RS18975	VOC family protein	0.126049	0.495912
SMLT_RS04135	redoxin domain-containing protein	0.126044	0.554715
SMLT_RS19320	HAD family hydrolase	0.125993	0.597001
SMLT_RS05655	PhzF family phenazine biosynthesis protein	0.12549	0.710592
SMLT_RS03020	FAD-binding protein	0.124407	0.64406
SMLT_RS03840	MFS transporter	0.124334	0.525342
SMLT_RS17925	HAMP domain-containing histidine kinase	0.123916	0.665813
SMLT_RS18600	HDOD domain-containing protein	0.123374	0.66208
SMLT_RS08930	hypothetical protein	0.12303	0.673303
SMLT_RS01275	peptidoglycan-binding protein	0.122709	0.671652
SMLT_RS09815	efflux RND transporter permease subunit	0.121864	0.541284
SMLT_RS19430	S9 family peptidase	0.120726	0.698628
SMLT_RS18220	penicillin-binding protein 1A	0.119723	0.475666
SMLT_RS14190	alkene reductase	0.119234	0.698071
SMLT_RS00430	5'-nucleotidase, lipoprotein e(P4) family	0.118999	0.56641
SMLT_RS12975	OsmC family protein	0.118311	0.565091
SMLT_RS10485	LacI family DNA-binding transcriptional regulator	0.118156	0.559762
SMLT_RS14140	class III poly(R)-hydroxyalkanoic acid synthase subunit PhaE	0.117078	0.667865
SMLT_RS15775	TRZ/ATZ family hydrolase	0.116495	0.756907
SMLT_RS19200	response regulator	0.116145	0.61867
SMLT_RS14380	hypothetical protein	0.115409	0.754503
SMLT_RS00965	alpha/beta fold hydrolase	0.115076	0.687519
SMLT_RS22645	glycoside hydrolase family protein	0.114743	0.508315
SMLT_RS19095	hypothetical protein	0.114276	0.733882
SMLT_RS02810	GAF domain-containing protein	0.114076	0.706142
SMLT_RS20905	hypothetical protein	0.113633	0.727801
SMLT_RS21680	cytochrome ubiquinol oxidase subunit I	0.111665	0.660743
SMLT_RS03815	response regulator transcription factor	0.111309	0.673413
SMLT_RS03635	preprotein translocase subunit SecA	0.110573	0.572256
SMLT_RS02080	cytochrome c oxidase assembly protein	0.109965	0.783874
SMLT_RS18405	YecA family protein	0.109963	0.529789
SMLT_RS11005	flagellar M-ring protein FliF	0.109314	0.7842
SMLT_RS09055	hypothetical protein	0.108255	0.736885
SMLT_RS11095	flagellar hook-associated protein FlgK	0.108057	0.65839
SMLT_RS14555	hypothetical protein	0.107705	0.669405
SMLT_RS03050	NAD(P)-dependent oxidoreductase	0.10699	0.782841
SMLT_RS02490	LysR family transcriptional regulator	0.106777	0.662151
SMLT_RS14685	hypothetical protein	0.106285	0.716871
SMLT_RS05755	LacI family DNA-binding transcriptional regulator	0.106218	0.580017
SMLT_RS08765	MBL fold metallo-hydrolase	0.106004	0.599193
SMLT_RS02200	L,D-transpeptidase family protein	0.105155	0.672351
SMLT_RS19325	hypothetical protein	0.104935	0.672406
SMLT_RS17250	multidrug transporter subunit MdtD	0.104521	0.561586
SMLT_RS23005	YbjQ family protein	0.1042	0.801306
SMLT_RS03225	LPS export ABC transporter permease LptF	0.103216	0.740956
SMLT_RS06265	LysR family transcriptional regulator	0.102591	0.783671
SMLT_RS09875	glycosyltransferase family 4 protein	0.10241	0.718518
SMLT_RS22710	DNA-binding protein	0.102122	0.713378
SMLT_RS06600	30S ribosomal protein S16	0.101801	0.765146
SMLT_RS16865	DsbA family oxidoreductase	0.10159	0.632732
SMLT_RS18980	hypothetical protein	0.101099	0.677846
SMLT_RS06125	formate-dependent phosphoribosylglycinamide formyltransferase	0.100429	0.825472
SMLT_RS03565	cell division protein	0.0984279	0.689191
SMLT_RS19215	BON domain-containing protein	0.0983101	0.747419
SMLT_RS17530	glycosyltransferase family 2 protein	0.0970641	0.691144
SMLT_RS05780	DUF1080 domain-containing protein	0.097062	0.637366
SMLT_RS01035	DUF2059 domain-containing protein	0.0954969	0.678793
SMLT_RS07655	hypothetical protein	0.0953228	0.735808
SMLT_RS14530	hypothetical protein	0.0948929	0.763887
SMLT_RS20295	ATP-dependent RNA helicase RhlB	0.0948862	0.611603
SMLT_RS12280	ABC transporter substrate-binding protein	0.0946844	0.780749
SMLT_RS00915	response regulator transcription factor	0.0942738	0.746422
SMLT_RS07480	endonuclease III	0.0935889	0.742208
SMLT_RS23065	hypothetical protein	0.0932902	0.722806
SMLT_RS11845	WYL domain-containing protein	0.0932348	0.745186
SMLT_RS18425	EVE domain-containing protein	0.0931026	0.766014
SMLT_RS18335	selenocysteine-specific translation elongation factor	0.0916027	0.722382
SMLT_RS18670	class I SAM-dependent methyltransferase	0.0909919	0.585031
SMLT_RS14840	hypothetical protein	0.0908995	0.577884
SMLT_RS07770	superoxide dismutase	0.0908804	0.70603
SMLT_RS17850	23S rRNA pseudouridine(1911/1915/1917) synthase RluD	0.090689	0.74644
SMLT_RS00745	superoxide dismutase family protein	0.0905144	0.627883
SMLT_RS22855	membrane protein insertion efficiency factor YidD	0.0896382	0.821987
SMLT_RS01075	LysR family transcriptional regulator	0.0893563	0.764468
SMLT_RS12495	hypothetical protein	0.0890833	0.812295
SMLT_RS17670	tol-pal system-associated acyl-CoA thioesterase	0.0890748	0.746329
SMLT_RS20540	anthranilate synthase component I	0.0890076	0.830819
SMLT_RS15300	hypothetical protein	0.0878691	0.754228
SMLT_RS05900	DoxX family protein	0.0877424	0.62625
SMLT_RS08890	protein deglycase HchA	0.087543	0.724411
SMLT_RS20435	membrane protein	0.0874847	0.763862
SMLT_RS22460	IS3 family transposase	0.0858655	0.610722
SMLT_RS05795	Gfo/Idh/MocA family oxidoreductase	0.0851241	0.717161
SMLT_RS09580	SsrA-binding protein SmpB	0.0849173	0.715567
SMLT_RS17665	protein TolQ	0.0849161	0.685018
SMLT_RS08570	tRNA-Glu	0.084149	0.712166
SMLT_RS10605	SDR family oxidoreductase	0.0840788	0.754148
SMLT_RS16685	virulence factor family protein	0.083608	0.774862
SMLT_RS18895	DegV family protein	0.0835792	0.768018
SMLT_RS04140	polyphosphate kinase 2	0.0830168	0.757184
SMLT_RS20585	monovalent cation/H+ antiporter subunit D	0.0828844	0.786365
SMLT_RS03630	M23 family metallopeptidase	0.0828613	0.706766
SMLT_RS18625	ion channel	0.0825647	0.77881
SMLT_RS20465	RNA pyrophosphohydrolase	0.0825435	0.783874
SMLT_RS11810	hypothetical protein	0.0816496	0.708946
SMLT_RS10745	crotonase/enoyl-CoA hydratase family protein	0.0815464	0.797281
SMLT_RS21430	TatD family hydrolase	0.0809554	0.779977
SMLT_RS09290	hypothetical protein	0.0802955	0.661467
SMLT_RS21375	alpha/beta fold hydrolase	0.0798121	0.763017
SMLT_RS22010	ferrochelatase	0.0797217	0.759919
SMLT_RS10775	aconitate hydratase AcnA	0.0791484	0.77662
SMLT_RS08410	hypothetical protein	0.0789396	0.939636
SMLT_RS17935	hypothetical protein	0.0777056	0.66827
SMLT_RS09455	hypothetical protein	0.0769872	0.715383
SMLT_RS18510	LON peptidase substrate-binding domain-containing protein	0.0768065	0.851668
SMLT_RS14255	hypothetical protein	0.0765566	0.660657
SMLT_RS05735	hypothetical protein	0.0764458	0.685466
SMLT_RS20630	winged helix-turn-helix transcriptional regulator	0.0763997	0.835501
SMLT_RS17620	tRNA-Lys	0.0753683	0.765018
SMLT_RS06260	EexN family lipoprotein	0.0753654	0.790298
SMLT_RS17155	bifunctional 2-methylcitrate dehydratase/aconitate hydratase	0.0753091	0.865339
SMLT_RS06735	ABC transporter permease	0.0748698	0.71921
SMLT_RS22655	hypothetical protein	0.074691	0.706381
SMLT_RS06985	DUF4019 domain-containing protein	0.0745541	0.825906
SMLT_RS08740	16S rRNA (guanine(966)-N(2))-methyltransferase RsmD	0.0734864	0.74751
SMLT_RS08950	hypothetical protein	0.0734828	0.849281
SMLT_RS14260	hypothetical protein	0.0727968	0.770951
SMLT_RS12120	manganese catalase family protein	0.0727398	0.852523
SMLT_RS01310	hypothetical protein	0.0723039	0.773456
SMLT_RS14545	hypothetical protein	0.0719141	0.835907
SMLT_RS09780	YeiH family putative sulfate export transporter	0.071198	0.691736
SMLT_RS06640	hypothetical protein	0.0709815	0.701605
SMLT_RS08160	FMN-binding glutamate synthase family protein	0.0704827	0.799196
SMLT_RS19310	rod shape-determining protein	0.0703759	0.839099
SMLT_RS03880	dihydrofolate reductase	0.069977	0.773099
SMLT_RS18810	porin	0.0698371	0.754133
SMLT_RS14230	N-acetyltransferase	0.0689326	0.731812
SMLT_RS20135	LysR family transcriptional regulator	0.0688192	0.863668
SMLT_RS02275	bifunctional [glutamate--ammonia ligase]-adenylyl-L-tyrosine phosphorylase/[glutamate--ammonia-ligase] adenylyltransferase	0.0687642	0.790052
SMLT_RS13025	type II secretion system minor pseudopilin GspI	0.0676065	0.833801
SMLT_RS20080	thioredoxin family protein	0.0675989	0.858578
SMLT_RS09590	RnfH family protein	0.0671568	0.83992
SMLT_RS23400	hypothetical protein	0.0668238	0.948752
SMLT_RS00365	hypothetical protein	0.0663696	0.858202
SMLT_RS01330	tRNA-Thr	0.0651868	0.846985
SMLT_RS04245	tRNA-Gly	0.0651493	0.761713
SMLT_RS01190	NADH:flavin oxidoreductase/NADH oxidase	0.0649355	0.792129
SMLT_RS21900	coniferyl aldehyde dehydrogenase	0.0647213	0.842179
SMLT_RS20250	bifunctional phosphoribosylaminoimidazolecarboxamide formyltransferase/IMP cyclohydrolase	0.0640838	0.844199
SMLT_RS21835	efflux RND transporter periplasmic adaptor subunit	0.0639846	0.851583
SMLT_RS16950	aquaporin Z	0.0639138	0.861739
SMLT_RS22300	membrane protein insertase YidC	0.0630254	0.875948
SMLT_RS13560	multidrug efflux SMR transporter	0.0630228	0.784554
SMLT_RS20550	GNAT family N-acetyltransferase	0.0627949	0.859439
SMLT_RS02840	response regulator transcription factor	0.0620649	0.765806
SMLT_RS21255	hypothetical protein	0.0617749	0.779092
SMLT_RS10225	UDP-N-acetylmuramate dehydrogenase	0.061774	0.825547
SMLT_RS19405	diaminopimelate epimerase	0.061594	0.790813
SMLT_RS03170	H-NS histone family protein	0.0611529	0.838342
SMLT_RS02195	amino acid permease	0.0608265	0.881568
SMLT_RS05785	cytochrome c	0.06074	0.781345
SMLT_RS01415	phage late control D family protein	0.0607257	0.858058
SMLT_RS07500	CoA pyrophosphatase	0.0603226	0.775294
SMLT_RS17580	copper resistance protein B	0.0601848	0.698457
SMLT_RS02045	nicotinamide mononucleotide transporter	0.0596045	0.96892
SMLT_RS04830	serine/threonine-protein phosphatase	0.0592065	0.727235
SMLT_RS19585	F0F1 ATP synthase subunit B	0.0583536	0.780653
SMLT_RS16255	acetyl-CoA carboxylase carboxyltransferase subunit beta	0.0568909	0.878601
SMLT_RS00940	tRNA (cytidine(34)-2'-O)-methyltransferase	0.0566721	0.948757
SMLT_RS21795	50S ribosomal protein L33	0.0565367	0.942406
SMLT_RS04260	tRNA-Trp	0.0564546	0.820012
SMLT_RS23325	hypothetical protein	0.0564391	0.893428
SMLT_RS14095	hypothetical protein	0.0562566	0.7837
SMLT_RS12165	hypothetical protein	0.0559918	0.820832
SMLT_RS03805	ATP-binding cassette domain-containing protein	0.0552566	0.782438
SMLT_RS01410	DUF4935 domain-containing protein	0.0549775	0.832051
SMLT_RS20845	AHH domain-containing protein	0.0547647	0.843145
SMLT_RS01270	hypothetical protein	0.053957	0.874681
SMLT_RS02140	GatB/YqeY domain-containing protein	0.0537811	0.895811
SMLT_RS17575	copper resistance system multicopper oxidase	0.0534978	0.83535
SMLT_RS09435	hypothetical protein	0.0532564	0.832387
SMLT_RS19420	oligopeptidase B	0.0524126	0.911454
SMLT_RS17555	ATP-dependent RNA helicase HrpA	0.0523692	0.844513
SMLT_RS12230	fasciclin domain-containing protein	0.0522416	0.853984
SMLT_RS22225	DNA recombination protein RmuC	0.0519313	0.774617
SMLT_RS03625	DUF721 domain-containing protein	0.0518655	0.845682
SMLT_RS15435	NfuA family Fe-S biogenesis protein	0.0517291	0.892851
SMLT_RS16250	phosphoglucosamine mutase	0.0517107	0.833674
SMLT_RS11415	cupin domain-containing protein	0.0488117	0.905433
SMLT_RS05760	single-stranded DNA-binding protein	0.0469159	0.873087
SMLT_RS08850	SDR family oxidoreductase	0.0464633	0.890732
SMLT_RS12485	PD40 domain-containing protein	0.0461538	0.9018
SMLT_RS14725	hypothetical protein	0.0458651	0.845155
SMLT_RS08010	hypothetical protein	0.0445892	0.819551
SMLT_RS16090	hypothetical protein	0.0445792	0.865629
SMLT_RS16990	response regulator transcription factor	0.044337	0.906498
SMLT_RS20720	hypothetical protein	0.0436433	0.810839
SMLT_RS18490	hypothetical protein	0.043271	0.869498
SMLT_RS16875	23S rRNA (uracil(1939)-C(5))-methyltransferase RlmD	0.042765	0.830826
SMLT_RS02215	SH3 domain-containing protein	0.0424395	0.879533
SMLT_RS03195	hypothetical protein	0.0420537	0.894283
SMLT_RS19560	F0F1 ATP synthase subunit epsilon	0.0419402	0.86751
SMLT_RS16045	phenylalanine--tRNA ligase subunit alpha	0.0415991	0.920537
SMLT_RS22230	glutathione S-transferase N-terminal domain-containing protein	0.0409094	0.830983
SMLT_RS10965	flagellar motor switch protein FliN	0.0406116	0.909627
SMLT_RS02740	methyltransferase	0.0404806	0.843091
SMLT_RS05970	biotin-independent malonate decarboxylase subunit gamma	0.0400039	0.930086
SMLT_RS03935	2-octaprenyl-6-methoxyphenyl hydroxylase	0.0396834	0.874977
SMLT_RS08860	VOC family protein	0.0394691	0.882807
SMLT_RS00910	hypothetical protein	0.0390104	0.905
SMLT_RS18805	response regulator transcription factor	0.0389275	0.912493
SMLT_RS20195	hypothetical protein	0.0380117	0.89014
SMLT_RS02730	DUF3247 family protein	0.0376448	0.898782
SMLT_RS07135	class I SAM-dependent methyltransferase	0.0370486	0.909303
SMLT_RS21300	porphobilinogen synthase	0.0363862	0.898492
SMLT_RS17505	energy transducer TonB	0.0361402	0.901074
SMLT_RS01185	NAD-dependent protein deacetylase	0.034968	0.861357
SMLT_RS00450	DUF465 domain-containing protein	0.0341501	0.928347
SMLT_RS20570	DUF962 domain-containing protein	0.0338472	0.909826
SMLT_RS02835	peptide-methionine (R)-S-oxide reductase MsrB	0.0331435	0.941213
SMLT_RS20260	DNA-binding transcriptional regulator	0.0321529	0.884751
SMLT_RS11475	hypothetical protein	0.0320622	0.939598
SMLT_RS19025	cytochrome c4	0.0317968	0.88108
SMLT_RS17820	trehalose-phosphatase	0.0315146	0.885961
SMLT_RS11630	NAD(P)/FAD-dependent oxidoreductase	0.0313271	0.906551
SMLT_RS20215	DNA-binding transcriptional regulator Fis	0.0311702	0.898476
SMLT_RS08205	HlyC/CorC family transporter	0.0308005	0.902446
SMLT_RS10260	hypothetical protein	0.0306687	0.937625
SMLT_RS18435	DUF192 domain-containing protein	0.0305156	0.941726
SMLT_RS06210	P-type conjugative transfer protein TrbG	0.0301628	0.941156
SMLT_RS10420	imidazole glycerol phosphate synthase subunit HisF	0.0298998	0.930575
SMLT_RS01445	phage tail sheath protein	0.02917	0.915923
SMLT_RS05620	SET domain-containing protein-lysine N-methyltransferase	0.0291004	0.912045
SMLT_RS16635	queuosine precursor transporter	0.0290192	0.927186
SMLT_RS18640	gamma-glutamyltransferase	0.0278351	0.904589
SMLT_RS09990	hypothetical protein	0.02768	0.886244
SMLT_RS21810	DNA polymerase III subunit epsilon	0.0275594	0.943475
SMLT_RS16120	transcription termination/antitermination protein NusA	0.0272981	0.889853
SMLT_RS19760	hypothetical protein	0.0269696	0.926295
SMLT_RS04060	DUF1631 domain-containing protein	0.0269155	0.91473
SMLT_RS09860	integration host factor subunit beta	0.0264767	0.948089
SMLT_RS07465	phosphate ABC transporter substrate-binding protein PstS	0.0263702	0.925952
SMLT_RS12040	hypothetical protein	0.025828	0.902392
SMLT_RS18210	PilN domain-containing protein	0.0251435	0.922417
SMLT_RS09775	ATP-dependent RNA helicase DbpA	0.0238849	0.896721
SMLT_RS18105	DUF2339 domain-containing protein	0.0236235	0.925439
SMLT_RS17695	YebC/PmpR family DNA-binding transcriptional regulator	0.0231545	0.940944
SMLT_RS16050	50S ribosomal protein L20	0.0229215	0.904358
SMLT_RS21660	acyl carrier protein	0.0229079	0.939785
SMLT_RS03190	CDP-diacylglycerol--serine O-phosphatidyltransferase	0.0226749	0.924066
SMLT_RS20085	TlpA family protein disulfide reductase	0.0225303	0.919126
SMLT_RS20995	hypothetical protein	0.0224078	0.926322
SMLT_RS11755	AAA family ATPase	0.0213959	0.930387
SMLT_RS20645	thioredoxin family protein	0.021272	0.960348
SMLT_RS12625	HAMP domain-containing histidine kinase	0.0209587	0.952285
[truncated: 2,457 more rows]

## Sheet: 454+Diorcinol I
Table S2:	Regulated genes of Stenotrophomonas maltophilia 454 after treatment with diorcinol I.
Locu-tag	Protein-ID	Annotation	log2 fold-change	pvalue
STMAn7_01440	#N/A	tRNA-His(gtg)	NA	NA
STMAn7_03670	WP_005407770.1	hypothetical protein	NA	NA
STMAn7_19200	#N/A	tRNA-Asn(gtt)	NA	NA
STMAn7_27210	#N/A	hypothetical protein	NA	NA
STMAn7_27370	WP_154329524.1	hypothetical protein	NA	NA
STMAn7_29950	#N/A	hypothetical protein	NA	NA
STMAn7_33270	#N/A	IS3 family transposase ISStma2	NA	NA
STMAn7_36500	#N/A	hypothetical protein	NA	NA
STMAn7_37770	#N/A	hypothetical protein	NA	NA
STMAn7_37790	#N/A	hypothetical protein	NA	NA
STMAn7_38800	#N/A	hypothetical protein	NA	NA
STMAn7_41080	#N/A	hypothetical protein	NA	NA
STMAn7_10760	WP_043033669.1	hypothetical protein	8.58205	5.02159e-10
STMAn7_36970	WP_012481298.1	Antibiotic efflux pump outer membrane protein ArpC	8.31312	2.60167e-19
STMAn7_05930	WP_012479065.1	hypothetical protein	8.20527	1.02735e-09
STMAn7_37800	WP_154329615.1	Vitamin B12 transporter BtuB	7.91975	3.3746e-33
STMAn7_36980	WP_005411088.1	Multidrug efflux pump subunit AcrB	7.13263	2.27747e-22
STMAn7_36990	WP_005411089.1	Multidrug efflux pump subunit AcrA	6.43436	1.10356e-18
STMAn7_22680	WP_060380056.1	Porin B	6.35432	8.48267e-23
STMAn7_15820	WP_154329338.1	hypothetical protein	6.20605	5.52582e-07
STMAn7_02400	WP_099484572.1	1%2C4-dihydroxy-2-naphthoyl-CoA synthase	6.19572	1.63595e-18
STMAn7_07120	WP_154329237.1	D-alanine--D-alanine ligase B	5.77678	1.88355e-28
STMAn7_10720	WP_005412457.1	hypothetical protein	5.72414	9.91603e-13
STMAn7_10780	WP_005408332.1	hypothetical protein	5.68266	1.73974e-05
STMAn7_30520	WP_005410454.1	NADH-quinone oxidoreductase subunit K	5.66944	1.12391e-16
STMAn7_24520	WP_033835076.1	Sulfate/thiosulfate import ATP-binding protein CysA	5.62819	3.59948e-19
STMAn7_10770	WP_099497693.1	hypothetical protein	5.54877	3.52622e-08
STMAn7_42450	WP_012481665.1	Chromosome partition protein Smc	5.5483	1.42449e-33
STMAn7_10730	WP_012479298.1	Putative prophage major tail sheath protein	5.47176	2.1209e-26
STMAn7_11960	WP_043034177.1	UDP-N-acetylmuramoyl-L-alanine--L-glutamate ligase	5.33666	3.82724e-32
STMAn7_02410	WP_099484571.1	3-hydroxyisobutyrate dehydrogenase	5.33375	2.98196e-20
STMAn7_30510	WP_076739788.1	NADH-quinone oxidoreductase subunit L	5.29616	5.27109e-20
STMAn7_18510	WP_005409292.1	3-ketoacyl-CoA thiolase	5.27946	1.64642e-26
STMAn7_04010	WP_154329181.1	Bifunctional protein PutA	5.21747	6.35305e-45
STMAn7_30530	WP_010486441.1	NADH-quinone oxidoreductase subunit J	5.2103	7.27579e-32
STMAn7_15830	WP_154329339.1	MltA-interacting protein	5.17352	2.50639e-08
STMAn7_07140	WP_005408083.1	Cell division protein FtsA	5.14229	3.31448e-32
STMAn7_02390	WP_005411946.1	Short-chain-enoyl-CoA hydratase	5.05026	3.37747e-13
STMAn7_42460	WP_005411692.1	hypothetical protein	4.91579	4.71649e-23
STMAn7_26140	WP_154329490.1	Zinc transporter ZitB	4.91271	5.47897e-16
STMAn7_35630	WP_005410957.1	Nickel and cobalt resistance protein CnrA	4.89848	8.59965e-20
STMAn7_26150	WP_099485018.1	Biodegradative arginine decarboxylase	4.8719	6.85984e-16
STMAn7_37400	WP_005411129.1	ATP synthase gamma chain	4.86851	2.7794e-36
STMAn7_07110	WP_005408080.1	UDP-N-acetylmuramate--L-alanine ligase	4.79586	1.22111e-32
STMAn7_05970	WP_012479069.1	Decaprenylphosphoryl-2-keto-beta-D-erythro-pentose reductase	4.74423	7.49928e-16
STMAn7_30500	WP_005410452.1	NADH-quinone oxidoreductase subunit M	4.74365	1.09462e-20
STMAn7_07090	WP_005408078.1	putative peptidoglycan glycosyltransferase FtsW	4.73112	5.00994e-15
STMAn7_40700	WP_154329651.1	Toluene efflux pump membrane transporter TtgB	4.65335	1.9158e-15
STMAn7_40710	WP_099524074.1	Multidrug resistance protein MdtE	4.64705	1.32493e-13
STMAn7_10710	WP_005412456.1	hypothetical protein	4.64008	0.000102597
STMAn7_05850	WP_012479057.1	2%2C3%2C4%2C5-tetrahydropyridine-2%2C6-dicarboxylate N-acetyltransferase	4.63943	9.44497e-24
STMAn7_30550	WP_005410457.1	NADH-quinone oxidoreductase subunit H	4.62272	5.86578e-19
STMAn7_37390	WP_005411128.1	ATP synthase subunit beta 1	4.58792	1.70663e-18
STMAn7_07150	WP_154329238.1	Cell division protein FtsZ	4.56872	2.80174e-56
STMAn7_05940	WP_012479066.1	hypothetical protein	4.54828	9.57653e-30
STMAn7_07100	WP_012479157.1	UDP-N-acetylglucosamine--N-acetylmuramyl-(pentapeptide) pyrophosphoryl-undecaprenol N-acetylglucosamine transferase	4.54234	2.05819e-27
STMAn7_30560	WP_099484387.1	NADH-quinone oxidoreductase chain 3	4.52027	2.97028e-20
STMAn7_29680	WP_005410378.1	N-acetylmuramic acid 6-phosphate phosphatase	4.51667	9.74157e-13
STMAn7_18520	WP_010484579.1	putative 3-hydroxyacyl-CoA dehydrogenase	4.49241	1.61267e-10
STMAn7_10740	WP_099497691.1	hypothetical protein	4.48618	9.99159e-07
STMAn7_10790	WP_154329270.1	hypothetical protein	4.4688	1.97978e-05
STMAn7_12700	WP_044569652.1	hypothetical protein	4.45702	2.69845e-19
STMAn7_17470	WP_154329355.1	Adenine DNA glycosylase	4.42863	1.30527e-23
STMAn7_05950	WP_012479067.1	ADP-L-glycero-D-manno-heptose-6-epimerase	4.37344	2.90752e-22
STMAn7_13680	WP_043035542.1	hypothetical protein	4.33824	1.0598e-23
STMAn7_35440	WP_099484128.1	Vitamin B12 transporter BtuB	4.31513	2.58497e-18
STMAn7_42630	WP_012481677.1	hypothetical protein	4.31256	7.71651e-43
STMAn7_09940	WP_004154592.1	hypothetical protein	4.26778	0.00245549
STMAn7_34600	WP_012481140.1	hypothetical protein	4.24395	6.1678e-17
STMAn7_22670	WP_005409714.1	PTS system fructose-specific EIIB'BC component	4.24127	2.27083e-24
STMAn7_09740	WP_005412404.1	hypothetical protein	4.2345	0.000103954
STMAn7_31000	WP_005410501.1	Vitamin B12 transporter BtuB	4.19196	2.50149e-55
STMAn7_13670	WP_043035543.1	hypothetical protein	4.19016	3.29117e-29
STMAn7_07080	WP_010481929.1	Phospho-N-acetylmuramoyl-pentapeptide-transferase	4.17093	9.65211e-27
STMAn7_11390	WP_005408391.1	Lipopolysaccharide export system ATP-binding protein LptB	4.16133	1.02487e-16
STMAn7_23340	WP_005409783.1	hypothetical protein	4.14955	4.0782e-23
STMAn7_07970	WP_060380826.1	hypothetical protein	4.1465	1.428e-17
STMAn7_26160	WP_005410068.1	Arginine/agmatine antiporter	4.14168	8.28788e-11
STMAn7_03240	WP_111118134.1	Vitamin B12 transporter BtuB	4.14002	1.97603e-24
STMAn7_08530	#N/A	Elongation factor Tu	4.12324	3.65461e-25
STMAn7_13710	WP_099484377.1	GDP-perosamine synthase	4.10307	4.88606e-17
STMAn7_01000	WP_099484013.1	hypothetical protein	4.0352	7.49546e-06
STMAn7_40820	WP_059035808.1	hypothetical protein	4.03273	1.24349e-09
STMAn7_30570	WP_185805911.1	NADH-quinone oxidoreductase subunit F	4.0265	7.28262e-42
STMAn7_30540	WP_005410456.1	NADH-quinone oxidoreductase subunit I	4.01955	1.62862e-15
STMAn7_07130	WP_005408082.1	Cell division protein FtsQ	3.99772	2.02626e-13
STMAn7_37410	WP_005411130.1	ATP synthase subunit alpha	3.98479	3.59837e-28
STMAn7_37380	WP_005411127.1	ATP synthase epsilon chain	3.96883	1.18595e-14
STMAn7_01490	WP_005407597.1	Glycerol-3-phosphate dehydrogenase [NAD(P)+]	3.94172	2.57765e-24
STMAn7_05090	WP_012479008.1	hypothetical protein	3.92769	1.32393e-10
STMAn7_28420	WP_033833947.1	hypothetical protein	3.89221	1.59179e-18
STMAn7_30490	WP_005410451.1	NADH-quinone oxidoreductase subunit N	3.88695	7.56507e-26
STMAn7_24570	WP_012480466.1	putative nitrate transporter NarT	3.86952	1.14775e-08
STMAn7_22660	WP_076740008.1	Tagatose-6-phosphate kinase	3.85522	1.50657e-33
STMAn7_06020	WP_012479074.1	hypothetical protein	3.84019	0.000347474
STMAn7_20350	WP_012480070.1	hypothetical protein	3.79079	9.60112e-18
STMAn7_21200	WP_099484549.1	Flagellar hook protein FlgE	3.78965	0.000224771
STMAn7_10700	WP_099497690.1	hypothetical protein	3.78931	2.29681e-12
STMAn7_12930	WP_012479451.1	hypothetical protein	3.78705	6.98977e-14
STMAn7_05880	WP_060380266.1	hypothetical protein	3.78526	6.88086e-15
STMAn7_05100	WP_154329217.1	hypothetical protein	3.76906	6.83535e-12
STMAn7_07070	WP_012479156.1	UDP-N-acetylmuramoyl-tripeptide--D-alanyl-D-alanine ligase	3.7606	1.37438e-25
STMAn7_37470	WP_032967007.1	hypothetical protein	3.75993	2.51589e-09
STMAn7_24070	WP_024956511.1	hypothetical protein	3.74245	1.46176e-10
STMAn7_20160	WP_099484309.1	Multidrug resistance protein MexB	3.7412	1.37627e-16
STMAn7_39640	WP_111117703.1	Dihydrolipoyllysine-residue acetyltransferase component of pyruvate dehydrogenase complex	3.73524	3.83259e-22
STMAn7_10840	WP_005408338.1	hypothetical protein	3.71834	3.73525e-06
STMAn7_08800	WP_005408217.1	50S ribosomal protein L17	3.71687	5.48833e-20
STMAn7_37810	WP_154329616.1	hypothetical protein	3.71036	2.84327e-24
STMAn7_40060	WP_076739463.1	hypothetical protein	3.70607	0.000223053
STMAn7_11650	WP_111174264.1	hypothetical protein	3.69613	6.4755e-06
STMAn7_26750	WP_012480639.1	hypothetical protein	3.68436	2.82471e-06
STMAn7_20770	WP_099484539.1	Chemotaxis protein CheA	3.67151	4.77424e-14
STMAn7_20580	WP_005409507.1	Aconitate hydratase B	3.66749	2.33162e-10
STMAn7_37420	WP_005411131.1	ATP synthase subunit delta	3.66327	7.59115e-12
STMAn7_26760	WP_012480640.1	hypothetical protein	3.65656	1.50793e-08
STMAn7_06570	WP_049461011.1	hypothetical protein	3.64947	1.55039e-11
STMAn7_42470	WP_099484395.1	putative protein/MSMEI_1241	3.64739	3.79527e-08
STMAn7_19590	WP_005409409.1	Protein-glutamate methylesterase/protein-glutamine glutaminase 1	3.64597	1.91022e-11
STMAn7_10690	WP_049430173.1	hypothetical protein	3.63682	6.36798e-05
STMAn7_09760	WP_005412405.1	hypothetical protein	3.63383	3.03378e-05
STMAn7_41170	WP_154329702.1	hypothetical protein	3.61109	1.37029e-16
STMAn7_17090	WP_005409049.1	hypothetical protein	3.59443	9.79442e-30
STMAn7_02370	WP_012478809.1	Methylmalonate-semialdehyde dehydrogenase [acylating]	3.57802	8.56807e-07
STMAn7_00110	WP_005411740.1	Biopolymer transport protein ExbD	3.57413	3.28524e-19
STMAn7_33560	WP_005410750.1	hypothetical protein	3.57267	1.10625e-16
STMAn7_34590	WP_005410851.1	hypothetical protein	3.55189	1.00844e-15
STMAn7_24620	WP_012480471.1	Respiratory nitrate reductase 1 alpha chain	3.52413	1.04318e-07
STMAn7_24600	WP_154329469.1	putative nitrate reductase molybdenum cofactor assembly chaperone NarW	3.51531	NA
STMAn7_21900	WP_005409646.1	hypothetical protein	3.51403	3.0769e-14
STMAn7_13090	WP_154329292.1	Vitamin B12 transporter BtuB	3.49656	4.94841e-14
STMAn7_29520	WP_005414003.1	hypothetical protein	3.49355	0.00101405
STMAn7_09920	WP_005412418.1	hypothetical protein	3.49032	6.35092e-05
STMAn7_34610	WP_099484114.1	hypothetical protein	3.47309	2.55426e-15
STMAn7_28600	WP_005410273.1	Dihydrolipoyl dehydrogenase	3.47029	3.17398e-17
STMAn7_16020	WP_099484730.1	p-hydroxybenzoic acid efflux pump subunit AaeA	3.46707	2.61164e-18
STMAn7_34580	WP_154329587.1	hypothetical protein	3.45149	2.62498e-16
STMAn7_40790	WP_154329653.1	hypothetical protein	3.44898	1.37811e-09
STMAn7_33910	WP_005410785.1	Trehalose-6-phosphate synthase	3.44407	1.87425e-13
STMAn7_15900	WP_060380511.1	Tetraacyldisaccharide 4'-kinase	3.4391	3.26977e-16
STMAn7_38950	WP_099485023.1	hypothetical protein	3.42064	0.000197534
STMAn7_06520	WP_005412203.1	hypothetical protein	3.42	5.70094e-07
STMAn7_37050	#N/A	Tyrosine recombinase XerC	3.41264	1.29143e-12
STMAn7_13380	WP_024956747.1	tRNA (guanine-N(1)-)-methyltransferase	3.40515	2.5256e-14
STMAn7_14540	WP_005408747.1	Elongation factor Ts	3.39394	2.72e-12
STMAn7_26740	WP_154329494.1	Type IV secretion system protein virB4	3.38136	8.45767e-15
STMAn7_07060	WP_049397423.1	UDP-N-acetylmuramoyl-L-alanyl-D-glutamate--2%2C6-diaminopimelate ligase	3.37978	1.02803e-26
STMAn7_00330	#N/A	hypothetical protein	3.36966	0.000166742
STMAn7_17990	WP_005409242.1	Chaperone protein DnaJ	3.3617	6.75436e-12
STMAn7_13590	WP_005412688.1	hypothetical protein	3.35512	1.56211e-12
STMAn7_07420	WP_012479177.1	hypothetical protein	3.34234	3.06697e-07
STMAn7_05860	WP_012479058.1	hypothetical protein	3.33844	1.18251e-15
STMAn7_29620	WP_005410372.1	Cysteine desulfuration protein SufE	3.33066	6.65186e-09
STMAn7_13060	WP_100437999.1	hypothetical protein	3.32897	3.20651e-05
STMAn7_14930	WP_100438043.1	hypothetical protein	3.3275	0.000900371
STMAn7_29140	WP_099484810.1	hypothetical protein	3.32428	6.00595e-12
STMAn7_14750	#N/A	Multidrug export protein EmrA	3.3187	1.40571e-15
STMAn7_32620	WP_154329567.1	hypothetical protein	3.30418	8.84674e-11
STMAn7_19980	WP_154329396.1	Fructokinase	3.29853	1.00831e-12
STMAn7_38020	WP_111193524.1	Ribosomal RNA small subunit methyltransferase B	3.29459	2.96451e-19
STMAn7_29530	WP_099497579.1	Argininosuccinate lyase	3.29027	7.33101e-12
STMAn7_17400	WP_005409079.1	Succinate dehydrogenase iron-sulfur subunit	3.28727	8.39179e-19
STMAn7_10670	WP_154329269.1	hypothetical protein	3.25758	6.51104e-07
STMAn7_14420	WP_005408735.1	Lipid-A-disaccharide synthase	3.25652	1.1042e-19
STMAn7_29630	WP_005414014.1	Enterobactin exporter EntS	3.25346	4.36675e-10
STMAn7_06530	WP_005412204.1	hypothetical protein	3.25336	1.8148e-05
STMAn7_28340	WP_033835832.1	Multidrug efflux pump subunit AcrB	3.2533	3.56318e-19
STMAn7_14410	WP_076739133.1	Ribonuclease HII	3.25281	1.61985e-07
STMAn7_05830	WP_012479055.1	Teichoic acid translocation permease protein TagG	3.2496	1.18381e-13
STMAn7_21190	WP_012480125.1	Flagellar basal-body rod protein FlgF	3.24941	0.000804304
STMAn7_17410	WP_005409080.1	hypothetical protein	3.23599	0.000654375
STMAn7_23470	WP_099474041.1	Macrolide export ATP-binding/permease protein MacB	3.23378	4.19543e-14
STMAn7_07670	WP_012479194.1	Dihydrofolate reductase type 3	3.23373	2.14391e-08
STMAn7_30590	WP_005410461.1	NADH-quinone oxidoreductase subunit D	3.23203	2.11087e-28
STMAn7_16590	WP_005409005.1	2-C-methyl-D-erythritol 2%2C4-cyclodiphosphate synthase	3.20925	1.45462e-09
STMAn7_11670	WP_049459151.1	hypothetical protein	3.20512	3.31357e-08
STMAn7_38710	WP_005414654.1	hypothetical protein	3.20171	0.000289125
STMAn7_30580	WP_005410460.1	NADH-quinone oxidoreductase chain 2	3.20084	9.47896e-18
STMAn7_08520	WP_010480354.1	Elongation factor G	3.19762	8.02498e-13
STMAn7_20940	WP_185805999.1	hypothetical protein	3.18883	0.000133886
STMAn7_32560	WP_099484599.1	Aconitate hydratase A	3.18752	3.66606e-16
STMAn7_14480	WP_100438040.1	1-deoxy-D-xylulose 5-phosphate reductoisomerase	3.15891	2.21472e-13
STMAn7_24650	WP_012480474.1	Molybdenum cofactor guanylyltransferase	3.13983	6.89669e-08
STMAn7_05980	WP_024957348.1	Decaprenylphosphoryl-beta-D-ribose oxidase	3.13348	1.00759e-09
STMAn7_30710	WP_043035581.1	Phosphoglucosamine mutase	3.11722	1.5217e-17
STMAn7_19210	WP_154329684.1	Riboflavin transporter	3.10474	4.47956e-07
STMAn7_20730	WP_154329408.1	hypothetical protein	3.10448	1.46505e-13
STMAn7_24940	WP_099484250.1	hypothetical protein	3.10249	0.000703384
STMAn7_04000	WP_099485061.1	Trifunctional NAD biosynthesis/regulator protein NadR	3.08693	1.38241e-06
STMAn7_06140	WP_012479086.1	dTDP-4-dehydrorhamnose reductase	3.08576	4.44392e-22
STMAn7_01020	WP_005411842.1	hypothetical protein	3.07422	3.0815e-05
STMAn7_29820	WP_062606513.1	hypothetical protein	3.07164	1.08658e-13
STMAn7_22650	WP_172476256.1	hypothetical protein	3.065	1.65788e-33
STMAn7_13720	WP_005408666.1	4-amino-4-deoxy-L-arabinose-phosphoundecaprenol flippase subunit ArnE	3.06398	1.41127e-09
STMAn7_27040	#N/A	DNA helicase IV	3.05413	2.94614e-08
STMAn7_11740	WP_033835561.1	putative TonB-dependent receptor BfrD	3.05328	1.87049e-06
STMAn7_32580	WP_010482769.1	2-methylisocitrate lyase	3.04934	1.54464e-11
STMAn7_11660	WP_111174265.1	FAD:protein FMN transferase	3.04765	1.97634e-06
STMAn7_11490	#N/A	Phosphoribosylglycinamide formyltransferase	3.04499	8.64838e-12
STMAn7_24580	WP_012480467.1	Chaperone SurA	3.042	9.6649e-06
STMAn7_40690	WP_154329650.1	Outer membrane protein OprM	3.03603	4.24189e-07
STMAn7_37060	WP_005411095.1	hypothetical protein	3.01645	4.6367e-15
STMAn7_11950	WP_043034178.1	UDP-N-acetyl-alpha-D-muramoyl-L-alanyl-L-glutamate epimerase	3.01192	1.3527e-17
STMAn7_24530	WP_005409908.1	Molybdenum transport system permease protein ModB	3.0088	4.29791e-12
STMAn7_19260	WP_154329385.1	3-oxoacyl-[acyl-carrier-protein] reductase FabG	3.0087	2.87593e-09
STMAn7_18750	WP_154329374.1	hypothetical protein	3.00495	0.00459663
STMAn7_32010	WP_005410598.1	DNA repair protein RecO	3.00137	4.08806e-08
STMAn7_30890	WP_005410490.1	hypothetical protein	3.00119	3.43349e-07
STMAn7_31510	WP_005410551.1	hypothetical protein	2.99596	1.68244e-06
STMAn7_42290	WP_005411680.1	2-succinyl-6-hydroxy-2%2C4-cyclohexadiene-1-carboxylate synthase	2.99408	5.75638e-07
STMAn7_08890	WP_004153634.1	Malate dehydrogenase	2.99385	4.45209e-18
STMAn7_29660	WP_185805959.1	hypothetical protein	2.99239	1.72465e-10
STMAn7_36850	WP_005411075.1	Rod shape-determining protein MreD	2.99237	2.27132e-06
STMAn7_05890	WP_154329230.1	hypothetical protein	2.98628	2.38418e-13
STMAn7_38970	WP_005411283.1	hypothetical protein	2.98462	7.05488e-08
STMAn7_30600	WP_005410462.1	NAD(P)H-quinone oxidoreductase subunit J%2C chloroplastic	2.98343	3.09241e-27
STMAn7_12730	WP_043034132.1	Septum site-determining protein MinC	2.98178	8.97862e-21
STMAn7_16000	WP_060380152.1	hypothetical protein	2.97582	1.95152e-13
STMAn7_16010	WP_012479691.1	putative ABC transporter ATP-binding protein	2.95958	4.68916e-10
STMAn7_24970	WP_099484253.1	Dimodular nonribosomal peptide synthase	2.95242	0.000503253
STMAn7_38380	WP_005411226.1	60 kDa chaperonin	2.95141	3.46333e-10
STMAn7_14740	WP_033834101.1	putative efflux pump outer membrane protein TtgC	2.94813	3.42842e-14
STMAn7_41410	WP_005411594.1	hypothetical protein	2.934	4.15933e-09
STMAn7_14240	WP_133050731.1	Glucose-1-phosphatase	2.93076	1.37265e-24
STMAn7_07050	WP_005412243.1	Peptidoglycan D%2CD-transpeptidase FtsI	2.92543	2.73811e-11
STMAn7_34420	WP_005410834.1	5'-nucleotidase	2.92518	1.37412e-11
STMAn7_23350	WP_005409784.1	hypothetical protein	2.91246	1.25568e-07
STMAn7_25180	WP_154329478.1	Thioredoxin	2.91226	2.81366e-10
STMAn7_34080	WP_049452340.1	Dephospho-CoA kinase	2.9108	3.32605e-13
STMAn7_31270	WP_099484058.1	hypothetical protein	2.88982	4.19348e-21
STMAn7_21560	WP_043033553.1	hypothetical protein	2.8753	1.04594e-05
STMAn7_13030	WP_005408564.1	Lipoprotein signal peptidase	2.86878	4.18466e-10
STMAn7_19600	WP_099485198.1	Sensor histidine kinase RcsC	2.86509	8.77525e-10
STMAn7_08490	WP_005412340.1	DNA-directed RNA polymerase subunit beta'	2.86269	5.86351e-17
STMAn7_40810	WP_154329654.1	hypothetical protein	2.86167	1.02243e-08
STMAn7_27550	WP_154329542.1	hypothetical protein	2.85982	1.39356e-06
STMAn7_29380	WP_099497583.1	Lipid A export ATP-binding/permease protein MsbA	2.85644	6.52735e-11
STMAn7_28210	WP_033835127.1	Carbonic anhydrase 2	2.85099	2.54452e-16
STMAn7_03390	WP_185805943.1	hypothetical protein	2.84774	1.5267e-18
STMAn7_33290	WP_005414256.1	hypothetical protein	2.84742	1.14048e-17
STMAn7_40770	WP_111189622.1	hypothetical protein	2.84149	4.37957e-07
STMAn7_21490	WP_099523886.1	hypothetical protein	2.84107	1.82612e-13
STMAn7_36520	WP_099484084.1	hypothetical protein	2.83853	1.91e-05
STMAn7_40800	WP_005411535.1	hypothetical protein	2.8262	3.51961e-08
STMAn7_08790	WP_005408216.1	DNA-directed RNA polymerase subunit alpha	2.82288	7.4202e-18
STMAn7_20960	WP_005413257.1	Flagellum-specific ATP synthase	2.81469	0.0007979
STMAn7_10810	WP_012479305.1	hypothetical protein	2.80915	0.00634432
STMAn7_05080	WP_005407892.1	hypothetical protein	2.79948	3.57787e-07
STMAn7_23520	#N/A	hypothetical protein	2.7895	0.00036263
STMAn7_27810	WP_099484029.1	hypothetical protein	2.78636	2.58413e-06
STMAn7_06960	WP_154329236.1	Inner membrane protein YbcI	2.77571	0.00083181
STMAn7_37090	WP_049450421.1	hypothetical protein	2.77422	2.39532e-13
STMAn7_34910	WP_099484848.1	Selenocysteine-specific elongation factor	2.76768	2.10791e-17
STMAn7_06000	WP_012479072.1	hypothetical protein	2.75819	4.40876e-12
STMAn7_06950	WP_005408066.1	putative FAD-linked oxidoreductase	2.75388	7.36498e-09
STMAn7_20740	WP_012480096.1	Sporulation initiation inhibitor protein Soj	2.75279	3.92754e-11
STMAn7_01160	WP_024956257.1	hypothetical protein	2.75057	4.95339e-13
STMAn7_30700	WP_099479367.1	UDP-glucose 4-epimerase	2.74784	1.6944e-10
STMAn7_20000	WP_154329397.1	hypothetical protein	2.74645	1.50529e-07
STMAn7_10830	WP_005408337.1	hypothetical protein	2.7428	0.00164522
STMAn7_31940	WP_005410591.1	S-methyl-5'-thioinosine phosphorylase	2.73935	1.10483e-15
STMAn7_01730	WP_099479750.1	Cytochrome c2	2.73755	2.23597e-05
STMAn7_34310	WP_185805896.1	hypothetical protein	2.73681	2.6634e-06
STMAn7_16960	WP_062607611.1	Gluconate 2-dehydrogenase cytochrome c subunit	2.72971	6.95525e-05
STMAn7_10750	WP_099497692.1	hypothetical protein	2.7213	2.17854e-08
STMAn7_18600	WP_012479950.1	GTPase Der	2.71915	1.17095e-19
STMAn7_19220	WP_076739012.1	UDP-N-acetylenolpyruvoylglucosamine reductase	2.71374	8.07257e-15
STMAn7_06130	WP_012479085.1	dTDP-4-dehydrorhamnose 3%2C5-epimerase	2.71128	1.02625e-08
STMAn7_20780	WP_099484540.1	hypothetical protein	2.70965	2.1085e-06
STMAn7_08220	WP_154329252.1	Outer-membrane lipoprotein LolB	2.70826	1.30315e-10
STMAn7_05070	WP_133050816.1	hypothetical protein	2.70621	1.45499e-06
STMAn7_04740	WP_154329205.1	putative protein YncE	2.69051	8.25501e-06
STMAn7_30840	WP_099484891.1	Glyoxylate/hydroxypyruvate reductase B	2.6898	2.2065e-10
STMAn7_22050	WP_005409662.1	hypothetical protein	2.68607	2.08079e-08
STMAn7_37020	WP_005414521.1	ATP-dependent protease ATPase subunit HslU	2.68262	1.9658e-08
STMAn7_39630	WP_005411349.1	hypothetical protein	2.6814	2.97045e-06
STMAn7_28590	WP_049472821.1	Dihydrolipoyllysine-residue succinyltransferase component of 2-oxoglutarate dehydrogenase complex	2.68113	3.25063e-18
STMAn7_38430	WP_005411231.1	Thiol-disulfide oxidoreductase ResA	2.67802	4.04425e-07
STMAn7_21780	WP_154329424.1	Sensor histidine kinase RcsC	2.67362	4.00959e-09
STMAn7_09130	WP_154329257.1	hypothetical protein	2.66842	1.32351e-13
STMAn7_29200	#N/A	hypothetical protein	2.66317	1.53908e-10
STMAn7_20950	WP_005413256.1	hypothetical protein	2.65989	0.00178446
STMAn7_15360	WP_154329328.1	hypothetical protein	2.65617	1.82584e-08
STMAn7_14870	WP_005412764.1	Macrolide export ATP-binding/permease protein MacB	2.6487	1.41078e-08
STMAn7_36860	WP_154329609.1	hypothetical protein	2.64845	3.80432e-15
STMAn7_29080	WP_043034728.1	hypothetical protein	2.64468	1.11467e-06
STMAn7_42170	WP_049460643.1	hypothetical protein	2.64399	3.71577e-17
STMAn7_37620	WP_005414555.1	Glucans biosynthesis glucosyltransferase H	2.64272	7.44961e-11
STMAn7_14630	WP_005408756.1	2%2C3%2C4%2C5-tetrahydropyridine-2%2C6-dicarboxylate N-succinyltransferase	2.63784	2.97292e-23
STMAn7_38730	WP_005414655.1	hypothetical protein	2.6357	0.00102514
STMAn7_25000	WP_099484255.1	2%2C3-dihydroxybenzoate-AMP ligase	2.63276	0.00101067
STMAn7_14390	WP_076739135.1	hypothetical protein	2.63163	1.12824e-09
STMAn7_06330	WP_099474662.1	[Ribosomal protein S18]-alanine N-acetyltransferase	2.62586	8.0624e-08
STMAn7_42720	WP_005411718.1	hypothetical protein	2.62228	2.52557e-10
STMAn7_15920	WP_099474854.1	Putative low molecular weight protein-tyrosine-phosphatase	2.61755	4.06427e-07
STMAn7_05870	WP_012479059.1	hypothetical protein	2.61623	3.48763e-11
STMAn7_08270	WP_005408192.1	Peptidyl-tRNA hydrolase	2.61615	4.09259e-06
STMAn7_41530	WP_099485143.1	Undecaprenyl-phosphate 4-deoxy-4-formamido-L-arabinose transferase	2.6119	2.15577e-06
STMAn7_29690	WP_099484822.1	Ubiquinone biosynthesis O-methyltransferase	2.61151	8.85273e-11
STMAn7_14760	WP_032966542.1	Multidrug export protein EmrB	2.60806	2.27347e-08
STMAn7_05670	WP_060380579.1	hypothetical protein	2.60766	1.93407e-06
STMAn7_08900	WP_060380771.1	Dual-specificity RNA pseudouridine synthase RluA	2.60729	1.43965e-06
STMAn7_39110	WP_005411299.1	hypothetical protein	2.60091	1.42725e-05
STMAn7_19990	WP_024958323.1	Sulfoquinovose isomerase	2.59434	4.63617e-08
STMAn7_31220	WP_099484060.1	Farnesyl diphosphate synthase	2.59035	1.9791e-13
STMAn7_18370	WP_010484557.1	hypothetical protein	2.57911	2.69271e-17
STMAn7_25200	WP_033833203.1	Ribonucleoside-diphosphate reductase subunit beta	2.57816	8.02014e-10
STMAn7_05920	WP_065427968.1	hypothetical protein	2.57783	0.000549845
STMAn7_03710	WP_005412009.1	Anhydromuropeptide permease	2.57064	1.48792e-15
STMAn7_26790	WP_012480643.1	Protein virB10	2.56773	3.1298e-11
STMAn7_41480	WP_169449037.1	hypothetical protein	2.56738	2.02568e-07
STMAn7_33990	WP_005410793.1	Succinate--CoA ligase [ADP-forming] subunit alpha	2.56259	1.52601e-15
STMAn7_17420	WP_099484522.1	hypothetical protein	2.56209	4.67436e-07
STMAn7_14860	WP_114618484.1	Toxin and drug export protein A	2.56036	6.35746e-07
STMAn7_17440	WP_005409083.1	Lipoprotein-releasing system ATP-binding protein LolD	2.55084	2.64129e-12
STMAn7_07190	WP_005408088.1	Protein translocase subunit SecA	2.55013	1.26009e-11
STMAn7_24660	WP_012480475.1	hypothetical protein	2.54466	5.33085e-05
STMAn7_23480	WP_043033373.1	Macrolide export protein MacA	2.54338	1.32629e-10
STMAn7_11790	WP_043034186.1	Cysteine desulfurase SufS	2.53832	2.23347e-05
STMAn7_37780	WP_005411167.1	hypothetical protein	2.53619	0.000176212
STMAn7_30080	WP_099485094.1	3-methylmercaptopropionyl-CoA dehydrogenase	2.53415	9.23389e-15
STMAn7_16950	WP_088431303.1	hypothetical protein	2.53171	0.000287328
STMAn7_05840	WP_012479056.1	Vitamin B12 import ATP-binding protein BtuD	2.52998	1.88628e-10
STMAn7_13690	WP_099484375.1	Diaminobutyrate--2-oxoglutarate aminotransferase	2.52643	1.09862e-10
STMAn7_28250	WP_099484301.1	Exodeoxyribonuclease I	2.52365	3.72562e-15
STMAn7_27820	WP_099484028.1	Urocanate hydratase	2.52325	1.13236e-15
STMAn7_26780	WP_033833165.1	Type IV secretion system protein VirB11	2.51912	1.17748e-06
STMAn7_35240	WP_012481182.1	hypothetical protein	2.51817	1.50918e-06
STMAn7_39530	WP_154329633.1	Homogentisate 1%2C2-dioxygenase	2.516	1.6224e-14
STMAn7_09710	WP_005412401.1	hypothetical protein	2.51578	0.00347408
STMAn7_25190	WP_185805992.1	hypothetical protein	2.50087	1.38743e-06
STMAn7_32420	WP_005414170.1	hypothetical protein	2.49361	0.00969979
STMAn7_14460	WP_043034854.1	Outer membrane protein assembly factor BamA	2.48924	4.38007e-10
STMAn7_20900	WP_005409542.1	hypothetical protein	2.48906	0.00671006
STMAn7_34570	WP_012481138.1	hypothetical protein	2.48825	1.65899e-16
STMAn7_21130	WP_005409566.1	hypothetical protein	2.48553	0.00024765
STMAn7_15520	WP_060380407.1	Ammonia monooxygenase gamma subunit	2.48448	3.21168e-10
STMAn7_29320	WP_099484812.1	Cytochrome c-type biogenesis protein CcmF	2.4728	2.86643e-13
STMAn7_01120	WP_099484019.1	hypothetical protein	2.46947	1.40056e-10
STMAn7_33240	WP_005410719.1	hypothetical protein	2.46756	1.40087e-10
STMAn7_29560	WP_005410366.1	Acetylglutamate kinase	2.46455	2.25352e-08
STMAn7_08480	WP_005408205.1	DNA-directed RNA polymerase subunit beta	2.46117	6.02749e-10
STMAn7_05370	WP_154329221.1	Alanine racemase%2C catabolic	2.45898	3.35654e-10
STMAn7_09880	WP_050483582.1	hypothetical protein	2.45554	0.0179622
STMAn7_31240	WP_099484059.1	Metalloprotease PmbA	2.45312	3.49801e-08
STMAn7_02210	WP_049449365.1	Ribonucleoside-diphosphate reductase subunit beta	2.45236	4.42359e-12
STMAn7_20890	WP_005409541.1	Flagellar biosynthetic protein FliP	2.45188	0.0052722
STMAn7_21890	WP_099534003.1	hypothetical protein	2.44747	0.000102177
STMAn7_08670	WP_004154491.1	50S ribosomal protein L5	2.44723	5.8217e-11
STMAn7_29410	WP_099484813.1	Cytochrome bd-I ubiquinol oxidase subunit 2	2.44686	3.72976e-07
STMAn7_04610	WP_154329195.1	hypothetical protein	2.44259	1.35152e-06
STMAn7_32070	WP_099484532.1	Periplasmic pH-dependent serine endoprotease DegQ	2.44024	6.94203e-06
STMAn7_22040	WP_005409661.1	hypothetical protein	2.43711	2.34484e-08
STMAn7_22010	WP_032961714.1	hypothetical protein	2.43402	0.00113539
STMAn7_06850	WP_012479137.1	Riboflavin biosynthesis protein RibBA	2.42586	7.90641e-07
STMAn7_16730	WP_012479733.1	tRNA dimethylallyltransferase	2.42463	1.45027e-12
STMAn7_02960	WP_032953760.1	Adaptive-response sensory-kinase SasA	2.42342	1.91881e-12
STMAn7_21550	WP_154329418.1	hypothetical protein	2.42188	6.55162e-05
STMAn7_06250	WP_049450006.1	putative ribonucleotide transport ATP-binding protein mkl	2.42092	1.01218e-13
STMAn7_04120	WP_154329183.1	Protoheme IX farnesyltransferase	2.41993	3.58771e-06
STMAn7_06040	WP_012479076.1	hypothetical protein	2.41652	3.28135e-08
STMAn7_11090	WP_012479329.1	hypothetical protein	2.39926	7.79022e-09
STMAn7_33360	WP_043035706.1	hypothetical protein	2.39351	4.05383e-13
STMAn7_21570	WP_154329419.1	Hemin transport system permease protein HmuU	2.3915	0.000106232
STMAn7_17310	WP_005409070.1	6-phosphogluconolactonase	2.38987	6.9848e-12
STMAn7_29100	WP_005410322.1	L-arabinose transport system permease protein AraQ	2.38921	3.71019e-10
STMAn7_28430	WP_005410256.1	Protein SlyX	2.38663	6.35011e-06
STMAn7_17240	WP_005409063.1	Photosynthetic apparatus regulatory protein RegA	2.38386	6.01015e-10
STMAn7_24080	WP_154329461.1	hypothetical protein	2.38111	2.52722e-07
STMAn7_16470	WP_005408993.1	hypothetical protein	2.37556	1.30848e-09
STMAn7_12780	WP_005408539.1	hypothetical protein	2.36788	1.52263e-05
STMAn7_04630	WP_154329197.1	hypothetical protein	2.36725	1.03075e-10
STMAn7_29510	WP_154329555.1	Glutamate 5-kinase	2.36168	2.8851e-06
STMAn7_10600	WP_099497683.1	hypothetical protein	2.3599	2.74461e-05
STMAn7_33790	WP_154329580.1	Sensor protein RstB	2.35966	5.49974e-05
STMAn7_29350	WP_154329554.1	hypothetical protein	2.35824	2.93456e-11
STMAn7_28220	WP_005413911.1	3-hydroxyanthranilate 3%2C4-dioxygenase	2.35759	2.44646e-09
STMAn7_42550	WP_099484833.1	RecBCD enzyme subunit RecD	2.35603	1.86921e-14
STMAn7_17270	WP_154329353.1	hypothetical protein	2.35569	4.18814e-07
STMAn7_19580	WP_005409408.1	Chemotaxis protein methyltransferase	2.35543	9.34255e-07
STMAn7_42620	WP_005414956.1	hypothetical protein	2.35508	1.97942e-11
STMAn7_29310	WP_005410343.1	Cytochrome c-type biogenesis protein CcmE	2.35134	2.36892e-10
STMAn7_36130	WP_005411006.1	S-formylglutathione hydrolase FrmB	2.34735	1.6893e-09
STMAn7_38960	WP_049418054.1	hypothetical protein	2.33452	0.00100568
STMAn7_06230	WP_005407999.1	hypothetical protein	2.33415	1.05872e-12
STMAn7_17300	WP_005409069.1	Phosphogluconate dehydratase	2.32954	9.49487e-20
STMAn7_21790	WP_065196719.1	Response regulator rcp1	2.32941	1.56702e-06
STMAn7_13730	WP_012479558.1	4-amino-4-deoxy-L-arabinose-phosphoundecaprenol flippase subunit ArnE	2.32857	1.43436e-10
STMAn7_11570	WP_087803686.1	N-acetylmuramate alpha-1-phosphate uridylyltransferase	2.32737	2.45662e-08
STMAn7_34630	WP_185805974.1	Type IV pilus biogenesis and competence protein PilQ	2.32572	9.1732e-08
STMAn7_20970	WP_005409549.1	hypothetical protein	2.32541	0.00641322
STMAn7_04070	WP_005412024.1	Cytochrome c oxidase subunit 3	2.32323	4.69401e-06
STMAn7_13100	WP_111174063.1	Protein FecR	2.32059	1.70836e-10
STMAn7_38720	WP_005411260.1	hypothetical protein	2.31916	0.000108725
STMAn7_06240	WP_033835489.1	hypothetical protein	2.31308	4.57031e-24
STMAn7_39340	WP_005411320.1	Anthranilate phosphoribosyltransferase	2.3082	1.25845e-10
STMAn7_06120	WP_012479084.1	Glucose-1-phosphate thymidylyltransferase 1	2.30621	1.7243e-20
STMAn7_24590	WP_012480468.1	Respiratory nitrate reductase 1 gamma chain	2.30444	0.000243455
STMAn7_36650	WP_005411056.1	Sensor histidine kinase RcsC	2.30119	1.86244e-14
STMAn7_07720	WP_005408140.1	4-hydroxythreonine-4-phosphate dehydrogenase	2.29146	1.42578e-07
STMAn7_36710	WP_154329699.1	hypothetical protein	2.28996	7.46863e-10
STMAn7_07840	WP_012479203.1	hypothetical protein	2.28802	2.22165e-07
STMAn7_22020	WP_005409659.1	Glutathione-regulated potassium-efflux system protein KefC	2.26676	1.98558e-06
STMAn7_37650	WP_005414559.1	hypothetical protein	2.26537	0.00766361
STMAn7_02110	WP_099523379.1	Acetyl-/propionyl-coenzyme A carboxylase alpha chain	2.2639	6.2247e-11
STMAn7_11340	WP_005412498.1	RNase adapter protein RapZ	2.26363	1.2073e-17
STMAn7_13580	WP_154329298.1	hypothetical protein	2.2629	4.50312e-06
STMAn7_03090	WP_004153772.1	hypothetical protein	2.25592	1.47161e-05
STMAn7_37010	WP_005414520.1	Oxidoreductase P35	2.2505	8.17432e-06
STMAn7_37340	WP_005414539.1	Adaptive-response sensory-kinase SasA	2.24622	5.67911e-10
STMAn7_03200	WP_099482019.1	hypothetical protein	2.24555	0.000312402
STMAn7_34230	WP_060380528.1	hypothetical protein	2.24052	9.06768e-08
STMAn7_42080	WP_005411659.1	Sialic acid transporter NanT	2.23898	2.29839e-05
STMAn7_04920	WP_154329213.1	Nucleotide-binding protein ExpZ	2.2385	0.000164543
STMAn7_34100	WP_043034309.1	Adaptive-response sensory-kinase SasA	2.23697	5.58054e-08
STMAn7_01940	WP_005411909.1	tRNA pseudouridine synthase C	2.23601	8.19743e-13
STMAn7_42610	WP_005411707.1	Intermembrane phospholipid transport system binding protein MlaC	2.22961	8.91391e-19
STMAn7_42710	WP_005411717.1	hypothetical protein	2.22559	1.54814e-07
STMAn7_41690	WP_012481609.1	hypothetical protein	2.22539	0.0149935
STMAn7_13370	WP_005408595.1	Ribosome maturation factor RimM	2.21886	8.83244e-08
STMAn7_01140	WP_099484021.1	Putative esterase	2.21743	1.56739e-10
STMAn7_09900	WP_005412416.1	hypothetical protein	2.21394	0.00961003
STMAn7_34350	WP_099484800.1	hypothetical protein	2.21323	7.74596e-05
STMAn7_08610	WP_004145350.1	30S ribosomal protein S3	2.21164	4.66528e-12
STMAn7_27690	WP_060380784.1	3-phosphoshikimate 1-carboxyvinyltransferase	2.20748	2.21912e-08
STMAn7_09890	WP_049417451.1	DNA polymerase I	2.20447	0.000650383
STMAn7_33100	WP_060380757.1	hypothetical protein	2.20233	9.7691e-05
STMAn7_12950	WP_024957497.1	UvrABC system protein A	2.20123	1.27312e-13
STMAn7_05640	WP_049432961.1	Sensor protein RstB	2.19909	4.5734e-11
STMAn7_28440	WP_005410257.1	UDP-glucose 6-dehydrogenase TuaD	2.19836	7.96835e-14
STMAn7_02190	WP_044569373.1	Cell division protein ZapE	2.19722	1.01811e-09
STMAn7_24560	WP_044570336.1	Oxygen-independent coproporphyrinogen III oxidase	2.19703	9.36641e-05
STMAn7_11380	WP_099484779.1	RNA polymerase sigma-54 factor	2.19338	2.63205e-15
STMAn7_39350	WP_012481439.1	Anthranilate synthase component 2	2.19266	2.59064e-06
STMAn7_29090	WP_099484809.1	hypothetical protein	2.18768	4.82539e-18
STMAn7_33170	WP_076739148.1	hypothetical protein	2.18563	8.85558e-07
STMAn7_07490	WP_154329678.1	Hemin receptor	2.18292	2.32777e-05
STMAn7_05960	WP_012479068.1	hypothetical protein	2.18079	1.89813e-11
STMAn7_37750	WP_032965969.1	hypothetical protein	2.18004	8.2293e-05
STMAn7_40910	WP_005414824.1	Delta-aminolevulinic acid dehydratase	2.17473	7.35982e-07
STMAn7_07990	WP_005408166.1	DNA polymerase I	2.17217	1.02728e-10
STMAn7_07040	WP_005412242.1	Cell division protein FtsL	2.16827	0.000110738
STMAn7_29540	WP_088430021.1	N-acetyl-gamma-glutamyl-phosphate reductase	2.16532	3.43086e-06
STMAn7_14350	WP_154329313.1	hypothetical protein	2.16502	1.70629e-06
STMAn7_41470	WP_099485140.1	3-(3-hydroxy-phenyl)propionate/3-hydroxycinnamic acid hydroxylase	2.16128	2.40315e-05
STMAn7_29830	WP_005410393.1	hypothetical protein	2.16068	2.09699e-11
STMAn7_37350	WP_111196809.1	hypothetical protein	2.15769	2.15175e-09
STMAn7_35670	WP_005410961.1	Outer membrane protein TolC	2.15639	1.32174e-16
STMAn7_33610	WP_169449093.1	Low affinity potassium transport system protein kup	2.15281	6.21573e-07
STMAn7_21870	WP_099481984.1	hypothetical protein	2.15267	3.5034e-11
STMAn7_35640	#N/A	tRNA-Val(cac)	2.14401	0.0226199
STMAn7_10430	WP_005408309.1	3-oxoacyl-[acyl-carrier-protein] synthase 3	2.14288	4.26305e-08
STMAn7_16600	WP_005409006.1	tRNA pseudouridine synthase D	2.14252	1.09833e-06
STMAn7_11800	WP_043034185.1	FeS cluster assembly protein SufD	2.14136	0.000141113
STMAn7_19230	WP_005409365.1	Dihydroorotate dehydrogenase (quinone)	2.14025	6.38782e-13
STMAn7_09670	WP_099470283.1	hypothetical protein	2.13936	0.000619528
STMAn7_38740	WP_185805990.1	putative protein YnbD	2.13686	0.000158044
STMAn7_34900	WP_099484847.1	L-seryl-tRNA(Sec) selenium transferase	2.13568	2.42976e-08
STMAn7_13880	WP_049459448.1	Cyclic di-GMP phosphodiesterase	2.13504	0.00204049
STMAn7_21580	WP_134729354.1	Hemin import ATP-binding protein HmuV	2.12908	0.00259439
STMAn7_19880	WP_005413174.1	Copper homeostasis protein CutC	2.12823	4.08608e-05
STMAn7_08280	WP_005408193.1	Ribosome-binding ATPase YchF	2.12815	8.71989e-07
STMAn7_11510	WP_005408403.1	hypothetical protein	2.12649	8.79737e-07
STMAn7_06030	WP_012479075.1	hypothetical protein	2.12395	0.000177995
STMAn7_03640	WP_033835001.1	Potassium-transporting ATPase KdpC subunit	2.11978	4.61482e-06
STMAn7_35090	WP_005410903.1	hypothetical protein	2.11576	7.4657e-14
STMAn7_36830	WP_005411073.1	Peptidoglycan glycosyltransferase MrdB	2.11358	3.21634e-05
STMAn7_05730	WP_060380110.1	Maleylpyruvate isomerase	2.11329	2.67411e-11
STMAn7_31380	WP_012480930.1	DNA polymerase III subunit delta	2.1111	5.17362e-12
STMAn7_06640	WP_005408039.1	putative fimbrial chaperone YadV	2.10658	0.0101114
STMAn7_41600	WP_005414876.1	Cytochrome bd-I ubiquinol oxidase subunit 2	2.10203	6.6832e-05
STMAn7_37430	WP_005419512.1	ATP synthase subunit b	2.09859	1.01036e-07
STMAn7_06360	WP_005408012.1	DNA polymerase III subunit chi	2.0956	5.63095e-07
STMAn7_07510	WP_044569529.1	hypothetical protein	2.08977	0.00147563
STMAn7_09950	WP_004154593.1	hypothetical protein	2.08619	0.027485
STMAn7_12180	WP_099484986.1	hypothetical protein	2.08403	0.000212518
STMAn7_17390	WP_005409078.1	Succinate dehydrogenase flavoprotein subunit	2.06936	2.30354e-09
STMAn7_36140	WP_099484749.1	hypothetical protein	2.0693	2.78258e-05
STMAn7_06090	WP_012479081.1	Electron transfer flavoprotein subunit alpha	2.05817	5.23647e-27
STMAn7_11500	WP_172476287.1	hypothetical protein	2.05756	1.95133e-05
STMAn7_16580	WP_005409004.1	2-C-methyl-D-erythritol 4-phosphate cytidylyltransferase	2.05641	1.44545e-13
STMAn7_21140	WP_099484546.1	hypothetical protein	2.05266	0.00182554
STMAn7_17130	WP_005409053.1	hypothetical protein	2.05256	5.70013e-07
STMAn7_08650	WP_004145357.1	50S ribosomal protein L14	2.05141	1.33915e-10
STMAn7_21910	WP_032960044.1	hypothetical protein	2.04892	6.48297e-10
STMAn7_02380	WP_060380143.1	Acyl-CoA dehydrogenase	2.04866	0.000471228
STMAn7_38850	WP_005411271.1	Regulator of RpoS	2.04828	4.17951e-07
STMAn7_30290	WP_099484388.1	Phenylalanine--tRNA ligase beta subunit	2.04791	1.13726e-08
STMAn7_06580	WP_033834384.1	Secretin XpsD	2.04165	5.22483e-09
STMAn7_10800	WP_005412464.1	hypothetical protein	2.04079	0.00238213
STMAn7_07530	WP_185805964.1	hypothetical protein	2.03963	1.15545e-09
STMAn7_20750	WP_012480097.1	Motility protein B	2.03902	2.1593e-07
STMAn7_34770	WP_005410870.1	Citrate synthase	2.03645	1.35297e-11
STMAn7_37960	WP_111188953.1	hypothetical protein	2.03521	1.21426e-12
STMAn7_39480	WP_005411334.1	Na(+)/H(+) antiporter subunit F	2.03329	0.00207402
STMAn7_24480	WP_076740087.1	1%2C4-alpha-glucan branching enzyme GlgB	2.0331	0.000278044
STMAn7_10820	WP_012479306.1	hypothetical protein	2.02736	0.00911333
STMAn7_00990	WP_049460828.1	hypothetical protein	2.02618	0.000616757
STMAn7_07280	WP_033834447.1	hypothetical protein	2.02397	0.000288203
STMAn7_06610	WP_100443138.1	Nicotinate phosphoribosyltransferase 2	2.01899	5.06256e-15
STMAn7_33630	WP_005410757.1	Crossover junction endodeoxyribonuclease RuvC	2.01704	3.08232e-05
STMAn7_39620	WP_005414714.1	Pyruvate dehydrogenase E1 component subunit beta	2.01691	4.88369e-08
STMAn7_32970	WP_024956326.1	Acyl-coenzyme A dehydrogenase	2.01632	1.00796e-06
STMAn7_21150	WP_099484547.1	hypothetical protein	2.01573	0.00849863
STMAn7_36800	WP_154329608.1	Endolytic peptidoglycan transglycosylase RlpA	2.01536	2.73649e-12
STMAn7_29400	WP_005410352.1	Cytochrome bd ubiquinol oxidase subunit 1	2.01523	8.7082e-05
STMAn7_05360	WP_154329220.1	D-amino acid dehydrogenase 1	2.01435	1.50897e-05
STMAn7_40830	WP_043035569.1	Putative acid--amine ligase YgiC	2.01064	1.14029e-09
STMAn7_07980	WP_005408165.1	hypothetical protein	2.00837	4.54819e-08
STMAn7_08580	WP_004145339.1	50S ribosomal protein L2	2.00801	7.56198e-10
STMAn7_03360	WP_005411979.1	cytosol aminopeptidase	2.00695	1.86332e-09
STMAn7_13890	WP_154329308.1	Transcription-repair-coupling factor	2.00542	2.48433e-09
STMAn7_11550	WP_005408407.1	hypothetical protein	2.00164	7.392e-10
STMAn7_41140	WP_005411568.1	Inner membrane transport permease YadH	2.00116	6.05761e-06
STMAn7_30830	WP_005410484.1	Aspartate-semialdehyde dehydrogenase 2	1.99931	1.31492e-19
STMAn7_08180	WP_154329251.1	hypothetical protein	1.99729	2.23626e-10
STMAn7_30360	WP_038645404.1	hypothetical protein	1.99565	0.0243837
STMAn7_15890	WP_005412820.1	Lipid A export ATP-binding/permease protein MsbA	1.99548	6.74439e-10
STMAn7_11290	WP_005408382.1	hypothetical protein	1.99508	0.00918845
STMAn7_20060	WP_012480054.1	putative amino acid permease YhdG	1.99407	1.19796e-06
STMAn7_20170	WP_049448951.1	hypothetical protein	1.99305	2.13528e-05
STMAn7_29010	WP_099484808.1	hypothetical protein	1.99254	2.1723e-10
STMAn7_39490	WP_005414707.1	Na(+)/H(+) antiporter subunit G	1.99028	0.00184906
STMAn7_29110	WP_005410323.1	Lactose transport system permease protein LacF	1.98501	2.13373e-05
STMAn7_35830	WP_099523995.1	Adaptive-response sensory-kinase SasA	1.98329	0.000240939
STMAn7_04590	WP_154329193.1	hypothetical protein	1.98302	1.38528e-06
STMAn7_13020	WP_043034123.1	Isoleucine--tRNA ligase	1.9809	1.65771e-07
STMAn7_04130	WP_043035495.1	hypothetical protein	1.97824	6.78071e-05
STMAn7_30850	WP_005410486.1	Chorismate synthase	1.97618	3.62389e-11
STMAn7_00090	WP_005411738.1	Tol-Pal system protein TolQ	1.97328	9.64486e-11
STMAn7_00100	WP_005411739.1	Biopolymer transport protein ExbD	1.97228	1.00423e-11
STMAn7_42600	WP_005411706.1	Intermembrane phospholipid transport system binding protein MlaD	1.97138	2.70078e-11
STMAn7_08550	WP_004145336.1	50S ribosomal protein L3	1.97128	2.11629e-07
STMAn7_35940	WP_099484744.1	hypothetical protein	1.96926	7.70875e-08
STMAn7_07500	WP_005408118.1	hypothetical protein	1.96473	0.00221981
STMAn7_35820	WP_005414429.1	hypothetical protein	1.96359	0.00167596
STMAn7_39590	WP_109337540.1	Dipeptide and tripeptide permease B	1.96175	7.71157e-08
STMAn7_08750	WP_005408215.1	Protein translocase subunit SecY	1.96051	1.47597e-09
STMAn7_24610	WP_012480470.1	Respiratory nitrate reductase 1 beta chain	1.95977	0.00230824
STMAn7_41450	WP_005411598.1	hypothetical protein	1.9541	0.000152954
STMAn7_40620	WP_012481536.1	Pimeloyl-[acyl-carrier protein] methyl ester esterase	1.95215	2.0128e-07
STMAn7_04520	WP_005407837.1	Protein YceI	1.94813	8.24885e-06
STMAn7_24680	WP_062606550.1	Molybdopterin molybdenumtransferase	1.94375	1.92833e-06
STMAn7_39360	WP_099484063.1	hypothetical protein	1.94141	5.70195e-07
STMAn7_28240	WP_012480765.1	Kynurenine 3-monooxygenase	1.93914	1.53099e-07
STMAn7_26530	WP_005410099.1	Small-conductance mechanosensitive channel	1.93869	8.10389e-06
STMAn7_18160	WP_005409259.1	Protein translocase subunit SecF	1.92598	7.34278e-12
STMAn7_00160	WP_049412845.1	hypothetical protein	1.92598	0.00728875
STMAn7_06010	WP_024957346.1	Polyprenol monophosphomannose synthase	1.92403	2.45773e-07
STMAn7_08600	WP_004145348.1	50S ribosomal protein L22	1.92098	1.03601e-06
STMAn7_04580	WP_154329192.1	hypothetical protein	1.92089	9.88887e-08
STMAn7_00970	WP_099484011.1	hypothetical protein	1.91353	1.4812e-06
STMAn7_10370	WP_005408303.1	hypothetical protein	1.91122	0.00235147
STMAn7_35790	WP_154329598.1	Sensor histidine kinase RcsC	1.90397	1.06449e-10
STMAn7_20530	WP_005409502.1	Osmo-independent choline transporter BetT1	1.90345	0.00146823
STMAn7_13750	WP_005412674.1	Sensor protein QseC	1.90248	7.09021e-08
STMAn7_18500	WP_185805892.1	UTP--glucose-1-phosphate uridylyltransferase	1.90013	3.60961e-09
STMAn7_36950	WP_049461452.1	hypothetical protein	1.89903	0.000340844
STMAn7_20810	WP_005409532.1	Flagellum site-determining protein YlxH	1.8975	0.000877301
STMAn7_40780	WP_154329652.1	hypothetical protein	1.89461	5.4017e-05
STMAn7_08860	WP_005408223.1	hypothetical protein	1.88282	0.000209669
STMAn7_32630	WP_012481011.1	Aminoglycoside N(6')-acetyltransferase type 1	1.8794	9.31225e-07
STMAn7_28260	WP_099484300.1	hypothetical protein	1.87893	1.28672e-10
STMAn7_37070	WP_111193863.1	O-ureido-serine racemase	1.87631	4.33324e-10
STMAn7_06390	WP_005408015.1	Lipopolysaccharide export system permease protein LptG	1.86954	2.72089e-11
STMAn7_29670	WP_088428717.1	hypothetical protein	1.86629	2.37632e-05
STMAn7_12720	WP_005408533.1	Septum site-determining protein MinD	1.86387	4.70067e-12
STMAn7_31500	WP_043035453.1	Penicillin-binding protein 4*	1.86029	1.28297e-09
STMAn7_30730	WP_024958316.1	Tryptophan synthase alpha chain	1.85931	4.55949e-07
STMAn7_20800	WP_005413248.1	RNA polymerase sigma factor FliA	1.85823	0.00216098
STMAn7_17070	WP_005409047.1	hypothetical protein	1.8561	1.17045e-07
STMAn7_10460	WP_005408312.1	3-oxoacyl-[acyl-carrier-protein] reductase FabG	1.85536	4.68109e-09
STMAn7_07750	WP_005412302.1	Histone deacetylase-like amidohydrolase	1.85494	5.46904e-07
STMAn7_37210	WP_062605595.1	Oligopeptidase A	1.85202	1.79411e-06
STMAn7_20330	WP_005409482.1	Carbamoyl-phosphate synthase large chain	1.84998	3.66342e-08
STMAn7_11940	WP_043034179.1	Diaminopimelate decarboxylase	1.84583	1.72004e-11
STMAn7_20620	WP_005409511.1	Chemoreceptor glutamine deamidase CheD	1.84245	0.00693804
STMAn7_35080	WP_005410902.1	Ribose-5-phosphate isomerase A	1.84244	1.97785e-07
STMAn7_41680	WP_049459625.1	Tol-Pal system protein TolB	1.84123	8.34874e-11
STMAn7_18150	WP_005409258.1	Protein translocase subunit SecD	1.83958	3.43941e-05
STMAn7_28410	WP_033833946.1	hypothetical protein	1.83857	5.2084e-05
STMAn7_35890	WP_049450563.1	hypothetical protein	1.83635	0.022999
STMAn7_19820	WP_099485076.1	Histidine biosynthesis bifunctional protein HisIE	1.83456	0.000811915
STMAn7_13220	WP_005408582.1	Cytochrome bo(3) ubiquinol oxidase subunit 1	1.82675	1.28786e-05
STMAn7_13230	WP_005408583.1	Cytochrome bo(3) ubiquinol oxidase subunit 3	1.82323	5.04761e-08
STMAn7_16710	WP_005409016.1	hypothetical protein	1.81639	0.000201481
STMAn7_35750	WP_032966989.1	hypothetical protein	1.81481	2.16239e-06
STMAn7_08780	WP_004145446.1	30S ribosomal protein S4	1.81446	7.4249e-09
STMAn7_00950	WP_062606887.1	hypothetical protein	1.81182	4.06797e-07
STMAn7_18190	WP_005409262.1	putative protein	1.81168	3.45785e-07
STMAn7_08100	WP_049431421.1	Branched-chain-amino-acid aminotransferase	1.81162	2.0002e-10
STMAn7_41700	WP_099485152.1	hypothetical protein	1.811	0.000580397
STMAn7_26880	WP_060380630.1	NADPH dehydrogenase	1.81011	0.000851709
STMAn7_16380	WP_099484715.1	3-dehydro-bile acid delta(4%2C6)-reductase	1.80913	2.55878e-07
STMAn7_06680	WP_154329235.1	hypothetical protein	1.7991	0.000135482
STMAn7_13770	WP_154329300.1	hypothetical protein	1.79251	3.32084e-07
STMAn7_15850	WP_005408871.1	Adaptive-response sensory-kinase SasA	1.78889	3.59616e-06
STMAn7_08660	WP_004154490.1	50S ribosomal protein L24	1.78774	4.42509e-07
STMAn7_21100	WP_099594717.1	A-type flagellin	1.78396	0.000126151
STMAn7_17320	WP_099527502.1	Glucokinase	1.78341	1.1789e-08
STMAn7_33900	WP_154329582.1	Trehalase	1.78303	2.35678e-06
STMAn7_21170	WP_005409570.1	Flagellar L-ring protein	1.77436	0.0198082
STMAn7_13870	WP_088610895.1	Neutral endopeptidase	1.77293	8.0916e-06
STMAn7_36330	WP_005411026.1	hypothetical protein	1.76951	0.000572033
STMAn7_24540	WP_099484138.1	Molybdate-binding protein ModA	1.76901	1.90007e-10
STMAn7_38570	WP_076739655.1	D-alanyl-D-alanine carboxypeptidase DacA	1.76742	4.13934e-05
STMAn7_14430	WP_005408736.1	Acyl-[acyl-carrier-protein]--UDP-N-acetylglucosamine O-acyltransferase	1.7649	6.03367e-09
STMAn7_16630	WP_005409009.1	Protein-L-isoaspartate O-methyltransferase	1.76144	4.40832e-08
STMAn7_07390	WP_154329242.1	hypothetical protein	1.7585	2.36104e-08
STMAn7_11260	WP_043398325.1	Aspartate carbamoyltransferase	1.75692	1.19298e-10
STMAn7_08960	WP_134945402.1	2%2C4-dienoyl-CoA reductase	1.75413	1.11916e-06
STMAn7_37300	WP_154329611.1	hypothetical protein	1.75101	0.000198472
STMAn7_38790	WP_099473490.1	Phosphoribosylamine--glycine ligase	1.74895	2.48362e-10
STMAn7_41460	WP_005414865.1	hypothetical protein	1.74347	0.00096418
STMAn7_33160	WP_005410712.1	hypothetical protein	1.74283	0.000169178
STMAn7_32570	WP_005410655.1	2-methylcitrate synthase	1.74233	1.15554e-06
STMAn7_20650	WP_185805956.1	hypothetical protein	1.74035	9.40984e-05
STMAn7_06560	WP_043033848.1	hypothetical protein	1.73634	1.84376e-05
STMAn7_22060	WP_005409663.1	hypothetical protein	1.73509	2.87983e-07
STMAn7_12160	WP_032967124.1	hypothetical protein	1.73499	3.8514e-05
STMAn7_31040	WP_012480906.1	hypothetical protein	1.73443	4.72446e-06
STMAn7_19970	WP_154329395.1	L-fucose-proton symporter	1.73209	1.57675e-07
STMAn7_08620	WP_004154486.1	50S ribosomal protein L16	1.73171	1.40609e-06
STMAn7_07380	WP_049459457.1	hypothetical protein	1.72976	1.81252e-05
STMAn7_00550	WP_185805885.1	Major phosphate-irrepressible acid phosphatase	1.72943	5.47734e-06
STMAn7_21540	WP_154329417.1	hypothetical protein	1.72257	0.00518078
STMAn7_12710	WP_005408532.1	Cell division topological specificity factor	1.72121	2.0463e-05
STMAn7_37440	WP_005411133.1	ATP synthase subunit c	1.71812	0.000248636
STMAn7_40510	WP_099485107.1	hypothetical protein	1.71624	6.85962e-06
STMAn7_11520	WP_033835548.1	hypothetical protein	1.71551	1.07402e-05
STMAn7_07680	WP_062607764.1	hypothetical protein	1.71217	0.000668314
STMAn7_24550	WP_010485317.1	Transcriptional activator protein Anr	1.7102	2.81586e-05
STMAn7_41540	WP_099485144.1	hypothetical protein	1.70896	5.55571e-07
STMAn7_35710	WP_099483936.1	hypothetical protein	1.70891	2.74256e-06
STMAn7_04620	WP_154329196.1	hypothetical protein	1.70857	1.18973e-06
STMAn7_10530	WP_043033674.1	hypothetical protein	1.69817	1.27899e-08
STMAn7_06350	WP_185805978.1	Valine--tRNA ligase	1.69776	8.2245e-08
STMAn7_15040	WP_115804036.1	Endonuclease III	1.69578	0.00109133
STMAn7_06510	WP_024958716.1	hypothetical protein	1.69418	0.0025939
STMAn7_10500	WP_154329267.1	Aminodeoxychorismate synthase component 1	1.69382	3.02072e-07
STMAn7_02060	WP_005407653.1	Isocitrate lyase	1.69174	0.00540042
STMAn7_38780	WP_099473488.1	hypothetical protein	1.68933	4.37133e-08
STMAn7_04140	WP_043035496.1	hypothetical protein	1.68286	9.05608e-08
STMAn7_36540	WP_005411044.1	Glutamine--fructose-6-phosphate aminotransferase [isomerizing]	1.68129	9.79978e-06
STMAn7_15940	WP_005408879.1	UvrABC system protein C	1.67815	0.000446554
STMAn7_13070	WP_154329291.1	hypothetical protein	1.67717	5.16856e-06
STMAn7_35780	WP_005414426.1	hypothetical protein	1.67658	6.63562e-06
STMAn7_16440	WP_043034336.1	hypothetical protein	1.67629	8.46477e-07
STMAn7_20980	WP_024958226.1	Flagellar motor switch protein FliG	1.67544	0.0218486
STMAn7_05530	WP_154329224.1	Vitamin B12 transporter BtuB	1.67518	1.7652e-05
STMAn7_13050	WP_065183110.1	hypothetical protein	1.67397	5.71292e-07
STMAn7_31160	WP_005410517.1	hypothetical protein	1.67262	4.51489e-05
STMAn7_12690	WP_005408530.1	hypothetical protein	1.67221	1.32855e-05
STMAn7_04290	WP_049459315.1	putative amino acid permease YhdG	1.67052	7.38829e-07
STMAn7_00700	WP_005411820.1	Orotidine 5'-phosphate decarboxylase	1.66807	6.48117e-07
STMAn7_27580	WP_154329545.1	hypothetical protein	1.66803	NA
STMAn7_39050	WP_005411292.1	Multidrug resistance protein MdtC	1.66219	9.89996e-08
STMAn7_06630	WP_005408038.1	Major fimbrial subunit SMF-1	1.65333	6.56189e-05
STMAn7_36590	WP_154329603.1	hypothetical protein	1.65197	4.98603e-07
STMAn7_03920	WP_154329180.1	hypothetical protein	1.64921	1.14283e-07
STMAn7_12190	WP_099484987.1	Inositol 2-dehydrogenase/D-chiro-inositol 3-dehydrogenase	1.64815	0.00481378
STMAn7_17100	WP_111174230.1	Peroxiredoxin Bcp	1.648	5.28939e-06
STMAn7_18470	WP_043035155.1	Lipopolysaccharide assembly protein B	1.64501	6.51726e-11
STMAn7_34550	WP_005414341.1	Transketolase 1	1.64478	1.20758e-09
STMAn7_40650	WP_024958800.1	hypothetical protein	1.64341	4.84014e-06
STMAn7_40250	WP_099484233.1	Vitamin B12 transporter BtuB	1.64225	0.00333692
STMAn7_38650	WP_005411253.1	Biotin carboxylase	1.64212	5.44589e-06
STMAn7_40760	WP_005414811.1	hypothetical protein	1.64174	4.61626e-05
STMAn7_30930	WP_099484893.1	hypothetical protein	1.64159	0.00172108
STMAn7_28060	WP_049397594.1	Elongation factor P--(R)-beta-lysine ligase	1.63741	1.73225e-05
STMAn7_41440	WP_005411597.1	hypothetical protein	1.63709	0.0139442
STMAn7_26440	WP_005410089.1	Poly(3-hydroxyalkanoate) polymerase subunit PhaC	1.63593	0.000121677
STMAn7_41710	WP_005411622.1	hypothetical protein	1.63502	0.00162047
STMAn7_39980	WP_099523857.1	hypothetical protein	1.63408	3.76281e-11
STMAn7_11210	WP_014036228.1	hypothetical protein	1.63227	4.76086e-06
STMAn7_26170	WP_099485019.1	hypothetical protein	1.63145	0.00504542
STMAn7_10560	WP_143569501.1	hypothetical protein	1.62948	4.94509e-05
STMAn7_13810	WP_154329304.1	Ferric enterobactin receptor	1.62655	0.00215819
STMAn7_29120	WP_049459784.1	Diacetylchitobiose binding protein DasA	1.62257	7.04309e-05
STMAn7_35590	WP_099483929.1	3-isopropylmalate dehydratase small subunit 1	1.61638	0.000163776
STMAn7_39820	WP_005411369.1	hypothetical protein	1.61594	0.0224225
STMAn7_42190	WP_099485165.1	Glycine--tRNA ligase beta subunit	1.61467	2.03565e-09
STMAn7_09070	WP_005412359.1	Dipeptidyl aminopeptidase BII	1.61414	1.8238e-07
STMAn7_14620	WP_154329321.1	Bifunctional uridylyltransferase/uridylyl-removing enzyme	1.61124	6.42615e-07
STMAn7_32680	WP_043034513.1	3-dehydroquinate synthase	1.60973	1.06358e-07
STMAn7_40730	WP_005414809.1	Transcriptional regulatory protein BaeR	1.60489	7.79075e-05
STMAn7_06320	WP_180863376.1	hypothetical protein	1.60445	1.17831e-07
STMAn7_17290	WP_005409068.1	2-dehydro-3-deoxy-phosphogluconate aldolase	1.6026	3.89478e-07
STMAn7_31950	WP_005410592.1	Hypoxanthine-guanine phosphoribosyltransferase	1.59924	5.8962e-09
STMAn7_38030	WP_154329620.1	Methionyl-tRNA formyltransferase	1.5962	2.95637e-09
STMAn7_00750	WP_005411825.1	Recombination-associated protein RdgC	1.59467	1.29041e-09
STMAn7_31370	WP_005410537.1	Nicotinate-nucleotide adenylyltransferase	1.59311	0.00162675
STMAn7_11400	WP_005408392.1	Lipopolysaccharide export system protein LptA	1.59151	3.44816e-10
STMAn7_08680	WP_005408209.1	30S ribosomal protein S14	1.59055	0.000967598
STMAn7_29250	WP_012480813.1	Omega-amidase YafV	1.58212	1.12682e-09
STMAn7_29420	WP_005410354.1	hypothetical protein	1.58198	0.00769456
STMAn7_17200	WP_059033998.1	Pantothenate synthetase	1.57006	4.10601e-09
STMAn7_27460	WP_154329533.1	hypothetical protein	1.56996	0.00200418
STMAn7_35010	WP_005410895.1	Xaa-Pro dipeptidase	1.56939	1.27327e-10
STMAn7_00930	WP_060380950.1	hypothetical protein	1.56466	3.63859e-07
STMAn7_41610	WP_099485145.1	hypothetical protein	1.56397	0.00749992
STMAn7_08590	WP_004154485.1	30S ribosomal protein S19	1.56171	3.60997e-06
STMAn7_33300	WP_024958764.1	Penicillin-binding protein 1B	1.56066	3.91863e-11
STMAn7_31480	WP_005414136.1	queuosine precursor transporter	1.56046	0.000152111
STMAn7_14450	WP_154329315.1	UDP-3-O-acylglucosamine N-acyltransferase	1.55866	3.06952e-11
STMAn7_29300	WP_005413988.1	hypothetical protein	1.55826	0.00697775
STMAn7_00280	WP_154329110.1	hypothetical protein	1.5577	1.12808e-05
STMAn7_06760	WP_043033825.1	hypothetical protein	1.55768	0.00395307
STMAn7_41520	WP_099485142.1	hypothetical protein	1.55711	0.00489158
STMAn7_07740	WP_109337952.1	LPS-assembly protein LptD	1.55687	2.33755e-08
STMAn7_07810	WP_060380613.1	Ribosomal RNA large subunit methyltransferase M	1.55614	2.49856e-09
STMAn7_10130	WP_043033713.1	hypothetical protein	1.55221	7.43685e-06
STMAn7_08260	WP_005408191.1	50S ribosomal protein L25	1.54617	0.00020811
STMAn7_36790	WP_154329607.1	D-alanyl-D-alanine carboxypeptidase DacC	1.54514	2.17357e-06
STMAn7_39760	WP_012481468.1	Gamma-glutamylputrescine oxidoreductase	1.5423	0.000904479
STMAn7_18690	WP_099524657.1	GMP synthase [glutamine-hydrolyzing]	1.54197	8.80018e-08
STMAn7_37000	WP_005414519.1	HTH-type transcriptional regulator TtgR	1.5396	0.002717
STMAn7_32260	WP_099484591.1	Vibriobactin utilization protein ViuB	1.53303	0.000175112
STMAn7_12520	WP_024957002.1	2-(5''-triphosphoribosyl)-3'-dephosphocoenzyme-A synthase	1.53118	0.00777914
STMAn7_41420	WP_005411595.1	3-oxoacyl-[acyl-carrier-protein] synthase 1	1.52824	5.75896e-06
STMAn7_10520	WP_043033676.1	Thymidylate kinase	1.5231	4.09524e-05
STMAn7_20120	#N/A	hypothetical protein	1.51973	3.11887e-06
STMAn7_24670	WP_019337814.1	hypothetical protein	1.51951	0.00919483
STMAn7_28350	WP_033833585.1	hypothetical protein	1.51788	0.0029265
STMAn7_07030	WP_012479154.1	Ribosomal RNA small subunit methyltransferase H	1.51682	3.82564e-06
STMAn7_04240	WP_076739837.1	Beta-xylosidase	1.51484	2.9023e-05
STMAn7_39460	WP_059035648.1	Na(+)/H(+) antiporter subunit D	1.51474	4.84455e-06
STMAn7_27920	WP_005413886.1	Glycine cleavage system transcriptional activator	1.51346	0.00481062
STMAn7_20610	WP_005409510.1	Protein-glutamate methylesterase/protein-glutamine glutaminase	1.51288	0.00698981
STMAn7_30920	WP_043034817.1	Transcription elongation factor GreB	1.51256	0.000388872
STMAn7_41510	WP_005411604.1	Histidine ammonia-lyase	1.51217	0.00160981
STMAn7_03400	WP_005407741.1	hypothetical protein	1.51124	1.5965e-06
STMAn7_32050	WP_005410602.1	Signal peptidase I	1.51004	8.29775e-07
STMAn7_24990	WP_138969900.1	Isochorismatase	1.49944	0.0267956
STMAn7_26730	WP_024958425.1	hypothetical protein	1.49643	0.00400588
STMAn7_24920	WP_099484249.1	hypothetical protein	1.49472	1.45119e-05
STMAn7_30610	WP_005410463.1	NADH-quinone oxidoreductase subunit B	1.49399	1.35747e-07
STMAn7_10330	WP_005408299.1	Recombination protein RecR	1.49384	2.75082e-06
STMAn7_01130	WP_099484020.1	Cardiolipin synthase C	1.49348	7.72132e-07
STMAn7_04320	WP_005412042.1	L-Ala-D/L-Glu epimerase	1.49265	4.42843e-05
STMAn7_18350	WP_005409277.1	Multidrug resistance protein MdtC	1.49019	3.76737e-06
STMAn7_03650	WP_154329178.1	Potassium-transporting ATPase ATP-binding subunit	1.48999	9.74021e-06
STMAn7_04310	WP_185805913.1	HTH-type transcriptional regulator MurR	1.48857	0.000282476
STMAn7_28330	WP_154329551.1	Multidrug resistance protein MexA	1.48798	1.32895e-07
STMAn7_33620	WP_005410756.1	Holliday junction ATP-dependent DNA helicase RuvA	1.4861	4.19599e-07
STMAn7_25810	WP_049475964.1	Quinone-dependent D-lactate dehydrogenase	1.4851	0.0010424
STMAn7_27470	WP_154329534.1	hypothetical protein	1.48081	0.000115159
STMAn7_15090	WP_100438044.1	Putative thiosulfate sulfurtransferase SseB	1.48049	2.91068e-05
STMAn7_01880	WP_062606350.1	putative protein kinase UbiB	1.47707	1.797e-06
STMAn7_12580	WP_185805935.1	Ferripyoverdine receptor	1.47634	0.00918214
STMAn7_35330	WP_099484132.1	Biopolymer transport protein ExbB	1.47616	0.0302953
STMAn7_25210	WP_154329480.1	Ribonucleoside-diphosphate reductase subunit alpha	1.47329	0.000451024
STMAn7_36880	WP_005411078.1	Adenosine kinase	1.46918	1.39955e-06
STMAn7_13600	WP_154329299.1	Colistin resistance protein EmrA	1.46859	4.72211e-07
STMAn7_29970	WP_012480857.1	Vitamin B12 transporter BtuB	1.46583	5.94842e-05
STMAn7_23380	WP_111118067.1	Putative 3-methyladenine DNA glycosylase	1.46568	8.48258e-06
STMAn7_32600	WP_012481009.1	hypothetical protein	1.46561	0.000305122
STMAn7_08630	WP_004154487.1	50S ribosomal protein L29	1.46382	0.00623548
STMAn7_14550	WP_005408748.1	30S ribosomal protein S2	1.46311	0.00195381
STMAn7_42110	WP_005411662.1	Transcriptional regulatory protein DegU	1.46043	0.00084949
STMAn7_15510	WP_012479669.1	Cytochrome b	1.45923	1.84756e-05
STMAn7_34740	WP_060380232.1	hypothetical protein	1.45921	0.0529166
STMAn7_36530	WP_005414488.1	N-acetylgalactosamine-6-phosphate deacetylase	1.45348	0.000406452
STMAn7_21110	WP_012480118.1	A-type flagellin	1.4529	0.000859752
STMAn7_32500	WP_185805905.1	Penicillin-binding protein 1C	1.44935	0.00129109
STMAn7_19710	WP_049461202.1	Threonine synthase	1.44259	7.32509e-05
STMAn7_39540	WP_185805916.1	4-hydroxyphenylpyruvate dioxygenase	1.44135	5.01634e-05
STMAn7_30880	WP_005410489.1	Phosphatidylserine decarboxylase proenzyme	1.43995	2.47148e-09
STMAn7_04560	WP_154329191.1	hypothetical protein	1.43911	0.00124331
STMAn7_06700	WP_109337052.1	hypothetical protein	1.43756	0.00113091
STMAn7_06340	WP_099474660.1	hypothetical protein	1.43611	0.0103702
STMAn7_15600	WP_154329333.1	N5-carboxyaminoimidazole ribonucleotide synthase	1.43604	2.43601e-06
STMAn7_36740	WP_099484074.1	Lipoyl synthase	1.43482	4.96746e-13
STMAn7_18590	WP_005409300.1	Outer membrane protein assembly factor BamB	1.43403	3.51913e-08
STMAn7_13040	WP_005408565.1	4-hydroxy-3-methylbut-2-enyl diphosphate reductase	1.43384	7.55967e-08
STMAn7_41620	WP_099485146.1	hypothetical protein	1.43368	0.00681941
STMAn7_35140	WP_012481174.1	Azurin	1.43301	0.00626619
STMAn7_26800	WP_012480644.1	Type IV secretion system protein PtlF	1.4323	0.00480142
STMAn7_29960	WP_099485088.1	hypothetical protein	1.43196	2.44618e-06
STMAn7_38760	WP_076739660.1	Inner membrane protein YnbA	1.42789	0.000319743
STMAn7_11810	WP_043034184.1	putative ATP-dependent transporter SufC	1.42466	0.00455838
STMAn7_24630	WP_154329470.1	Nitrate/nitrite transporter NarK	1.42445	0.0320455
STMAn7_17380	WP_005409077.1	hypothetical protein	1.42307	3.115e-05
STMAn7_24960	WP_099484252.1	2%2C3-dihydro-2%2C3-dihydroxybenzoate dehydrogenase	1.42304	0.0398871
STMAn7_08770	WP_004145443.1	30S ribosomal protein S11	1.42296	0.000255417
STMAn7_07660	WP_088429509.1	Thymidylate synthase	1.4217	1.16718e-07
STMAn7_20920	WP_005409544.1	Flagellar motor switch protein FliM	1.41775	0.0411439
STMAn7_11460	WP_005408398.1	hypothetical protein	1.41668	3.55575e-05
STMAn7_20500	WP_012480082.1	Oxygen-dependent choline dehydrogenase	1.41491	0.0064698
STMAn7_42810	WP_154329672.1	Membrane protein insertase YidC	1.41297	9.68169e-05
STMAn7_05820	WP_154329229.1	Cystathionine beta-lyase	1.40852	5.08014e-06
STMAn7_24470	WP_154329468.1	Malto-oligosyltrehalose trehalohydrolase	1.40843	0.00431379
STMAn7_08570	WP_004145338.1	50S ribosomal protein L23	1.40515	4.35762e-05
STMAn7_11450	WP_005408397.1	UDP-N-acetylglucosamine 1-carboxyvinyltransferase	1.40316	5.7836e-10
STMAn7_21160	WP_049395878.1	Flagellar P-ring protein	1.40027	0.0381938
STMAn7_32040	WP_005410601.1	hypothetical protein	1.39815	5.55575e-05
STMAn7_31440	WP_065183442.1	hypothetical protein	1.39409	0.000474797
STMAn7_17000	WP_154329350.1	Ferripyoverdine receptor	1.39239	0.00563076
STMAn7_35380	WP_087802419.1	hypothetical protein	1.39167	0.0100726
STMAn7_04390	WP_049418551.1	hypothetical protein	1.38884	0.00630266
STMAn7_26010	WP_154329488.1	Error-prone DNA polymerase	1.38808	0.000940584
STMAn7_13510	WP_087802902.1	DNA mismatch repair protein MutS	1.38756	2.85635e-09
STMAn7_03160	WP_049395254.1	Alpha-ketoglutarate permease	1.3867	0.00167952
STMAn7_06450	WP_012479109.1	Phosphoribosylformylglycinamidine synthase	1.38592	1.89083e-05
STMAn7_01480	WP_005407596.1	Protein-export protein SecB	1.38322	0.000866947
STMAn7_18050	WP_005413014.1	Multidrug resistance ABC transporter ATP-binding/permease protein BmrA	1.38243	5.59318e-05
STMAn7_26900	WP_012480650.1	hypothetical protein	1.38225	0.00512923
STMAn7_17500	WP_099484527.1	Chaperone protein HtpG	1.37817	0.00253358
STMAn7_28520	WP_005413931.1	hypothetical protein	1.37794	6.04971e-06
STMAn7_11470	WP_005408399.1	hypothetical protein	1.37768	8.07435e-11
STMAn7_13110	WP_080052359.1	hypothetical protein	1.37753	9.56234e-05
STMAn7_16940	WP_154329349.1	Vitamin B12 transporter BtuB	1.37181	0.0209372
STMAn7_36840	WP_005414510.1	Peptidoglycan D%2CD-transpeptidase MrdA	1.37155	2.12218e-05
STMAn7_26650	WP_005410111.1	hypothetical protein	1.37107	6.05299e-05
STMAn7_37480	WP_012481322.1	Soluble pyridine nucleotide transhydrogenase	1.36606	6.66177e-06
STMAn7_41390	#N/A	hypothetical protein	1.36589	0.00203803
STMAn7_42790	WP_154329670.1	tRNA modification GTPase MnmE	1.36414	0.000168475
STMAn7_40740	WP_005414810.1	hypothetical protein	1.36406	0.00297765
STMAn7_36600	WP_043034003.1	hypothetical protein	1.36264	0.0101099
STMAn7_37200	WP_012481308.1	Dihydroanticapsin 7-dehydrogenase	1.35822	0.000143432
STMAn7_39190	WP_111173715.1	Signal transduction histidine-protein kinase BarA	1.35639	3.03695e-08
STMAn7_07250	WP_005408094.1	Transcriptional regulatory protein BtsR	1.35502	0.000487189
STMAn7_07450	WP_099484685.1	Ribokinase	1.34993	4.87297e-08
STMAn7_34480	WP_005410840.1	hypothetical protein	1.3453	0.000108753
STMAn7_31890	WP_065183432.1	ATP-dependent RNA helicase SrmB	1.34502	0.00115866
STMAn7_35800	WP_005414428.1	Transcriptional regulatory protein DegU	1.34389	0.000364728
STMAn7_18380	WP_005409279.1	Phosphinothricin N-acetyltransferase	1.34217	6.66675e-05
STMAn7_26770	WP_024958422.1	hypothetical protein	1.34138	0.00115546
STMAn7_08430	WP_004154362.1	Transcription termination/antitermination protein NusG	1.34088	0.00018153
STMAn7_05550	WP_005407939.1	hypothetical protein	1.34043	0.0038907
STMAn7_36910	WP_049404068.1	hypothetical protein	1.33875	3.9876e-07
STMAn7_26660	WP_099484040.1	hypothetical protein	1.33123	0.000122087
STMAn7_39910	WP_012481476.1	hypothetical protein	1.32982	0.0075379
STMAn7_21210	WP_099484550.1	Basal-body rod modification protein FlgD	1.32884	0.0501
STMAn7_28510	WP_033833949.1	hypothetical protein	1.32782	9.54596e-06
STMAn7_36450	WP_099484756.1	hypothetical protein	1.32443	0.000333113
STMAn7_32780	WP_099484047.1	Protein YceI	1.32072	0.000462339
STMAn7_38940	WP_005411280.1	hypothetical protein	1.31987	0.00180822
STMAn7_35770	WP_005410972.1	C4-dicarboxylate transport protein	1.31872	0.00188845
STMAn7_29340	WP_005413991.1	Cytochrome c-type biogenesis protein CcmH	1.31807	0.000578387
STMAn7_42180	WP_080356711.1	Translocation and assembly module subunit TamA	1.31676	1.82787e-05
STMAn7_13490	#N/A	hypothetical protein	1.31654	0.00169739
STMAn7_12620	WP_005408523.1	Arginine exporter protein ArgO	1.31552	0.0485803
STMAn7_20910	WP_005409543.1	Flagellar motor switch protein FliN	1.31334	0.0523085
STMAn7_17560	WP_005412984.1	putative quorum-quenching lactonase YtnP	1.31149	0.000220653
STMAn7_42590	WP_005414955.1	Intermembrane phospholipid transport system permease protein MlaE	1.31127	4.11693e-06
STMAn7_14200	WP_154329310.1	hypothetical protein	1.30998	0.00942061
STMAn7_24980	WP_005409947.1	Vibriobactin-specific isochorismatase	1.30902	0.0485037
STMAn7_16800	WP_005409024.1	Regulatory protein RecX	1.30388	3.27725e-05
STMAn7_13340	WP_099484363.1	hypothetical protein	1.30271	0.00130389
STMAn7_29550	WP_099497577.1	hypothetical protein	1.30201	0.00286619
STMAn7_17180	WP_059033994.1	2-amino-4-hydroxy-6-hydroxymethyldihydropteridine pyrophosphokinase	1.30042	0.00403331
STMAn7_20430	WP_099484315.1	hypothetical protein	1.29858	0.00310526
STMAn7_19050	WP_099497617.1	hypothetical protein	1.29818	0.0239558
STMAn7_33650	WP_099527673.1	hypothetical protein	1.29635	7.49059e-05
STMAn7_19410	WP_076738974.1	hypothetical protein	1.29488	0.000178415
STMAn7_29700	WP_005410380.1	5'-deoxyadenosine deaminase	1.29441	0.000292309
STMAn7_03000	WP_005407698.1	Type III pantothenate kinase	1.29137	0.000235674
STMAn7_23500	WP_032965890.1	Sensory transduction protein regX3	1.29037	0.00198129
STMAn7_28890	WP_005410302.1	Dipeptidyl carboxypeptidase	1.29025	0.000492361
STMAn7_15840	WP_154329340.1	Transcriptional regulatory protein BasR	1.29016	0.00507361
STMAn7_00610	WP_062606866.1	Formamidopyrimidine-DNA glycosylase	1.28835	0.000374145
STMAn7_21460	WP_043033560.1	hypothetical protein	1.28659	0.000148057
STMAn7_21180	WP_005409571.1	Flagellar basal-body rod protein FlgG	1.28562	0.055256
STMAn7_25840	WP_033833904.1	L-lactate permease	1.28451	0.0013869
STMAn7_27560	WP_154329543.1	hypothetical protein	1.28439	0.00496346
STMAn7_30300	WP_005410434.1	Phenylalanine--tRNA ligase alpha subunit	1.28135	0.00100828
STMAn7_38000	WP_154329619.1	hypothetical protein	1.28128	8.62544e-06
STMAn7_40340	#N/A	hypothetical protein	1.2798	0.0512975
STMAn7_01640	WP_012478756.1	hypothetical protein	1.27912	0.0188119
STMAn7_05900	WP_157804444.1	hypothetical protein	1.27861	0.000538995
STMAn7_01310	WP_099485231.1	hypothetical protein	1.27782	0.00876447
STMAn7_08560	WP_004145337.1	50S ribosomal protein L4	1.27698	0.000606886
STMAn7_14400	WP_076739134.1	DNA polymerase III subunit alpha	1.27577	1.79073e-08
STMAn7_36580	WP_154329602.1	Vitamin B12 transporter BtuB	1.2757	0.0075655
STMAn7_20880	WP_005413254.1	hypothetical protein	1.27498	0.0540393
STMAn7_16570	WP_076739963.1	Cell division protein FtsB	1.2742	0.0120131
STMAn7_30440	WP_012480878.1	Translation initiation factor IF-2	1.26789	7.3883e-06
STMAn7_26540	WP_012480623.1	N-ethylmaleimide reductase	1.26644	0.0007166
STMAn7_33660	WP_005410760.1	Spermidine/spermine N(1)-acetyltransferase	1.26595	0.000259646
STMAn7_12510	WP_012479425.1	Malonyl CoA-acyl carrier protein transacylase	1.26332	0.0334939
STMAn7_35720	WP_099483937.1	D-inositol-3-phosphate glycosyltransferase	1.26209	0.000466472
STMAn7_27700	WP_181453208.1	Bifunctional chorismate mutase/prephenate dehydratase	1.25989	3.83348e-05
STMAn7_39370	WP_012481441.1	Anthranilate synthase component 1	1.25564	4.48816e-05
STMAn7_42160	WP_049418085.1	hypothetical protein	1.25063	0.00019437
STMAn7_38640	WP_005411252.1	Biotin carboxyl carrier protein of acetyl-CoA carboxylase	1.24797	2.09552e-05
STMAn7_32430	WP_005414169.1	Modulator of FtsH protease HflC	1.24731	8.4763e-07
STMAn7_03330	#N/A	Transcriptional regulatory protein DesR	1.24509	0.0589894
STMAn7_04550	WP_154329190.1	NADPH-dependent ferric-chelate reductase	1.24268	0.00165761
STMAn7_02260	WP_032965498.1	NADPH dehydrogenase	1.24162	0.000471869
STMAn7_15330	WP_005408823.1	Inner membrane ABC transporter permease protein YdcV	1.24047	0.000435177
STMAn7_39040	WP_154329630.1	Multidrug resistance protein MdtB	1.2391	9.37958e-08
STMAn7_12940	WP_033833359.1	Long-chain acyl-CoA thioesterase FadM	1.23801	7.18663e-05
STMAn7_30800	WP_005410481.1	tRNA pseudouridine synthase A	1.23274	0.000124953
STMAn7_08010	WP_005408168.1	hypothetical protein	1.23097	0.000107239
STMAn7_08640	WP_004154489.1	30S ribosomal protein S17	1.2287	0.00691367
STMAn7_24930	WP_099481283.1	Peptidoglycan-associated lipoprotein	1.22775	0.0299576
STMAn7_41820	WP_062605330.1	hypothetical protein	1.22529	0.0175069
STMAn7_27970	WP_012480743.1	hypothetical protein	1.22276	9.65595e-06
STMAn7_37540	WP_012481327.1	D-methionine-binding lipoprotein MetQ	1.22235	1.7782e-06
STMAn7_42090	WP_099485161.1	hypothetical protein	1.22196	0.0237523
STMAn7_07710	WP_185805920.1	Ribosomal RNA small subunit methyltransferase A	1.21862	0.000959185
STMAn7_30370	WP_099484384.1	hypothetical protein	1.21705	0.00134692
STMAn7_33450	WP_005414268.1	hypothetical protein	1.21671	0.0301124
STMAn7_00720	WP_099523766.1	Glycerol-3-phosphate acyltransferase	1.2144	7.98073e-08
STMAn7_07600	WP_005408127.1	hypothetical protein	1.21414	6.8039e-05
STMAn7_22030	WP_154329430.1	Thioredoxin 2	1.21276	0.00418433
STMAn7_13240	WP_005408584.1	Cytochrome bo(3) ubiquinol oxidase subunit 4	1.20964	0.00044179
STMAn7_07900	WP_005412310.1	Hydrogen peroxide-inducible genes activator	1.20961	0.0352252
STMAn7_35020	WP_087944448.1	Xaa-Pro aminopeptidase	1.20923	0.000146845
STMAn7_17120	WP_005409052.1	4-hydroxy-tetrahydrodipicolinate synthase	1.20729	1.21118e-06
STMAn7_37120	WP_024957061.1	hypothetical protein	1.20606	0.00108344
STMAn7_16980	WP_049459637.1	Inner membrane protein YbjJ	1.20347	0.0110794
STMAn7_11350	WP_099484778.1	HPr kinase/phosphorylase	1.20331	3.06169e-06
STMAn7_20010	WP_012480050.1	Enolase-phosphatase E1	1.20308	2.38059e-05
STMAn7_37760	WP_154329614.1	hypothetical protein	1.20186	0.000171152
STMAn7_21880	WP_005409644.1	hypothetical protein	1.20049	0.00858394
STMAn7_34320	WP_049448776.1	Toluene efflux pump membrane transporter TtgB	1.1992	0.000392351
STMAn7_26640	WP_012480629.1	hypothetical protein	1.19701	0.000204398
STMAn7_20790	WP_005413247.1	Chemotaxis protein CheY	1.1954	0.0430743
STMAn7_28200	WP_049448997.1	Protease synthase and sporulation protein PAI 2	1.19525	0.0013971
STMAn7_35230	WP_154329593.1	hypothetical protein	1.19242	8.80105e-05
STMAn7_08510	WP_004145321.1	30S ribosomal protein S7	1.19001	0.000559619
STMAn7_12500	WP_005408510.1	hypothetical protein	1.1886	0.01202
STMAn7_12150	WP_005412559.1	hypothetical protein	1.18645	0.00231808
STMAn7_17650	WP_065183327.1	hypothetical protein	1.18586	0.0747872
STMAn7_15320	WP_005408822.1	Putrescine transport system permease protein PotH	1.18321	0.000158673
STMAn7_37860	WP_185805937.1	hypothetical protein	1.18255	0.00410419
STMAn7_03660	WP_154329179.1	Potassium-transporting ATPase potassium-binding subunit	1.18106	0.00792261
STMAn7_01980	WP_065183506.1	Dipeptidyl carboxypeptidase	1.18028	0.000431822
STMAn7_09020	WP_185805930.1	Ribosomal large subunit pseudouridine synthase B	1.17978	0.00216265
STMAn7_27770	WP_005413872.1	HTH-type transcriptional repressor NagR	1.17681	0.00398751
STMAn7_28000	WP_043034606.1	hypothetical protein	1.17623	0.000490014
STMAn7_02550	WP_099561574.1	hypothetical protein	1.17495	0.081269
STMAn7_29570	WP_154329556.1	N-acetyl-L-citrulline deacetylase	1.1726	0.000831684
STMAn7_18030	WP_154329360.1	hypothetical protein	1.17105	0.000817204
STMAn7_39710	WP_049395622.1	Phosphoglycerol transferase I	1.17016	0.00204194
STMAn7_06050	WP_032963762.1	hypothetical protein	1.17004	0.000119377
STMAn7_24860	WP_032962486.1	Transcriptional activator protein CopR	1.1692	0.000348661
STMAn7_34760	WP_099484110.1	hypothetical protein	1.1681	0.0194422
STMAn7_36890	WP_099484352.1	Phosphoglycolate phosphatase	1.16642	0.00346469
STMAn7_35100	WP_024957828.1	hypothetical protein	1.16611	0.000362186
STMAn7_31560	WP_012480943.1	Ion-translocating oxidoreductase complex subunit B	1.16378	0.00829066
STMAn7_20190	WP_005409468.1	Elongation factor P-like protein	1.15738	2.9275e-05
STMAn7_22070	WP_005409664.1	hypothetical protein	1.15643	4.40319e-05
STMAn7_01030	WP_005407529.1	hypothetical protein	1.15615	0.000957329
STMAn7_06770	WP_043033824.1	hypothetical protein	1.15542	0.0234969
STMAn7_34410	WP_005410833.1	Pyruvate kinase II	1.15233	0.00392202
STMAn7_07690	WP_005412296.1	Bis(5'-nucleosyl)-tetraphosphatase%2C symmetrical	1.15209	2.25969e-05
STMAn7_32860	WP_005410681.1	Peptide chain release factor 3	1.15167	0.00116481
STMAn7_10590	WP_099497682.1	hypothetical protein	1.1507	0.00519471
STMAn7_09730	WP_005412403.1	hypothetical protein	1.14765	0.0241954
STMAn7_02620	WP_154329151.1	hypothetical protein	1.14739	0.0555099
STMAn7_11250	WP_005408378.1	Putative pre-16S rRNA nuclease	1.14567	0.00277944
STMAn7_33530	WP_005414274.1	Cell division coordinator CpoB	1.14427	8.34687e-11
STMAn7_29150	WP_012480808.1	Catabolite control protein A	1.14403	0.00371275
STMAn7_38390	WP_005411227.1	10 kDa chaperonin	1.14298	0.0217445
STMAn7_04660	#N/A	hypothetical protein	1.14098	0.0919078
STMAn7_15370	WP_005408827.1	Magnesium and cobalt efflux protein CorC	1.1408	0.00437919
STMAn7_04640	WP_185805906.1	RNA polymerase sigma factor RpoD	1.14028	0.000266783
STMAn7_34220	WP_099485282.1	tRNA (guanine-N(7)-)-methyltransferase	1.13942	0.000236699
STMAn7_32030	WP_005410600.1	Ribonuclease 3	1.1383	3.01667e-05
STMAn7_14490	WP_005408742.1	Phosphatidate cytidylyltransferase	1.13807	0.0011659
STMAn7_33840	WP_033833007.1	hypothetical protein	1.13492	0.0135385
STMAn7_29190	WP_005410331.1	Segregation and condensation protein B	1.1347	0.00831192
STMAn7_19070	WP_059034253.1	putative protein	1.12703	0.0450661
STMAn7_03420	WP_012478904.1	Periplasmic serine endoprotease DegP	1.12211	0.000736135
STMAn7_01010	WP_005407527.1	hypothetical protein	1.1215	0.00359654
STMAn7_29370	WP_053495341.1	hypothetical protein	1.11679	0.0589856
STMAn7_06840	WP_012479136.1	Riboflavin synthase	1.1159	0.0143349
STMAn7_24490	WP_080354138.1	Glycogen synthase 1	1.11442	0.045049
STMAn7_17720	WP_005409111.1	multidrug efflux RND transporter permease subunit OqxB9	1.11277	0.024103
STMAn7_01810	WP_088435791.1	Cis-3-alkyl-4-alkyloxetan-2-one decarboxylase	1.10869	0.000685812
STMAn7_35950	WP_049450566.1	hypothetical protein	1.10519	0.0239921
STMAn7_39280	WP_005411314.1	Guanidinium exporter	1.10399	0.0105475
STMAn7_08710	WP_024957318.1	50S ribosomal protein L18	1.10156	0.00315534
STMAn7_09640	WP_126411773.1	hypothetical protein	1.10105	0.086962
STMAn7_03150	WP_005407716.1	hypothetical protein	1.09919	0.0550177
STMAn7_19800	WP_065183922.1	1-(5-phosphoribosyl)-5-[(5-phosphoribosylamino)methylideneamino] imidazole-4-carboxamide isomerase	1.0974	0.0336599
STMAn7_30940	WP_076739738.1	Ribosomal protein S12 methylthiotransferase RimO	1.09698	7.24552e-05
STMAn7_37310	WP_005411120.1	hypothetical protein	1.09447	0.021272
STMAn7_00540	WP_099485210.1	Vitamin B12 transporter BtuB	1.09407	0.00337386
STMAn7_09160	WP_154329260.1	UDP-2%2C3-diacylglucosamine hydrolase	1.08967	9.33111e-05
STMAn7_35390	WP_005410933.1	hypothetical protein	1.08867	0.0571284
STMAn7_34800	WP_005410874.1	ATP-dependent DNA helicase RecG	1.08847	9.52614e-08
STMAn7_03140	WP_099484558.1	hypothetical protein	1.08735	4.45515e-06
STMAn7_25100	WP_024957648.1	NADPH-dependent stearoyl-CoA 9-desaturase	1.08642	0.00617825
STMAn7_37600	WP_172459933.1	hypothetical protein	1.08608	6.71114e-05
STMAn7_02120	WP_099523378.1	Methylmalonyl-CoA carboxyltransferase 12S subunit	1.08607	0.000876011
STMAn7_08700	WP_005408211.1	50S ribosomal protein L6	1.08561	0.0032817
STMAn7_38750	WP_154329628.1	putative protein YnbC	1.08396	0.00518624
STMAn7_37740	WP_099484406.1	hypothetical protein	1.08307	0.0185742
STMAn7_35600	WP_154329596.1	3-isopropylmalate dehydrogenase	1.07942	0.000682685
STMAn7_39920	WP_139338733.1	hypothetical protein	1.07933	0.0201235
STMAn7_06180	WP_099484608.1	hypothetical protein	1.07591	4.6347e-05
STMAn7_02020	WP_154329139.1	Inner membrane transport protein YnfM	1.07578	0.00602403
STMAn7_11560	WP_005408408.1	DnaA regulatory inactivator Hda	1.07447	0.0176685
STMAn7_38260	WP_005411214.1	hypothetical protein	1.06815	0.032143
STMAn7_30420	WP_005410446.1	tRNA pseudouridine synthase B	1.06545	0.000714137
STMAn7_09910	WP_005412417.1	hypothetical protein	1.06507	0.108013
STMAn7_30400	WP_005410444.1	Polyribonucleotide nucleotidyltransferase	1.06188	0.000644382
STMAn7_12090	WP_154329281.1	hypothetical protein	1.0611	0.000981046
STMAn7_17980	WP_005409241.1	Chaperone protein DnaK	1.05961	0.0181933
STMAn7_34470	WP_005410839.1	Outer membrane protein W	1.05865	0.0919935
STMAn7_36420	WP_154329599.1	Soluble lytic murein transglycosylase	1.05784	0.000635436
STMAn7_19850	WP_099529631.1	Glucokinase	1.05758	6.885e-05
STMAn7_30070	WP_099485093.1	hypothetical protein	1.05432	0.00645726
STMAn7_11920	WP_043034181.1	Trans-2%2C3-dihydro-3-hydroxyanthranilate isomerase	1.05338	1.3932e-05
STMAn7_38840	WP_005411270.1	Uracil-DNA glycosylase	1.05212	0.000270279
STMAn7_16310	WP_099484716.1	hypothetical protein	1.05097	0.0056731
STMAn7_29740	#N/A	hypothetical protein	1.04967	0.00901349
STMAn7_36810	WP_099484068.1	Membrane-bound lytic murein transglycosylase B	1.04766	0.000100917
STMAn7_04110	WP_005407797.1	Heme A synthase	1.0475	0.00315164
STMAn7_06880	WP_012479140.1	Thiamine-monophosphate kinase	1.04367	0.00882656
STMAn7_04650	WP_154329199.1	hypothetical protein	1.04105	0.00201604
STMAn7_08190	WP_024957328.1	Peptide chain release factor RF1	1.04095	0.000201651
STMAn7_23510	WP_099527445.1	Adaptive-response sensory-kinase SasA	1.04089	0.00888628
STMAn7_17230	WP_154329352.1	Glucose-6-phosphate isomerase	1.03952	0.000353714
STMAn7_05250	WP_005407909.1	Sodium%2C potassium%2C lithium and rubidium/H(+) antiporter	1.03779	1.63844e-07
STMAn7_04600	WP_154329194.1	hypothetical protein	1.03686	0.00506703
STMAn7_27840	WP_099484026.1	Vitamin B12 transporter BtuB	1.03552	0.013358
STMAn7_32190	WP_049460127.1	Adaptive-response sensory-kinase SasA	1.03233	0.0169888
STMAn7_30230	WP_065183991.1	hypothetical protein	1.03196	0.0287232
STMAn7_10250	WP_106550277.1	hypothetical protein	1.03194	0.0887978
STMAn7_21830	WP_154329426.1	hypothetical protein	1.02961	0.00979798
STMAn7_08870	WP_024958804.1	GTP-binding protein TypA/BipA	1.02755	0.00613984
STMAn7_11310	WP_154329279.1	Phosphoenolpyruvate-protein phosphotransferase	1.02667	0.00193466
STMAn7_24870	WP_024958596.1	Adaptive-response sensory-kinase SasA	1.02665	0.0357902
STMAn7_42560	WP_154329667.1	RecBCD enzyme subunit RecB	1.02496	6.30406e-07
STMAn7_24130	WP_043033321.1	putative hydrolase YcaC	1.02447	0.0249448
STMAn7_28310	WP_185805904.1	NAD-specific glutamate dehydrogenase	1.02427	0.000163366
STMAn7_10030	WP_004146318.1	ATP-dependent Clp protease proteolytic subunit	1.02083	0.000424949
STMAn7_14050	WP_043035680.1	hypothetical protein	1.01865	0.00791913
STMAn7_30690	WP_005410470.1	Poly-beta-1%2C6-N-acetyl-D-glucosamine N-deacetylase	1.0174	5.2214e-05
STMAn7_05480	WP_185805883.1	hypothetical protein	1.01631	0.0335201
STMAn7_08420	WP_005408202.1	Protein translocase subunit SecE	1.01413	0.00620875
STMAn7_13540	#N/A	hypothetical protein	1.01169	0.00117227
STMAn7_09220	WP_005408256.1	Polyphosphate kinase	1.00978	0.00267909
STMAn7_24500	WP_005409905.1	hypothetical protein	1.00876	0.0992561
STMAn7_08730	WP_005408214.1	50S ribosomal protein L30	1.00709	0.0418944
STMAn7_06650	WP_005412212.1	Outer membrane usher protein FimD	1.00441	0.0576998
STMAn7_22620	WP_154329438.1	hypothetical protein	1.00336	0.0783384
STMAn7_14500	WP_005408743.1	Ditrans%2Cpolycis-undecaprenyl-diphosphate synthase ((2E%2C6E)-farnesyl-diphosphate specific)	1.00181	0.0120067
STMAn7_01570	WP_049402849.1	hypothetical protein	1.00141	0.0129736
STMAn7_13210	WP_154329294.1	Cytochrome bo(3) ubiquinol oxidase subunit 2	1.0001	0.00995303
STMAn7_34160	WP_060380860.1	hypothetical protein	0.99424	0.00017359
STMAn7_30900	WP_043034818.1	hypothetical protein	0.993923	0.000163649
STMAn7_40300	WP_099484238.1	hypothetical protein	0.991328	0.00887278
STMAn7_06720	WP_024957255.1	Adenine permease AdeP	0.990567	0.0218585
STMAn7_34500	WP_024958475.1	hypothetical protein	0.989339	0.00660956
STMAn7_29000	WP_032129660.1	hypothetical protein	0.989331	0.0301152
STMAn7_00220	WP_154329104.1	hypothetical protein	0.988688	0.00916211
STMAn7_35150	WP_049459224.1	Phosphoglycolate phosphatase	0.987731	0.0492065
STMAn7_41740	WP_076739418.1	hypothetical protein	0.986732	0.0150942
STMAn7_24090	WP_044570307.1	hypothetical protein	0.986059	0.00126468
STMAn7_22100	WP_005409667.1	Major cardiolipin synthase ClsA	0.985598	0.00221531
STMAn7_07370	WP_043035376.1	hypothetical protein	0.985006	0.00508485
STMAn7_32960	WP_005410691.1	2-(acetamidomethylene)succinate hydrolase	0.984007	0.0978788
STMAn7_06260	WP_005408002.1	hypothetical protein	0.983749	1.22131e-06
STMAn7_15450	WP_154329331.1	putative multidrug ABC transporter permease YbhS	0.983233	0.0337348
STMAn7_40870	WP_005411542.1	hypothetical protein	0.980201	0.0198462
STMAn7_26960	WP_012480656.1	Metal-pseudopaline receptor CntO	0.979428	0.0762143
STMAn7_04730	WP_154329204.1	hypothetical protein	0.978989	0.000441653
STMAn7_36370	WP_043034018.1	FhuE receptor	0.978232	0.0644975
STMAn7_28580	WP_005413939.1	2-oxoglutarate dehydrogenase E1 component	0.975966	3.0484e-05
STMAn7_41830	WP_049396046.1	DNA helicase II	0.975447	0.00969227
STMAn7_07790	WP_154329250.1	3-demethoxyubiquinol 3-hydroxylase	0.973845	0.00018989
STMAn7_12170	WP_005412561.1	Cytochrome c-550	0.972317	0.0625199
STMAn7_40080	WP_154329642.1	Sugar phosphatase YidA	0.971378	0.00579207
STMAn7_01970	WP_005407645.1	hypothetical protein	0.971053	0.0020805
STMAn7_37940	WP_111118256.1	GTP cyclohydrolase-2	0.970887	0.00351246
STMAn7_05910	WP_012479063.1	hypothetical protein	0.970245	0.000851525
STMAn7_20990	WP_099497310.1	Flagellar M-ring protein	0.969236	0.112447
STMAn7_06970	WP_181453355.1	hypothetical protein	0.96822	0.00879803
STMAn7_06160	WP_099484607.1	Mannose-1-phosphate guanylyltransferase 1	0.966974	0.00043949
STMAn7_42800	WP_154329671.1	Cell division coordinator CpoB	0.966374	7.29719e-05
STMAn7_19180	WP_099497624.1	hypothetical protein	0.966221	0.0312004
STMAn7_00620	WP_012478684.1	Glucans biosynthesis protein D	0.96119	0.00309727
STMAn7_30620	WP_005414075.1	NAD(P)H-quinone oxidoreductase subunit 3	0.960833	0.00319713
STMAn7_17770	WP_032966628.1	hypothetical protein	0.960757	0.0623954
STMAn7_03600	WP_005411999.1	Deoxyuridine 5'-triphosphate nucleotidohydrolase	0.960431	0.000188121
STMAn7_33810	WP_012481080.1	Chaperone protein ClpB	0.95547	0.00494374
STMAn7_33570	WP_005410751.1	Biopolymer transport protein ExbD	0.952489	0.0244697
STMAn7_00230	WP_154329107.1	hypothetical protein	0.950696	0.0143808
STMAn7_23960	WP_043033336.1	Adaptive-response sensory-kinase SasA	0.949899	0.0139629
STMAn7_12850	WP_099524479.1	hypothetical protein	0.948566	0.000624084
STMAn7_11410	WP_012479345.1	Lipopolysaccharide export system protein LptC	0.947666	0.0104367
STMAn7_26990	WP_099484037.1	hypothetical protein	0.942993	0.0127752
STMAn7_30110	WP_005410416.1	hypothetical protein	0.942706	0.021011
STMAn7_22450	WP_154329435.1	Formamidopyrimidine-DNA glycosylase	0.942059	0.130547
STMAn7_42400	WP_099484392.1	Histidine N-alpha-methyltransferase	0.941902	0.0517093
STMAn7_00580	WP_099485083.1	putative ABC transporter ATP-binding protein YlmA	0.940412	0.000942572
STMAn7_21860	WP_050483547.1	hypothetical protein	0.939566	0.00168669
STMAn7_22250	WP_099473262.1	putative xanthine dehydrogenase subunit A	0.938064	0.00516319
STMAn7_02710	WP_154329155.1	hypothetical protein	0.937479	0.147169
STMAn7_34960	WP_005414366.1	hypothetical protein	0.937147	0.030963
STMAn7_09660	WP_005412396.1	hypothetical protein	0.934579	0.103257
STMAn7_18010	WP_154329359.1	Fosmidomycin resistance protein	0.934133	0.0518482
STMAn7_40640	WP_005414800.1	Malonyl-[acyl-carrier protein] O-methyltransferase	0.934063	0.00795444
STMAn7_31550	WP_154329695.1	hypothetical protein	0.930119	0.000717356
STMAn7_40360	WP_005411493.1	4-hydroxybenzoate octaprenyltransferase	0.928916	0.0148086
STMAn7_36020	WP_005414448.1	2-hydroxychromene-2-carboxylate isomerase	0.927268	0.000688227
STMAn7_12200	WP_099484988.1	Putative nucleoside transporter YegT	0.926843	0.0271381
STMAn7_35550	WP_033835631.1	L-threonine dehydratase catabolic TdcB	0.924981	0.0677425
STMAn7_09820	WP_004154583.1	hypothetical protein	0.920641	0.11551
STMAn7_31650	WP_099485077.1	Chaperone protein DnaK	0.919646	0.00492094
STMAn7_39250	WP_005411311.1	30S ribosomal protein S9	0.919371	0.00625752
STMAn7_31980	WP_005414202.1	Inorganic triphosphatase	0.918065	0.00487376
STMAn7_14260	WP_049397495.1	hypothetical protein	0.915849	0.00559181
STMAn7_42150	WP_099485164.1	Chaperone protein HscC	0.914103	0.0178692
STMAn7_21290	WP_005409582.1	hypothetical protein	0.912396	0.00713332
STMAn7_40480	WP_012481525.1	D-tagatose-1%2C6-bisphosphate aldolase subunit KbaZ	0.912147	0.033043
STMAn7_08300	WP_005408195.1	Transcriptional regulatory protein RcsB	0.910898	0.0242007
STMAn7_14710	WP_005408764.1	DNA topoisomerase 4 subunit A	0.910223	0.0188692
STMAn7_24460	WP_099498084.1	4-alpha-glucanotransferase	0.909817	0.0480489
STMAn7_40500	WP_099485106.1	N-acetylglucosamine-6-phosphate deacetylase	0.908883	0.0149897
STMAn7_14730	WP_005408766.1	Transcriptional regulator SlyA	0.906313	0.0261717
STMAn7_22310	WP_099497769.1	hypothetical protein	0.905716	0.0406672
STMAn7_12440	WP_043034147.1	Adaptive-response sensory-kinase SasA	0.904832	0.0179859
STMAn7_14440	WP_005408737.1	3-hydroxyacyl-[acyl-carrier-protein] dehydratase FabZ	0.90246	0.00200281
STMAn7_41030	WP_049397678.1	hypothetical protein	0.901384	0.10586
STMAn7_00960	WP_033834590.1	hypothetical protein	0.899957	0.0131142
STMAn7_14470	WP_005408740.1	Regulator of sigma-E protease RseP	0.899073	0.00230631
STMAn7_14830	WP_154329323.1	Ribonuclease R	0.897781	0.00151125
STMAn7_36270	WP_043034020.1	hypothetical protein	0.892404	0.00411182
STMAn7_09690	WP_032961812.1	hypothetical protein	0.886968	0.097916
STMAn7_12470	WP_004147861.1	Pyrimidine-specific ribonucleoside hydrolase RihB	0.885221	0.000357082
STMAn7_41020	WP_099562679.1	HTH-type transcriptional regulator NimR	0.885198	0.0539261
STMAn7_38880	WP_099485025.1	ATP-dependent RNA helicase RhlB	0.884668	0.010269
STMAn7_33940	WP_099485279.1	Polyphenol oxidase	0.884555	0.030141
STMAn7_34490	WP_043035653.1	putative metallo-hydrolase	0.884184	0.00340032
STMAn7_31450	WP_010482929.1	hypothetical protein	0.883158	0.00795684
STMAn7_20290	WP_012480067.1	HTH-type transcriptional regulator CueR	0.88302	0.0764904
STMAn7_17510	WP_049461091.1	Ribosomal RNA small subunit methyltransferase D	0.88092	0.0314678
STMAn7_21840	WP_154329427.1	Nucleoside triphosphatase NudI	0.879589	0.0371842
STMAn7_30190	WP_005410424.1	hypothetical protein	0.878083	0.0936939
STMAn7_26180	WP_005410070.1	Thiol:disulfide interchange protein DsbG	0.877299	0.0431487
STMAn7_03040	WP_099484563.1	hypothetical protein	0.87681	0.122876
STMAn7_16530	WP_005408999.1	2-dehydro-3-deoxyphosphooctonate aldolase	0.87522	0.000355443
STMAn7_09210	WP_005408255.1	Exopolyphosphatase	0.874721	1.94726e-05
STMAn7_28030	WP_012480752.1	DNA gyrase subunit A	0.874478	0.0184056
STMAn7_10920	WP_099474369.1	hypothetical protein	0.873226	0.0264837
STMAn7_37100	WP_065183196.1	Dipeptidyl aminopeptidase BI	0.87153	0.0201105
STMAn7_31730	WP_185806005.1	IS3 family transposase ISStma2	0.870516	0.0931569
STMAn7_04280	WP_005412038.1	hypothetical protein	0.868445	0.143241
STMAn7_39830	WP_005411370.1	Biosynthetic arginine decarboxylase	0.862621	0.00312095
STMAn7_29580	WP_154329557.1	Argininosuccinate synthase	0.861482	0.00232913
STMAn7_03210	WP_088428774.1	hypothetical protein	0.861026	0.0640144
STMAn7_38900	#N/A	Transcription termination factor Rho	0.86099	0.0205251
STMAn7_34640	WP_044571441.1	hypothetical protein	0.859557	0.0195671
STMAn7_09970	WP_004154595.1	hypothetical protein	0.859414	0.137529
STMAn7_16290	#N/A	hypothetical protein	0.859066	0.111512
STMAn7_30680	WP_005410469.1	D-inositol-3-phosphate glycosyltransferase	0.856039	1.53247e-05
STMAn7_29050	WP_012480802.1	Zinc transporter ZupT	0.855237	0.0139167
STMAn7_40470	WP_024958683.1	N-acetylgalactosamine kinase AgaK	0.854571	0.049072
STMAn7_41360	WP_033833808.1	Peptidyl-lysine N-acetyltransferase PatZ	0.851006	0.000125661
STMAn7_03470	WP_010486919.1	hypothetical protein	0.849853	0.00140752
STMAn7_19110	WP_012479996.1	hypothetical protein	0.848257	0.0256949
STMAn7_31120	WP_005410513.1	D-amino acid dehydrogenase 1	0.847918	0.011556
STMAn7_00520	WP_099485209.1	hypothetical protein	0.846203	0.00075528
STMAn7_36700	WP_006470430.1	6-phosphogluconate dehydrogenase%2C NAD(+)-dependent%2C decarboxylating	0.843425	5.17578e-05
STMAn7_41040	WP_032967061.1	ABC transporter permease protein NatB	0.842175	0.00436466
STMAn7_04980	WP_012479002.1	Membrane-bound lytic murein transglycosylase F	0.841565	0.00169033
STMAn7_08720	WP_004154496.1	30S ribosomal protein S5	0.83717	0.00750786
STMAn7_25010	WP_062606203.1	Isochorismate synthase DhbC	0.835525	0.142161
STMAn7_01330	WP_154329123.1	Membrane-bound lytic murein transglycosylase A	0.834004	0.00160751
STMAn7_21990	#N/A	hypothetical protein	0.830278	0.154075
STMAn7_42280	WP_099485169.1	Ferrochelatase	0.829573	0.0452874
STMAn7_17930	WP_154329358.1	hypothetical protein	0.827296	0.0485288
STMAn7_05300	WP_012479024.1	Motility protein B	0.824959	0.11289
STMAn7_33110	WP_049450690.1	Nucleoside triphosphate pyrophosphohydrolase	0.824236	0.00838534
STMAn7_15220	WP_004151683.1	Bacteriohemerythrin	0.823858	0.16179
STMAn7_28800	WP_005413954.1	Arsenate reductase	0.822102	0.0584293
STMAn7_18530	WP_005409294.1	hypothetical protein	0.821623	NA
STMAn7_39380	WP_099484062.1	putative lipid kinase YegS	0.821543	0.0138336
STMAn7_15440	WP_154329330.1	putative multidrug ABC transporter ATP-binding protein YbhF	0.819013	0.0710542
STMAn7_23000	WP_154329442.1	Sensor histidine kinase RcsC	0.81822	0.00444782
STMAn7_07800	WP_049395808.1	hypothetical protein	0.817533	0.00438423
STMAn7_18930	WP_032966646.1	hypothetical protein	0.816549	0.0190252
STMAn7_03320	#N/A	Transcriptional regulatory protein DesR	0.815962	0.0926787
STMAn7_14980	WP_005408788.1	Phosphate import ATP-binding protein PstB	0.813787	0.151081
STMAn7_20830	WP_172459944.1	Flagellar biosynthesis protein FlhA	0.81254	0.16053
STMAn7_26080	WP_043034681.1	putative RNA polymerase sigma factor FecI	0.812517	0.158069
STMAn7_23100	WP_062607108.1	3-oxoacyl-[acyl-carrier-protein] reductase	0.809911	0.0782996
STMAn7_06380	WP_185805977.1	Lipopolysaccharide export system permease protein LptF	0.808709	0.000149877
STMAn7_04750	WP_012478981.1	hypothetical protein	0.807607	0.0779169
STMAn7_29730	#N/A	hypothetical protein	0.805119	0.078283
STMAn7_03370	WP_049441851.1	5-amino-6-(5-phospho-D-ribitylamino)uracil phosphatase YigB	0.802695	0.0239061
STMAn7_29500	WP_099484816.1	Gamma-glutamyl phosphate reductase	0.802566	0.0368736
STMAn7_03680	WP_005407771.1	hypothetical protein	0.80111	0.00973511
STMAn7_22240	WP_099473264.1	Nicotine blue oxidoreductase	0.80107	0.0684509
STMAn7_35210	WP_099484119.1	hypothetical protein	0.799805	0.0679967
STMAn7_32320	WP_005414177.1	Catalase C	0.799548	0.104103
STMAn7_01510	WP_154329128.1	hypothetical protein	0.797683	0.0107123
STMAn7_16970	WP_005409039.1	hypothetical protein	0.795042	0.0283265
STMAn7_29860	WP_005410396.1	tRNA threonylcarbamoyladenosine biosynthesis protein TsaE	0.794333	0.0302964
STMAn7_31580	WP_099485081.1	Phosphatidylglycerol lysyltransferase	0.793537	0.00734657
STMAn7_13930	WP_049460526.1	Sensor protein CreC	0.791917	0.0292115
STMAn7_41220	WP_005411576.1	hypothetical protein	0.791134	0.0358131
STMAn7_26110	WP_049395907.1	hypothetical protein	0.790702	0.146009
STMAn7_09790	WP_004154581.1	hypothetical protein	0.788746	0.141706
STMAn7_21330	WP_032966708.1	hypothetical protein	0.788541	0.177191
STMAn7_32100	WP_043034534.1	Fatty acid oxidation complex subunit alpha	0.78851	0.00262923
STMAn7_20570	WP_005409506.1	hypothetical protein	0.788482	0.146459
STMAn7_39330	WP_099484064.1	Indole-3-glycerol phosphate synthase	0.788062	0.00621347
STMAn7_28230	WP_049460353.1	Kynureninase	0.787946	0.00117431
STMAn7_20130	WP_005409462.1	Adaptive-response sensory-kinase SasA	0.786699	0.0111867
STMAn7_36730	WP_005411064.1	Tail-specific protease	0.786668	0.0120239
STMAn7_01150	WP_099484022.1	hypothetical protein	0.78509	0.000201083
STMAn7_02250	WP_049449367.1	NAD-dependent protein deacetylase	0.784338	0.016905
STMAn7_19810	WP_005409431.1	Imidazole glycerol phosphate synthase subunit HisF	0.782423	0.143572
STMAn7_39320	WP_005411318.1	hypothetical protein	0.780568	0.0154197
STMAn7_13080	WP_049449974.1	hypothetical protein	0.780198	0.0180965
STMAn7_39100	WP_005411298.1	hypothetical protein	0.779786	0.0865562
STMAn7_20870	WP_005409539.1	Flagellar biosynthetic protein FliR	0.779001	0.17507
STMAn7_32390	WP_099484593.1	hypothetical protein	0.778269	0.0428201
STMAn7_26390	WP_099490402.1	Protein YhgF	0.77702	0.0298103
STMAn7_35000	WP_005410894.1	hypothetical protein	0.777	0.0387826
STMAn7_16320	WP_043034401.1	Oxygen-independent coproporphyrinogen III oxidase	0.776284	0.122695
STMAn7_03110	WP_049395252.1	hypothetical protein	0.775551	0.000579633
STMAn7_09590	WP_065426719.1	hypothetical protein	0.771629	0.18902
STMAn7_40170	WP_099484228.1	Cytochrome bo(3) ubiquinol oxidase subunit 3	0.770358	0.198833
STMAn7_35180	WP_049450508.1	hypothetical protein	0.769629	0.144395
STMAn7_39010	WP_012481425.1	NADPH-dependent 7-cyano-7-deazaguanine reductase	0.769319	0.0072443
STMAn7_32530	WP_099484598.1	2-methyl-aconitate isomerase	0.767894	0.0156417
STMAn7_03500	WP_033833600.1	hypothetical protein	0.767603	0.0871558
STMAn7_08740	WP_004154498.1	50S ribosomal protein L15	0.767548	0.00185779
STMAn7_38270	WP_005411215.1	hypothetical protein	0.766882	0.139705
STMAn7_03570	WP_154329175.1	Arginine--tRNA ligase	0.764568	0.0205114
STMAn7_00790	WP_005407507.1	Glutamate synthase [NADPH] small chain	0.762432	0.0457754
STMAn7_26980	WP_012480657.1	hypothetical protein	0.761991	0.0289074
STMAn7_40990	WP_005411554.1	hypothetical protein	0.761766	0.00966466
STMAn7_00050	#N/A	hypothetical protein	0.760873	0.00666323
STMAn7_17480	WP_154329356.1	Signal recognition particle receptor FtsY	0.76039	0.0144245
STMAn7_36920	WP_005411082.1	Ubiquinone/menaquinone biosynthesis C-methyltransferase UbiE	0.759334	0.00194219
STMAn7_27530	WP_154329540.1	Protein UmuC	0.758562	0.10995
STMAn7_20820	WP_062606958.1	Signal recognition particle 54 kDa protein	0.757182	0.179962
STMAn7_07880	WP_185805902.1	Transaldolase	0.755205	0.0133952
STMAn7_18960	WP_065184096.1	NADH-dependent FMN reductase SfnF	0.754764	0.205121
STMAn7_03990	WP_049396190.1	Nicotinamide riboside transporter PnuC	0.754023	0.121568
STMAn7_12350	WP_099524211.1	hypothetical protein	0.752913	0.0115342
STMAn7_34650	WP_099484113.1	hypothetical protein	0.752855	0.044008
STMAn7_18070	WP_185805898.1	hypothetical protein	0.751589	0.00870104
STMAn7_20700	WP_005409520.1	Chemotaxis protein CheA	0.751161	0.0187202
STMAn7_37840	WP_154329617.1	hypothetical protein	0.750077	0.129153
STMAn7_00080	#N/A	hypothetical protein	0.749721	0.00629925
STMAn7_41150	WP_049397675.1	hypothetical protein	0.748703	0.0615688
STMAn7_16750	WP_005412934.1	GTPase HflX	0.748234	0.00678605
STMAn7_27480	WP_185805951.1	DNA replication and repair protein RecF	0.744585	0.0381572
STMAn7_35880	WP_049433254.1	hypothetical protein	0.743971	0.200256
STMAn7_36630	WP_099480173.1	2-amino-4-hydroxy-6-hydroxymethyldihydropteridine pyrophosphokinase	0.739891	0.0377034
STMAn7_18340	WP_185805893.1	Swarming motility protein SwrC	0.7378	0.0177078
STMAn7_31190	WP_154329564.1	hypothetical protein	0.73735	0.0750331
STMAn7_07310	WP_100438884.1	hypothetical protein	0.734576	0.0152892
STMAn7_38090	WP_005411197.1	hypothetical protein	0.733472	0.0581909
STMAn7_33420	WP_043035097.1	Spermidine/spermine N(1)-acetyltransferase	0.732302	0.157772
STMAn7_39840	WP_032127130.1	Polyamine aminopropyltransferase	0.730089	0.0231421
STMAn7_15400	WP_049402731.1	hypothetical protein	0.729853	0.059745
STMAn7_02690	WP_154329154.1	Putative prophage major tail sheath protein	0.729469	0.210477
STMAn7_05780	WP_099484605.1	hypothetical protein	0.728328	0.00292068
STMAn7_31030	WP_043034822.1	Neutral endopeptidase	0.727573	0.0115237
STMAn7_21350	WP_005413279.1	High frequency lysogenization protein HflD	0.727318	0.00645444
STMAn7_13990	WP_005410958.1	Colistin resistance protein EmrA	0.725117	0.0806827
STMAn7_05470	WP_060380130.1	DNA polymerase IV	0.724984	0.0081522
STMAn7_07570	WP_154329248.1	Sensor histidine kinase RcsC	0.72478	0.0583738
STMAn7_30810	WP_099484889.1	hypothetical protein	0.724647	0.0224031
STMAn7_41050	WP_049417898.1	ABC transporter ATP-binding protein NatA	0.722354	0.00534624
STMAn7_02280	WP_005411937.1	Formyltetrahydrofolate deformylase	0.72183	0.0378615
STMAn7_00070	WP_005411736.1	hypothetical protein	0.719041	0.0760825
STMAn7_07200	WP_099475460.1	Thiamine-phosphate synthase	0.718825	0.116031
STMAn7_15790	WP_005408865.1	hypothetical protein	0.717586	0.182511
STMAn7_26860	WP_154329495.1	Inner membrane transport protein YdhP	0.717095	0.0836179
STMAn7_06690	WP_100438872.1	hypothetical protein	0.717012	0.118269
STMAn7_36680	WP_005411059.1	Osmotically-inducible protein Y	0.716803	0.163442
STMAn7_39660	WP_099484174.1	hypothetical protein	0.716381	0.0496589
STMAn7_19120	WP_059034257.1	hypothetical protein	0.715909	0.105288
STMAn7_26700	WP_154329493.1	hypothetical protein	0.715579	0.202054
STMAn7_18130	WP_005409256.1	Queuine tRNA-ribosyltransferase	0.71555	0.00548585
STMAn7_24040	WP_005409859.1	hypothetical protein	0.713996	0.0393034
STMAn7_24510	WP_099484137.1	Sulfite reductase [NADPH] flavoprotein alpha-component	0.709404	0.214336
STMAn7_05200	WP_005407904.1	Neutral endopeptidase	0.708286	0.00314018
STMAn7_34020	WP_005410795.1	Regulatory protein AtoC	0.708145	0.0377914
STMAn7_13620	WP_012479551.1	putative HTH-type transcriptional regulator	0.70716	0.0460263
STMAn7_23680	WP_049460158.1	Ferric aerobactin receptor	0.705588	NA
STMAn7_40550	WP_185805909.1	16S rRNA endonuclease CdiA	0.703987	0.0536594
STMAn7_21220	WP_005409575.1	Flagellar basal-body rod protein FlgC	0.703723	0.201586
STMAn7_07340	WP_005408103.1	S-adenosylmethionine synthase	0.702329	0.105758
STMAn7_30740	WP_024958315.1	hypothetical protein	0.702132	0.0473268
STMAn7_41760	WP_012481616.1	DNA polymerase I	0.701483	0.00383237
STMAn7_17260	WP_014036794.1	4-hydroxy-3-methylbut-2-en-1-yl diphosphate synthase (flavodoxin)	0.697639	0.00781108
STMAn7_06890	WP_065183599.1	putative fimbrial chaperone YadV	0.694338	0.228905
STMAn7_27800	WP_099484030.1	Histidine ammonia-lyase	0.693868	0.00446417
STMAn7_26550	WP_005413826.1	hypothetical protein	0.693328	0.0059646
STMAn7_11680	WP_005408420.1	hypothetical protein	0.692714	0.121114
STMAn7_34390	WP_005414328.1	hypothetical protein	0.691674	0.00369308
STMAn7_08400	WP_185805914.1	Elongation factor Tu	0.691545	0.0200201
STMAn7_20600	WP_100438492.1	hypothetical protein	0.687096	0.188447
STMAn7_19510	WP_099485195.1	hypothetical protein	0.685177	0.0821453
STMAn7_33470	WP_043035102.1	hypothetical protein	0.68395	0.0252573
STMAn7_25150	WP_049396543.1	hypothetical protein	0.683354	0.211444
STMAn7_12640	WP_099524483.1	Dipeptide and tripeptide permease A	0.682956	0.055499
STMAn7_37370	WP_114618233.1	hypothetical protein	0.682073	0.0778118
STMAn7_05700	WP_099484940.1	hypothetical protein	0.681273	0.199479
STMAn7_13460	WP_043035635.1	hypothetical protein	0.681021	0.0864199
STMAn7_32170	WP_005410614.1	hypothetical protein	0.679789	0.0483887
STMAn7_19790	WP_087803382.1	Imidazole glycerol phosphate synthase subunit HisH	0.67929	0.19448
STMAn7_21060	WP_005413262.1	hypothetical protein	0.679154	0.0845961
STMAn7_42570	WP_154329668.1	RecBCD enzyme subunit RecC	0.67847	0.00057644
STMAn7_10570	WP_154329268.1	hypothetical protein	0.678235	0.0545086
STMAn7_19570	WP_154329389.1	Sensor histidine kinase RcsC	0.677267	0.00263292
STMAn7_20340	WP_005409483.1	Transcription elongation factor GreA	0.676387	0.00993444
STMAn7_42240	WP_005411675.1	Sec-independent protein translocase protein TatC	0.676047	0.0172335
STMAn7_40100	WP_076739466.1	hypothetical protein	0.675329	0.0189804
STMAn7_02040	WP_087803475.1	HTH-type transcriptional regulator SsuR	0.675187	0.0791119
STMAn7_19320	WP_076738968.1	hypothetical protein	0.673078	0.244443
STMAn7_26070	WP_043034689.1	hypothetical protein	0.672261	0.0538797
STMAn7_05310	WP_005407915.1	Motility protein A	0.671851	0.124333
STMAn7_36660	WP_005411057.1	Response regulator rcp1	0.669992	0.0432945
STMAn7_12740	WP_005408535.1	hypothetical protein	0.669521	0.0149572
STMAn7_17210	WP_150359678.1	hypothetical protein	0.668889	0.127967
STMAn7_41190	WP_043034469.1	ATP-dependent RNA helicase HrpB	0.667131	0.0023578
STMAn7_06370	WP_099523652.1	putative cytosol aminopeptidase	0.667127	0.0167425
STMAn7_27540	WP_154329541.1	hypothetical protein	0.666915	0.08444
STMAn7_29650	WP_012480835.1	Allantoinase	0.66641	0.0567396
STMAn7_05160	WP_049395678.1	hypothetical protein	0.665279	0.00435214
STMAn7_04410	WP_012478959.1	hypothetical protein	0.664387	0.0508183
STMAn7_17250	WP_005412965.1	Sensor histidine kinase RegB	0.663803	0.0814233
STMAn7_37450	WP_005411134.1	ATP synthase subunit a	0.662404	0.0490599
STMAn7_27230	WP_154329514.1	hypothetical protein	0.661078	0.24097
STMAn7_33970	WP_185805895.1	hypothetical protein	0.660563	0.118684
STMAn7_30350	WP_099484383.1	hypothetical protein	0.659636	0.172716
STMAn7_16930	WP_154329348.1	Non-hemolytic phospholipase C	0.658838	0.013781
STMAn7_14140	WP_024956275.1	ATP-dependent RNA helicase DeaD	0.658269	0.128337
STMAn7_42500	#N/A	hypothetical protein	0.65821	0.204077
STMAn7_12590	WP_185805936.1	Malate:quinone oxidoreductase	0.656737	0.0725156
STMAn7_05990	WP_012479071.1	hypothetical protein	0.65655	0.0408625
STMAn7_19860	#N/A	N(4)-(Beta-N-acetylglucosaminyl)-L-asparaginase	0.65507	0.00926276
STMAn7_38100	WP_154329621.1	DNA topoisomerase 1	0.653883	0.0311248
STMAn7_02760	WP_099561486.1	hypothetical protein	0.652591	0.256434
STMAn7_09930	WP_004154591.1	hypothetical protein	0.652104	0.180571
STMAn7_13160	WP_024957469.1	hypothetical protein	0.65203	0.0391084
STMAn7_09090	WP_059033280.1	Dihydrofolate synthase/folylpolyglutamate synthase	0.650809	0.033721
STMAn7_11070	WP_033834825.1	hypothetical protein	0.650188	0.0887176
STMAn7_09040	WP_185805929.1	2-amino-3-ketobutyrate coenzyme A ligase	0.648506	0.0148736
STMAn7_22880	WP_012480319.1	hypothetical protein	0.648334	0.0901962
STMAn7_39090	WP_005411297.1	hypothetical protein	0.648034	0.176399
STMAn7_07830	WP_043035678.1	hypothetical protein	0.647986	0.0986877
STMAn7_23630	WP_049460154.1	hypothetical protein	0.64693	0.0930035
STMAn7_34880	WP_154329591.1	Formate dehydrogenase%2C cytochrome b556(fdo) subunit	0.645532	0.047881
STMAn7_02680	WP_154329153.1	hypothetical protein	0.643991	0.229604
STMAn7_05430	WP_005407927.1	Ribosomal small subunit pseudouridine synthase A	0.643169	0.0502655
STMAn7_00120	WP_049460375.1	Major cardiolipin synthase ClsA	0.642991	0.020877
STMAn7_15570	WP_005408846.1	Nicotinate-nucleotide pyrophosphorylase [carboxylating]	0.642784	0.0135069
STMAn7_06540	WP_049461009.1	hypothetical protein	0.641997	0.104768
STMAn7_04720	WP_154329203.1	hypothetical protein	0.641515	0.0464489
STMAn7_38480	WP_005411236.1	Transcriptional regulatory protein LnrK	0.641401	0.0828574
STMAn7_04710	WP_060380932.1	hypothetical protein	0.639042	0.00438596
STMAn7_09840	WP_043033722.1	hypothetical protein	0.63798	0.240143
STMAn7_21000	WP_005409552.1	Flagellar hook-basal body complex protein FliE	0.636459	0.238293
STMAn7_01820	WP_005407630.1	hypothetical protein	0.634681	0.106499
STMAn7_17430	WP_154329354.1	Lipoprotein-releasing system transmembrane protein LolC	0.634324	0.0398488
STMAn7_04350	WP_154329185.1	hypothetical protein	0.634063	0.154625
STMAn7_35570	WP_005410951.1	Trans-aconitate 2-methyltransferase	0.632597	0.19646
STMAn7_19470	#N/A	hypothetical protein	0.631281	0.103017
STMAn7_28980	WP_005410310.1	Superoxide dismutase [Mn/Fe]	0.62771	0.0362658
STMAn7_11930	WP_043034180.1	putative isomerase YddE	0.621521	0.00849023
STMAn7_34820	WP_005410876.1	Bifunctional (p)ppGpp synthase/hydrolase SpoT	0.620258	0.0515197
STMAn7_08160	WP_005408183.1	Thiol:disulfide interchange protein TlpA	0.619511	0.133138
STMAn7_39290	WP_005411315.1	S-adenosylmethionine decarboxylase proenzyme	0.617409	0.0712545
STMAn7_41950	WP_154329663.1	Nickel and cobalt resistance protein CnrA	0.617126	0.0933419
STMAn7_33190	WP_005410715.1	hypothetical protein	0.616741	0.0609289
STMAn7_02300	WP_005411939.1	Epoxyqueuosine reductase QueH	0.613766	0.0909839
STMAn7_19930	WP_154329393.1	Vitamin B12 transporter BtuB	0.613307	0.0567952
STMAn7_22080	WP_005409665.1	Spore protein SP21	0.613126	0.0865758
STMAn7_39310	WP_005411317.1	hypothetical protein	0.613006	0.0335793
STMAn7_24300	WP_154329466.1	putative type II secretion system protein HxcR	0.612389	0.259658
STMAn7_18800	WP_154329683.1	hypothetical protein	0.60902	0.204973
STMAn7_40960	WP_049397681.1	hypothetical protein	0.608722	0.147645
STMAn7_32700	WP_012481016.1	Uroporphyrinogen decarboxylase	0.607482	0.00864876
STMAn7_01870	WP_005411902.1	Ubiquinone biosynthesis accessory factor UbiJ	0.605756	0.0133719
STMAn7_33550	WP_005418511.1	Tol-Pal system protein TolB	0.605514	0.0476903
STMAn7_18020	WP_012479920.1	Pyridoxine/pyridoxal/pyridoxamine kinase	0.604464	0.0271772
STMAn7_36250	WP_049450587.1	Glutamate--cysteine ligase EgtA	0.603756	0.0468098
STMAn7_04820	WP_154329208.1	hypothetical protein	0.603361	0.207527
STMAn7_09580	WP_005412388.1	hypothetical protein	0.602539	0.205867
STMAn7_02750	WP_099561485.1	hypothetical protein	0.60218	0.253571
STMAn7_37110	WP_171039730.1	Aspartate aminotransferase	0.602108	0.0197271
STMAn7_35370	WP_099484126.1	Vitamin B12 transporter BtuB	0.601736	0.212436
STMAn7_28400	#N/A	Methionine synthase	0.596973	0.115171
STMAn7_17840	WP_099472981.1	hypothetical protein	0.596429	0.149271
STMAn7_32650	WP_005410662.1	hypothetical protein	0.594023	NA
STMAn7_29900	WP_185805957.1	IS3 family transposase ISStma2	0.592762	0.279856
STMAn7_08450	WP_154329254.1	50S ribosomal protein L1	0.592669	0.0292471
STMAn7_42750	WP_010487449.1	Ribosomal RNA large subunit methyltransferase I	0.591523	0.0422973
STMAn7_22090	WP_005409666.1	ATP-dependent zinc metalloprotease FtsH 4	0.591349	0.0727773
STMAn7_32410	WP_005410639.1	Adenylosuccinate synthetase	0.591341	0.00695496
STMAn7_33710	WP_154329576.1	hypothetical protein	0.589467	0.13294
STMAn7_09110	WP_012479253.1	hypothetical protein	0.587722	0.0137107
STMAn7_39470	WP_154329632.1	Na(+)/H(+) antiporter subunit E1	0.587524	0.138157
STMAn7_05280	WP_033833707.1	hypothetical protein	0.58701	0.198709
STMAn7_38180	WP_043034569.1	hypothetical protein	0.586135	0.157979
STMAn7_40720	WP_005411527.1	Signal transduction histidine-protein kinase BaeS	0.584189	0.0284803
STMAn7_05420	WP_154329222.1	Ribosomal RNA small subunit methyltransferase C	0.582001	0.0256451
STMAn7_07730	WP_005408141.1	Chaperone SurA	0.581963	0.00671103
STMAn7_42000	WP_099473895.1	hypothetical protein	0.581478	0.0850303
STMAn7_28570	WP_043034712.1	hypothetical protein	0.581097	0.101814
STMAn7_31470	WP_005414135.1	hypothetical protein	0.576187	0.025687
STMAn7_23390	WP_005413550.1	hypothetical protein	0.575919	0.296307
STMAn7_24450	WP_099498085.1	Maltooligosyl trehalose synthase	0.575917	0.181909
STMAn7_29390	WP_088430011.1	ATP-binding/permease protein CydD	0.575498	0.165038
STMAn7_01190	WP_154329120.1	hypothetical protein	0.575117	0.186178
STMAn7_20760	WP_005409527.1	Chemotaxis protein PomA	0.57456	0.119019
STMAn7_01090	WP_005411847.1	ATP-dependent zinc metalloprotease FtsH	0.574025	0.0221157
STMAn7_03630	WP_012478919.1	Sensor protein KdpD	0.567269	0.0435838
STMAn7_32370	WP_005410635.1	hypothetical protein	0.56595	0.196604
STMAn7_31260	WP_012480923.1	Metalloprotease TldD	0.565573	0.136254
STMAn7_10650	WP_099497687.1	hypothetical protein	0.564521	0.2936
STMAn7_03950	WP_005412014.1	hypothetical protein	0.56314	0.0221262
STMAn7_14250	WP_099481220.1	hypothetical protein	0.562889	0.173813
STMAn7_03270	WP_004137569.1	putative ABC transporter ATP-binding protein YknY	0.562575	0.238646
STMAn7_34980	WP_171974418.1	Heme chaperone HemW	0.562366	0.112155
STMAn7_03250	WP_005407726.1	hypothetical protein	0.559939	0.0831819
STMAn7_39690	WP_005411357.1	Inner membrane protein YedI	0.559794	0.0854397
STMAn7_39580	WP_012481458.1	hypothetical protein	0.559727	0.110332
STMAn7_25710	WP_012480567.1	hypothetical protein	0.559004	0.250265
STMAn7_21980	WP_005409655.1	IS110 family transposase ISMex12	0.558888	0.170312
STMAn7_11040	WP_024956088.1	Hca operon transcriptional activator HcaR	0.558811	0.160339
STMAn7_06420	WP_024958537.1	Tyrosine recombinase XerD	0.558185	0.0360396
STMAn7_20630	WP_005409512.1	Chemotaxis protein methyltransferase	0.556884	0.255529
STMAn7_40560	WP_154329647.1	Hemolysin transporter protein ShlB	0.556301	0.177416
STMAn7_03610	WP_185805986.1	Phosphoglucosamine mutase	0.556075	0.0057171
STMAn7_15880	WP_004152323.1	Tol-Pal system protein TolR	0.555948	0.197028
STMAn7_35660	WP_005410960.1	Protein-L-isoaspartate O-methyltransferase	0.555396	0.00920705
STMAn7_02800	WP_024956180.1	hypothetical protein	0.555251	0.290719
STMAn7_04840	WP_024958106.1	hypothetical protein	0.554937	0.0771723
STMAn7_41970	WP_005414908.1	hypothetical protein	0.553674	0.138348
STMAn7_22560	WP_088436492.1	1D-myo-inositol 2-acetamido-2-deoxy-alpha-D-glucopyranoside deacetylase	0.551489	0.317968
STMAn7_28070	WP_010480482.1	Aminoalkylphosphonate N-acetyltransferase	0.551216	0.051919
STMAn7_21070	WP_005413263.1	hypothetical protein	0.550518	0.310291
STMAn7_05710	WP_099484941.1	ATP-dependent RNA helicase RhlE	0.548818	0.218433
STMAn7_29270	WP_005413987.1	Cytochrome c biogenesis ATP-binding export protein CcmA	0.547449	0.0269249
STMAn7_42730	WP_099484097.1	putative amino acid permease YhdG	0.54741	0.0619581
STMAn7_38910	WP_099485024.1	hypothetical protein	0.546814	0.0557527
STMAn7_42140	WP_049460641.1	Dipeptidyl aminopeptidase BII	0.545758	0.0875662
STMAn7_29070	WP_099473671.1	Ribonuclease E	0.545301	0.0939647
STMAn7_41490	WP_005411602.1	Outer-membrane lipoprotein carrier protein	0.543292	0.238228
STMAn7_28050	WP_005410220.1	hypothetical protein	0.54282	0.0295355
STMAn7_31420	WP_005410542.1	Chaperedoxin	0.541926	0.135109
STMAn7_26810	WP_043034645.1	hypothetical protein	0.541196	0.255827
STMAn7_32740	WP_154329569.1	Sensor histidine kinase RcsC	0.541168	0.000543802
STMAn7_32060	WP_005410603.1	Elongation factor 4	0.541137	0.208504
STMAn7_39450	WP_005414705.1	Na(+)/H(+) antiporter subunit C1	0.539297	0.134477
STMAn7_17060	WP_005409046.1	Hydroxymethylpyrimidine/phosphomethylpyrimidine kinase	0.539238	0.161967
STMAn7_16480	WP_059033941.1	hypothetical protein	0.539171	0.151764
STMAn7_34860	WP_143569567.1	Formate dehydrogenase-O major subunit	0.538686	0.108887
STMAn7_32160	WP_005410613.1	hypothetical protein	0.538328	0.179084
STMAn7_20450	WP_005409493.1	Acetolactate synthase%2C catabolic	0.53592	0.0802365
STMAn7_31050	WP_043034754.1	Neutral endopeptidase	0.535639	0.143316
STMAn7_10490	#N/A	tRNA-Val(gac)	0.534935	0.280347
STMAn7_39260	WP_005414692.1	50S ribosomal protein L13	0.534114	0.0966092
STMAn7_34000	WP_004154430.1	Succinate--CoA ligase [ADP-forming] subunit beta	0.533613	0.0274747
STMAn7_24900	WP_005409936.1	hypothetical protein	0.53131	0.0431566
STMAn7_32020	WP_005410599.1	GTPase Era	0.530695	0.012049
STMAn7_12890	WP_012479448.1	hypothetical protein	0.530316	0.010323
STMAn7_10360	WP_060380412.1	Protein-glutamine gamma-glutamyltransferase	0.529501	0.138857
STMAn7_15230	WP_005408813.1	Sensor histidine kinase RcsC	0.529147	0.0899278
STMAn7_37030	WP_005411093.1	ATP-dependent protease subunit HslV	0.528763	0.153872
STMAn7_18560	WP_012479947.1	hypothetical protein	0.528169	0.1198
STMAn7_31600	WP_099485079.1	hypothetical protein	0.527737	0.0920682
STMAn7_15130	WP_049396280.1	hypothetical protein	0.525388	0.339111
STMAn7_35280	WP_099484121.1	hypothetical protein	0.525185	0.190339
STMAn7_05760	WP_004141526.1	Twitching mobility protein	0.524481	0.0838245
STMAn7_02340	WP_099497414.1	hypothetical protein	0.523852	0.201829
STMAn7_18920	WP_099524682.1	hypothetical protein	0.523717	0.0924197
STMAn7_32640	WP_154329568.1	Pyridoxine/pyridoxamine 5'-phosphate oxidase	0.519968	0.0270807
STMAn7_17080	WP_100438391.1	hypothetical protein	0.519166	0.0545935
STMAn7_05390	WP_049395665.1	Aerobic respiration control sensor protein ArcB	0.518097	0.129484
STMAn7_03380	WP_111173652.1	Putative transport protein YhhT	0.516404	0.127392
STMAn7_26930	WP_062607313.1	Blue-light-activated protein	0.516023	0.137497
STMAn7_26600	WP_154329492.1	Peptidyl-lysine N-acetyltransferase YjaB	0.51561	0.142816
STMAn7_13920	WP_005408684.1	Transcriptional regulatory protein CreB	0.513295	0.197073
STMAn7_35910	WP_099484741.1	hypothetical protein	0.512914	0.0266186
STMAn7_32610	WP_111196692.1	hypothetical protein	0.512238	0.142331
STMAn7_15000	WP_005408790.1	Phosphate transport system permease protein PstC	0.512008	0.349154
STMAn7_35260	WP_012481184.1	Adenylate kinase	0.510746	0.0277173
STMAn7_30390	WP_005410443.1	hypothetical protein	0.510728	0.0355585
STMAn7_41580	WP_005414875.1	hypothetical protein	0.509216	0.259895
STMAn7_16520	WP_005408998.1	CTP synthase	0.508994	0.0731763
STMAn7_37320	WP_024957071.1	hypothetical protein	0.506904	0.240415
STMAn7_24060	WP_049396090.1	TPR repeat-containing protein	0.503894	0.269624
STMAn7_15410	WP_005408831.1	Endoribonuclease YbeY	0.502821	0.131147
STMAn7_20260	WP_005409475.1	hypothetical protein	0.501359	0.308568
STMAn7_39720	WP_154329639.1	hypothetical protein	0.501085	0.0258003
STMAn7_01180	WP_005407546.1	hypothetical protein	0.499365	0.0695621
STMAn7_31280	WP_005410529.1	Ribonuclease G	0.498289	0.0592271
STMAn7_02670	WP_099561551.1	hypothetical protein	0.496388	0.305121
STMAn7_10970	WP_154329274.1	Pentapeptide repeat protein	0.494531	0.130266
STMAn7_36360	WP_043034019.1	hypothetical protein	0.492651	0.21016
STMAn7_14770	WP_049395927.1	hypothetical protein	0.492196	0.375054
STMAn7_33700	WP_043035113.1	hypothetical protein	0.491966	0.10469
STMAn7_33740	WP_005414284.1	putative ABC transporter ATP-binding protein YheS	0.49021	0.0393067
STMAn7_10320	WP_005408298.1	Nucleoid-associated protein YbaB	0.489881	0.189175
STMAn7_14920	WP_005408782.1	Ribonuclease T	0.487956	0.190018
STMAn7_38980	WP_099473504.1	Isocitrate dehydrogenase [NADP]	0.487196	0.0831706
STMAn7_24690	WP_043033279.1	Cyclic pyranopterin monophosphate synthase	0.486749	0.245622
STMAn7_17860	#N/A	transfer-messenger RNA%2C SsrA	0.483582	0.251738
STMAn7_10680	WP_049430174.1	hypothetical protein	0.483374	0.395407
STMAn7_07850	WP_012479204.1	Glutamine--tRNA ligase	0.483134	0.153279
STMAn7_13280	WP_099484360.1	Chaperone protein HtpG	0.482743	0.088592
STMAn7_34970	WP_005410891.1	dITP/XTP pyrophosphatase	0.482558	0.207702
STMAn7_11870	WP_005408439.1	hypothetical protein	0.481805	0.0521917
STMAn7_34070	WP_005410800.1	Type 4 prepilin-like proteins leader peptide-processing enzyme	0.481029	0.025168
STMAn7_15350	WP_005408825.1	Cobalt/magnesium transport protein CorA	0.480433	0.115463
STMAn7_10240	WP_043033707.1	hypothetical protein	0.48037	0.111921
STMAn7_42640	WP_005411710.1	Thioredoxin/glutathione peroxidase BtuE	0.479933	0.109207
STMAn7_34840	WP_005414359.1	Guanylate kinase	0.479414	0.117308
STMAn7_21800	WP_154329425.1	Phytochrome-like protein cph1	0.47894	0.169918
STMAn7_03260	WP_019338655.1	hypothetical protein	0.478558	0.23355
STMAn7_14940	WP_049395296.1	hypothetical protein	0.478049	0.325175
STMAn7_38230	WP_012481378.1	NADH dehydrogenase-like protein YjlD	0.477054	0.0420413
STMAn7_30980	WP_005410499.1	dCTP deaminase	0.476796	0.147284
STMAn7_00170	WP_059065724.1	hypothetical protein	0.475413	0.148806
STMAn7_16640	WP_005409010.1	hypothetical protein	0.475268	0.10438
STMAn7_06920	WP_043033816.1	Outer membrane usher protein FimD	0.475073	0.293531
STMAn7_42780	WP_062606444.1	Glycerophosphodiester phosphodiesterase%2C periplasmic	0.474248	0.197244
STMAn7_06490	WP_005408025.1	Type II secretion system protein F	0.47302	0.0625197
STMAn7_42130	WP_154329664.1	Sensor histidine kinase RcsC	0.472257	0.064332
STMAn7_09230	WP_005412369.1	Phosphate regulon sensor protein PhoR	0.471659	0.0790585
STMAn7_18250	WP_005409267.1	Protein adenylyltransferase SelO	0.471596	0.239894
STMAn7_20270	WP_012480065.1	hypothetical protein	0.469477	0.453708
STMAn7_15260	WP_012479655.1	Gamma-glutamylputrescine oxidoreductase	0.464799	0.144921
STMAn7_12340	WP_005408495.1	hypothetical protein	0.464184	0.200603
STMAn7_31430	WP_043034738.1	hypothetical protein	0.463938	0.239975
STMAn7_28150	WP_049460352.1	hypothetical protein	0.462488	0.10023
STMAn7_35690	WP_005414416.1	3-deoxy-D-manno-octulosonic acid transferase	0.461579	0.116239
STMAn7_36510	WP_154329600.1	hypothetical protein	0.458268	0.194531
STMAn7_09270	WP_005412372.1	hypothetical protein	0.457712	0.157546
STMAn7_07400	WP_154329243.1	2-methoxy-6-polyprenyl-1%2C4-benzoquinol methylase%2C mitochondrial	0.457508	0.0899098
STMAn7_15650	WP_088436337.1	hypothetical protein	0.456978	0.162423
STMAn7_25330	WP_099484274.1	Fe(3+) dicitrate transport protein FecA	0.45515	0.34026
STMAn7_39440	WP_154329631.1	Na(+)/H(+) antiporter subunit A	0.454564	0.163718
STMAn7_38990	WP_005411286.1	hypothetical protein	0.453622	0.295134
STMAn7_35130	WP_049460855.1	Glutamate-1-semialdehyde 2%2C1-aminomutase	0.452346	0.0949829
STMAn7_00850	#N/A	hypothetical protein	0.451931	0.343406
STMAn7_30450	WP_005410449.1	Transcription termination/antitermination protein NusA	0.449725	0.0829478
STMAn7_36960	WP_005411086.1	hypothetical protein	0.449617	0.259057
STMAn7_31770	WP_005414217.1	UTP pyrophosphatase	0.449508	0.223277
STMAn7_20390	WP_049460697.1	hypothetical protein	0.449416	0.318073
STMAn7_24430	WP_012480455.1	hypothetical protein	0.448456	0.397534
STMAn7_40860	WP_005411541.1	ATP-dependent DNA helicase DinG	0.447731	0.179806
STMAn7_00300	WP_154329112.1	hypothetical protein	0.447426	0.174678
STMAn7_40440	WP_149501650.1	Vitamin B12 transporter BtuB	0.446943	0.218966
STMAn7_15640	WP_065183371.1	putative oxidoreductase YciK	0.446935	0.161764
STMAn7_23790	WP_099474081.1	hypothetical protein	0.446659	0.402526
STMAn7_05720	WP_060380108.1	hypothetical protein	0.446295	0.0800195
STMAn7_41590	WP_043034440.1	hypothetical protein	0.446278	0.124006
STMAn7_08310	WP_185805903.1	Sensor histidine kinase RcsC	0.445861	0.259065
STMAn7_00010	WP_005411730.1	Chromosomal replication initiator protein DnaA	0.44243	0.0614876
STMAn7_17330	WP_005409072.1	Glucose-6-phosphate 1-dehydrogenase	0.442373	0.16616
STMAn7_01040	WP_099484015.1	Metalloprotease TldD	0.441615	0.11107
STMAn7_24850	WP_154329473.1	hypothetical protein	0.43818	0.250506
STMAn7_02640	#N/A	hypothetical protein	0.437741	0.204861
STMAn7_23670	WP_185805882.1	hypothetical protein	0.437426	0.383113
STMAn7_42120	WP_024957786.1	putative manganese efflux pump MntP	0.435682	0.32146
STMAn7_15930	WP_005412824.1	hypothetical protein	0.434683	0.226705
STMAn7_16370	WP_044569785.1	putative N-acetyltransferase YafP	0.434673	0.266581
STMAn7_11820	WP_043034183.1	hypothetical protein	0.434578	0.334381
STMAn7_01070	WP_099484018.1	hypothetical protein	0.434256	0.183478
STMAn7_35320	WP_043034068.1	Biopolymer transport protein ExbD	0.434053	0.411132
STMAn7_06270	WP_005408003.1	hypothetical protein	0.433869	0.10444
STMAn7_14990	WP_005408789.1	Phosphate transport system permease protein PstA	0.430858	0.419021
STMAn7_25970	WP_012480588.1	hypothetical protein	0.429527	0.434865
STMAn7_20090	WP_005409458.1	D-3-phosphoglycerate dehydrogenase	0.426969	0.100462
STMAn7_22550	WP_049452451.1	hypothetical protein	0.426953	0.423342
STMAn7_42070	WP_099485160.1	Coniferyl aldehyde dehydrogenase	0.42568	0.155857
STMAn7_34720	WP_060380230.1	hypothetical protein	0.424179	0.408714
STMAn7_19460	#N/A	hypothetical protein	0.423455	0.397869
STMAn7_32240	WP_005410621.1	hypothetical protein	0.422381	0.136405
STMAn7_16350	WP_005408982.1	UDP-N-acetyl-D-glucosamine 6-dehydrogenase	0.42201	0.0798658
STMAn7_00310	#N/A	hypothetical protein	0.419054	0.346395
STMAn7_40270	WP_099484235.1	Right origin-binding protein	0.417968	0.294567
STMAn7_20250	WP_005409474.1	Fe(2+) transporter FeoB	0.416766	0.298411
STMAn7_28500	WP_005410263.1	hypothetical protein	0.416432	0.119877
STMAn7_38240	WP_049450292.1	hypothetical protein	0.415888	0.442816
STMAn7_18090	WP_154329362.1	hypothetical protein	0.415671	0.149046
STMAn7_20930	WP_012480107.1	hypothetical protein	0.415113	0.407906
STMAn7_29940	WP_060380901.1	Ribonuclease D	0.414675	0.131353
STMAn7_38010	WP_049396411.1	Undecaprenyl phosphate-alpha-4-amino-4-deoxy-L-arabinose arabinosyl transferase	0.413131	0.223252
STMAn7_40210	WP_032954623.1	hypothetical protein	0.412796	0.423171
STMAn7_40380	WP_043034236.1	hypothetical protein	0.412783	0.390652
STMAn7_19780	WP_154329390.1	Histidine biosynthesis bifunctional protein HisB	0.412286	0.407059
STMAn7_37280	WP_099551134.1	Macrolide export protein MacA	0.412178	0.164436
STMAn7_05320	WP_005407916.1	Peptide methionine sulfoxide reductase MsrB	0.409513	0.325894
STMAn7_36150	WP_049396496.1	S-(hydroxymethyl)glutathione dehydrogenase	0.409066	0.186945
STMAn7_42410	WP_099484393.1	Hercynine oxygenase	0.407485	0.314891
STMAn7_27830	WP_099484027.1	D-aminopeptidase	0.40622	0.12515
STMAn7_35900	WP_099484740.1	Vitamin B12 transporter BtuB	0.405561	0.32819
STMAn7_14910	WP_154329324.1	hypothetical protein	0.405138	0.132008
STMAn7_06800	WP_043033981.1	Riboflavin biosynthesis protein RibD	0.404706	0.174175
STMAn7_13250	WP_099484359.1	putative signaling protein	0.403538	0.176547
STMAn7_09050	WP_185805994.1	hypothetical protein	0.402928	0.217719
STMAn7_25270	WP_154329481.1	Protein FecR	0.400878	0.443643
STMAn7_33250	WP_076739940.1	tRNA threonylcarbamoyladenosine biosynthesis protein TsaB	0.400418	0.0797866
STMAn7_38690	WP_154329626.1	hypothetical protein	0.398284	0.248218
STMAn7_09280	WP_005408261.1	Homoisocitrate dehydrogenase	0.397346	0.12606
STMAn7_30380	WP_099484385.1	Virulence protein	0.397238	0.388726
STMAn7_06100	WP_012479082.1	Electron transfer flavoprotein subunit beta	0.397142	0.158124
STMAn7_24890	WP_154329474.1	Phosphoethanolamine transferase EptA	0.396484	0.356882
STMAn7_37510	WP_005411140.1	Outer membrane protein W	0.395911	0.175399
STMAn7_32280	WP_024956945.1	Glycine dehydrogenase (decarboxylating)	0.395043	0.125126
STMAn7_07540	WP_024957309.1	Lipoprotein-releasing system ATP-binding protein LolD	0.393539	0.281968
STMAn7_11480	WP_005412504.1	hypothetical protein	0.391654	0.143908
STMAn7_16300	WP_005408925.1	hypothetical protein	0.391426	0.466763
STMAn7_00800	WP_154329118.1	Glutamate synthase [NADPH] large chain	0.390135	0.229551
STMAn7_11530	WP_043034199.1	Phosphoribosylformylglycinamidine cyclo-ligase	0.389714	0.0297457
STMAn7_38050	WP_005414604.1	hypothetical protein	0.389688	0.172657
STMAn7_23490	WP_049395962.1	hypothetical protein	0.388536	0.301531
STMAn7_21360	WP_005413280.1	tRNA-specific 2-thiouridylase MnmA	0.386948	0.10239
STMAn7_29130	WP_024956629.1	hypothetical protein	0.386813	0.154795
STMAn7_37150	WP_005411104.1	Methionine import system permease protein MetP	0.386246	0.181356
STMAn7_32980	WP_185806001.1	hypothetical protein	0.386183	0.401957
STMAn7_00450	WP_033833528.1	Alcohol dehydrogenase	0.385894	0.362126
STMAn7_07760	WP_005408144.1	Cobalamin adenosyltransferase	0.384755	0.19294
STMAn7_36470	WP_185805940.1	hypothetical protein	0.384076	0.461681
STMAn7_03230	WP_033833626.1	Protein RarD	0.384051	0.267736
STMAn7_15170	WP_062607534.1	hypothetical protein	0.383695	0.351312
STMAn7_03010	WP_099484565.1	hypothetical protein	0.383659	0.309621
STMAn7_22470	WP_049459907.1	hypothetical protein	0.383444	0.439706
STMAn7_35490	WP_005410943.1	Glycine betaine transporter BetL	0.38235	0.342992
STMAn7_24240	WP_024956497.1	hypothetical protein	0.382069	0.465573
STMAn7_37330	WP_111196812.1	Regulatory protein AtoC	0.380569	0.144116
STMAn7_00180	WP_059065726.1	hypothetical protein	0.380563	0.369304
STMAn7_38420	#N/A	Thiol:disulfide interchange protein DsbD	0.380374	0.235842
STMAn7_09870	WP_005412414.1	hypothetical protein	0.380297	0.344266
STMAn7_30780	#N/A	hypothetical protein	0.380222	0.392982
STMAn7_39080	WP_099472743.1	Lysophospholipid transporter LplT	0.379947	0.119539
STMAn7_12280	WP_099524207.1	hypothetical protein	0.37896	0.418675
STMAn7_16500	WP_005408996.1	DNA topoisomerase 4 subunit B	0.377782	0.199694
STMAn7_00350	#N/A	hypothetical protein	0.377452	0.48312
STMAn7_09780	WP_005412407.1	hypothetical protein	0.376871	0.458693
STMAn7_13630	WP_043035546.1	Arginine exporter protein ArgO	0.37464	0.461186
STMAn7_02430	WP_005407688.1	hypothetical protein	0.372127	0.220401
STMAn7_06220	WP_099484612.1	hypothetical protein	0.37189	0.386601
STMAn7_38440	WP_099485034.1	hypothetical protein	0.371727	0.38182
STMAn7_36290	WP_005411022.1	putative GTP-binding protein EngB	0.369143	0.19358
STMAn7_10200	#N/A	hypothetical protein	0.367091	0.333884
STMAn7_08210	WP_171969031.1	Beta-barrel assembly-enhancing protease	0.366156	0.152291
STMAn7_42520	WP_099484830.1	Cation efflux system protein CusC	0.36555	0.461572
STMAn7_25130	WP_154329477.1	hypothetical protein	0.364721	0.205168
STMAn7_28110	WP_060380549.1	Chromosome partition protein Smc	0.364642	0.19209
STMAn7_23970	WP_099484670.1	hypothetical protein	0.361642	0.242438
STMAn7_11900	WP_005408442.1	hypothetical protein	0.361317	0.332077
STMAn7_22540	WP_049450692.1	hypothetical protein	0.359582	0.505561
STMAn7_33260	WP_043033640.1	putative ATP-dependent DNA helicase YoaA	0.358238	0.176432
STMAn7_29840	WP_062606511.1	DNA mismatch repair protein MutL	0.358195	0.232039
STMAn7_08230	WP_005408190.1	4-diphosphocytidyl-2-C-methyl-D-erythritol kinase	0.357673	0.381792
STMAn7_37830	WP_088431974.1	HTH-type transcriptional regulator NimR	0.355252	0.307913
STMAn7_19360	WP_154329387.1	hypothetical protein	0.35414	0.301348
STMAn7_17900	WP_005409233.1	hypothetical protein	0.354074	0.346523
STMAn7_20150	#N/A	Multidrug resistance protein MexA	0.353101	0.25518
STMAn7_14650	WP_049395930.1	Succinyl-diaminopimelate desuccinylase	0.350962	0.13587
STMAn7_32510	WP_099484596.1	Alpha-2-macroglobulin	0.350874	0.157387
STMAn7_09990	WP_005412421.1	hypothetical protein	0.350695	0.350168
STMAn7_14660	#N/A	hypothetical protein	0.350555	0.507383
STMAn7_30250	WP_012480872.1	hypothetical protein	0.35033	0.382975
STMAn7_10220	WP_012479274.1	Lipopolysaccharide core heptosyltransferase RfaQ	0.346988	0.223394
STMAn7_04160	WP_005407802.1	DNA primase	0.346666	0.259541
STMAn7_38930	WP_049395367.1	Isocitrate dehydrogenase kinase/phosphatase	0.345567	0.114793
STMAn7_19420	WP_076738975.1	hypothetical protein	0.343197	0.223095
STMAn7_08130	WP_005408180.1	hypothetical protein	0.343184	0.476522
STMAn7_22990	WP_049450730.1	putative enoyl-CoA hydratase 1	0.340951	0.355278
STMAn7_00380	WP_043035284.1	Aspartate aminotransferase	0.340015	0.0507595
STMAn7_13290	WP_099484361.1	hypothetical protein	0.336511	0.264658
STMAn7_30670	WP_154329561.1	Inner membrane protein YejM	0.336008	0.153999
STMAn7_32670	WP_012481014.1	Shikimate kinase 1	0.33522	0.440295
STMAn7_35580	WP_099483928.1	3-isopropylmalate dehydratase large subunit	0.332616	0.442802
STMAn7_02090	WP_049452942.1	hypothetical protein	0.331946	0.520917
STMAn7_04830	WP_154329209.1	hypothetical protein	0.331309	0.372361
STMAn7_39510	WP_005411337.1	hypothetical protein	0.328656	0.119961
STMAn7_13610	WP_099484373.1	hypothetical protein	0.32672	0.185542
STMAn7_35160	WP_049459223.1	Succinylornithine transaminase	0.325955	0.158204
STMAn7_17540	WP_004153175.1	Ferredoxin	0.323553	0.391293
STMAn7_16460	WP_004152833.1	hypothetical protein	0.32339	0.37384
STMAn7_22520	WP_032966806.1	hypothetical protein	0.322796	0.509465
STMAn7_19440	#N/A	hypothetical protein	0.322522	0.548353
STMAn7_22260	WP_154329432.1	Aldehyde oxidoreductase molybdenum-binding subunit PaoC	0.321157	0.256505
STMAn7_35450	WP_049429948.1	hypothetical protein	0.320051	0.51979
STMAn7_35760	WP_005410971.1	NADP-dependent malic enzyme	0.319531	0.342731
STMAn7_10880	WP_111173606.1	hypothetical protein	0.318351	0.535122
STMAn7_28530	WP_033833950.1	hypothetical protein	0.317865	0.228618
STMAn7_07700	WP_005412297.1	Protein ApaG	0.317052	0.244382
STMAn7_03480	WP_019337639.1	Transcriptional regulatory protein RcsB	0.316858	0.45043
STMAn7_19400	WP_139338711.1	hypothetical protein	0.316853	0.498111
STMAn7_26000	WP_099480120.1	Protein ImuB	0.314647	0.392153
STMAn7_37700	WP_005414565.1	hypothetical protein	0.314348	0.372299
STMAn7_34660	WP_012481141.1	hypothetical protein	0.314167	0.301456
STMAn7_19310	WP_076738967.1	hypothetical protein	0.313896	0.644675
STMAn7_42010	WP_005411652.1	putative chromosome-partitioning protein ParB	0.313672	0.0965928
STMAn7_08970	WP_154329256.1	hypothetical protein	0.313229	0.287873
STMAn7_09100	WP_111174099.1	Cell division protein DedD	0.312563	0.360412
STMAn7_33070	WP_005410703.1	Inner membrane protein YbbJ	0.312494	0.253348
STMAn7_01210	WP_024956253.1	Undecaprenyl-diphosphatase	0.311866	0.404804
STMAn7_25880	WP_154329486.1	Cocaine esterase	0.310782	0.333023
STMAn7_15910	WP_154329341.1	3-deoxy-manno-octulosonate cytidylyltransferase	0.309616	0.391154
STMAn7_02740	WP_154329158.1	hypothetical protein	0.30946	0.548401
STMAn7_13130	WP_100438002.1	D-lactate dehydrogenase	0.308953	0.287362
STMAn7_15990	WP_060380151.1	Cation efflux system protein CusC	0.308524	0.335184
STMAn7_06900	WP_043033817.1	hypothetical protein	0.306755	0.56024
STMAn7_06440	WP_049418527.1	hypothetical protein	0.305923	0.498484
STMAn7_09960	WP_157178715.1	hypothetical protein	0.305467	0.355566
STMAn7_35560	WP_185805890.1	2-isopropylmalate synthase	0.304865	0.492485
STMAn7_33510	WP_012481067.1	7-cyano-7-deazaguanine synthase	0.304283	0.294608
STMAn7_27570	WP_154329544.1	hypothetical protein	0.303988	0.554926
STMAn7_23950	WP_099484669.1	Transcriptional regulatory protein BasR	0.302905	0.326376
STMAn7_41800	WP_049417909.1	hypothetical protein	0.302247	0.492214
STMAn7_05440	WP_012479030.1	Phosphorylated carbohydrates phosphatase	0.302094	0.438724
STMAn7_31400	WP_012480931.1	Leucine--tRNA ligase	0.30195	0.322551
STMAn7_00940	WP_049395469.1	ATP-dependent RNA helicase DbpA	0.301634	0.240309
STMAn7_09700	WP_005412400.1	hypothetical protein	0.301366	0.506505
STMAn7_19480	#N/A	hypothetical protein	0.299838	0.56439
STMAn7_34730	WP_060380231.1	CFA/I fimbrial subunit E	0.297289	0.565075
STMAn7_16490	WP_012479721.1	Spermidine N(1)-acetyltransferase	0.2953	0.450588
STMAn7_09150	WP_154329259.1	hypothetical protein	0.292595	0.456637
STMAn7_02570	WP_099561573.1	hypothetical protein	0.2921	0.567235
STMAn7_36820	WP_185805985.1	Peptidoglycan glycosyltransferase MrdB	0.291646	0.440553
STMAn7_17960	WP_005409239.1	Heat-inducible transcription repressor HrcA	0.290854	0.424229
STMAn7_02450	WP_012478814.1	hypothetical protein	0.290532	0.398604
STMAn7_36720	WP_099484075.1	hypothetical protein	0.289458	0.278419
STMAn7_18990	WP_005409343.1	Putative monooxygenase MoxC	0.289231	0.545905
STMAn7_37660	WP_049396437.1	hypothetical protein	0.288805	0.48982
STMAn7_24440	WP_033835070.1	Glycogen operon protein GlgX	0.288402	0.448896
STMAn7_35740	WP_099483938.1	hypothetical protein	0.287774	0.3807
STMAn7_26710	WP_065429352.1	hypothetical protein	0.286891	0.510301
STMAn7_27390	WP_154329526.1	hypothetical protein	0.286343	0.566595
STMAn7_28960	WP_024956638.1	Di-/tripeptide transporter	0.285998	0.500505
STMAn7_13260	WP_185805984.1	DNA repair protein RadA	0.285271	0.477222
STMAn7_27440	WP_154329531.1	DNA primase TraC	0.284266	0.567089
STMAn7_16550	WP_076739964.1	hypothetical protein	0.284226	0.386557
STMAn7_42440	WP_043035333.1	putative membrane transporter protein YfcA	0.281531	0.395596
STMAn7_41640	WP_158229703.1	hypothetical protein	0.281197	0.402347
STMAn7_21050	WP_005413261.1	Oxygen regulatory protein NreC	0.281171	0.316148
STMAn7_23370	WP_076740035.1	hypothetical protein	0.280983	0.347769
STMAn7_03970	WP_033834987.1	Outer membrane protein P1	0.280774	0.425373
STMAn7_10010	WP_005412423.1	hypothetical protein	0.280021	0.493551
STMAn7_08070	WP_005412324.1	NAD(P) transhydrogenase subunit beta	0.279901	0.371025
STMAn7_15750	WP_005408863.1	UvrABC system protein B	0.27951	0.448337
STMAn7_17740	WP_005409113.1	Antibiotic efflux pump outer membrane protein ArpC	0.279097	0.507774
STMAn7_23560	WP_062607165.1	hypothetical protein	0.279082	0.339302
STMAn7_31100	WP_076739739.1	hypothetical protein	0.278312	0.451653
STMAn7_37890	WP_111188971.1	hypothetical protein	0.275679	0.3903
STMAn7_23460	WP_049395964.1	hypothetical protein	0.275597	0.566346
STMAn7_00020	WP_005411731.1	Beta sliding clamp	0.274943	0.235396
STMAn7_25920	WP_185805907.1	hypothetical protein	0.274369	0.437938
STMAn7_04090	WP_024958179.1	hypothetical protein	0.274251	0.462254
STMAn7_14970	WP_005408787.1	Phosphate-specific transport system accessory protein PhoU	0.273464	0.590354
STMAn7_12530	WP_005408513.1	Phosphoribosyl-dephospho-CoA transferase	0.272896	0.540541
STMAn7_39900	WP_043034266.1	hypothetical protein	0.272361	0.523393
STMAn7_16560	WP_005409002.1	Enolase	0.272311	0.155894
STMAn7_06820	WP_043033821.1	hypothetical protein	0.271783	0.345128
STMAn7_09390	WP_062607694.1	hypothetical protein	0.27085	0.562565
STMAn7_22580	WP_005409705.1	hypothetical protein	0.27083	0.598046
STMAn7_32360	WP_044570698.1	hypothetical protein	0.269614	0.61173
STMAn7_38200	WP_111188972.1	Primosomal protein N'	0.26861	0.165794
STMAn7_28270	WP_099484299.1	hypothetical protein	0.268311	0.398755
STMAn7_17530	WP_005409092.1	hypothetical protein	0.268265	0.283865
STMAn7_13840	WP_099484379.1	Endonuclease V	0.267508	0.473881
STMAn7_38860	WP_005414664.1	Cell division protein FtsX	0.267248	0.498849
STMAn7_41160	WP_049397674.1	2-dehydropantoate 2-reductase	0.266521	0.313585
STMAn7_37290	WP_005411118.1	putative ABC transporter ATP-binding protein YknY	0.266348	0.529159
STMAn7_29880	WP_033834693.1	Epoxyqueuosine reductase	0.263431	0.443563
STMAn7_08440	WP_004145248.1	50S ribosomal protein L11	0.263042	0.377537
STMAn7_34990	WP_043034084.1	hypothetical protein	0.261256	0.237861
STMAn7_09630	WP_005412393.1	hypothetical protein	0.259883	0.534471
STMAn7_23450	WP_185805881.1	General stress protein 39	0.259809	0.61356
STMAn7_18490	WP_005413043.1	UDP-N-acetyl-alpha-D-glucosamine C6 dehydratase	0.259492	0.400018
STMAn7_12900	WP_005412623.1	Acyl-CoA thioesterase 2	0.25794	0.156188
STMAn7_09240	WP_005408258.1	Phosphate regulon transcriptional regulatory protein PhoB	0.257261	0.366005
STMAn7_37230	WP_005411112.1	N-(2-amino-2-carboxyethyl)-L-glutamate synthase	0.25355	0.301342
STMAn7_10150	WP_134945407.1	hypothetical protein	0.252331	0.437294
STMAn7_03430	WP_033833595.1	hypothetical protein	0.251664	0.426632
STMAn7_31900	WP_012480965.1	hypothetical protein	0.251438	0.62118
STMAn7_41180	WP_043034484.1	3'-5' ssDNA/RNA exonuclease TatD	0.250747	0.444492
STMAn7_36870	WP_154329610.1	Cell shape-determining protein MreB	0.249424	0.148377
STMAn7_05630	WP_059036178.1	Adaptive-response sensory-kinase SasA	0.24939	0.467489
STMAn7_04970	WP_185805996.1	D-serine/D-alanine/glycine transporter	0.249082	0.475156
STMAn7_15050	WP_099605697.1	hypothetical protein	0.248633	0.541095
STMAn7_05660	WP_005412151.1	Putative asparagine synthetase [glutamine-hydrolyzing]	0.245123	0.552245
STMAn7_22110	WP_005409668.1	ATP-dependent Clp protease ATP-binding subunit ClpC	0.244157	0.468392
STMAn7_29790	WP_065183458.1	Glutamyl-Q tRNA(Asp) synthetase	0.243515	0.452354
STMAn7_34710	WP_185805972.1	hypothetical protein	0.242733	0.485682
STMAn7_31200	WP_180863549.1	tRNA(Ile)-lysidine synthase	0.241804	0.516446
STMAn7_08340	WP_043033760.1	Vitamin B12 transporter BtuB	0.23894	0.547499
STMAn7_07630	WP_185805931.1	hypothetical protein	0.238511	0.434652
STMAn7_24810	WP_111687374.1	hypothetical protein	0.238382	0.669192
STMAn7_31180	WP_033835316.1	hypothetical protein	0.238167	0.429672
STMAn7_31290	WP_065183444.1	dTTP/UTP pyrophosphatase	0.237569	0.281257
STMAn7_36750	WP_099484073.1	Octanoyltransferase	0.23748	0.464939
STMAn7_10050	WP_049460497.1	Lon protease	0.237215	0.501901
STMAn7_16650	WP_005409011.1	Murein hydrolase activator NlpD	0.235825	0.374003
STMAn7_06670	WP_154329234.1	UDP-N-acetylglucosamine 2-epimerase	0.234888	0.505324
STMAn7_09600	WP_005412390.1	hypothetical protein	0.234106	0.662776
STMAn7_01930	WP_005411908.1	tRNA 5-hydroxyuridine methyltransferase	0.233856	0.307944
STMAn7_18790	WP_154329377.1	hypothetical protein	0.233214	0.515722
STMAn7_22810	WP_044571384.1	hypothetical protein	0.233137	0.552044
STMAn7_22770	WP_181453519.1	Arsenical pump membrane protein	0.233088	0.414111
STMAn7_23030	WP_049460000.1	Quinone reductase	0.232048	0.525813
STMAn7_04810	WP_076739368.1	hypothetical protein	0.229923	0.605092
STMAn7_29360	WP_059034820.1	Serine O-succinyltransferase	0.229425	0.383858
STMAn7_24250	WP_171956704.1	hypothetical protein	0.229075	0.62742
STMAn7_23200	WP_154329452.1	hypothetical protein	0.2289	0.546137
STMAn7_09810	WP_005412408.1	hypothetical protein	0.228672	0.651976
STMAn7_01320	WP_099485239.1	hypothetical protein	0.228355	0.498892
STMAn7_21020	WP_154329411.1	Anaerobic nitric oxide reductase transcription regulator NorR	0.228302	0.59107
STMAn7_15160	WP_024958724.1	hypothetical protein	0.228247	0.471558
STMAn7_04060	WP_005407792.1	Cytochrome c oxidase assembly protein CtaG	0.226116	0.597538
STMAn7_06400	WP_060380336.1	hypothetical protein	0.225473	0.584998
STMAn7_04380	WP_012478956.1	hypothetical protein	0.224136	0.580261
STMAn7_41340	WP_154329657.1	Putative aminoacrylate hydrolase RutD	0.223689	0.531083
STMAn7_41230	WP_099485136.1	hypothetical protein	0.223212	0.346993
STMAn7_13860	WP_154329307.1	hypothetical protein	0.223096	0.558087
STMAn7_09850	WP_005412412.1	hypothetical protein	0.222625	0.488795
STMAn7_31740	#N/A	IS3 family transposase ISStma2	0.221081	0.571492
STMAn7_01860	WP_154329136.1	D-alanine--D-alanine ligase A	0.220388	0.533615
STMAn7_16810	WP_099485103.1	Alanine--tRNA ligase	0.219866	0.268546
STMAn7_09610	WP_005412391.1	hypothetical protein	0.21867	0.676339
STMAn7_07640	WP_033834745.1	hypothetical protein	0.218594	0.378787
STMAn7_41280	WP_099485137.1	NADH dehydrogenase	0.218267	0.528942
STMAn7_07320	WP_154329239.1	Phosphoenolpyruvate carboxylase	0.217255	0.541821
STMAn7_33380	WP_043035090.1	ATP-dependent DNA helicase RecQ	0.216053	0.444382
STMAn7_24420	WP_014037422.1	Inner membrane protein YgaZ	0.21499	0.597578
STMAn7_22380	WP_185805988.1	Cytochrome b6-f complex iron-sulfur subunit	0.2149	0.602421
STMAn7_02200	WP_005407668.1	Ribonucleoside-diphosphate reductase 1 subunit alpha	0.214252	0.53386
STMAn7_17800	WP_049397841.1	Transcriptional activator protein LasR	0.214231	0.571545
STMAn7_27030	#N/A	ATP-dependent DNA helicase Rep	0.213819	0.461393
STMAn7_29610	WP_005410371.1	Cysteine--tRNA ligase	0.212852	0.532138
STMAn7_01850	WP_005407633.1	hypothetical protein	0.212494	0.661718
STMAn7_22390	WP_005413467.1	hypothetical protein	0.212296	0.682809
STMAn7_34140	WP_005410807.1	Ribosomal protein S6--L-glutamate ligase	0.212187	0.46625
STMAn7_13300	WP_099484362.1	hypothetical protein	0.211243	0.622484
STMAn7_01600	WP_005411880.1	hypothetical protein	0.211226	0.549213
STMAn7_02560	WP_154329150.1	hypothetical protein	0.210024	0.679632
STMAn7_22490	WP_012480287.1	hypothetical protein	0.209943	0.6509
STMAn7_22790	WP_005409726.1	Riboflavin transport system permease protein RibX	0.209876	0.584443
STMAn7_04870	WP_012478993.1	hypothetical protein	0.209491	0.669788
STMAn7_27990	WP_021202746.1	hypothetical protein	0.207863	0.409617
STMAn7_24340	WP_032966855.1	hypothetical protein	0.207403	0.685527
STMAn7_41840	WP_099485155.1	hypothetical protein	0.20678	0.44989
STMAn7_27280	WP_062167826.1	hypothetical protein	0.203683	0.560425
STMAn7_25770	WP_099483926.1	CDP-diacylglycerol pyrophosphatase	0.199544	0.48817
STMAn7_02700	WP_024956190.1	hypothetical protein	0.199277	0.750325
STMAn7_06500	WP_012479112.1	Type II secretion system protein G	0.198743	0.456329
STMAn7_02950	WP_004136763.1	Virulence transcriptional regulatory protein PhoP	0.197548	0.385497
STMAn7_06430	WP_024958538.1	Thiol:disulfide interchange protein DsbC	0.197332	0.498332
STMAn7_14230	WP_099485266.1	Putative multidrug export ATP-binding/permease protein	0.197309	0.384372
STMAn7_11580	WP_099596944.1	N-acetylmuramate/N-acetylglucosamine kinase	0.196143	0.529631
STMAn7_40280	WP_099484236.1	hypothetical protein	0.194049	0.527394
STMAn7_04780	WP_154329207.1	Non-haem bromoperoxidase BPO-A2	0.19348	0.679506
STMAn7_12400	WP_154329285.1	hypothetical protein	0.193124	0.701358
STMAn7_06210	WP_099484611.1	hypothetical protein	0.193112	0.541146
STMAn7_37910	WP_005411179.1	RNA polymerase sigma factor RpoD	0.192755	0.58309
STMAn7_21080	WP_005409561.1	Flagellar secretion chaperone FliS	0.192147	0.665978
STMAn7_01740	WP_005411892.1	Electron transfer flavoprotein-ubiquinone oxidoreductase	0.189902	0.447974
STMAn7_07210	WP_060380070.1	hypothetical protein	0.188901	0.595112
STMAn7_09620	WP_032961803.1	hypothetical protein	0.187014	0.743632
STMAn7_40240	WP_099484232.1	hercynylcysteine sulfoxide lyase	0.186911	0.504914
STMAn7_01700	WP_005407619.1	hypothetical protein	0.186075	0.633556
STMAn7_05450	WP_012479031.1	3-oxoacyl-[acyl-carrier-protein] synthase 1	0.183925	0.606202
STMAn7_15280	WP_060379949.1	Gamma-glutamylputrescine synthetase PuuA	0.182683	0.494274
STMAn7_28120	WP_005410227.1	50S ribosomal protein L9	0.181694	0.573461
STMAn7_11050	WP_024956087.1	HTH-type transcriptional regulator PgrR	0.181495	0.637431
STMAn7_36480	WP_044570878.1	hypothetical protein	0.179841	0.601096
STMAn7_30820	WP_099484890.1	hypothetical protein	0.179287	0.358011
STMAn7_06810	WP_080334763.1	hypothetical protein	0.179227	0.704771
STMAn7_36110	WP_099484748.1	hypothetical protein	0.178859	0.738486
STMAn7_28450	WP_005413927.1	hypothetical protein	0.178004	0.275787
STMAn7_16540	WP_099485086.1	hypothetical protein	0.177963	0.524878
STMAn7_18890	WP_049459930.1	Oleate hydratase	0.175675	0.680512
STMAn7_23980	WP_154329460.1	hypothetical protein	0.172991	0.742193
STMAn7_25240	WP_185805979.1	Osmo-dependent choline transporter BetT2	0.172061	0.574355
STMAn7_10480	WP_154329266.1	3-oxoacyl-[acyl-carrier-protein] synthase 2	0.171883	0.443216
STMAn7_29430	#N/A	tRNA-Pro(cgg)	0.171858	0.667494
STMAn7_21640	WP_154329685.1	Sensor histidine kinase RcsC	0.171053	0.641428
STMAn7_01390	WP_012478735.1	Superoxide dismutase-like protein YojM	0.170856	0.514988
STMAn7_22630	WP_005409710.1	hypothetical protein	0.170599	0.737461
STMAn7_02860	WP_180863508.1	hypothetical protein	0.170414	0.734475
STMAn7_13470	WP_005408604.1	hypothetical protein	0.170311	0.70469
STMAn7_09030	WP_005412356.1	hypothetical protein	0.170159	0.577043
STMAn7_07610	WP_049395379.1	Inner membrane transport protein YdhP	0.169836	0.697338
STMAn7_15490	WP_076739107.1	Membrane-bound lytic murein transglycosylase F	0.168712	0.47768
STMAn7_18300	WP_024958284.1	ABC transporter ATP-binding protein uup	0.168502	0.548173
STMAn7_02720	WP_154329156.1	hypothetical protein	0.168111	0.740837
STMAn7_28080	WP_180863455.1	DNA ligase	0.166732	0.419713
STMAn7_07590	WP_005408126.1	Diacylglycerol kinase	0.165354	0.620413
STMAn7_35220	WP_076739719.1	hypothetical protein	0.163941	0.634686
STMAn7_08910	WP_012479243.1	Acetyl-coenzyme A synthetase	0.162933	0.712302
STMAn7_24290	WP_043033313.1	Type II secretion system protein F	0.162499	0.739557
STMAn7_25820	WP_059034693.1	L-lactate dehydrogenase	0.161879	0.667051
STMAn7_38370	WP_005411225.1	hypothetical protein	0.159615	0.622025
STMAn7_24360	WP_043033307.1	hypothetical protein	0.158771	0.91273
STMAn7_06170	WP_076739444.1	Phosphomannomutase/phosphoglucomutase	0.156679	0.579715
STMAn7_06870	WP_012479139.1	Transcription antitermination protein NusB	0.156564	0.596476
STMAn7_17620	WP_032966030.1	hypothetical protein	0.155849	0.68392
STMAn7_17370	WP_005409076.1	Succinate dehydrogenase cytochrome b556 subunit	0.155467	0.455266
STMAn7_17670	WP_005409106.1	Outer membrane protein A	0.155184	0.654364
STMAn7_32520	WP_099484597.1	2-methylcitrate dehydratase	0.154982	0.566368
STMAn7_02590	WP_032963111.1	hypothetical protein	0.154874	0.75861
STMAn7_21230	WP_005409576.1	Flagellar basal body rod protein FlgB	0.153995	0.76606
STMAn7_37160	WP_005411105.1	Methionine import ATP-binding protein MetN	0.153546	0.462577
STMAn7_42770	WP_185805888.1	hypothetical protein	0.153171	0.637031
STMAn7_25990	WP_005413787.1	hypothetical protein	0.151875	0.66707
STMAn7_02770	WP_154329159.1	hypothetical protein	0.150052	0.771787
STMAn7_31490	WP_099484055.1	hypothetical protein	0.148761	0.677878
STMAn7_17170	WP_032965757.1	Poly(A) polymerase I	0.146688	0.471919
STMAn7_13970	WP_043035684.1	Glutamate--tRNA ligase	0.143303	0.614328
STMAn7_17890	WP_005409232.1	Persistence and stress-resistance toxin PasT	0.142595	0.665721
STMAn7_40660	WP_099485115.1	L-threo-3-hydroxyaspartate ammonia-lyase	0.142252	0.706386
STMAn7_34680	WP_060380570.1	Penicillin-binding protein 1A	0.142097	0.675751
STMAn7_17850	WP_133050682.1	hypothetical protein	0.140168	0.661405
STMAn7_08540	WP_005408208.1	30S ribosomal protein S10	0.139686	0.668228
STMAn7_18270	WP_012479936.1	ATP-dependent RNA helicase DbpA	0.139508	0.655712
STMAn7_11420	WP_099484942.1	3-deoxy-D-manno-octulosonate 8-phosphate phosphatase KdsC	0.138179	0.579074
STMAn7_28280	WP_099484298.1	hypothetical protein	0.136041	0.511114
STMAn7_15800	WP_154329337.1	hypothetical protein	0.135546	0.75142
STMAn7_28090	WP_099484303.1	Histidinol-phosphate aminotransferase	0.134829	0.576185
STMAn7_23690	WP_032966056.1	Metallo-beta-lactamase L1 type 3	0.133263	0.734171
STMAn7_07960	WP_060380825.1	putative MFS-type transporter EfpA	0.13207	0.719042
STMAn7_35540	#N/A	hypothetical protein	0.131925	0.919583
STMAn7_10950	WP_099474362.1	Inner membrane protein YbjJ	0.131808	0.782572
STMAn7_20210	WP_099484312.1	3-hydroxy-3-isohexenylglutaryl-CoA/hydroxy-methylglutaryl-CoA lyase	0.131635	0.731682
STMAn7_17710	WP_005409110.1	Efflux pump periplasmic linker BepF	0.131518	0.757358
STMAn7_15120	WP_049396278.1	Ribosomal RNA large subunit methyltransferase K/L	0.131426	0.581359
STMAn7_09980	WP_154267700.1	hypothetical protein	0.131236	0.869779
STMAn7_11770	WP_005408429.1	hypothetical protein	0.130737	0.698743
STMAn7_27100	WP_154329500.1	hypothetical protein	0.130356	0.788084
STMAn7_09720	WP_005412402.1	hypothetical protein	0.13003	0.743584
STMAn7_19870	#N/A	hypothetical protein	0.12985	0.81559
STMAn7_04040	WP_005407790.1	Cytochrome c oxidase subunit 1	0.1288	0.760659
STMAn7_41910	WP_005414901.1	RutC family protein YjgH	0.128721	0.810564
STMAn7_14120	WP_099485273.1	Ubiquinone hydroxylase UbiM	0.12847	0.757623
STMAn7_00660	WP_185805884.1	ATP-dependent DNA helicase Rep	0.123467	0.575748
STMAn7_32150	WP_099484535.1	Pyruvate/proton symporter BtsT	0.123367	0.710492
STMAn7_00210	WP_154329673.1	hypothetical protein	0.122684	0.743244
STMAn7_33320	WP_043035703.1	hypothetical protein	0.122675	0.571971
STMAn7_00840	WP_185805975.1	3-phenylpropionate-dihydrodiol/cinnamic acid-dihydrodiol dehydrogenase	0.121919	0.794832
STMAn7_21370	WP_005409590.1	Phosphatase NudJ	0.121321	0.714062
STMAn7_10000	WP_005412422.1	hypothetical protein	0.120724	0.927044
STMAn7_17730	WP_005409112.1	3-alpha-hydroxycholanate dehydrogenase (NADP(+))	0.119983	0.810503
STMAn7_23400	WP_005413551.1	hypothetical protein	0.119477	0.700584
STMAn7_09750	WP_004154577.1	hypothetical protein	0.119306	0.940041
STMAn7_26090	#N/A	hypothetical protein	0.118071	0.965873
STMAn7_32990	WP_005414242.1	hypothetical protein	0.118027	0.769075
STMAn7_08460	WP_005408203.1	50S ribosomal protein L10	0.117106	0.733119
STMAn7_36050	WP_014038449.1	hypothetical protein	0.116268	0.814884
STMAn7_09860	#N/A	hypothetical protein	0.115159	0.845436
STMAn7_28830	WP_005410296.1	Fumarate hydratase class I%2C aerobic	0.114691	0.744029
STMAn7_22290	#N/A	hypothetical protein	0.114378	0.824783
STMAn7_32920	WP_005410687.1	33 kDa chaperonin	0.11381	0.734492
STMAn7_35120	WP_049460853.1	Thiamine-phosphate synthase	0.113294	0.62319
STMAn7_27720	WP_005410184.1	hypothetical protein	0.112107	0.711147
STMAn7_36380	WP_180863432.1	hypothetical protein	0.112021	NA
STMAn7_15290	WP_005408819.1	Putrescine-binding periplasmic protein SpuD	0.11161	0.60162
STMAn7_20510	WP_005409500.1	NAD/NADP-dependent betaine aldehyde dehydrogenase	0.110653	0.826636
STMAn7_42200	WP_012481649.1	Glycine--tRNA ligase alpha subunit	0.110346	0.666875
STMAn7_00390	WP_088611038.1	Metal-pseudopaline receptor CntO	0.110049	0.720031
STMAn7_11170	WP_005408369.1	Twitching mobility protein	0.1098	0.664827
STMAn7_06710	WP_062607816.1	hypothetical protein	0.109347	0.747381
STMAn7_30950	WP_005410496.1	Carboxymethylenebutenolidase	0.109157	0.750415
STMAn7_27670	WP_005410179.1	hypothetical protein	0.108304	0.646663
STMAn7_22920	WP_012480323.1	2-hydroxypropyl-CoM lyase	0.108022	0.83487
STMAn7_00040	WP_005411733.1	DNA gyrase subunit B	0.106669	0.678594
STMAn7_01370	WP_099472779.1	DNA-binding transcriptional regulator NtrC	0.106275	0.748234
STMAn7_02730	WP_154329157.1	hypothetical protein	0.105732	0.882057
STMAn7_33890	WP_005410783.1	Trehalose-6-phosphate phosphatase	0.105642	0.809379
STMAn7_11720	WP_012479362.1	PKHD-type hydroxylase	0.104311	0.805796
STMAn7_10940	WP_099474364.1	hypothetical protein	0.103942	0.829922
STMAn7_18570	WP_154329367.1	Cytoskeleton protein RodZ	0.101815	0.6546
STMAn7_26520	WP_005410098.1	Phosphoenolpyruvate synthase	0.101699	0.696463
STMAn7_07180	WP_005408087.1	hypothetical protein	0.10127	0.764909
STMAn7_02150	WP_005407662.1	hypothetical protein	0.101213	0.810571
STMAn7_39150	WP_005411303.1	hypothetical protein	0.0996486	0.727187
STMAn7_03350	WP_154329173.1	Catalase-related peroxidase	0.0988279	0.778937
STMAn7_39020	WP_012481426.1	N-acetylcysteine deacetylase	0.0984742	0.656868
STMAn7_20420	WP_014037064.1	Peptide chain release factor RF2	0.0974446	0.756328
STMAn7_36390	WP_099484753.1	Vitamin B12 transporter BtuB	0.0963243	0.769377
STMAn7_40220	WP_049395335.1	hypothetical protein	0.0954699	0.85133
STMAn7_25560	WP_099484284.1	Non-heme chloroperoxidase	0.0950244	0.843594
STMAn7_21960	#N/A	IS3 family transposase ISStma5	0.0948171	0.836863
STMAn7_15810	WP_005408867.1	hypothetical protein	0.0946269	0.853007
STMAn7_05540	WP_072167748.1	Putative phosphoserine phosphatase 2	0.0938772	0.728094
STMAn7_02500	WP_154329146.1	hypothetical protein	0.0935021	0.84379
STMAn7_00500	WP_005411782.1	Leucine-responsive regulatory protein	0.0933456	0.828269
STMAn7_33600	WP_005410754.1	Holliday junction ATP-dependent DNA helicase RuvB	0.0932208	0.625353
STMAn7_21510	WP_185805918.1	Replication-associated recombination protein A	0.0931003	0.767549
STMAn7_38920	WP_043034296.1	hypothetical protein	0.0927837	0.700196
STMAn7_33000	WP_171956642.1	hypothetical protein	0.0927033	0.690653
STMAn7_33680	WP_005414279.1	Aspartate--tRNA(Asp/Asn) ligase	0.0918613	0.789652
STMAn7_29910	#N/A	IS3 family transposase ISStma2	0.0912996	0.827078
STMAn7_04510	WP_005407836.1	putative malonic semialdehyde reductase RutE	0.0907401	0.813197
[truncated: 2,244 more rows]

## Sheet: K279a+Verticilatin
Table S2:	Regulated genes of Stenotrophomonas maltophilia K279a after treatment with verticilatin.
Locu-tag	Annotation	log2 fold-change	pvalue
SMLT_RS00250	integrase arm-type DNA-binding domain-containing protein	NA	NA
SMLT_RS22415	AlpA family phage regulatory protein	NA	NA
SMLT_RS00255	hypothetical protein	NA	NA
SMLT_RS00260	ogr/Delta-like zinc finger family protein	NA	NA
SMLT_RS00265	hypothetical protein	NA	NA
SMLT_RS00270	hypothetical protein	NA	NA
SMLT_RS00275	hypothetical protein	NA	NA
SMLT_RS00280	toprim domain-containing protein	NA	NA
SMLT_RS00285	DUF927 domain-containing protein	NA	NA
SMLT_RS00290	hypothetical protein	NA	NA
SMLT_RS00295	phage portal protein	NA	NA
SMLT_RS00300	XRE family transcriptional regulator	NA	NA
SMLT_RS00305	type II toxin-antitoxin system RelE/ParE family toxin	NA	NA
SMLT_RS01430	GpE family phage tail protein	NA	NA
SMLT_RS04745	tRNA-Leu	NA	NA
SMLT_RS23315	hypothetical protein	NA	NA
SMLT_RS09375	tRNA-Met	NA	NA
SMLT_RS19810	tRNA-Ile	NA	NA
SMLT_RS07865	hypothetical protein	7.40541	2.01465e-49
SMLT_RS07870	MipA/OmpV family protein	6.47191	1.88131e-174
SMLT_RS01695	TonB-dependent receptor	5.8175	1.639e-22
SMLT_RS18610	TonB-dependent receptor	5.17218	4.03375e-35
SMLT_RS19360	multidrug efflux RND transporter outer membrane subunit SmeF	4.9146	2.83535e-22
SMLT_RS16925	DegQ family serine endoprotease	4.87632	1.52881e-30
SMLT_RS19365	multidrug efflux RND transporter permease subunit SmeE	4.78306	1.52613e-27
SMLT_RS20760	hypothetical protein	4.77353	3.34632e-07
SMLT_RS01910	potassium-transporting ATPase subunit KdpB	4.74654	1.91117e-48
SMLT_RS05055	phage tail assembly protein	4.70914	6.76064e-10
SMLT_RS05070	hypothetical protein	4.63803	1.94265e-07
SMLT_RS22120	ATP-binding protein	4.59594	2.02443e-21
SMLT_RS12215	carbohydrate porin	4.58129	6.1883e-27
SMLT_RS12545	hypothetical protein	4.56092	1.06048e-24
SMLT_RS08980	hypothetical protein	4.529	0.000247089
SMLT_RS01905	potassium-transporting ATPase subunit KdpC	4.41269	1.05242e-25
SMLT_RS01915	potassium-transporting ATPase subunit KdpA	4.36988	6.69757e-23
SMLT_RS13995	lysine decarboxylase	4.36678	2.66318e-49
SMLT_RS05060	phage major tail tube protein	4.32117	6.71784e-10
SMLT_RS18700	efflux RND transporter permease subunit	4.31217	1.78014e-86
SMLT_RS09895	3-hydroxyacyl-CoA dehydrogenase/enoyl-CoA hydratase family protein	4.25638	3.18689e-35
SMLT_RS22130	DUF3375 domain-containing protein	4.17461	7.78438e-18
SMLT_RS09890	acetyl-CoA C-acyltransferase	4.13795	1.76477e-50
SMLT_RS19385	ATP-dependent protease ATPase subunit HslU	4.12872	2.60566e-16
SMLT_RS02055	bifunctional proline dehydrogenase/L-glutamate gamma-semialdehyde dehydrogenase PutA	4.09802	1.05209e-15
SMLT_RS19625	outer membrane beta-barrel protein	4.08441	1.08844e-22
SMLT_RS04505	malate dehydrogenase	4.07249	2.34717e-51
SMLT_RS02565	hypothetical protein	4.01354	3.10232e-11
SMLT_RS16395	TonB-dependent receptor	3.9897	7.9318e-14
SMLT_RS10150	MBL fold metallo-hydrolase	3.96163	2.29559e-19
SMLT_RS02570	hypothetical protein	3.94638	1.00065e-11
SMLT_RS15140	SlyX family protein	3.91579	1.46521e-16
SMLT_RS12210	PTS fructose transporter subunit IIBC	3.89218	3.76235e-39
SMLT_RS15495	TonB-dependent receptor	3.87594	5.37856e-40
SMLT_RS02575	hypothetical protein	3.82872	7.19988e-10
SMLT_RS05080	phage tail protein I	3.7878	4.75049e-06
SMLT_RS09485	hypothetical protein	3.78053	3.97013e-10
SMLT_RS21195	multidrug efflux RND transporter permease subunit SmeB	3.77806	8.02159e-18
SMLT_RS05075	tail fiber domain-containing protein	3.75641	3.57333e-11
SMLT_RS20060	chaperonin GroEL	3.70761	3.72372e-11
SMLT_RS11275	DUF3857 domain-containing protein	3.70254	1.48738e-21
SMLT_RS12540	membrane protein	3.68403	1.75734e-40
SMLT_RS03005	NAD-dependent epimerase/dehydratase family protein	3.64675	2.11147e-28
SMLT_RS09015	head decoration protein	3.61661	0.00013399
SMLT_RS16150	NADH-quinone oxidoreductase subunit L	3.5935	9.3047e-34
SMLT_RS03595	UDP-N-acetylmuramate--L-alanine ligase	3.57561	1.50713e-23
SMLT_RS00860	Ax21 family protein	3.57163	8.82689e-15
SMLT_RS04510	RluA family pseudouridine synthase	3.56626	9.86852e-20
SMLT_RS04320	elongation factor Tu	3.55095	7.55839e-38
SMLT_RS13990	cation diffusion facilitator family transporter	3.52311	8.77067e-26
SMLT_RS21200	multidrug efflux RND transporter periplasmic adaptor subunit SmeA	3.48086	1.75028e-10
SMLT_RS15225	dihydrolipoyl dehydrogenase	3.46503	5.82023e-35
SMLT_RS04315	elongation factor G	3.45412	4.0239e-26
SMLT_RS01255	3-hydroxyisobutyrate dehydrogenase	3.43665	2.52696e-16
SMLT_RS05085	baseplate J/gp47 family protein	3.43203	1.19e-06
SMLT_RS02250	EF-hand domain-containing protein	3.43089	3.46046e-24
SMLT_RS16145	NADH-quinone oxidoreductase subunit M	3.42154	3.80786e-30
SMLT_RS09715	protein translocase subunit SecD	3.39073	1.99651e-18
SMLT_RS22125	DUF4194 domain-containing protein	3.37331	3.1339e-12
SMLT_RS12200	phosphoenolpyruvate--protein phosphotransferase	3.34919	5.54953e-31
SMLT_RS02995	GtrA family protein	3.3467	2.38038e-08
SMLT_RS19755	TonB-dependent receptor	3.34515	5.99198e-05
SMLT_RS19655	DUF481 domain-containing protein	3.32294	4.58711e-90
SMLT_RS19370	multidrug efflux RND transporter periplasmic adaptor subunit SmeD	3.32104	5.72885e-27
SMLT_RS16155	NADH-quinone oxidoreductase subunit NuoK	3.30313	6.69067e-22
SMLT_RS18175	VWA domain-containing protein	3.27695	2.15025e-22
SMLT_RS12205	1-phosphofructokinase family hexose kinase	3.27294	3.28153e-29
SMLT_RS18180	DUF4381 family protein	3.26824	5.47844e-16
SMLT_RS03580	phospho-N-acetylmuramoyl-pentapeptide-transferase	3.23764	2.53905e-55
SMLT_RS00145	hypothetical protein	3.22421	4.7588e-08
SMLT_RS05105	hypothetical protein	3.21754	0.00260312
SMLT_RS16160	NADH-quinone oxidoreductase subunit J	3.20952	2.31981e-36
SMLT_RS15095	multidrug efflux RND transporter permease subunit	3.20928	2.62535e-34
SMLT_RS18115	OmpW family protein	3.18274	2.40228e-09
SMLT_RS08535	PhoH family protein	3.17468	2.01271e-21
SMLT_RS07185	outer membrane protein assembly factor BamA	3.16297	2.21558e-29
SMLT_RS18460	azurin	3.16053	3.67748e-27
SMLT_RS19260	lipid A deacylase LpxR family protein	3.14499	8.39256e-29
SMLT_RS18170	VWA domain-containing protein	3.14304	2.44521e-17
SMLT_RS15135	DUF2058 family protein	3.13893	6.19373e-17
SMLT_RS01815	Ax21 family protein	3.11792	2.17054e-10
SMLT_RS20065	co-chaperone GroES	3.10719	8.21576e-10
SMLT_RS05065	phage tail sheath subtilisin-like domain-containing protein	3.10026	1.156e-07
SMLT_RS01055	3-dehydroquinate dehydratase	3.09055	3.6058e-11
SMLT_RS01235	CoA-acylating methylmalonate-semialdehyde dehydrogenase	3.08351	2.28172e-12
SMLT_RS09900	TetR family transcriptional regulator	3.08	2.893e-29
SMLT_RS19265	D-alanyl-D-alanine carboxypeptidase	3.07878	2.28475e-59
SMLT_RS00800	NAD(P)-dependent glycerol-3-phosphate dehydrogenase	3.07565	6.15189e-26
SMLT_RS20860	hypothetical protein	3.07182	2.35063e-10
SMLT_RS16140	NADH-quinone oxidoreductase subunit NuoN	3.06897	3.14846e-22
SMLT_RS14000	arginine/agmatine antiporter	3.03641	1.05832e-23
SMLT_RS16175	NADH-quinone oxidoreductase subunit G	3.03525	1.76778e-25
SMLT_RS06095	DUF423 domain-containing protein	3.02299	9.9185e-11
SMLT_RS16165	NADH-quinone oxidoreductase subunit NuoI	3.02026	1.69705e-30
SMLT_RS09490	hypothetical protein	3.01176	1.05301e-09
SMLT_RS15475	carbohydrate ABC transporter permease	2.99565	7.71505e-28
SMLT_RS06055	hypothetical protein	2.9886	2.91453e-20
SMLT_RS06605	ribosome maturation factor RimM	2.98305	1.66429e-26
SMLT_RS09720	protein translocase subunit SecF	2.96704	1.84806e-35
SMLT_RS03735	hypothetical protein	2.96268	7.18731e-14
SMLT_RS04490	translational GTPase TypA	2.95805	1.13405e-22
SMLT_RS06610	tRNA (guanosine(37)-N1)-methyltransferase TrmD	2.9573	1.15797e-22
SMLT_RS09395	hypothetical protein	2.9542	0.000196254
SMLT_RS19690	DUF2628 domain-containing protein	2.94988	1.64465e-15
SMLT_RS08685	succinate dehydrogenase iron-sulfur subunit	2.9392	8.22867e-28
SMLT_RS13165	ATP-binding cassette domain-containing protein	2.93359	7.38983e-13
SMLT_RS16170	NADH-quinone oxidoreductase subunit NuoH	2.91977	7.0843e-32
SMLT_RS14455	AAA family ATPase	2.91749	4.32122e-44
SMLT_RS07130	polyhydroxyalkanoate depolymerase	2.9154	1.08954e-27
SMLT_RS02970	hypothetical protein	2.91529	4.7746e-33
SMLT_RS04190	aminoacyl-tRNA hydrolase	2.90221	1.51689e-13
SMLT_RS06540	cytochrome o ubiquinol oxidase subunit I	2.87916	2.41758e-20
SMLT_RS05225	GFA family protein	2.87866	6.00645e-22
SMLT_RS05045	phage tail protein	2.86236	1.58749e-05
SMLT_RS19390	ATP-dependent protease subunit HslV	2.86045	2.6812e-15
SMLT_RS03750	hypothetical protein	2.84844	2.20652e-10
SMLT_RS20670	hypothetical protein	2.8374	8.84567e-14
SMLT_RS06780	hypothetical protein	2.83569	8.20963e-20
SMLT_RS06060	cell division topological specificity factor MinE	2.81339	2.09445e-18
SMLT_RS08455	c-type cytochrome	2.81127	6.61445e-11
SMLT_RS03605	cell division protein FtsQ/DivIB	2.79541	1.01433e-34
SMLT_RS04450	DNA-directed RNA polymerase subunit alpha	2.7943	2.8094e-45
SMLT_RS03000	NAD(P)/FAD-dependent oxidoreductase	2.77811	1.26415e-18
SMLT_RS17685	Holliday junction branch migration protein RuvA	2.77146	2.20209e-43
SMLT_RS03610	cell division protein FtsA	2.75801	8.73503e-39
SMLT_RS21190	multidrug efflux transporter outer membrane subunit SmeC	2.75006	5.90193e-11
SMLT_RS03600	D-alanine--D-alanine ligase	2.74353	1.3183e-34
SMLT_RS04440	30S ribosomal protein S11	2.74283	6.15352e-20
SMLT_RS10220	DMT family transporter	2.74224	1.18911e-10
SMLT_RS21610	tryptophan 7-halogenase	2.74202	2.6316e-16
SMLT_RS08690	succinate dehydrogenase assembly factor 2	2.7354	7.14525e-07
SMLT_RS22205	STAS domain-containing protein	2.73112	1.26864e-19
SMLT_RS02940	ABC transporter permease	2.72947	5.0408e-43
SMLT_RS06880	HD domain-containing protein	2.72527	8.04352e-07
SMLT_RS10795	bifunctional aconitate hydratase 2/2-methylisocitrate dehydratase	2.71194	1.04659e-11
SMLT_RS03915	LPS-assembly protein LptD	2.71007	5.0883e-20
SMLT_RS03100	dTDP-4-dehydrorhamnose reductase	2.7044	2.3366e-27
SMLT_RS19040	endonuclease/exonuclease/phosphatase family protein	2.699	1.78112e-37
SMLT_RS02170	glycoside hydrolase family 3 C-terminal domain-containing protein	2.6804	3.92163e-20
SMLT_RS04430	preprotein translocase subunit SecY	2.68009	3.812e-28
SMLT_RS06820	sensor histidine kinase	2.66148	1.69439e-12
SMLT_RS08680	succinate dehydrogenase flavoprotein subunit	2.66031	1.84608e-25
SMLT_RS17870	succinate--CoA ligase subunit alpha	2.65872	2.72472e-31
SMLT_RS05050	phage tail tape measure protein	2.65767	2.34716e-06
SMLT_RS04420	50S ribosomal protein L30	2.65749	3.82717e-14
SMLT_RS05670	hypothetical protein	2.64803	8.90786e-24
SMLT_RS07225	elongation factor Ts	2.64496	9.60505e-21
SMLT_RS15740	MFS transporter	2.64261	2.66682e-13
SMLT_RS15480	sugar ABC transporter permease	2.63363	7.18899e-19
SMLT_RS18615	helix-turn-helix transcriptional regulator	2.62369	1.91304e-19
SMLT_RS08720	A/G-specific adenine glycosylase	2.62344	8.93479e-10
SMLT_RS04455	50S ribosomal protein L17	2.62071	7.1157e-34
SMLT_RS08460	cytochrome c	2.61351	5.51571e-09
SMLT_RS05420	UDP-N-acetylglucosamine 1-carboxyvinyltransferase	2.60825	6.63292e-25
SMLT_RS18165	BatD family protein	2.60584	8.0262e-14
SMLT_RS01900	sensor histidine kinase KdpD	2.59986	7.58941e-22
SMLT_RS04385	50S ribosomal protein L24	2.59856	6.2734e-24
SMLT_RS01245	enoyl-CoA hydratase	2.59221	1.47422e-10
SMLT_RS22210	VacJ family lipoprotein	2.59174	1.56042e-41
SMLT_RS05480	nucleotidyltransferase family protein	2.58821	9.03074e-11
SMLT_RS22215	glutathione peroxidase	2.58774	2.13201e-33
SMLT_RS02945	ABC transporter ATP-binding protein	2.5852	9.29968e-46
SMLT_RS15230	hypothetical protein	2.58435	2.34478e-06
SMLT_RS18265	citrate synthase	2.56744	3.88916e-30
SMLT_RS15145	UDP-glucose/GDP-mannose dehydrogenase family protein	2.55992	1.99302e-47
SMLT_RS19565	F0F1 ATP synthase subunit beta	2.55113	1.17446e-14
SMLT_RS13340	HAMP domain-containing histidine kinase	2.5498	5.32827e-10
SMLT_RS18055	DUF2946 domain-containing protein	2.54667	6.64011e-15
SMLT_RS04340	50S ribosomal protein L23	2.54593	7.99535e-15
SMLT_RS10770	BCCT family transporter	2.54537	1.93413e-12
SMLT_RS07340	multidrug efflux MFS transporter permease subunit EmrB	2.54339	2.89384e-12
SMLT_RS19570	F0F1 ATP synthase subunit gamma	2.54155	5.12831e-20
SMLT_RS05425	hypothetical protein	2.53596	7.23218e-21
SMLT_RS03730	glycosyltransferase family 2 protein	2.53563	8.86285e-18
SMLT_RS03585	putative lipid II flippase FtsW	2.534	5.1184e-29
SMLT_RS04165	lipoprotein localization protein LolB	2.53221	5.86546e-25
SMLT_RS15890	TonB-dependent receptor	2.53163	3.05232e-13
SMLT_RS19680	glucans biosynthesis glucosyltransferase MdoH	2.53151	5.66776e-13
SMLT_RS16180	NADH-quinone oxidoreductase subunit NuoF	2.53027	2.57786e-28
SMLT_RS13190	NarK/NasA family nitrate transporter	2.53023	3.71093e-11
SMLT_RS09005	hypothetical protein	2.5291	0.00829744
SMLT_RS02560	hypothetical protein	2.50424	2.21635e-06
SMLT_RS06785	GNAT family N-acetyltransferase	2.49819	3.59236e-17
SMLT_RS03570	UDP-N-acetylmuramoyl-L-alanyl-D-glutamate--2,6-diaminopimelate ligase	2.49333	1.1281e-22
SMLT_RS06065	septum site-determining protein MinD	2.49145	5.57182e-50
SMLT_RS05090	GPW/gp25 family protein	2.49059	0.00241503
SMLT_RS03575	UDP-N-acetylmuramoyl-tripeptide--D-alanyl-D-alanine ligase	2.4893	5.06853e-23
SMLT_RS07570	bacteriohemerythrin	2.48099	2.60946e-08
SMLT_RS04185	50S ribosomal protein L25/general stress protein Ctc	2.47484	4.70295e-21
SMLT_RS04435	30S ribosomal protein S13	2.47238	2.53644e-18
SMLT_RS11685	copper-translocating P-type ATPase	2.47187	5.08369e-12
SMLT_RS05390	LPS export ABC transporter ATP-binding protein	2.46894	2.27959e-35
SMLT_RS16465	peptidylprolyl isomerase	2.46213	5.86006e-25
SMLT_RS18185	DUF58 domain-containing protein	2.45964	3.96636e-14
SMLT_RS09635	molecular chaperone DnaJ	2.44878	3.59285e-13
SMLT_RS08130	hypothetical protein	2.44799	2.49417e-10
SMLT_RS18075	hypothetical protein	2.44797	6.20215e-23
SMLT_RS16185	NADH-quinone oxidoreductase subunit NuoE	2.44442	4.38404e-26
SMLT_RS15465	endonuclease/exonuclease/phosphatase family protein	2.44194	1.12556e-16
SMLT_RS09415	hypothetical protein	2.4367	4.50212e-05
SMLT_RS16850	S-methyl-5'-thioinosine phosphorylase	2.43468	1.25127e-21
SMLT_RS01250	enoyl-CoA hydratase/isomerase family protein	2.43413	8.88455e-08
SMLT_RS15615	thiol reductant ABC exporter subunit CydC	2.42178	9.78369e-11
SMLT_RS18085	pyruvate kinase	2.41509	1.89402e-15
SMLT_RS03040	multidrug transporter	2.4141	2.91047e-10
SMLT_RS05675	UDP-N-acetylmuramoyl-L-alanine--D-glutamate ligase	2.4136	4.25942e-08
SMLT_RS17185	methylisocitrate lyase	2.41157	4.38103e-28
SMLT_RS03635	preprotein translocase subunit SecA	2.40395	1.24285e-17
SMLT_RS16250	phosphoglucosamine mutase	2.39961	1.59046e-14
SMLT_RS00110	hypothetical protein	2.39748	8.80299e-13
SMLT_RS08715	oxidative damage protection protein	2.39195	4.12312e-07
SMLT_RS15220	dihydrolipoyllysine-residue succinyltransferase	2.3918	9.53537e-18
SMLT_RS04740	hypothetical protein	2.38938	1.02827e-13
SMLT_RS07065	bifunctional glucose-1-phosphatase/inositol phosphatase	2.38661	2.49975e-22
SMLT_RS15050	FAD-dependent monooxygenase	2.38449	8.968e-20
SMLT_RS02950	CatB-related O-acetyltransferase	2.38449	4.24835e-28
SMLT_RS20675	2-oxo acid dehydrogenase subunit E2	2.38329	7.2696e-12
SMLT_RS01240	acyl-CoA dehydrogenase family protein	2.38223	5.20338e-07
SMLT_RS03010	class I SAM-dependent methyltransferase	2.3764	6.47776e-23
SMLT_RS16190	NADH-quinone oxidoreductase subunit D	2.36858	3.33778e-31
SMLT_RS03090	glucose-1-phosphate thymidylyltransferase RfbA	2.36821	2.45878e-24
SMLT_RS08555	hypothetical protein	2.36695	5.7371e-32
SMLT_RS00795	protein-export chaperone SecB	2.36378	1.49482e-30
SMLT_RS04445	30S ribosomal protein S4	2.36168	1.94402e-23
SMLT_RS23010	zinc-dependent alcohol dehydrogenase	2.36071	6.1296e-07
SMLT_RS03095	dTDP-4-dehydrorhamnose 3,5-epimerase	2.35575	3.28613e-17
SMLT_RS15500	LacI family DNA-binding transcriptional regulator	2.35546	1.41088e-22
SMLT_RS03590	undecaprenyldiphospho-muramoylpentapeptide beta-N-acetylglucosaminyltransferase	2.35368	2.903e-26
SMLT_RS21625	acyl-CoA thioesterase	2.34806	5.65228e-09
SMLT_RS15485	sugar ABC transporter substrate-binding protein	2.34785	1.97263e-28
SMLT_RS09010	major capsid protein	2.34264	6.90619e-07
SMLT_RS01300	sensor histidine kinase	2.33459	9.78931e-09
SMLT_RS16930	sigma-E factor negative regulatory protein	2.32989	3.80553e-19
SMLT_RS15685	hypothetical protein	2.32112	0.00155827
SMLT_RS04395	30S ribosomal protein S14	2.31931	6.32894e-17
SMLT_RS04170	4-(cytidine 5'-diphospho)-2-C-methyl-D-erythritol kinase	2.31852	1.35945e-40
SMLT_RS04325	30S ribosomal protein S10	2.31707	1.35691e-20
SMLT_RS22300	membrane protein insertase YidC	2.31672	2.44135e-08
SMLT_RS17680	KUP/HAK/KT family potassium transporter	2.31359	2.58054e-29
SMLT_RS04040	N-formylglutamate amidohydrolase	2.30665	7.41909e-27
SMLT_RS10600	elongation factor P-like protein YeiP	2.30367	3.55172e-29
SMLT_RS15405	MFS transporter	2.29972	2.41379e-16
SMLT_RS17525	penicillin-binding protein 1B	2.29836	1.48298e-14
SMLT_RS15340	fumarate hydratase	2.29494	1.4044e-17
SMLT_RS03035	glycosyltransferase family 2 protein	2.29352	3.68388e-21
SMLT_RS06170	hypothetical protein	2.2922	5.88324e-07
SMLT_RS03965	membrane protein	2.28548	2.45116e-09
SMLT_RS09825	N-acetyltransferase	2.27434	1.07151e-18
SMLT_RS10740	response regulator	2.27295	1.72061e-16
SMLT_RS17110	protease modulator HflC	2.27216	1.33487e-30
SMLT_RS07360	sulfite exporter TauE/SafE family protein	2.26836	2.69526e-05
SMLT_RS04160	tetratricopeptide repeat protein	2.25996	1.00567e-23
SMLT_RS09020	S49 family peptidase	2.25479	3.25851e-06
SMLT_RS04590	S46 family peptidase	2.25371	1.39891e-10
SMLT_RS17175	Fe/S-dependent 2-methylisocitrate dehydratase AcnD	2.25204	9.05982e-14
SMLT_RS04285	50S ribosomal protein L10	2.2481	3.94099e-26
SMLT_RS07925	excinuclease ABC subunit UvrC	2.24469	3.22691e-16
SMLT_RS20190	acetyl-CoA carboxylase biotin carboxylase subunit	2.24437	1.55855e-12
SMLT_RS18720	TolC family outer membrane protein	2.24343	1.12038e-46
SMLT_RS16195	NADH-quinone oxidoreductase subunit C	2.24009	5.60756e-26
SMLT_RS00210	aspartate/tyrosine/aromatic aminotransferase	2.2387	5.88371e-39
SMLT_RS05440	phosphoribosylglycinamide formyltransferase	2.2365	8.14025e-09
SMLT_RS19575	F0F1 ATP synthase subunit alpha	2.2364	9.76256e-15
SMLT_RS09410	hypothetical protein	2.23579	0.000127746
SMLT_RS03030	hypothetical protein	2.23558	4.02216e-17
SMLT_RS15630	cytochrome d ubiquinol oxidase subunit II	2.23493	7.49346e-15
SMLT_RS02955	class I SAM-dependent methyltransferase	2.23314	1.06055e-17
SMLT_RS02965	glycosyl transferase	2.23291	3.51467e-31
SMLT_RS21260	glutathionylspermidine synthase family protein	2.23003	3.00529e-09
SMLT_RS02270	acetyl-CoA hydrolase/transferase family protein	2.22957	6.69034e-41
SMLT_RS21600	beta-ketoacyl-[acyl-carrier-protein] synthase family protein	2.22849	1.07534e-10
SMLT_RS03710	methionine adenosyltransferase	2.22831	9.27069e-31
SMLT_RS01865	arginine--tRNA ligase	2.22589	2.96833e-09
SMLT_RS17215	pyridoxamine 5'-phosphate oxidase	2.21475	4.93679e-10
SMLT_RS06070	septum site-determining protein MinC	2.21026	1.9047e-16
SMLT_RS15370	M3 family metallopeptidase	2.20805	3.71565e-09
SMLT_RS19475	M3 family metallopeptidase	2.19912	7.95736e-11
SMLT_RS15235	hypothetical protein	2.1965	7.73168e-05
SMLT_RS17690	crossover junction endodeoxyribonuclease RuvC	2.19518	1.14865e-14
SMLT_RS04330	50S ribosomal protein L3	2.19358	4.41907e-20
SMLT_RS09000	hypothetical protein	2.19194	0.00308918
SMLT_RS02865	phasin family protein	2.18752	1.94624e-07
SMLT_RS00055	biopolymer transporter ExbD	2.17501	2.03589e-13
SMLT_RS22170	exodeoxyribonuclease V subunit alpha	2.17262	2.35742e-12
SMLT_RS09470	hypothetical protein	2.16874	2.75423e-08
SMLT_RS14810	urocanate hydratase	2.16799	5.73429e-12
SMLT_RS09820	TraB/GumN family protein	2.16713	8.92198e-18
SMLT_RS20525	anthranilate phosphoribosyltransferase	2.16528	1.44824e-05
SMLT_RS04365	50S ribosomal protein L16	2.16214	5.18444e-11
SMLT_RS15470	discoidin domain-containing protein	2.15966	9.12962e-18
SMLT_RS01940	MFS transporter	2.14123	2.30682e-15
SMLT_RS09495	hypothetical protein	2.14035	5.30155e-06
SMLT_RS03025	UbiA family prenyltransferase	2.13947	5.64014e-09
SMLT_RS08215	inorganic phosphate transporter	2.13824	6.1444e-15
SMLT_RS03235	hypothetical protein	2.12909	7.1289e-14
SMLT_RS06790	aminotransferase class III-fold pyridoxal phosphate-dependent enzyme	2.12739	1.82031e-09
SMLT_RS03355	fimbrial protein	2.12504	4.70307e-06
SMLT_RS17100	adenylosuccinate synthase	2.12395	5.23053e-23
SMLT_RS04355	50S ribosomal protein L22	2.12239	1.25109e-10
SMLT_RS16640	DUF885 family protein	2.1207	4.25558e-18
SMLT_RS08590	pantoate--beta-alanine ligase	2.12014	1.39645e-19
SMLT_RS09935	ribosome biogenesis GTPase Der	2.11761	1.18895e-21
SMLT_RS07335	multidrug efflux MFS transporter periplasmic adaptor subunit EmrA	2.11696	1.4017e-11
SMLT_RS04345	50S ribosomal protein L2	2.11208	1.54212e-16
SMLT_RS16405	peptidase	2.11052	2.14615e-10
SMLT_RS03085	dTDP-glucose 4,6-dehydratase	2.1059	1.46173e-26
SMLT_RS00460	recombination-associated protein RdgC	2.10583	9.47914e-18
SMLT_RS11245	translation initiation factor IF-1	2.10489	4.28407e-11
SMLT_RS22255	suppressor of fused domain protein	2.10377	1.34418e-13
SMLT_RS05445	DUF2238 domain-containing protein	2.09913	9.93884e-09
SMLT_RS02205	MurR/RpiR family transcriptional regulator	2.09911	2.03499e-09
SMLT_RS16920	elongation factor 4	2.09884	7.06766e-15
SMLT_RS04310	30S ribosomal protein S7	2.09766	6.67573e-21
SMLT_RS09380	hypothetical protein	2.09195	0.0137074
SMLT_RS15625	cytochrome ubiquinol oxidase subunit I	2.0911	3.5759e-09
SMLT_RS17195	hypothetical protein	2.09101	2.28636e-09
SMLT_RS17875	ADP-forming succinate--CoA ligase subunit beta	2.08802	8.77471e-28
SMLT_RS22635	modification methylase	2.08746	3.65653e-16
SMLT_RS06180	excinuclease ABC subunit UvrA	2.08268	1.73874e-11
SMLT_RS08705	lipoprotein-releasing ABC transporter ATP-binding protein LolD	2.08135	2.48519e-20
SMLT_RS16515	metalloprotease PmbA	2.07229	1.3438e-07
SMLT_RS04300	DNA-directed RNA polymerase subunit beta'	2.07209	5.71654e-17
SMLT_RS00150	hypothetical protein	2.06647	0.000107864
SMLT_RS04335	50S ribosomal protein L4	2.06626	1.96033e-21
SMLT_RS02030	S41 family peptidase	2.06257	8.3784e-27
SMLT_RS18160	dicarboxylate/amino acid:cation symporter	2.05939	7.87537e-21
SMLT_RS04265	preprotein translocase subunit SecE	2.05927	8.79221e-20
SMLT_RS08640	phosphogluconate dehydratase	2.05785	8.22799e-24
SMLT_RS20370	efflux RND transporter periplasmic adaptor subunit	2.05722	1.14359e-16
SMLT_RS07495	FKBP-type peptidyl-prolyl cis-trans isomerase	2.05591	1.00832e-26
SMLT_RS06545	cytochrome o ubiquinol oxidase subunit III	2.05538	1.33117e-13
SMLT_RS13515	ribonucleotide-diphosphate reductase subunit beta	2.05489	0.000345652
SMLT_RS13180	helix-turn-helix domain-containing protein	2.04996	1.5344e-11
SMLT_RS09755	cold-shock protein	2.03926	7.49244e-12
SMLT_RS04290	50S ribosomal protein L7/L12	2.03593	2.04623e-17
SMLT_RS01775	hypothetical protein	2.0358	4.44819e-11
SMLT_RS08470	MFS transporter	2.0351	2.42401e-11
SMLT_RS09140	ATP-binding protein	2.03414	1.79506e-05
SMLT_RS09530	hypothetical protein	2.03152	1.27038e-06
SMLT_RS07640	DUF4105 domain-containing protein	2.03066	9.26974e-11
SMLT_RS04000	nucleoside diphosphate kinase regulator	2.03056	6.49045e-25
SMLT_RS07745	carboxylating nicotinate-nucleotide diphosphorylase	2.0286	6.43706e-22
SMLT_RS15940	acyl-CoA dehydrogenase C-terminal domain-containing protein	2.02725	8.65753e-09
SMLT_RS15000	30S ribosomal protein S6	2.02551	9.5685e-14
SMLT_RS08735	molecular chaperone HtpG	2.02387	9.33462e-07
SMLT_RS06570	tetratricopeptide repeat protein	2.0208	5.27542e-13
SMLT_RS03220	leucyl aminopeptidase	2.01769	9.8356e-10
SMLT_RS03015	SDR family oxidoreductase	2.01638	1.72015e-12
SMLT_RS04390	50S ribosomal protein L5	2.01311	2.24626e-13
SMLT_RS13215	nitrate reductase subunit alpha	2.01304	2.09794e-10
SMLT_RS10565	DUF4105 domain-containing protein	2.01147	3.71404e-05
SMLT_RS11280	outer membrane lipoprotein chaperone LolA	2.01061	1.46519e-10
SMLT_RS01935	exodeoxyribonuclease III	2.00903	2.50954e-40
SMLT_RS09025	phage portal protein	2.00844	0.000393352
SMLT_RS04350	30S ribosomal protein S19	2.00411	1.24586e-12
SMLT_RS22195	outer membrane lipid asymmetry maintenance protein MlaD	1.99164	1.05715e-20
SMLT_RS02755	beta-ketoacyl-ACP synthase I	1.99119	1.60971e-14
SMLT_RS14990	50S ribosomal protein L9	1.99119	2.08677e-22
SMLT_RS16935	RNA polymerase sigma factor RpoE	1.99092	4.09281e-09
SMLT_RS14995	30S ribosomal protein S18	1.99074	9.00717e-13
SMLT_RS11430	response regulator	1.98644	2.181e-12
SMLT_RS19505	glutamine--fructose-6-phosphate transaminase (isomerizing)	1.98411	2.13059e-27
SMLT_RS20650	dihydroorotate dehydrogenase	1.98333	1.76479e-08
SMLT_RS09810	efflux RND transporter permease subunit	1.97989	1.38455e-10
SMLT_RS18050	TonB-dependent copper receptor	1.97637	0.000594217
SMLT_RS20495	quaternary ammonium compound efflux SMR transporter SugE	1.97597	1.32632e-07
SMLT_RS04985	3-oxoacyl-ACP reductase FabG	1.97425	3.72545e-18
SMLT_RS19315	carbohydrate kinase family protein	1.97305	3.61314e-18
SMLT_RS15055	exodeoxyribonuclease I	1.97265	1.64389e-16
SMLT_RS04360	30S ribosomal protein S3	1.97183	5.78824e-14
SMLT_RS22305	ribonuclease P protein component	1.97056	9.31985e-11
SMLT_RS21340	TIGR00645 family protein	1.9669	2.21301e-11
SMLT_RS13205	nitrate reductase molybdenum cofactor assembly chaperone	1.96679	3.37373e-10
SMLT_RS19035	thiol:disulfide interchange protein DsbA/DsbL	1.96276	2.09827e-27
SMLT_RS18705	efflux RND transporter periplasmic adaptor subunit	1.95842	4.85644e-29
SMLT_RS03565	cell division protein	1.95729	1.24628e-16
SMLT_RS03880	dihydrofolate reductase	1.95227	1.90232e-10
SMLT_RS05630	DUF1439 domain-containing protein	1.95136	6.8396e-18
SMLT_RS08985	hypothetical protein	1.95084	0.0135843
SMLT_RS20080	thioredoxin family protein	1.94951	2.4287e-12
SMLT_RS15215	2-oxoglutarate dehydrogenase E1 component	1.94884	6.8005e-22
SMLT_RS20345	NADP-dependent isocitrate dehydrogenase	1.94432	3.36597e-11
SMLT_RS20765	arginine decarboxylase	1.94279	2.30643e-13
SMLT_RS22200	ABC transporter substrate-binding protein	1.9425	6.20341e-15
SMLT_RS21965	glycine--tRNA ligase subunit beta	1.94201	6.99196e-09
SMLT_RS17925	HAMP domain-containing histidine kinase	1.94163	2.66177e-11
SMLT_RS19585	F0F1 ATP synthase subunit B	1.94126	1.4772e-15
SMLT_RS20530	aminodeoxychorismate/anthranilate synthase component II	1.94039	0.000141028
SMLT_RS23190	hypothetical protein	1.93886	5.67479e-10
SMLT_RS20660	pyruvate dehydrogenase (acetyl-transferring) E1 component subunit alpha	1.93583	7.90694e-20
SMLT_RS16420	M13 family metallopeptidase	1.93552	4.02998e-17
SMLT_RS15550	amidohydrolase	1.93536	2.96343e-19
SMLT_RS13185	coproporphyrinogen III oxidase	1.93481	2.568e-06
SMLT_RS03215	DNA polymerase III subunit chi	1.93468	9.30812e-09
SMLT_RS05235	alpha/beta hydrolase	1.93043	1.09256e-11
SMLT_RS07900	lipid A export permease/ATP-binding protein MsbA	1.92993	2.66918e-15
SMLT_RS04370	50S ribosomal protein L29	1.9297	2.58767e-11
SMLT_RS15680	glutamate 5-kinase	1.92852	8.97109e-10
SMLT_RS03970	glutamine--tRNA ligase/YqeY domain fusion protein	1.92589	1.06837e-15
SMLT_RS06825	response regulator	1.92322	1.21346e-17
SMLT_RS04415	30S ribosomal protein S5	1.92264	7.00165e-15
SMLT_RS22260	amino acid permease	1.91935	4.10766e-08
SMLT_RS10065	oleate hydratase	1.91629	4.74605e-09
SMLT_RS06535	ubiquinol oxidase subunit II	1.91578	1.22074e-12
SMLT_RS09815	efflux RND transporter permease subunit	1.91055	4.75611e-09
SMLT_RS10495	carbohydrate kinase	1.9104	9.65715e-13
SMLT_RS07315	DNA topoisomerase IV subunit A	1.90901	6.97186e-11
SMLT_RS06450	M61 family metallopeptidase	1.90852	3.50155e-07
SMLT_RS04295	DNA-directed RNA polymerase subunit beta	1.90824	3.44143e-12
SMLT_RS16855	hypoxanthine-guanine phosphoribosyltransferase	1.90633	3.89963e-22
SMLT_RS05665	bifunctional aspartate kinase/diaminopimelate decarboxylase	1.90369	4.82406e-09
SMLT_RS17105	DUF2065 family protein	1.90346	0.00633922
SMLT_RS14010	thiol:disulfide interchange protein DsbG	1.90253	2.97256e-34
SMLT_RS00990	D-alanine--D-alanine ligase	1.89685	3.35629e-15
SMLT_RS15960	DUF3011 domain-containing protein	1.89575	3.75491e-13
SMLT_RS09465	hypothetical protein	1.89412	1.26375e-08
SMLT_RS02015	M28 family peptidase	1.89116	8.22462e-12
SMLT_RS09630	molecular chaperone DnaK	1.8847	4.88521e-08
SMLT_RS08675	succinate dehydrogenase, hydrophobic membrane anchor protein	1.8796	4.35731e-12
SMLT_RS03045	sugar phosphate isomerase/epimerase	1.87928	4.95065e-12
SMLT_RS23100	hypothetical protein	1.8752	1.95731e-07
SMLT_RS08925	lysozyme	1.87411	0.0175645
SMLT_RS03210	valine--tRNA ligase	1.87368	1.21998e-14
SMLT_RS04970	ketoacyl-ACP synthase III	1.8729	1.03313e-13
SMLT_RS04105	branched-chain amino acid aminotransferase	1.8728	1.51929e-20
SMLT_RS05100	hypothetical protein	1.85779	0.00464581
SMLT_RS05485	phosphotransferase	1.85773	6.88953e-12
SMLT_RS04405	50S ribosomal protein L6	1.85709	7.19283e-13
SMLT_RS18090	HAD hydrolase-like protein	1.85652	7.72518e-14
SMLT_RS21710	S9 family peptidase	1.85526	9.35462e-06
SMLT_RS05000	aminodeoxychorismate synthase component I	1.85323	2.2865e-06
SMLT_RS10945	flagellar biosynthetic protein FliR	1.85257	0.00188131
SMLT_RS20295	ATP-dependent RNA helicase RhlB	1.85083	4.52429e-09
SMLT_RS05010	dTMP kinase	1.85015	1.86494e-14
SMLT_RS17210	aminoglycoside N-acetyltransferase AAC(6')-Iz	1.84906	9.06801e-06
SMLT_RS20500	adenosylmethionine decarboxylase	1.84441	4.02982e-18
SMLT_RS09515	hypothetical protein	1.84394	0.0127925
SMLT_RS04145	tetratricopeptide repeat protein	1.84045	3.41731e-08
SMLT_RS21630	aromatic amino acid lyase	1.83947	1.18348e-05
SMLT_RS13510	flavodoxin	1.83822	0.000665831
SMLT_RS05095	phage baseplate assembly protein V	1.83589	0.00722577
SMLT_RS01755	M17 family metallopeptidase	1.83541	1.23888e-15
SMLT_RS04410	50S ribosomal protein L18	1.83522	2.79051e-14
SMLT_RS14185	mechanosensitive ion channel	1.83486	4.43218e-11
SMLT_RS07230	30S ribosomal protein S2	1.83467	3.69703e-24
SMLT_RS15695	N-acetyl-gamma-glutamyl-phosphate reductase	1.83182	1.05625e-10
SMLT_RS09475	hypothetical protein	1.83004	0.0290404
SMLT_RS03110	mannose-1-phosphate guanylyltransferase/mannose-6-phosphate isomerase	1.82961	3.90415e-12
SMLT_RS20085	TlpA family protein disulfide reductase	1.82959	2.21628e-08
SMLT_RS19200	response regulator	1.82753	7.76922e-10
SMLT_RS06550	cytochrome o ubiquinol oxidase subunit IV	1.82584	4.08095e-06
SMLT_RS15690	argininosuccinate lyase	1.82521	1.06415e-09
SMLT_RS17115	FtsH protease activity modulator HflK	1.82292	9.34289e-25
SMLT_RS13195	peptidylprolyl isomerase	1.82265	1.00362e-08
SMLT_RS01050	peptidyl-dipeptidase Dcp	1.82228	9.51469e-10
SMLT_RS02715	alanine racemase	1.8183	2.5326e-08
SMLT_RS21960	outer membrane protein assembly factor	1.81413	2.40031e-11
SMLT_RS20520	indole-3-glycerol phosphate synthase TrpC	1.81401	4.71524e-06
SMLT_RS14005	porin	1.8139	1.71519e-06
SMLT_RS16645	serine hydrolase	1.81341	2.63643e-23
SMLT_RS06175	acyl-CoA thioesterase	1.81278	1.89069e-10
SMLT_RS20395	MFS transporter	1.81151	1.06259e-10
SMLT_RS14225	hypothetical protein	1.81134	0.000415889
SMLT_RS04425	50S ribosomal protein L15	1.80575	6.62296e-14
SMLT_RS08210	DUF47 family protein	1.80552	9.91309e-17
SMLT_RS10510	acireductone synthase	1.80509	1.2115e-20
SMLT_RS19820	RNA polymerase sigma factor RpoD	1.8024	8.54022e-13
SMLT_RS04620	ferritin-like domain-containing protein	1.80214	7.62855e-11
SMLT_RS17205	hypothetical protein	1.79918	0.00102578
SMLT_RS07330	multidrug efflux transporter outer membrane subunit EmrC	1.79906	3.39138e-05
SMLT_RS06460	hypothetical protein	1.79557	7.75922e-07
SMLT_RS09480	N4-gp56 family major capsid protein	1.79516	2.772e-08
SMLT_RS17555	ATP-dependent RNA helicase HrpA	1.79058	4.45674e-10
SMLT_RS07275	2,3,4,5-tetrahydropyridine-2,6-dicarboxylate N-succinyltransferase	1.79025	2.74131e-20
SMLT_RS18110	type I glyceraldehyde-3-phosphate dehydrogenase	1.78718	2.9742e-15
SMLT_RS18595	inorganic diphosphatase	1.7864	2.58388e-17
SMLT_RS01180	acyl-CoA thioesterase	1.78603	1.50965e-13
SMLT_RS00050	biopolymer transporter ExbD	1.78512	6.75586e-15
SMLT_RS16535	ribonuclease G	1.78405	1.05004e-14
SMLT_RS04540	NADPH-dependent 2,4-dienoyl-CoA reductase	1.78234	3.06996e-08
SMLT_RS22250	hypothetical protein	1.78051	6.83762e-09
SMLT_RS02760	3-hydroxyacyl-[acyl-carrier-protein] dehydratase FabA	1.77892	1.57959e-12
SMLT_RS17785	DUF3014 domain-containing protein	1.77829	5.98308e-11
SMLT_RS08990	hypothetical protein	1.77658	0.000707525
SMLT_RS16915	signal peptidase I	1.77434	4.40188e-28
SMLT_RS13210	nitrate reductase subunit beta	1.77316	8.53076e-08
SMLT_RS04195	redox-regulated ATPase YchF	1.77285	5.94846e-06
SMLT_RS17520	hypothetical protein	1.77065	3.96337e-14
SMLT_RS01190	NADH:flavin oxidoreductase/NADH oxidase	1.77039	2.15346e-05
SMLT_RS15760	phytoene synthase	1.76685	4.76624e-14
SMLT_RS14220	acetyltransferase	1.76614	3.00646e-14
SMLT_RS09735	NAD(P)/FAD-dependent oxidoreductase	1.76516	1.49686e-12
SMLT_RS07160	ribonuclease HII	1.76428	3.5298e-13
SMLT_RS11425	hybrid sensor histidine kinase/response regulator	1.75928	4.46123e-06
SMLT_RS19300	rod shape-determining protein MreD	1.75888	1.12958e-05
SMLT_RS04485	DUF2127 domain-containing protein	1.75746	5.72836e-09
SMLT_RS03250	DsbC family protein	1.75596	6.6836e-14
SMLT_RS18400	aminopeptidase P N-terminal domain-containing protein	1.75575	6.57838e-35
SMLT_RS20305	transcription termination factor Rho	1.75503	3.46668e-05
SMLT_RS16045	phenylalanine--tRNA ligase subunit alpha	1.7527	2.72405e-07
SMLT_RS03075	electron transfer flavoprotein subunit alpha/FixB family protein	1.75214	3.44408e-23
SMLT_RS01795	hypothetical protein	1.74973	1.88769e-10
SMLT_RS17145	penicillin-binding protein 1C	1.74858	6.13544e-06
SMLT_RS06015	LysE family transporter	1.74786	0.00108085
SMLT_RS15035	carbonate dehydratase	1.74571	3.17621e-22
SMLT_RS18535	hypothetical protein	1.7432	9.09877e-15
SMLT_RS15415	superoxide dismutase	1.74242	2.23364e-13
SMLT_RS19950	MATE family efflux transporter	1.74199	2.01951e-07
SMLT_RS15585	heme lyase CcmF/NrfE family subunit	1.74134	1.15997e-06
SMLT_RS18940	S-formylglutathione hydrolase	1.73943	5.90545e-06
SMLT_RS03020	FAD-binding protein	1.73828	1.94723e-12
SMLT_RS05565	TonB-dependent receptor	1.73736	0.000963756
SMLT_RS15090	efflux RND transporter periplasmic adaptor subunit	1.73662	1.38607e-14
SMLT_RS21955	translocation/assembly module TamB	1.73647	2.0548e-10
SMLT_RS08605	glucose-6-phosphate isomerase	1.7299	1.19096e-13
SMLT_RS06565	ATP-binding protein	1.72833	1.9651e-11
SMLT_RS17505	energy transducer TonB	1.72571	8.54615e-07
SMLT_RS05115	hypothetical protein	1.72182	0.0233995
SMLT_RS05455	hypothetical protein	1.71785	2.54705e-13
SMLT_RS07060	multidrug efflux ABC transporter SmrA	1.7116	4.66594e-14
SMLT_RS13220	NarK family nitrate/nitrite MFS transporter	1.7097	1.04882e-06
SMLT_RS08635	bifunctional 4-hydroxy-2-oxoglutarate aldolase/2-dehydro-3-deoxy-phosphogluconate aldolase	1.70676	1.34374e-19
SMLT_RS09505	hypothetical protein	1.70639	7.28971e-06
SMLT_RS00445	glycerol-3-phosphate 1-O-acyltransferase PlsB	1.70633	5.20611e-17
SMLT_RS15755	M23 family metallopeptidase	1.7034	4.07181e-11
SMLT_RS08550	4-hydroxy-tetrahydrodipicolinate synthase	1.70317	2.49979e-20
SMLT_RS08525	DUF1275 domain-containing protein	1.70313	8.52931e-11
SMLT_RS08625	phosphatase PAP2 family protein	1.70305	1.27791e-08
SMLT_RS00115	hypothetical protein	1.70246	1.62242e-11
SMLT_RS20770	polyamine aminopropyltransferase	1.6996	3.39459e-11
SMLT_RS04380	50S ribosomal protein L14	1.69889	8.68216e-13
SMLT_RS04500	peptidylprolyl isomerase	1.69863	3.18439e-17
SMLT_RS15735	SufE family protein	1.69768	2.8723e-09
SMLT_RS01790	Do family serine endopeptidase	1.69737	1.30684e-10
SMLT_RS19305	rod shape-determining protein MreC	1.69543	1.25922e-07
SMLT_RS10950	flagellar biosynthetic protein FliQ	1.69515	0.00903124
SMLT_RS22175	exodeoxyribonuclease V subunit beta	1.69464	6.78684e-13
SMLT_RS20485	50S ribosomal protein L13	1.6934	3.02333e-12
SMLT_RS07165	lipid-A-disaccharide synthase	1.68972	1.05284e-16
SMLT_RS15770	bifunctional 2-polyprenyl-6-hydroxyphenol methylase/3-demethylubiquinol 3-O-methyltransferase UbiG	1.6891	1.79172e-12
SMLT_RS13200	respiratory nitrate reductase subunit gamma	1.68823	2.20846e-07
SMLT_RS19270	septal ring lytic transglycosylase RlpA family protein	1.68475	2.29182e-31
SMLT_RS06435	isoleucine--tRNA ligase	1.68465	3.74701e-15
SMLT_RS15765	phosphoglycolate phosphatase	1.68165	1.0694e-07
SMLT_RS17780	ATP-dependent chaperone ClpB	1.68062	4.92297e-09
SMLT_RS22495	hypothetical protein	1.68002	0.000139086
SMLT_RS06800	DegT/DnrJ/EryC1/StrS family aminotransferase	1.6758	2.25369e-08
SMLT_RS05015	DNA polymerase III subunit delta'	1.67419	8.17192e-25
SMLT_RS17590	zf-TFIIB domain-containing protein	1.66851	1.46906e-08
SMLT_RS21580	hypothetical protein	1.66845	4.38918e-06
SMLT_RS08275	2-C-methyl-D-erythritol 2,4-cyclodiphosphate synthase	1.66615	3.04205e-07
SMLT_RS20480	30S ribosomal protein S9	1.66414	7.38562e-11
SMLT_RS14805	N-formylglutamate deformylase	1.66212	4.59608e-08
SMLT_RS06090	SRPBCC family protein	1.6611	1.45714e-17
SMLT_RS17960	DUF805 domain-containing protein	1.65578	1.35464e-07
SMLT_RS07195	1-deoxy-D-xylulose-5-phosphate reductoisomerase	1.65453	2.83628e-08
SMLT_RS21255	hypothetical protein	1.65236	7.52643e-05
SMLT_RS07190	RIP metalloprotease RseP	1.6521	2.32949e-15
SMLT_RS03740	methyltransferase domain-containing protein	1.65168	3.52612e-14
SMLT_RS15080	NAD-glutamate dehydrogenase	1.65069	1.17919e-13
SMLT_RS00550	hypothetical protein	1.65003	1.59098e-07
SMLT_RS17585	GNAT family N-acetyltransferase	1.64917	9.46886e-06
SMLT_RS03875	thymidylate synthase	1.64702	1.31645e-22
SMLT_RS18395	Xaa-Pro dipeptidase	1.64585	5.48372e-24
SMLT_RS07175	3-hydroxyacyl-ACP dehydratase FabZ	1.6453	7.43615e-12
SMLT_RS19230	hypothetical protein	1.64412	8.15877e-08
SMLT_RS18280	ATP-dependent DNA helicase RecG	1.64207	2.13412e-05
SMLT_RS15705	acetylglutamate kinase	1.64103	2.50061e-11
SMLT_RS19915	DNA topoisomerase I	1.64032	3.17978e-10
SMLT_RS07965	HlyD family efflux transporter periplasmic adaptor subunit	1.63997	8.19624e-13
SMLT_RS20550	GNAT family N-acetyltransferase	1.63777	8.8968e-11
SMLT_RS10500	AGE family epimerase/isomerase	1.63748	2.43323e-09
SMLT_RS09150	hypothetical protein	1.63421	0.00359981
SMLT_RS08760	gamma-glutamyltransferase	1.63414	5.22623e-15
SMLT_RS21595	hotdog family protein	1.63385	0.0202017
SMLT_RS07645	CBS domain-containing protein	1.633	8.07406e-09
SMLT_RS04270	transcription termination/antitermination protein NusG	1.63192	8.83723e-15
SMLT_RS09975	glutamine-hydrolyzing GMP synthase	1.63027	6.16542e-09
SMLT_RS16095	polyribonucleotide nucleotidyltransferase	1.6293	7.98605e-09
SMLT_RS08230	DNA topoisomerase IV subunit B	1.62271	3.8028e-10
SMLT_RS20255	phosphoribosylamine--glycine ligase	1.62047	1.21192e-11
SMLT_RS14935	DNA gyrase subunit A	1.6183	1.8504e-09
SMLT_RS08610	response regulator transcription factor	1.61235	3.64983e-08
SMLT_RS06040	oligopeptide transporter, OPT family	1.61152	4.24703e-09
SMLT_RS17655	cell envelope integrity protein TolA	1.60931	4.33156e-08
SMLT_RS16905	ribonuclease III	1.60699	8.91255e-13
SMLT_RS17435	YnfA family protein	1.60589	8.9822e-05
SMLT_RS04305	30S ribosomal protein S12	1.60476	2.7466e-12
SMLT_RS15490	hypothetical protein	1.60407	3.73508e-09
SMLT_RS02510	D-serine/D-alanine/glycine transporter	1.60274	5.42349e-05
SMLT_RS20710	phosphoglycerol transferase I	1.60085	1.42814e-06
SMLT_RS16910	DUF4845 domain-containing protein	1.59938	3.06489e-11
SMLT_RS10760	betaine-aldehyde dehydrogenase	1.59802	4.56754e-06
SMLT_RS00245	alcohol dehydrogenase AdhP	1.59608	6.48035e-05
SMLT_RS22615	DUF1674 domain-containing protein	1.59586	1.55021e-07
SMLT_RS06810	EamA family transporter	1.59433	3.64045e-09
SMLT_RS19590	F0F1 ATP synthase subunit C	1.59378	6.79344e-11
SMLT_RS17855	outer membrane protein assembly factor BamD	1.59317	5.64499e-17
SMLT_RS13345	diacylglycerol kinase	1.59103	0.000679214
SMLT_RS13375	DUF2894 domain-containing protein	1.59077	0.00148734
SMLT_RS14745	3-phosphoshikimate 1-carboxyvinyltransferase	1.59038	1.83094e-13
SMLT_RS10755	choline dehydrogenase	1.58462	2.35176e-07
SMLT_RS14180	phosphoenolpyruvate synthase	1.58352	5.92232e-12
SMLT_RS11655	efflux RND transporter permease subunit	1.58165	3.76623e-07
SMLT_RS10140	discoidin domain-containing protein	1.58147	7.16338e-07
SMLT_RS07170	acyl-ACP--UDP-N-acetylglucosamine O-acyltransferase	1.5804	3.05248e-15
SMLT_RS15775	TRZ/ATZ family hydrolase	1.57679	1.26134e-14
SMLT_RS16040	phenylalanine--tRNA ligase subunit beta	1.57443	5.68077e-05
SMLT_RS17650	Tol-Pal system beta propeller repeat protein TolB	1.57403	2.74074e-16
SMLT_RS04990	acyl carrier protein	1.57041	3.35604e-09
SMLT_RS07905	tetraacyldisaccharide 4'-kinase	1.56722	4.90057e-09
SMLT_RS09665	ATP-binding cassette domain-containing protein	1.56473	2.74165e-06
SMLT_RS09385	lysozyme	1.56112	0.00670843
SMLT_RS16620	DUF4442 domain-containing protein	1.55824	3.37529e-06
SMLT_RS15710	acetylornithine deacetylase	1.55606	3.7607e-08
SMLT_RS16310	aspartate-semialdehyde dehydrogenase	1.55568	8.35793e-09
SMLT_RS16200	NADH-quinone oxidoreductase subunit B	1.55292	1.33873e-15
SMLT_RS17705	GNAT family N-acetyltransferase	1.55102	9.46093e-16
SMLT_RS11690	copper homeostasis membrane protein CopD	1.55058	0.000174842
SMLT_RS19415	YbaN family protein	1.54951	2.90966e-08
SMLT_RS08695	hypothetical protein	1.54856	9.71707e-05
SMLT_RS17660	protein TolR	1.54854	3.62183e-12
SMLT_RS09655	prephenate dehydrogenase	1.54719	1.12618e-12
SMLT_RS05110	glycoside hydrolase family 104 protein	1.54596	0.0386437
SMLT_RS04400	30S ribosomal protein S8	1.54511	1.4681e-06
SMLT_RS04920	recombination protein RecR	1.54417	2.53773e-08
SMLT_RS18155	transketolase	1.54387	2.71904e-12
SMLT_RS19080	transglycosylase SLT domain-containing protein	1.54182	2.79698e-08
SMLT_RS08600	aspartate 1-decarboxylase	1.54106	1.69494e-07
SMLT_RS10595	MliC family protein	1.53875	1.8071e-18
SMLT_RS21605	DUF3261 domain-containing protein	1.53812	4.24262e-07
SMLT_RS10175	SDR family oxidoreductase	1.53789	1.65676e-08
SMLT_RS15150	FKBP-type peptidyl-prolyl cis-trans isomerase	1.53735	4.60529e-30
SMLT_RS20400	CD225/dispanin family protein	1.53341	2.87284e-09
SMLT_RS05430	DUF3108 domain-containing protein	1.53213	3.92331e-05
SMLT_RS16530	TIGR02099 family protein	1.52971	6.49641e-06
SMLT_RS03615	cell division protein FtsZ	1.52929	5.29337e-13
SMLT_RS07950	efflux transporter outer membrane subunit	1.52685	4.94468e-10
SMLT_RS19835	GTP cyclohydrolase II RibA	1.52631	1.31322e-09
SMLT_RS03260	phosphoribosylformylglycinamidine synthase	1.52303	2.40003e-13
SMLT_RS22190	ABC transporter permease	1.52133	1.20932e-16
SMLT_RS02625	M13 family metallopeptidase	1.52087	3.06406e-10
SMLT_RS23105	hypothetical protein	1.52037	1.21059e-05
SMLT_RS20410	DUF2752 domain-containing protein	1.52	4.28005e-08
SMLT_RS00360	phosphatase PAP2 family protein	1.51986	2.14544e-07
SMLT_RS06875	M13 family metallopeptidase	1.51964	5.20444e-06
SMLT_RS12605	MacB family efflux pump subunit	1.51811	2.79264e-06
SMLT_RS04770	HU family DNA-binding protein	1.51802	1.68071e-06
SMLT_RS06375	hypothetical protein	1.51785	7.1849e-06
SMLT_RS22640	AAA family ATPase	1.51625	2.26706e-06
SMLT_RS04375	30S ribosomal protein S17	1.51591	2.6332e-12
SMLT_RS10670	carbamoyl-phosphate synthase large subunit	1.50736	1.6927e-13
SMLT_RS08700	lipoprotein-releasing ABC transporter permease subunit	1.50675	1.35369e-06
SMLT_RS21970	glycine--tRNA ligase subunit alpha	1.50597	6.98828e-14
SMLT_RS20250	bifunctional phosphoribosylaminoimidazolecarboxamide formyltransferase/IMP cyclohydrolase	1.50338	8.31988e-09
SMLT_RS03900	16S rRNA (adenine(1518)-N(6)/adenine(1519)-N(6))-dimethyltransferase RsmA	1.50302	1.15261e-09
SMLT_RS08975	tail protein	1.50248	0.00195994
SMLT_RS08650	glucokinase	1.49858	6.79881e-17
SMLT_RS03450	hypothetical protein	1.49664	2.21946e-11
SMLT_RS00655	hotdog fold thioesterase	1.491	1.52441e-06
SMLT_RS19395	tyrosine recombinase XerC	1.48931	4.43867e-06
SMLT_RS22865	50S ribosomal protein L35	1.48909	2.72906e-06
SMLT_RS17245	uroporphyrinogen decarboxylase	1.48788	9.8715e-18
SMLT_RS02210	dipeptide epimerase	1.48583	2.49278e-09
SMLT_RS02960	glycoside hydrolase family 99-like domain-containing protein	1.48553	1.64674e-12
SMLT_RS20185	acetyl-CoA carboxylase biotin carboxyl carrier protein	1.48423	1.013e-11
SMLT_RS16115	translation initiation factor IF-2	1.48236	1.85144e-11
SMLT_RS08170	TIGR03862 family flavoprotein	1.47674	1.12376e-11
SMLT_RS13245	molybdopterin molybdotransferase MoeA	1.47586	1.36725e-08
SMLT_RS19875	16S rRNA (cytosine(967)-C(5))-methyltransferase RsmB	1.47346	1.0526e-06
SMLT_RS13355	M14 family metallocarboxypeptidase	1.46969	3.6051e-10
SMLT_RS00925	c-type cytochrome	1.46946	3.03654e-05
SMLT_RS19640	MetQ/NlpA family ABC transporter substrate-binding protein	1.46735	1.3474e-23
SMLT_RS19980	NAD(P)/FAD-dependent oxidoreductase	1.46347	1.58767e-14
SMLT_RS07915	low molecular weight phosphotyrosine protein phosphatase	1.46199	3.12757e-06
SMLT_RS20665	alpha-ketoacid dehydrogenase subunit beta	1.46129	2.57927e-20
SMLT_RS10250	aldehyde dehydrogenase family protein	1.45653	5.18714e-08
SMLT_RS22585	hypothetical protein	1.45621	1.98266e-05
SMLT_RS19580	F0F1 ATP synthase subunit delta	1.4559	6.54476e-09
SMLT_RS20515	haloacid dehalogenase-like hydrolase	1.45442	6.07955e-06
SMLT_RS08670	succinate dehydrogenase, cytochrome b556 subunit	1.45345	2.91119e-08
SMLT_RS16235	glycosyltransferase family 4 protein	1.45251	1.69155e-10
SMLT_RS10765	transcriptional regulator BetI	1.44888	0.000359046
SMLT_RS21410	ABC transporter permease	1.4473	1.28999e-12
SMLT_RS13240	MoaD/ThiS family protein	1.44692	1.54536e-05
SMLT_RS09855	30S ribosomal protein S1	1.44668	1.32875e-09
SMLT_RS05385	RNA polymerase factor sigma-54	1.44659	7.55438e-07
SMLT_RS18035	GNAT family N-acetyltransferase	1.44579	2.50804e-09
SMLT_RS06440	signal peptidase II	1.44161	7.61945e-08
SMLT_RS16385	dCTP deaminase	1.44108	2.04855e-14
SMLT_RS02785	class I SAM-dependent methyltransferase	1.44079	2.36992e-06
SMLT_RS05470	AI-2E family transporter	1.43405	1.81445e-15
SMLT_RS02650	Na+/H+ antiporter	1.43299	3.23407e-06
SMLT_RS07960	ABC transporter ATP-binding protein	1.43037	2.37617e-11
SMLT_RS15730	cysteine--tRNA ligase	1.43033	4.92675e-06
SMLT_RS15830	TraB/GumN family protein	1.4298	5.94356e-09
SMLT_RS22335	hypothetical protein	1.42846	4.69655e-11
SMLT_RS11215	NUDIX hydrolase	1.4277	1.21124e-10
SMLT_RS01770	AI-2E family transporter	1.42756	1.64142e-10
SMLT_RS19225	decarboxylating 6-phosphogluconate dehydrogenase	1.42751	3.30784e-13
SMLT_RS13350	phosphoethanolamine transferase EptA	1.42704	0.00335087
SMLT_RS06805	DMT family transporter	1.42675	2.33681e-07
SMLT_RS16525	metalloprotease TldD	1.4267	5.11057e-06
SMLT_RS15130	MFS transporter	1.42545	2.0426e-05
SMLT_RS15030	FMN-binding negative transcriptional regulator	1.42459	2.57831e-11
SMLT_RS02935	cystathionine gamma-synthase	1.42416	2.90703e-28
SMLT_RS08595	hypothetical protein	1.42347	8.13286e-05
SMLT_RS15015	asparagine--tRNA ligase	1.42328	1.34529e-10
SMLT_RS10680	hypothetical protein	1.42285	5.28893e-08
SMLT_RS09430	hypothetical protein	1.42147	3.81293e-05
SMLT_RS14290	VirB3 family type IV secretion system protein	1.42077	4.55606e-05
SMLT_RS15845	N-acetylmuramoyl-L-alanine amidase	1.41996	5.57745e-11
SMLT_RS07150	hypothetical protein	1.4199	3.31688e-07
SMLT_RS04690	isocitrate dehydrogenase	1.41975	1.37746e-15
SMLT_RS01690	EamA family transporter RarD	1.41913	3.79159e-06
SMLT_RS03765	ribokinase	1.41334	1.03417e-20
SMLT_RS00045	TonB-system energizer ExbB	1.41229	2.76674e-10
SMLT_RS14355	NADH:flavin oxidoreductase/NADH oxidase family protein	1.4113	5.64719e-05
SMLT_RS05450	hypothetical protein	1.41038	1.06013e-05
SMLT_RS08220	S10 family peptidase	1.4093	0.000207871
SMLT_RS16680	bifunctional lysylphosphatidylglycerol flippase/synthetase MprF	1.40891	3.20113e-07
SMLT_RS17865	NAD+ synthase	1.4083	2.58129e-17
SMLT_RS20375	efflux RND transporter permease subunit	1.40789	0.000284216
SMLT_RS00840	hypothetical protein	1.40748	2.64967e-05
SMLT_RS05395	lipopolysaccharide transport periplasmic protein LptA	1.40645	6.95402e-14
SMLT_RS16245	UDP-glucose 4-epimerase GalE	1.40535	1.34535e-10
SMLT_RS21250	DUF58 domain-containing protein	1.40482	0.000129379
SMLT_RS16660	methionine--tRNA ligase	1.40314	2.29704e-10
SMLT_RS16230	DUF3413 domain-containing protein	1.40241	0.000196004
SMLT_RS18945	YqcC family protein	1.4019	0.000435202
SMLT_RS19030	thiol:disulfide interchange protein DsbA/DsbL	1.40049	5.14737e-11
SMLT_RS07200	phosphatidate cytidylyltransferase	1.39991	2.21949e-11
SMLT_RS15635	cytochrome bd-I oxidase subunit CydX	1.39903	0.00210899
SMLT_RS18425	EVE domain-containing protein	1.39862	1.56868e-07
SMLT_RS06025	MFS transporter	1.39747	3.26942e-08
SMLT_RS08645	6-phosphogluconolactonase	1.39512	1.25225e-14
SMLT_RS05035	phage tail protein	1.39381	0.00119321
SMLT_RS03950	23S rRNA (cytidine(2498)-2'-O)-methyltransferase RlmM	1.39249	1.72712e-11
SMLT_RS09510	hypothetical protein	1.39223	3.95877e-06
SMLT_RS15195	class II fumarate hydratase	1.38957	4.28979e-07
SMLT_RS07895	biopolymer transporter ExbD	1.38583	5.26011e-06
SMLT_RS04685	carboxymuconolactone decarboxylase family protein	1.38421	2.69649e-08
SMLT_RS01930	orotate phosphoribosyltransferase	1.38087	2.26857e-19
SMLT_RS07955	FtsX-like permease family protein	1.37867	1.34841e-13
SMLT_RS15040	3-hydroxyanthranilate 3,4-dioxygenase	1.37351	6.79933e-10
SMLT_RS06665	DNA mismatch repair protein MutS	1.37129	1.87795e-05
SMLT_RS15555	pyridoxal phosphate-dependent aminotransferase	1.37065	4.56876e-09
SMLT_RS16900	GTPase Era	1.37028	3.33599e-15
SMLT_RS03800	FtsX-like permease family protein	1.37012	1.08172e-07
SMLT_RS08280	tRNA pseudouridine(13) synthase TruD	1.36971	5.11231e-05
SMLT_RS19865	O-antigen ligase family protein	1.36856	1.12012e-05
SMLT_RS01955	peptidoglycan DD-metalloendopeptidase family protein	1.36778	2.99935e-08
SMLT_RS17715	aspartate--tRNA ligase	1.36682	1.28275e-05
SMLT_RS19275	lytic murein transglycosylase B	1.36559	2.09592e-09
SMLT_RS19500	CBS domain-containing protein	1.36475	1.0605e-09
SMLT_RS19610	dihydrolipoyl dehydrogenase	1.36464	1.75954e-08
SMLT_RS04900	DNA adenine methylase	1.36105	2.98746e-08
SMLT_RS04755	ATP-dependent Clp endopeptidase proteolytic subunit ClpP	1.3589	3.66705e-11
SMLT_RS09035	hypothetical protein	1.35868	0.0649441
SMLT_RS18095	phosphoglycerate kinase	1.35779	1.11742e-17
SMLT_RS17530	glycosyltransferase family 2 protein	1.35337	1.1183e-07
SMLT_RS14110	RNA-binding transcriptional accessory protein	1.35322	2.04033e-07
SMLT_RS16365	30S ribosomal protein S12 methylthiotransferase RimO	1.35239	2.5101e-05
SMLT_RS08125	4Fe-4S binding protein	1.35239	0.000135543
SMLT_RS03995	transaldolase	1.35118	6.21084e-13
SMLT_RS04995	beta-ketoacyl-ACP synthase II	1.3506	2.44379e-18
SMLT_RS09070	hypothetical protein	1.34884	0.0552553
SMLT_RS17200	DoxX family protein	1.34703	0.00086104
SMLT_RS21210	response regulator	1.34523	1.06707e-06
SMLT_RS18715	protein-L-isoaspartate O-methyltransferase	1.34207	2.48627e-12
SMLT_RS08270	2-C-methyl-D-erythritol 4-phosphate cytidylyltransferase	1.342	1.01149e-08
SMLT_RS19880	methionyl-tRNA formyltransferase	1.34156	3.31043e-08
SMLT_RS04045	NUDIX hydrolase	1.34038	6.0547e-09
SMLT_RS04565	rRNA pseudouridine synthase	1.33829	1.08463e-13
SMLT_RS01780	phage holin family protein	1.3358	8.35833e-07
SMLT_RS10245	SDR family oxidoreductase	1.33038	7.49049e-07
SMLT_RS18770	NADP-dependent malic enzyme	1.33011	8.71359e-07
SMLT_RS15060	DUF2461 domain-containing protein	1.33007	1.56305e-06
SMLT_RS21800	50S ribosomal protein L28	1.32939	1.11482e-08
SMLT_RS08655	glucose-6-phosphate dehydrogenase	1.32856	7.88922e-13
SMLT_RS21990	twin-arginine translocase subunit TatC	1.327	3.74425e-11
SMLT_RS02515	lytic transglycosylase domain-containing protein	1.32264	0.000179462
SMLT_RS20555	ribulose-phosphate 3-epimerase	1.3189	3.14503e-11
SMLT_RS09500	hypothetical protein	1.3175	0.00694939
SMLT_RS00670	tetratricopeptide repeat protein	1.31428	5.69032e-06
SMLT_RS16575	ribosome silencing factor	1.31386	7.08006e-10
SMLT_RS20540	anthranilate synthase component I	1.31246	0.00207024
SMLT_RS09405	hypothetical protein	1.31108	0.00225686
SMLT_RS17795	membrane protein	1.31009	8.01413e-05
SMLT_RS18520	adenylate kinase	1.30922	2.76571e-21
SMLT_RS06185	50S ribosomal protein L21	1.3083	1.8512e-06
SMLT_RS15835	DUF1684 domain-containing protein	1.3069	4.17114e-05
SMLT_RS05160	DUF2946 domain-containing protein	1.3051	3.8806e-07
SMLT_RS03150	MCE family protein	1.30503	7.18788e-09
SMLT_RS09435	hypothetical protein	1.3008	0.0088611
SMLT_RS16875	23S rRNA (uracil(1939)-C(5))-methyltransferase RlmD	1.29893	1.23423e-12
SMLT_RS09135	hypothetical protein	1.2968	0.0172898
SMLT_RS18150	acetyl-CoA hydrolase	1.29655	3.79226e-09
SMLT_RS00070	pyridoxine 5'-phosphate synthase	1.2963	7.71314e-19
SMLT_RS00155	HupE/UreJ family protein	1.29581	0.0240306
SMLT_RS01765	hypothetical protein	1.29421	4.98435e-10
SMLT_RS00650	phospholipase D family protein	1.29226	8.60058e-05
SMLT_RS20230	hypothetical protein	1.29119	5.72893e-05
SMLT_RS04805	lytic transglycosylase domain-containing protein	1.29079	2.40514e-09
SMLT_RS22085	D-hexose-6-phosphate mutarotase	1.29007	2.62078e-09
SMLT_RS07545	hypothetical protein	1.2893	3.01554e-06
SMLT_RS02340	pyruvate dehydrogenase (acetyl-transferring), homodimeric type	1.2889	4.16605e-09
SMLT_RS06190	50S ribosomal protein L27	1.28808	4.68823e-11
SMLT_RS19330	M1 family metallopeptidase	1.28681	1.63818e-07
SMLT_RS07180	UDP-3-O-(3-hydroxymyristoyl)glucosamine N-acyltransferase	1.28662	1.43956e-13
SMLT_RS19420	oligopeptidase B	1.28557	3.73852e-06
SMLT_RS16050	50S ribosomal protein L20	1.28537	4.51649e-07
SMLT_RS15885	DUF4034 domain-containing protein	1.28377	7.02543e-05
SMLT_RS17975	autotransporter domain-containing esterase	1.28147	4.50429e-05
SMLT_RS01060	hypothetical protein	1.28121	0.00410839
SMLT_RS16295	tRNA pseudouridine(38-40) synthase TruA	1.27924	4.86981e-10
SMLT_RS04800	peptidyl-prolyl cis-trans isomerase	1.27875	7.99237e-07
SMLT_RS18435	DUF192 domain-containing protein	1.27813	1.92101e-06
SMLT_RS19290	rod shape-determining protein RodA	1.27689	1.03604e-05
SMLT_RS07875	response regulator transcription factor	1.27469	1.66404e-07
SMLT_RS13925	error-prone DNA polymerase	1.2736	0.00451423
SMLT_RS17005	phosphoethanolamine transferase	1.2731	0.00105039
SMLT_RS09710	preprotein translocase subunit YajC	1.27255	1.37189e-06
SMLT_RS16490	WG repeat-containing protein	1.27181	2.02418e-05
SMLT_RS17710	hypothetical protein	1.27081	9.70348e-07
SMLT_RS01635	tryptophan--tRNA ligase	1.26749	8.12302e-19
SMLT_RS16475	C40 family peptidase	1.2671	7.10434e-06
SMLT_RS03515	FAD-binding protein	1.26692	0.000398111
SMLT_RS09740	YaeQ family protein	1.26682	3.43975e-05
SMLT_RS11485	DNA-binding protein	1.26253	0.00536744
SMLT_RS19295	penicillin-binding protein 2	1.26248	1.19953e-05
SMLT_RS15455	RluA family pseudouridine synthase	1.25923	5.57158e-13
SMLT_RS08585	3-methyl-2-oxobutanoate hydroxymethyltransferase	1.25358	1.82717e-10
SMLT_RS20280	response regulator	1.25187	7.6132e-07
SMLT_RS21245	MoxR family ATPase	1.25173	0.000411266
SMLT_RS14425	hypothetical protein	1.25126	0.00222953
SMLT_RS13465	acyl-CoA desaturase	1.25003	0.000496586
SMLT_RS06075	GNAT family N-acetyltransferase	1.24973	2.48878e-14
SMLT_RS10730	lysine--tRNA ligase	1.24879	1.15742e-10
SMLT_RS10710	peptide chain release factor 2	1.24841	6.82655e-20
SMLT_RS19205	response regulator	1.24761	3.01191e-10
SMLT_RS13775	DUF3806 domain-containing protein	1.24462	0.0369738
SMLT_RS20535	SIMPL domain-containing protein	1.24239	0.0123655
SMLT_RS16650	VOC family protein	1.24174	8.92408e-07
SMLT_RS04915	YbaB/EbfC family nucleoid-associated protein	1.24098	4.91716e-10
SMLT_RS06465	hypothetical protein	1.2343	0.00168509
SMLT_RS02895	maleylacetoacetate isomerase	1.23309	1.42131e-06
SMLT_RS18740	O-antigen ligase family protein	1.23019	3.66715e-06
SMLT_RS02370	hypothetical protein	1.23008	0.0622993
SMLT_RS10535	amino acid permease	1.22615	0.000290165
SMLT_RS09120	hypothetical protein	1.22477	0.0644148
SMLT_RS09525	hypothetical protein	1.22041	0.00724745
SMLT_RS17695	YebC/PmpR family DNA-binding transcriptional regulator	1.2179	8.56803e-08
SMLT_RS17955	hypothetical protein	1.21566	0.00196614
SMLT_RS03080	electron transfer flavoprotein subunit beta/FixA family protein	1.21391	5.97132e-12
SMLT_RS13170	molybdate ABC transporter permease subunit	1.21149	0.00277478
SMLT_RS03870	prolipoprotein diacylglyceryl transferase	1.21138	2.20855e-11
SMLT_RS09460	hypothetical protein	1.21096	0.0290171
SMLT_RS09885	UTP--glucose-1-phosphate uridylyltransferase GalU	1.21061	4.16407e-05
SMLT_RS21165	malonyl-ACP O-methyltransferase BioC	1.20713	5.79413e-05
SMLT_RS16635	queuosine precursor transporter	1.2071	0.000111287
SMLT_RS16315	D-glycerate dehydrogenase	1.20393	4.84705e-05
SMLT_RS12535	SPFH domain-containing protein	1.20363	5.82824e-13
SMLT_RS04180	ribose-phosphate diphosphokinase	1.20337	1.51893e-06
SMLT_RS04150	peptide chain release factor 1	1.20292	1.35016e-05
SMLT_RS16255	acetyl-CoA carboxylase carboxyltransferase subunit beta	1.20173	2.68836e-13
SMLT_RS06445	4-hydroxy-3-methylbut-2-enyl diphosphate reductase	1.20117	2.41154e-27
SMLT_RS05460	phosphoribosylformylglycinamidine cyclo-ligase	1.20093	9.98249e-11
SMLT_RS17365	alpha/beta hydrolase	1.19993	0.000744387
SMLT_RS05645	HU family DNA-binding protein	1.19858	2.44607e-05
SMLT_RS01410	DUF4935 domain-containing protein	1.19837	2.85746e-06
SMLT_RS21780	DNA helicase II	1.19782	0.000195702
SMLT_RS16355	transcription elongation factor GreB	1.19771	2.36367e-06
SMLT_RS09520	hypothetical protein	1.19566	0.0233533
SMLT_RS03230	LPS export ABC transporter permease LptG	1.1948	3.14045e-08
SMLT_RS08140	oxygen-independent coproporphyrinogen III oxidase	1.19305	0.0129042
SMLT_RS22015	alpha/beta hydrolase	1.19243	1.96322e-06
SMLT_RS11660	DUF4198 domain-containing protein	1.19136	0.000555634
SMLT_RS10475	TonB-dependent receptor	1.19011	0.000109515
SMLT_RS01030	pseudouridylate synthase	1.18694	6.17367e-05
SMLT_RS14135	class III poly(R)-hydroxyalkanoic acid synthase subunit PhaC	1.18593	1.72905e-08
SMLT_RS10310	chemotaxis protein CheB	1.185	0.000840944
SMLT_RS09675	hypothetical protein	1.18055	6.36887e-10
SMLT_RS07075	DUF885 domain-containing protein	1.17984	1.80725e-06
SMLT_RS15180	DUF2807 domain-containing protein	1.17725	1.23742e-06
SMLT_RS21935	S46 family peptidase	1.1765	0.00269826
SMLT_RS11220	hypothetical protein	1.17478	1.56896e-06
SMLT_RS05435	DUF3108 domain-containing protein	1.17329	1.54495e-05
SMLT_RS08390	alanine--tRNA ligase	1.17291	1.08486e-08
SMLT_RS13365	DUF802 domain-containing protein	1.16654	0.0118601
SMLT_RS10490	L-fucose:H+ symporter permease	1.16523	2.91247e-07
SMLT_RS16715	Hsp70 family protein	1.16164	0.0011495
SMLT_RS07920	hypothetical protein	1.16071	1.51228e-08
SMLT_RS17565	DNA helicase RecQ	1.1602	0.000381193
SMLT_RS04635	UDP-2,3-diacylglucosamine diphosphatase	1.1598	1.74869e-10
SMLT_RS16630	DUF502 domain-containing protein	1.15786	2.71936e-07
SMLT_RS19000	glutamate--cysteine ligase	1.15624	6.7951e-06
SMLT_RS14195	EcsC family protein	1.15485	8.60032e-07
SMLT_RS08295	protein-L-isoaspartate(D-aspartate) O-methyltransferase	1.15449	7.74069e-11
SMLT_RS17035	aminomethyl-transferring glycine dehydrogenase	1.1533	1.99132e-05
SMLT_RS20270	RNA polymerase sigma factor RpoH	1.15145	1.53774e-10
SMLT_RS07205	di-trans,poly-cis-decaprenylcistransferase	1.15036	2.30417e-08
SMLT_RS09930	outer membrane protein assembly factor BamB	1.14841	5.36046e-25
SMLT_RS03770	nucleoside transporter NupC	1.14818	5.44247e-08
SMLT_RS03835	TerC family protein	1.14492	4.71452e-09
SMLT_RS00395	glucan biosynthesis protein D	1.14342	5.01566e-05
SMLT_RS04840	autotransporter domain-containing protein	1.14074	0.00887911
SMLT_RS09730	EAL domain-containing protein	1.14057	1.49679e-06
SMLT_RS18480	YiiG family protein	1.14024	1.87087e-07
SMLT_RS20225	1-acyl-sn-glycerol-3-phosphate acyltransferase	1.13965	1.79776e-06
SMLT_RS01925	hypothetical protein	1.13904	2.85137e-11
SMLT_RS19240	carboxy terminal-processing peptidase	1.13805	1.66259e-07
SMLT_RS07790	LOG family protein	1.13781	6.37173e-08
SMLT_RS09145	hypothetical protein	1.13752	0.0105262
SMLT_RS02795	TonB-dependent vitamin B12 receptor	1.13702	0.00236448
SMLT_RS01120	methylcrotonoyl-CoA carboxylase	1.13654	0.000855662
SMLT_RS02405	nuclear transport factor 2 family protein	1.13464	0.0213436
SMLT_RS21615	hypothetical protein	1.13385	0.0163544
SMLT_RS16445	DMT family transporter	1.13326	0.00411979
SMLT_RS21720	hypothetical protein	1.13313	0.00187309
SMLT_RS01000	ubiquinone biosynthesis regulatory protein kinase UbiB	1.13073	1.00126e-08
SMLT_RS08250	hypothetical protein	1.13052	0.000102411
SMLT_RS18865	Grx4 family monothiol glutaredoxin	1.12987	3.20488e-14
SMLT_RS06455	lysoplasmalogenase	1.1289	0.00305576
SMLT_RS06585	signal recognition particle protein	1.12665	1.84128e-06
SMLT_RS15545	hypothetical protein	1.12405	0.000245749
SMLT_RS11680	hypothetical protein	1.12323	0.00860207
SMLT_RS14760	FHA domain-containing protein	1.12119	5.76703e-08
SMLT_RS08530	hypothetical protein	1.12036	1.59938e-06
SMLT_RS02330	siderophore-interacting protein	1.1203	2.43238e-06
SMLT_RS18220	penicillin-binding protein 1A	1.11982	2.83128e-08
SMLT_RS13330	nuclear transport factor 2 family protein	1.11765	0.000469229
SMLT_RS21570	ankyrin repeat domain-containing protein	1.11729	1.10024e-06
SMLT_RS20625	4-hydroxyphenylpyruvate dioxygenase	1.11604	3.78086e-05
SMLT_RS00875	Dyp-type peroxidase	1.11572	9.82178e-05
SMLT_RS00810	hypothetical protein	1.11564	7.98223e-05
SMLT_RS00790	rhodanese-like domain-containing protein	1.11364	1.89608e-10
SMLT_RS13335	response regulator transcription factor	1.11341	0.000284448
SMLT_RS16895	DNA repair protein RecO	1.11302	0.000511313
SMLT_RS03475	transcription antitermination factor NusB	1.10537	1.51038e-10
SMLT_RS01295	response regulator transcription factor	1.10476	5.11996e-09
SMLT_RS03155	ABC transporter ATP-binding protein	1.10293	1.68121e-07
SMLT_RS07010	DEAD/DEAH box helicase	1.10153	0.00272126
SMLT_RS17275	YceI family protein	1.09819	1.26557e-07
SMLT_RS17995	SLC13 family permease	1.09755	3.09267e-11
SMLT_RS14765	polyhydroxyalkanoic acid system family protein	1.09647	0.00824927
SMLT_RS19965	primosomal protein N'	1.09616	4.43032e-06
SMLT_RS14315	TrbG/VirB9 family P-type conjugative transfer protein	1.09382	0.00012321
SMLT_RS11560	mercury(II) reductase	1.09206	2.84399e-06
SMLT_RS11260	N-acetyltransferase	1.09026	1.43448e-05
SMLT_RS16800	hypothetical protein	1.09023	8.02364e-08
SMLT_RS08330	ATP-dependent zinc metalloprotease FtsH	1.08962	5.94431e-10
SMLT_RS04935	DUF3488 domain-containing transglutaminase family protein	1.08866	0.00236077
SMLT_RS00785	hypothetical protein	1.08673	4.30807e-06
SMLT_RS16010	DUF3011 domain-containing protein	1.08605	0.00518632
SMLT_RS06295	carboxymuconolactone decarboxylase family protein	1.08346	0.0225225
SMLT_RS17165	type II toxin-antitoxin system RelE/ParE family toxin	1.0805	7.81573e-05
SMLT_RS18620	PD40 domain-containing protein	1.07891	2.80017e-05
SMLT_RS12630	membrane protein	1.07871	0.0123057
SMLT_RS13370	OmpA family protein	1.07814	0.000799805
SMLT_RS10560	DUF2388 domain-containing protein	1.07791	1.38404e-05
SMLT_RS10955	flagellar type III secretion system pore protein FliP	1.0771	0.0395397
SMLT_RS08300	DedA family protein	1.07614	6.37862e-08
SMLT_RS03345	nicotinate phosphoribosyltransferase	1.07545	8.70774e-07
SMLT_RS07085	DUF4349 domain-containing protein	1.07426	2.59607e-10
SMLT_RS17250	multidrug transporter subunit MdtD	1.06999	5.03778e-05
SMLT_RS14460	hypothetical protein	1.06807	9.89651e-05
SMLT_RS06925	glutamate--tRNA ligase	1.06588	8.50569e-08
SMLT_RS03145	membrane integrity-associated transporter subunit PqiC	1.06506	1.62289e-08
SMLT_RS21430	TatD family hydrolase	1.06494	4.61817e-07
SMLT_RS09125	isoleucyl-tRNA synthetase	1.06415	0.0577033
SMLT_RS02655	DUF3297 family protein	1.06053	0.000281322
SMLT_RS04765	endopeptidase La	1.06041	1.71607e-07
SMLT_RS03955	nucleoside deaminase	1.06018	7.55761e-06
SMLT_RS08420	hypothetical protein	1.05952	0.0116762
SMLT_RS20805	DUF4279 domain-containing protein	1.05932	0.00449594
SMLT_RS16520	ribosome-associated protein	1.05918	7.83655e-07
SMLT_RS17390	serine hydrolase	1.0587	1.06691e-06
SMLT_RS04255	elongation factor Tu	1.05574	7.67131e-06
SMLT_RS03115	phosphomannomutase/phosphoglucomutase	1.05321	1.7141e-10
SMLT_RS01830	hypothetical protein	1.05181	0.00459275
SMLT_RS11665	TonB-dependent receptor	1.05098	0.0102179
SMLT_RS13250	bifunctional molybdenum cofactor biosynthesis protein MoaC/MoaB	1.05065	3.47575e-05
SMLT_RS18760	hypothetical protein	1.05045	4.91896e-06
SMLT_RS16335	phosphatidylserine decarboxylase	1.04908	4.0111e-06
SMLT_RS01200	formyltetrahydrofolate deformylase	1.0486	2.06711e-06
SMLT_RS16205	NADH-quinone oxidoreductase subunit A	1.04829	2.53366e-07
SMLT_RS01165	ribonucleotide-diphosphate reductase subunit beta	1.04747	1.37306e-05
SMLT_RS10505	glycoside hydrolase family 2 protein	1.04293	0.000325186
SMLT_RS11435	GAF domain-containing protein	1.0415	8.05188e-06
SMLT_RS14735	energy transducer TonB	1.04058	5.74046e-08
SMLT_RS14750	prephenate dehydratase	1.0376	1.12482e-07
SMLT_RS16320	chorismate synthase	1.03489	2.91475e-10
SMLT_RS18430	ribose-5-phosphate isomerase RpiA	1.03334	9.43303e-06
SMLT_RS09445	DNA packaging protein	1.03094	0.00391379
SMLT_RS21985	hypothetical protein	1.02881	2.21341e-06
SMLT_RS08575	polynucleotide adenylyltransferase PcnB	1.02854	2.11294e-06
SMLT_RS08200	exopolysaccharide biosynthesis protein	1.02845	0.00739614
SMLT_RS16665	HAD family hydrolase	1.02669	1.35169e-05
SMLT_RS20545	lipid kinase YegS	1.026	4.1547e-05
SMLT_RS18195	type IV pilus secretin PilQ family protein	1.02529	0.00155018
SMLT_RS17465	chemotaxis protein CheW	1.02352	0.00311981
SMLT_RS21715	NUDIX domain-containing protein	1.0214	0.0178349
SMLT_RS16570	23S rRNA (pseudouridine(1915)-N(3))-methyltransferase RlmH	1.01886	0.00393271
SMLT_RS04280	50S ribosomal protein L1	1.01798	0.000238187
SMLT_RS18190	MoxR family ATPase	1.01615	4.45059e-07
SMLT_RS09705	tRNA guanosine(34) transglycosylase Tgt	1.01587	2.44878e-08
SMLT_RS12220	aromatic alcohol reductase	1.01518	2.93815e-05
SMLT_RS03690	adenosylhomocysteinase	1.01514	7.32662e-05
SMLT_RS05365	RNase adapter RapZ	1.01204	1.55554e-05
SMLT_RS08725	signal recognition particle-docking protein FtsY	1.00986	8.54584e-12
SMLT_RS00965	alpha/beta fold hydrolase	1.00912	1.71847e-05
SMLT_RS17885	sigma-54-dependent Fis family transcriptional regulator	1.00901	1.46151e-05
SMLT_RS01185	NAD-dependent protein deacetylase	1.00866	0.00108578
SMLT_RS19430	S9 family peptidase	1.00852	0.00119204
SMLT_RS00780	YiiD C-terminal domain-containing protein	1.00715	0.000298419
SMLT_RS08755	YfhL family 4Fe-4S dicluster ferredoxin	1.00269	0.000602382
SMLT_RS14285	VirB4 family type IV secretion/conjugal transfer ATPase	1.00255	0.000961269
SMLT_RS18270	type B 50S ribosomal protein L31	1.00206	0.000772839
SMLT_RS04660	polyphosphate kinase 1	1.00202	2.21457e-05
SMLT_RS10515	acireductone dioxygenase	1.0019	6.02647e-08
SMLT_RS02850	HAMP domain-containing protein	1.00162	0.000116872
SMLT_RS02110	protoheme IX farnesyltransferase	1.0011	0.000649576
SMLT_RS07690	tRNA (N6-isopentenyl adenosine(37)-C2)-methylthiotransferase MiaB	1.00076	0.00030416
SMLT_RS01760	HAD-IA family hydrolase	1.00046	8.72602e-05
SMLT_RS09770	adenine phosphoribosyltransferase	0.998367	6.2984e-06
SMLT_RS16505	polyprenyl synthetase family protein	0.993971	1.92077e-05
SMLT_RS03910	peptidylprolyl isomerase	0.991457	7.98654e-13
SMLT_RS08560	ferredoxin family protein	0.99093	2.57991e-05
SMLT_RS21300	porphobilinogen synthase	0.990568	0.00220244
SMLT_RS06600	30S ribosomal protein S16	0.988989	0.00131396
SMLT_RS15100	hypothetical protein	0.988587	0.0278201
SMLT_RS04585	L-threonine 3-dehydrogenase	0.986547	0.000106201
SMLT_RS05165	TonB-dependent receptor	0.986339	0.0578842
SMLT_RS03695	prolyl oligopeptidase family serine peptidase	0.984382	0.00140511
SMLT_RS00620	indolepyruvate ferredoxin oxidoreductase family protein	0.984324	4.37451e-05
SMLT_RS17160	2-methylaconitate cis-trans isomerase PrpF	0.981318	2.5382e-06
SMLT_RS04575	glycine C-acetyltransferase	0.978497	1.91365e-05
SMLT_RS08540	peroxiredoxin	0.97501	8.70105e-06
SMLT_RS13120	AzlD family protein	0.973464	0.0430158
SMLT_RS08360	GTPase HflX	0.972549	0.00100245
SMLT_RS21730	hypothetical protein	0.971411	0.00320305
SMLT_RS01895	response regulator transcription factor	0.970884	7.35412e-06
SMLT_RS18515	UDP-N-acetylmuramate:L-alanyl-gamma-D-glutamyl-meso-diaminopimelate ligase	0.969431	3.53979e-06
SMLT_RS10715	helix-turn-helix domain-containing protein	0.969367	0.00173974
SMLT_RS13230	molybdenum cofactor guanylyltransferase	0.968465	0.00186612
SMLT_RS19560	F0F1 ATP synthase subunit epsilon	0.967699	0.000563327
SMLT_RS09420	hypothetical protein	0.967442	0.0608197
SMLT_RS09650	pyridoxal kinase	0.966836	1.53747e-06
SMLT_RS15700	GNAT family N-acetyltransferase	0.966343	0.00467382
SMLT_RS12725	L1 family subclass B3 metallo-beta-lactamase	0.965845	0.011739
SMLT_RS20310	sensor domain-containing diguanylate cyclase	0.963455	0.00449755
SMLT_RS07310	bacterioferritin	0.960684	0.00125547
SMLT_RS04780	tRNA-Asp	0.958489	0.0311689
SMLT_RS13505	thioredoxin family protein	0.958192	0.0456967
SMLT_RS13155	PAS sensor domain-containing protein	0.955371	0.105829
SMLT_RS18335	selenocysteine-specific translation elongation factor	0.953797	0.00188664
SMLT_RS12610	efflux RND transporter periplasmic adaptor subunit	0.950118	0.000698343
SMLT_RS22405	UvrD-helicase domain-containing protein	0.949673	9.55404e-06
SMLT_RS13520	ribonucleoside-diphosphate reductase subunit alpha	0.949397	0.0590331
SMLT_RS16580	nicotinate-nucleotide adenylyltransferase	0.948794	7.70046e-06
SMLT_RS00740	superoxide dismutase family protein	0.945994	6.72886e-06
SMLT_RS08395	carbon storage regulator CsrA	0.945148	0.00855404
SMLT_RS05820	AI-2E family transporter	0.94287	0.000205856
SMLT_RS10605	SDR family oxidoreductase	0.94284	8.22987e-06
SMLT_RS15290	TatD family hydrolase	0.942201	1.00925e-05
SMLT_RS06870	2,3-diphosphoglycerate-dependent phosphoglycerate mutase	0.942046	4.90395e-09
SMLT_RS08245	3-deoxy-8-phosphooctulonate synthase	0.940277	3.01028e-06
SMLT_RS21000	hypothetical protein	0.93806	0.00215433
SMLT_RS04980	ACP S-malonyltransferase	0.937872	1.97793e-11
SMLT_RS09045	phage terminase large subunit family protein	0.937066	0.0262421
SMLT_RS02310	malonic semialdehyde reductase	0.934095	0.0171854
SMLT_RS18100	DUF3999 domain-containing protein	0.933921	7.46214e-05
SMLT_RS14435	UvrD-helicase domain-containing protein	0.931488	0.00408071
SMLT_RS05595	Fe-S cluster assembly protein SufD	0.930973	0.00400764
SMLT_RS03620	UDP-3-O-acyl-N-acetylglucosamine deacetylase	0.930286	2.15522e-08
SMLT_RS15880	ribonuclease D	0.929268	4.84234e-06
SMLT_RS09765	YdiU family protein	0.927306	0.00850766
SMLT_RS10010	hypothetical protein	0.925268	0.0230464
SMLT_RS15715	argininosuccinate synthase	0.925081	1.86772e-05
SMLT_RS16615	CHASE2 domain-containing protein	0.923953	0.00153021
SMLT_RS18950	S-(hydroxymethyl)glutathione dehydrogenase/class III alcohol dehydrogenase	0.923251	7.79899e-05
SMLT_RS03360	molecular chaperone	0.916163	0.0524306
SMLT_RS15185	hypothetical protein	0.915359	0.00039594
SMLT_RS18685	3-isopropylmalate dehydrogenase	0.914093	0.00335233
SMLT_RS02255	HAD family hydrolase	0.91385	7.50864e-06
SMLT_RS17770	two-component sensor histidine kinase	0.913034	0.00568075
SMLT_RS02985	hypothetical protein	0.911671	0.024821
SMLT_RS11205	high frequency lysogenization protein HflD	0.910511	4.29697e-08
SMLT_RS16610	FecR domain-containing protein	0.909442	0.00137933
SMLT_RS19670	sensor histidine kinase	0.909302	1.41256e-05
SMLT_RS00345	patatin-like phospholipase family protein	0.909128	0.00122456
SMLT_RS22185	ATP-binding cassette domain-containing protein	0.907634	2.99332e-07
SMLT_RS10790	type II toxin-antitoxin system VapC family toxin	0.905378	0.0227488
SMLT_RS06595	aminotransferase class IV family protein	0.904083	5.00372e-05
SMLT_RS03465	3,4-dihydroxy-2-butanone-4-phosphate synthase	0.902035	0.000240612
SMLT_RS16075	PepSY domain-containing protein	0.899111	0.00965999
SMLT_RS04560	hypothetical protein	0.898413	1.22038e-05
SMLT_RS15560	heme ABC exporter ATP-binding protein CcmA	0.895	0.000336524
SMLT_RS17515	ATP-dependent DNA helicase	0.894901	0.000690091
SMLT_RS17235	3-dehydroquinate synthase	0.89383	1.19229e-05
SMLT_RS03455	hypothetical protein	0.891702	0.0175973
SMLT_RS21215	nucleotidyltransferase domain-containing protein	0.891119	0.00707148
SMLT_RS01045	1-acyl-sn-glycerol-3-phosphate acyltransferase	0.890801	8.30858e-07
SMLT_RS20430	polymer-forming cytoskeletal protein	0.890591	4.56951e-06
SMLT_RS08260	phosphopyruvate hydratase	0.890471	4.21194e-05
SMLT_RS05490	GlsB/YeaQ/YmgE family stress response membrane protein	0.8888	0.00224223
SMLT_RS09040	hypothetical protein	0.888312	0.115391
SMLT_RS02890	fumarylacetoacetate hydrolase family protein	0.888222	6.83565e-10
SMLT_RS13175	molybdate ABC transporter substrate-binding protein	0.888185	0.00220743
SMLT_RS11210	tRNA 2-thiouridine(34) synthase MnmA	0.887382	8.81338e-05
SMLT_RS16240	polysaccharide deacetylase family protein	0.884409	0.000827867
SMLT_RS15175	membrane protein	0.883967	4.91716e-05
SMLT_RS04460	disulfide bond formation protein B	0.883855	1.1911e-05
SMLT_RS19955	DUF3106 domain-containing protein	0.88293	0.000171582
SMLT_RS05415	BolA family transcriptional regulator	0.882334	0.000704854
SMLT_RS09860	integration host factor subunit beta	0.880785	0.00581507
SMLT_RS07155	DNA polymerase III subunit alpha	0.879109	1.25498e-05
SMLT_RS08845	multidrug efflux RND transporter permease subunit	0.877918	0.0991144
SMLT_RS16595	leucine--tRNA ligase	0.877885	0.000978303
SMLT_RS08660	sn-glycerol-3-phosphate ABC transporter ATP-binding protein UgpC	0.877089	0.000473151
SMLT_RS14740	energy transducer TonB	0.876385	0.0100998
SMLT_RS02880	peptidase M14	0.875484	0.0856418
SMLT_RS15110	acyl-CoA dehydrogenase family protein	0.874927	2.3866e-11
SMLT_RS15935	LEA type 2 family protein	0.874771	0.000495978
SMLT_RS21425	epimerase	0.874375	0.00589335
SMLT_RS06050	DUF819 family protein	0.872639	0.000568884
SMLT_RS01880	bifunctional phosphopantothenoylcysteine decarboxylase/phosphopantothenate--cysteine ligase CoaBC	0.871582	1.33922e-05
SMLT_RS17410	glycine cleavage system protein GcvH	0.869501	0.00469051
SMLT_RS14305	P-type DNA transfer ATPase VirB11	0.869153	0.00188767
SMLT_RS04060	DUF1631 domain-containing protein	0.866559	8.90824e-06
SMLT_RS06740	ABC transporter permease	0.86645	0.0015487
SMLT_RS18300	guanylate kinase	0.866418	4.88948e-06
SMLT_RS03370	type 1 fimbrial protein	0.865602	0.0553305
SMLT_RS03320	hypothetical protein	0.861384	0.000320597
SMLT_RS10025	membrane protein	0.860727	0.0577207
SMLT_RS19310	rod shape-determining protein	0.859311	6.01006e-06
SMLT_RS06575	hypothetical protein	0.858118	5.39383e-05
SMLT_RS15065	DUF2939 domain-containing protein	0.854976	0.000535397
SMLT_RS07840	tRNA-Val	0.853736	0.150628
SMLT_RS10630	ferrous iron transport protein B	0.85265	0.00219688
SMLT_RS03325	type II secretion system secretin GspD	0.849827	0.00418498
SMLT_RS00160	CusA/CzcA family heavy metal efflux RND transporter	0.849726	0.0292007
SMLT_RS15525	rRNA pseudouridine synthase	0.848943	0.00827931
SMLT_RS11550	mercuric ion transporter MerT	0.848645	0.00353788
SMLT_RS03050	NAD(P)-dependent oxidoreductase	0.848532	0.00057127
SMLT_RS19490	lactoylglutathione lyase	0.848435	2.752e-05
SMLT_RS22310	50S ribosomal protein L34	0.846929	0.00405379
SMLT_RS07850	hypothetical protein	0.840425	0.0189003
SMLT_RS09970	IMP dehydrogenase	0.839762	0.00171401
SMLT_RS22135	GTP cyclohydrolase I FolE	0.839344	1.86834e-07
SMLT_RS09805	MexH family multidrug efflux RND transporter periplasmic adaptor subunit	0.839183	0.0172365
SMLT_RS00630	AAA family ATPase	0.837782	0.011331
SMLT_RS20205	50S ribosomal protein L11 methyltransferase	0.835331	3.0389e-06
SMLT_RS16435	rhomboid family intramembrane serine protease	0.834071	9.60458e-06
SMLT_RS00205	class 1 fructose-bisphosphatase	0.833709	8.19797e-05
SMLT_RS23110	hypothetical protein	0.833502	0.00524213
SMLT_RS13235	molybdenum cofactor biosynthesis protein MoaE	0.833299	0.00115723
SMLT_RS08935	hypothetical protein	0.832254	0.142876
SMLT_RS05520	flavodoxin domain-containing protein	0.831505	0.0258541
SMLT_RS05575	non-heme iron oxygenase ferredoxin subunit	0.831292	0.00741535
SMLT_RS09130	hypothetical protein	0.826934	0.180392
SMLT_RS07080	GFA family protein	0.826555	5.53275e-06
SMLT_RS00675	YbhB/YbcL family Raf kinase inhibitor-like protein	0.825675	4.19971e-08
SMLT_RS15360	ferredoxin--NADP reductase	0.8218	2.20119e-06
SMLT_RS06160	enoyl-CoA hydratase/isomerase family protein	0.821278	7.01941e-05
SMLT_RS22630	modification methylase	0.82046	0.000218345
SMLT_RS00540	ribonuclease H-like domain-containing protein	0.819108	0.00401439
SMLT_RS18745	glycosyltransferase	0.81463	0.00446226
SMLT_RS04025	prolyl aminopeptidase	0.81435	1.53652e-05
SMLT_RS05510	murein L,D-transpeptidase catalytic domain family protein	0.813246	0.000625203
SMLT_RS22525	hypothetical protein	0.813246	0.000189011
SMLT_RS01275	peptidoglycan-binding protein	0.812858	0.0134091
SMLT_RS16670	Rnf electron transport complex subunit RnfB	0.812037	0.00452032
SMLT_RS20220	phosphatidate cytidylyltransferase	0.810293	0.00840672
SMLT_RS15280	glycine zipper 2TM domain-containing protein	0.807089	0.000108216
SMLT_RS18030	alanine:cation symporter family protein	0.806461	0.00148374
SMLT_RS18005	hypothetical protein	0.802975	0.0336645
SMLT_RS11090	flagellar hook-associated protein FlgL	0.802918	0.0943812
SMLT_RS02195	amino acid permease	0.80194	0.000598203
SMLT_RS07375	ribonuclease R	0.801547	0.000431606
SMLT_RS08335	hypothetical protein	0.801147	0.0147333
SMLT_RS02675	hypothetical protein	0.799795	8.50453e-05
SMLT_RS11270	DNA translocase FtsK	0.797624	0.000222989
SMLT_RS19550	bifunctional UDP-N-acetylglucosamine diphosphorylase/glucosamine-1-phosphate N-acetyltransferase GlmU	0.79729	0.000126408
SMLT_RS21750	DNA polymerase I	0.795623	0.00152414
SMLT_RS15430	hypothetical protein	0.795402	0.0597425
SMLT_RS20360	NADPH-dependent 7-cyano-7-deazaguanine reductase QueF	0.794782	1.7997e-05
SMLT_RS09390	hypothetical protein	0.793987	0.143947
SMLT_RS21795	50S ribosomal protein L33	0.793987	0.0490091
SMLT_RS09590	RnfH family protein	0.792651	0.0232184
SMLT_RS11490	hypothetical protein	0.791092	0.00407183
SMLT_RS03470	6,7-dimethyl-8-ribityllumazine synthase	0.789718	3.2305e-08
SMLT_RS00690	undecaprenyl-diphosphate phosphatase	0.78902	0.00313064
SMLT_RS09905	nucleoside-diphosphate kinase	0.788813	0.00345986
SMLT_RS06125	formate-dependent phosphoribosylglycinamide formyltransferase	0.788477	0.000331998
SMLT_RS03890	symmetrical bis(5'-nucleosyl)-tetraphosphatase	0.788305	2.36319e-05
SMLT_RS05370	HPr kinase/phosphorylase	0.787988	0.0004628
SMLT_RS17370	acyl-CoA dehydrogenase	0.787443	0.0076126
SMLT_RS16940	enoyl-CoA hydratase/isomerase family protein	0.786849	0.0049669
SMLT_RS00040	TonB family protein	0.785604	3.17102e-06
SMLT_RS15675	glutamate-5-semialdehyde dehydrogenase	0.785134	0.000915156
SMLT_RS20285	ABC transporter permease	0.784442	1.07533e-05
SMLT_RS18105	DUF2339 domain-containing protein	0.783338	0.00104517
SMLT_RS18465	HAD-IA family hydrolase	0.780472	0.00316644
SMLT_RS00955	DUF4156 domain-containing protein	0.779751	0.00194164
SMLT_RS02040	outer membrane protein transport protein	0.779388	0.00844057
SMLT_RS17025	siderophore-interacting protein	0.778076	0.00604378
SMLT_RS08255	hypothetical protein	0.777369	0.0220969
SMLT_RS02990	GtrA family protein	0.773326	0.0399254
SMLT_RS05655	PhzF family phenazine biosynthesis protein	0.772754	0.000386365
SMLT_RS10230	quinone-dependent dihydroorotate dehydrogenase	0.772726	5.31718e-05
SMLT_RS02750	HAD family phosphatase	0.771963	0.00414627
SMLT_RS07135	class I SAM-dependent methyltransferase	0.770056	0.00659423
SMLT_RS17575	copper resistance system multicopper oxidase	0.768402	0.0471839
SMLT_RS02710	D-amino acid dehydrogenase	0.766775	0.00526126
SMLT_RS00555	hypothetical protein	0.764622	0.00279756
SMLT_RS21620	outer membrane lipoprotein carrier protein LolA	0.763772	0.00389511
SMLT_RS07385	23S rRNA (guanosine(2251)-2'-O)-methyltransferase RlmB	0.763073	0.000610499
SMLT_RS20880	exopolysaccharide biosynthesis protein	0.762934	0.0415489
SMLT_RS04820	ribonuclease HI	0.758938	0.00114914
SMLT_RS21945	hypothetical protein	0.758816	0.0202069
SMLT_RS07480	endonuclease III	0.75869	0.0402057
SMLT_RS18405	YecA family protein	0.758145	0.000108129
SMLT_RS23445	phosphomannomutase/phosphoglucomutase	0.758079	0.0019284
SMLT_RS03410	RcnB family protein	0.757613	0.00184797
SMLT_RS06965	alkaline phosphatase family protein	0.7558	0.00187232
SMLT_RS15620	thiol reductant ABC exporter subunit CydD	0.755608	0.028213
SMLT_RS08850	SDR family oxidoreductase	0.755074	0.163736
SMLT_RS17990	tRNA (guanosine(46)-N7)-methyltransferase TrmB	0.754743	0.000120406
SMLT_RS04530	glutathione S-transferase N-terminal domain-containing protein	0.75212	2.0418e-05
SMLT_RS15170	ABC transporter ATP-binding protein	0.751227	0.000902014
SMLT_RS01885	dUTP diphosphatase	0.75037	0.00173226
SMLT_RS09030	hypothetical protein	0.749576	0.175877
SMLT_RS01115	acetyl/propionyl/methylcrotonyl-CoA carboxylase subunit alpha	0.746475	0.0589596
SMLT_RS17000	phosphatase PAP2 family protein	0.746134	0.0350083
SMLT_RS00645	YceI family protein	0.7456	0.00937204
SMLT_RS18290	bifunctional (p)ppGpp synthetase/guanosine-3',5'-bis(diphosphate) 3'-pyrophosphohydrolase	0.744289	6.84388e-05
SMLT_RS02770	MBL fold metallo-hydrolase	0.744228	0.0308646
SMLT_RS19135	N-acetylglucosamine-6-phosphate deacetylase	0.743865	0.00270103
SMLT_RS01855	SDR family NAD(P)-dependent oxidoreductase	0.741707	5.36821e-05
SMLT_RS11005	flagellar M-ring protein FliF	0.741192	0.1319
SMLT_RS02740	methyltransferase	0.741105	2.13763e-05
SMLT_RS15070	5'-nucleotidase	0.74078	1.64828e-05
SMLT_RS03895	Co2+/Mg2+ efflux protein ApaG	0.738806	0.0036215
SMLT_RS07145	acetyl-CoA carboxylase carboxyltransferase subunit alpha	0.737349	1.3481e-06
SMLT_RS20810	hypothetical protein	0.736618	0.00264903
SMLT_RS00435	orotidine-5'-phosphate decarboxylase	0.735751	0.00163444
SMLT_RS12620	response regulator transcription factor	0.73546	0.000498012
SMLT_RS01290	hypothetical protein	0.73312	0.00249402
SMLT_RS05590	cysteine desulfurase	0.732586	0.041479
SMLT_RS03480	thiamine-phosphate kinase	0.730518	0.0133716
SMLT_RS04600	bifunctional tetrahydrofolate synthase/dihydrofolate synthase	0.72825	9.82627e-05
SMLT_RS06795	MtnX-like HAD-IB family phosphatase	0.727171	0.0137568
SMLT_RS20405	CD225/dispanin family protein	0.727132	0.0234038
SMLT_RS10225	UDP-N-acetylmuramate dehydrogenase	0.726061	0.000524563
SMLT_RS07390	TolC family protein	0.72552	0.0107951
SMLT_RS17240	WGR domain-containing protein	0.72463	0.109547
SMLT_RS02590	response regulator transcription factor	0.724367	0.00349549
SMLT_RS20870	hypothetical protein	0.724132	0.0115589
SMLT_RS14310	TrbI/VirB10 family protein	0.723925	0.00390313
SMLT_RS21170	YdcF family protein	0.723179	0.0132734
SMLT_RS17765	response regulator transcription factor	0.72286	0.0163464
SMLT_RS14595	hypothetical protein	0.721409	0.0795415
SMLT_RS09870	lipopolysaccharide assembly protein LapB	0.720808	1.10381e-09
SMLT_RS14875	murein transglycosylase	0.720776	0.0105836
SMLT_RS17830	alpha,alpha-trehalose-phosphate synthase (UDP-forming)	0.719658	0.011434
SMLT_RS03175	proline--tRNA ligase	0.71585	0.000460674
SMLT_RS09775	ATP-dependent RNA helicase DbpA	0.714962	0.00021682
SMLT_RS02145	30S ribosomal protein S21	0.714549	0.030886
SMLT_RS22655	hypothetical protein	0.714236	0.21264
SMLT_RS04595	histidine phosphatase family protein	0.713921	0.000668015
SMLT_RS23405	hypothetical protein	0.712663	0.0384149
SMLT_RS05135	hypothetical protein	0.711851	0.169518
SMLT_RS17470	hypothetical protein	0.711508	0.021741
SMLT_RS21055	SIS domain-containing protein	0.711318	0.052833
SMLT_RS00415	UvrD-helicase domain-containing protein	0.710576	0.000909979
SMLT_RS20655	tryptophan 2,3-dioxygenase	0.710382	0.00423091
SMLT_RS16215	preprotein translocase subunit SecG	0.710296	0.000302515
SMLT_RS17155	bifunctional 2-methylcitrate dehydratase/aconitate hydratase	0.70889	0.00658384
SMLT_RS16585	DNA polymerase III subunit delta	0.708717	0.00155611
SMLT_RS04610	CvpA family protein	0.707854	1.65502e-05
SMLT_RS15190	hypothetical protein	0.70744	0.00236726
SMLT_RS18785	PAS-domain containing protein	0.706204	0.0298384
SMLT_RS09625	nucleotide exchange factor GrpE	0.706025	0.00368984
SMLT_RS08580	2-amino-4-hydroxy-6-hydroxymethyldihydropteridine diphosphokinase	0.705977	0.0021002
SMLT_RS15020	hypothetical protein	0.705201	0.0229866
SMLT_RS21680	cytochrome ubiquinol oxidase subunit I	0.70431	0.0258761
SMLT_RS07910	3-deoxy-manno-octulosonate cytidylyltransferase	0.704139	0.00660513
SMLT_RS18560	YbaN family protein	0.702068	0.170428
SMLT_RS22410	hypothetical protein	0.701715	0.012217
SMLT_RS06635	MATE family efflux transporter	0.700671	0.00523076
SMLT_RS04655	exopolyphosphatase	0.699077	0.00050777
SMLT_RS03135	glycoside hydrolase family 99-like domain-containing protein	0.698822	0.00024779
SMLT_RS21275	ATP-dependent DNA helicase DinG	0.693821	0.00200021
SMLT_RS17455	adenosylmethionine--8-amino-7-oxononanoate transaminase	0.69352	1.35952e-05
SMLT_RS06885	transcription-repair coupling factor	0.692886	0.0494227
SMLT_RS21740	hypothetical protein	0.691569	0.00798704
SMLT_RS05475	DnaA regulatory inactivator Hda	0.691394	0.0013375
SMLT_RS00430	5'-nucleotidase, lipoprotein e(P4) family	0.691259	3.70244e-05
SMLT_RS18800	sensor histidine kinase	0.690193	0.048082
SMLT_RS19860	glycosyltransferase family 4 protein	0.689731	2.80727e-05
SMLT_RS22290	tRNA uridine-5-carboxymethylaminomethyl(34) synthesis GTPase MnmE	0.687725	0.000990512
SMLT_RS22610	alpha/beta fold hydrolase	0.687036	0.000227227
SMLT_RS09235	hypothetical protein	0.686685	0.250957
SMLT_RS02320	hypothetical protein	0.685736	0.0280733
SMLT_RS06960	30S ribosomal protein THX	0.685585	0.0839988
SMLT_RS08665	folate-binding protein YgfZ	0.685158	0.00018667
SMLT_RS14250	hypothetical protein	0.685084	0.0134071
SMLT_RS18200	pilus assembly protein PilP	0.684297	0.0176239
SMLT_RS10440	glucokinase	0.683985	0.00548378
SMLT_RS21240	DUF4350 domain-containing protein	0.683501	0.0128966
SMLT_RS07880	HAMP domain-containing histidine kinase	0.681873	0.0065642
SMLT_RS16605	thioredoxin	0.680885	0.00525536
SMLT_RS15260	asparagine synthase (glutamine-hydrolyzing)	0.680269	0.00721961
SMLT_RS17535	hypothetical protein	0.678145	0.00454963
SMLT_RS18505	VTT domain-containing protein	0.67715	0.0164977
SMLT_RS08810	hypothetical protein	0.677138	0.0415995
SMLT_RS09790	ATP-binding cassette domain-containing protein	0.676798	0.014911
SMLT_RS05005	endolytic transglycosylase MltG	0.675045	0.000132325
SMLT_RS05870	TerC family protein	0.673596	0.0361458
SMLT_RS10960	flagellar biosynthetic protein FliO	0.673218	0.162736
SMLT_RS04470	3-deoxy-7-phosphoheptulonate synthase class II	0.672288	0.025664
SMLT_RS03510	acyltransferase	0.669594	0.0376311
SMLT_RS22295	polysaccharide deacetylase family protein	0.668802	0.0021563
SMLT_RS09250	hypothetical protein	0.668744	0.161892
SMLT_RS00165	efflux RND transporter periplasmic adaptor subunit	0.668491	0.131355
SMLT_RS09115	hypothetical protein	0.6679	0.0163409
SMLT_RS03365	fimbrial biogenesis outer membrane usher protein	0.667876	0.173345
SMLT_RS19605	hypothetical protein	0.666572	0.0766484
SMLT_RS18455	glutamate-1-semialdehyde 2,1-aminomutase	0.666313	0.000162532
SMLT_RS14755	3-phosphoserine/phosphohydroxythreonine transaminase	0.665677	0.000905258
SMLT_RS00105	tyrosine-type recombinase/integrase	0.665601	0.0605796
SMLT_RS02855	winged helix-turn-helix domain-containing protein	0.664815	0.000203425
SMLT_RS05340	hypothetical protein	0.664172	0.105012
SMLT_RS08870	endonuclease/exonuclease/phosphatase family protein	0.663906	0.00407034
SMLT_RS19130	DUF1624 domain-containing protein	0.661459	0.043177
SMLT_RS19485	PLP-dependent cysteine synthase family protein	0.660506	9.85774e-05
SMLT_RS06815	alpha/beta fold hydrolase	0.658735	0.0157708
SMLT_RS15505	BolA family transcriptional regulator	0.657891	0.0624891
SMLT_RS19960	membrane protein	0.657433	1.16314e-05
SMLT_RS00960	3-oxoacyl-ACP synthase III	0.65672	4.64726e-06
SMLT_RS02605	DUF2236 domain-containing protein	0.65651	0.000795971
SMLT_RS19335	bifunctional demethylmenaquinone methyltransferase/2-methoxy-6-polyprenyl-1,4-benzoquinol methylase UbiE	0.656395	0.000366727
SMLT_RS09985	RES family NAD+ phosphorylase	0.65542	0.00490968
SMLT_RS04750	trigger factor	0.654412	0.000242222
SMLT_RS18850	SGNH/GDSL hydrolase family protein	0.651846	0.00718775
SMLT_RS19615	dihydrolipoyllysine-residue acetyltransferase	0.648702	0.00753773
SMLT_RS18025	rRNA methyltransferase	0.648533	0.0011935
SMLT_RS20240	class I SAM-dependent methyltransferase family protein	0.648332	0.0172964
SMLT_RS21775	low molecular weight protein tyrosine phosphatase family protein	0.645748	0.19921
SMLT_RS05120	helix-turn-helix domain-containing protein	0.644107	0.213495
SMLT_RS20620	homogentisate 1,2-dioxygenase	0.643112	0.0264599
SMLT_RS21205	sensor histidine kinase efflux regulator BaeS	0.640414	0.0368025
SMLT_RS08620	flavodoxin-dependent (E)-4-hydroxy-3-methylbut-2-enyl-diphosphate synthase	0.637792	0.000500963
SMLT_RS09680	RNA polymerase sigma factor	0.636795	0.00721567
SMLT_RS04605	SPOR domain-containing protein	0.635439	0.000249542
SMLT_RS19165	family 20 glycosylhydrolase	0.635137	0.0525377
SMLT_RS04275	50S ribosomal protein L11	0.634381	0.0305219
SMLT_RS00035	tetratricopeptide repeat protein	0.634056	0.00211366
SMLT_RS08820	OmpA family lipoprotein	0.632905	0.0689396
SMLT_RS08785	uracil phosphoribosyltransferase	0.6287	0.0103939
SMLT_RS06195	GTPase ObgE	0.628535	0.00166143
SMLT_RS17560	DNA starvation/stationary phase protection protein	0.626837	0.0120222
SMLT_RS11720	copper-binding protein CopB	0.626593	0.0822085
SMLT_RS16300	VOC family protein	0.62623	0.0415883
SMLT_RS04225	TonB-dependent receptor	0.625797	0.0374831
SMLT_RS03945	hypothetical protein	0.625487	0.0543593
SMLT_RS08265	cell division protein FtsB	0.620115	0.013682
SMLT_RS14190	alkene reductase	0.618069	0.0631493
SMLT_RS19140	SIS domain-containing protein	0.615336	0.0160887
SMLT_RS18510	LON peptidase substrate-binding domain-containing protein	0.614945	0.000508362
SMLT_RS12340	trypsin-like serine protease	0.613805	0.0477101
SMLT_RS02805	TfoX/Sxy family protein	0.613559	0.00431298
SMLT_RS17180	2-methylcitrate synthase	0.612905	0.00792514
SMLT_RS00760	acetyl-CoA C-acetyltransferase	0.611169	0.00345975
SMLT_RS15165	GntR family transcriptional regulator	0.610704	0.0310228
SMLT_RS03160	ABC transporter permease	0.609739	0.000404641
SMLT_RS00545	DEAD/DEAH box helicase	0.608646	0.0107544
SMLT_RS02300	hypothetical protein	0.603191	0.165085
SMLT_RS18470	acetylornithine transaminase	0.602403	0.000901012
SMLT_RS17440	nucleoside triphosphate pyrophosphohydrolase	0.600531	0.00556864
SMLT_RS00685	META and DUF4377 domain-containing protein	0.599967	0.034219
SMLT_RS08290	5'/3'-nucleotidase SurE	0.598276	3.28382e-05
SMLT_RS09450	hypothetical protein	0.597999	0.271702
SMLT_RS14330	type IV secretory system conjugative DNA transfer family protein	0.59767	0.0122797
SMLT_RS14295	TrbC/VirB2 family protein	0.597087	0.0957556
SMLT_RS08305	peptidoglycan DD-metalloendopeptidase family protein	0.596092	6.80966e-06
SMLT_RS02930	pyridoxal-phosphate dependent enzyme	0.595534	0.00299581
SMLT_RS19210	PAS domain-containing protein	0.595166	0.00168588
SMLT_RS21735	oxygen-dependent coproporphyrinogen oxidase	0.595106	0.00583356
SMLT_RS16770	RNA-binding protein	0.594744	0.000706205
SMLT_RS05300	YitT family protein	0.594657	0.107295
SMLT_RS17150	alpha-2-macroglobulin family protein	0.59416	0.0111871
SMLT_RS19400	DUF484 family protein	0.593806	0.00569912
SMLT_RS14200	oligoribonuclease	0.593115	0.00544511
SMLT_RS18040	efflux RND transporter permease subunit	0.5923	0.0934401
SMLT_RS00100	hypothetical protein	0.591674	0.0325866
SMLT_RS07000	5-demethoxyubiquinol-8 5-hydroxylase UbiM	0.590779	0.0183394
SMLT_RS16305	fimbrial protein FimV	0.590087	0.00940735
SMLT_RS13825	D-lactate dehydrogenase	0.589253	0.107797
SMLT_RS07325	multidrug efflux system transcriptional regulator EmrR	0.588938	0.169508
SMLT_RS02160	dihydroneopterin aldolase	0.588872	0.0427442
SMLT_RS05380	ribosome-associated translation inhibitor RaiA	0.587523	0.00994324
SMLT_RS15205	cupin domain-containing protein	0.58722	0.0102832
SMLT_RS09615	DNA repair protein RecN	0.585536	0.0207019
SMLT_RS00005	chromosomal replication initiator protein DnaA	0.583907	0.00731471
SMLT_RS06370	IS630-like element ISStma10 family transposase	0.583159	0.0410352
SMLT_RS11625	thioredoxin-disulfide reductase	0.58291	0.0211509
SMLT_RS21235	DUF4129 domain-containing protein	0.579834	0.0889932
SMLT_RS02585	histidine kinase	0.579211	0.0105737
SMLT_RS08995	hypothetical protein	0.579134	0.270703
SMLT_RS15745	RNA polymerase-binding protein DksA	0.579041	0.000584179
SMLT_RS15605	homoserine O-acetyltransferase	0.578861	0.0103374
SMLT_RS22245	leucine efflux protein LeuE	0.57839	0.0101973
SMLT_RS01325	SPOR domain-containing protein	0.577311	0.0052511
SMLT_RS16020	GNAT family N-acetyltransferase	0.57701	0.119739
SMLT_RS01825	hypothetical protein	0.576761	0.0151486
SMLT_RS10080	chemotaxis protein CheW	0.576537	0.0423141
SMLT_RS01065	signal peptidase I	0.576453	0.00685635
SMLT_RS10305	chemotaxis protein CheR	0.573742	0.0230623
SMLT_RS11095	flagellar hook-associated protein FlgK	0.570068	0.223021
SMLT_RS01210	epoxyqueuosine reductase QueH	0.568418	0.0159473
SMLT_RS13360	DUF3348 domain-containing protein	0.567881	0.0842007
SMLT_RS10380	histidine--tRNA ligase	0.567379	0.036136
SMLT_RS20910	SCO family protein	0.567353	0.24245
SMLT_RS20235	dual specificity protein phosphatase family protein	0.566651	0.0356928
SMLT_RS19195	hypothetical protein	0.565625	0.220549
SMLT_RS03305	general secretion pathway protein GspK	0.565277	0.1008
SMLT_RS21180	hypothetical protein	0.564984	0.00454957
SMLT_RS02745	pseudouridine synthase	0.56391	0.00603534
SMLT_RS16120	transcription termination/antitermination protein NusA	0.563864	0.0100268
SMLT_RS07635	magnesium and cobalt transport protein CorA	0.563431	0.0204065
SMLT_RS10520	methylthioribulose 1-phosphate dehydratase	0.561501	0.00221094
SMLT_RS15575	heme exporter protein CcmD	0.561362	0.172913
SMLT_RS21980	glutamine amidotransferase	0.560592	0.0084467
SMLT_RS11715	cytochrome c	0.560319	0.165461
SMLT_RS17480	methyl-accepting chemotaxis protein	0.558908	0.101049
SMLT_RS18070	O-acetyl-ADP-ribose deacetylase	0.558828	0.0222477
SMLT_RS09845	50S ribosomal protein L36	0.557185	0.187355
SMLT_RS03200	ribosomal protein S18-alanine N-acetyltransferase	0.557051	0.0233335
SMLT_RS09440	terminase small subunit	0.555912	0.264178
SMLT_RS04050	exodeoxyribonuclease IX	0.554864	0.00355817
SMLT_RS14950	EF-P lysine aminoacylase GenX	0.552186	0.00453219
SMLT_RS12225	helix-turn-helix transcriptional regulator	0.551185	0.107067
SMLT_RS17730	cation:proton antiporter	0.550361	0.0513614
SMLT_RS10585	multidrug efflux RND transporter permease subunit	0.549994	0.160089
SMLT_RS00010	DNA polymerase III subunit beta	0.548836	0.00829121
SMLT_RS06735	ABC transporter permease	0.548597	0.0669735
SMLT_RS15595	cytochrome c-type biogenesis protein CcmH	0.547802	0.0827682
SMLT_RS09830	carbon-nitrogen hydrolase	0.547672	0.00468544
SMLT_RS21920	response regulator transcription factor	0.547558	0.0572524
SMLT_RS02265	VOC family protein	0.547467	0.00155502
SMLT_RS00075	hypothetical protein	0.545844	0.167951
SMLT_RS03405	energy-dependent translational throttle protein EttA	0.544994	0.011089
SMLT_RS16485	alkaline phosphatase	0.544991	0.0249029
SMLT_RS00090	PA0069 family radical SAM protein	0.544166	0.03081
SMLT_RS18485	NAD(P)-dependent oxidoreductase	0.543405	0.000836146
SMLT_RS11710	nuclear transport factor 2 family protein	0.541392	0.184476
SMLT_RS05020	PilZ domain-containing protein	0.536825	0.0294061
SMLT_RS03295	prepilin-type N-terminal cleavage/methylation domain-containing protein	0.536786	0.0858776
SMLT_RS12625	HAMP domain-containing histidine kinase	0.536261	0.0269986
SMLT_RS16085	glycoside hydrolase family 18 protein	0.536213	0.00129163
SMLT_RS15565	heme exporter protein CcmB	0.535824	0.014866
SMLT_RS09690	TIGR00730 family Rossman fold protein	0.535726	0.00867174
SMLT_RS11695	copper homeostasis periplasmic binding protein CopC	0.53394	0.216415
SMLT_RS05600	Fe-S cluster assembly ATPase SufC	0.531002	0.107511
SMLT_RS15250	replicative DNA helicase	0.530568	0.00198678
SMLT_RS17700	alpha/beta fold hydrolase	0.528788	0.00702734
SMLT_RS09345	hypothetical protein	0.526353	0.323426
SMLT_RS10315	hybrid sensor histidine kinase/response regulator	0.526227	0.103931
SMLT_RS18475	ion transporter	0.525204	0.0147948
SMLT_RS03820	HAMP domain-containing histidine kinase	0.524251	0.0392341
SMLT_RS02050	AAA family ATPase	0.523594	0.0730291
SMLT_RS11705	DUF411 domain-containing protein	0.523542	0.235297
SMLT_RS00585	DUF4159 domain-containing protein	0.523149	0.117744
SMLT_RS22560	DUF596 domain-containing protein	0.522943	0.310556
SMLT_RS19545	GNAT family N-acetyltransferase	0.522403	0.0153485
SMLT_RS18795	ABC transporter substrate-binding protein	0.521439	0.153871
SMLT_RS12575	exodeoxyribonuclease III	0.519205	0.249051
SMLT_RS18750	zinc-finger domain-containing protein	0.518304	0.0608886
SMLT_RS14320	type IV secretion system protein	0.517979	0.0158115
SMLT_RS09700	tRNA preQ1(34) S-adenosylmethionine ribosyltransferase-isomerase QueA	0.515767	0.0326944
SMLT_RS14410	hypothetical protein	0.515655	0.0427675
SMLT_RS00025	CPBP family intramembrane metalloprotease	0.512979	0.00278653
SMLT_RS10180	GNAT family N-acetyltransferase	0.512891	0.0915856
SMLT_RS11535	hypothetical protein	0.512527	0.317398
SMLT_RS17630	7-cyano-7-deazaguanine synthase QueC	0.512359	0.00568681
SMLT_RS21010	4-hydroxybenzoate octaprenyltransferase	0.510815	0.00602513
SMLT_RS05185	SmQnr family pentapeptide repeat protein	0.509168	0.0682844
SMLT_RS01040	aminoacyl-tRNA hydrolase	0.509038	0.0217708
SMLT_RS07005	RNA-binding S4 domain-containing protein	0.508954	0.360965
SMLT_RS02670	DUF4031 domain-containing protein	0.508886	0.247777
SMLT_RS03120	DEAD/DEAH box helicase	0.507398	0.0617557
SMLT_RS05400	LPS export ABC transporter periplasmic protein LptC	0.506828	0.011017
SMLT_RS09085	hypothetical protein	0.506017	0.240349
SMLT_RS03445	hypothetical protein	0.50567	0.185228
SMLT_RS21635	acyltransferase	0.504969	0.14886
SMLT_RS15375	hypothetical protein	0.504699	0.128269
SMLT_RS05350	phosphoenolpyruvate--protein phosphotransferase	0.501691	0.168166
SMLT_RS09585	type II toxin-antitoxin system RatA family toxin	0.500124	0.00843008
SMLT_RS22790	RHS repeat protein	0.500052	0.36193
SMLT_RS19460	YajQ family cyclic di-GMP-binding protein	0.499486	0.0106472
SMLT_RS03975	DUF2007 domain-containing protein	0.499421	0.0446089
SMLT_RS06155	acyl-CoA thioesterase II	0.49886	0.0025263
SMLT_RS17665	protein TolQ	0.497676	0.0409792
SMLT_RS16460	DUF418 domain-containing protein	0.497255	0.0365763
SMLT_RS15780	elongation factor P	0.497252	0.0405182
SMLT_RS03415	serine hydroxymethyltransferase	0.496346	0.00100171
SMLT_RS00355	TonB-dependent receptor	0.494309	0.20974
SMLT_RS16860	beta-N-acetylhexosaminidase	0.493786	0.013596
SMLT_RS21415	hypothetical protein	0.491315	0.104853
SMLT_RS03960	hypothetical protein	0.491166	0.137516
SMLT_RS20685	YafY family transcriptional regulator	0.489549	0.132887
SMLT_RS21995	twin-arginine translocase subunit TatB	0.488451	0.00296119
SMLT_RS03300	type II secretion system protein J	0.488224	0.0813139
SMLT_RS09155	hypothetical protein	0.487921	0.358783
SMLT_RS11235	ATP-dependent Clp protease ATP-binding subunit ClpA	0.487077	0.0321995
SMLT_RS21375	alpha/beta fold hydrolase	0.486972	0.107074
SMLT_RS08750	hypothetical protein	0.486765	0.10074
SMLT_RS00930	electron transfer flavoprotein-ubiquinone oxidoreductase	0.48544	0.0445774
SMLT_RS03225	LPS export ABC transporter permease LptF	0.484753	0.00621527
SMLT_RS11170	EAL domain-containing protein	0.484483	0.0250567
SMLT_RS17230	shikimate kinase	0.481826	0.0415891
SMLT_RS17510	tRNA (adenosine(37)-N6)-threonylcarbamoyltransferase complex dimerization subunit type 1 TsaB	0.48181	0.00310596
SMLT_RS13470	ferredoxin reductase	0.48176	0.228376
SMLT_RS09595	outer membrane protein assembly factor BamE	0.481028	0.0122177
SMLT_RS19540	GHKL domain-containing protein	0.480234	0.03519
SMLT_RS08135	group III truncated hemoglobin	0.478439	0.0878643
SMLT_RS13115	AzlC family ABC transporter permease	0.477392	0.151715
SMLT_RS07285	Spx/MgsR family RNA polymerase-binding regulatory protein	0.476686	0.0276468
SMLT_RS14405	hypothetical protein	0.475342	0.0364353
SMLT_RS19340	nucleoside deaminase	0.473568	0.103236
SMLT_RS07760	5-(carboxyamino)imidazole ribonucleotide synthase	0.470325	0.0172951
SMLT_RS00970	YkgJ family cysteine cluster protein	0.470059	0.238967
SMLT_RS18080	fructose-bisphosphate aldolase class I	0.468677	0.0914893
SMLT_RS19095	hypothetical protein	0.467716	0.11872
SMLT_RS16500	exodeoxyribonuclease VII small subunit	0.466898	0.0622004
SMLT_RS18675	3-isopropylmalate dehydratase large subunit	0.466874	0.111789
SMLT_RS06045	S9 family peptidase	0.465947	0.060855
SMLT_RS07410	HAMP domain-containing protein	0.465814	0.124849
SMLT_RS12935	transferrin-binding protein-like solute binding protein	0.465474	0.385795
SMLT_RS16865	DsbA family oxidoreductase	0.464599	0.126888
SMLT_RS00480	FAD-dependent oxidoreductase	0.464426	0.0559202
SMLT_RS09925	tetratricopeptide repeat protein	0.462091	0.0188059
SMLT_RS22005	hypothetical protein	0.462014	0.0107716
SMLT_RS05170	PepSY domain-containing protein	0.461683	0.220253
SMLT_RS20565	phosphoribosylaminoimidazolesuccinocarboxamide synthase	0.461578	0.006757
SMLT_RS21575	YcgL domain-containing protein	0.460211	0.063782
SMLT_RS20450	response regulator	0.459961	0.185538
SMLT_RS00455	tRNA 2-thiocytidine(32) synthetase TtcA	0.459764	0.00236606
SMLT_RS10430	calcineurin-like phosphoesterase C-terminal domain-containing protein	0.459562	0.144277
SMLT_RS02245	hypothetical protein	0.459418	0.060783
SMLT_RS14035	tRNA-Glu	0.45708	0.38348
SMLT_RS19380	Gfo/Idh/MocA family oxidoreductase	0.455862	0.0973803
SMLT_RS04615	amidophosphoribosyltransferase	0.454956	0.0248861
SMLT_RS18555	tonB-system energizer ExbB	0.454871	0.357733
SMLT_RS05875	metallophosphoesterase	0.454747	0.165791
SMLT_RS15600	cytochrome c biogenesis protein	0.452	0.129135
SMLT_RS15425	barstar family protein	0.450813	0.0763658
SMLT_RS04675	M48 family metallopeptidase	0.449431	0.0680275
SMLT_RS18575	TonB-dependent receptor	0.447002	0.35159
SMLT_RS17415	glycine cleavage system aminomethyltransferase GcvT	0.446675	0.0025678
SMLT_RS08175	FKBP-type peptidyl-prolyl cis-trans isomerase	0.446006	0.114675
SMLT_RS09090	site-specific DNA-methyltransferase	0.441277	0.252716
SMLT_RS00950	insulinase family protein	0.440506	0.0725274
SMLT_RS04570	hypothetical protein	0.438751	0.16288
SMLT_RS06730	glycine zipper 2TM domain-containing protein	0.438533	0.119878
SMLT_RS02375	hypothetical protein	0.437721	0.00613754
SMLT_RS08240	CTP synthase	0.437545	0.071541
SMLT_RS19090	SseB family protein	0.437033	0.012613
SMLT_RS04825	DNA polymerase III subunit epsilon	0.436391	0.0235223
SMLT_RS04115	asparaginase	0.434915	0.0560663
SMLT_RS14255	hypothetical protein	0.433721	0.0516532
SMLT_RS01320	type III pantothenate kinase	0.433637	0.0691234
SMLT_RS06905	two-component system sensor histidine kinase CreC	0.431271	0.0627506
SMLT_RS19675	alpha/beta hydrolase	0.428627	0.0196984
SMLT_RS06980	hypothetical protein	0.426686	0.0698613
SMLT_RS14965	pyridoxal phosphate-dependent aminotransferase	0.425665	0.0895242
SMLT_RS19425	pyridoxal phosphate-dependent aminotransferase	0.424794	0.00491305
SMLT_RS19235	DUF2242 domain-containing protein	0.424565	0.172228
SMLT_RS15045	kynureninase	0.42374	0.0042871
SMLT_RS03065	flippase-like domain-containing protein	0.423685	0.151804
SMLT_RS19735	hypothetical protein	0.419388	0.206603
SMLT_RS15850	tRNA (adenosine(37)-N6)-threonylcarbamoyltransferase complex ATPase subunit type 1 TsaE	0.419123	0.117738
SMLT_RS15915	NADP-dependent oxidoreductase	0.418955	0.138396
SMLT_RS17380	DUF1304 domain-containing protein	0.418429	0.0512874
SMLT_RS15610	DUF1294 domain-containing protein	0.418264	0.42431
SMLT_RS05530	DUF4198 domain-containing protein	0.417185	0.0851435
SMLT_RS03810	arylesterase	0.415995	0.0621722
SMLT_RS12345	serine hydrolase	0.415786	0.117572
SMLT_RS20180	type II 3-dehydroquinate dehydratase	0.414811	0.090356
SMLT_RS15580	cytochrome c maturation protein CcmE	0.414431	0.0944515
SMLT_RS09880	polysaccharide biosynthesis protein	0.413987	0.0867849
SMLT_RS03675	DUF3228 family protein	0.411106	0.0445153
SMLT_RS18285	RidA family protein	0.410178	0.117703
SMLT_RS16325	50S ribosomal protein L3 N(5)-glutamine methyltransferase	0.409718	0.0260417
SMLT_RS06130	endonuclease/exonuclease/phosphatase family protein	0.40967	0.0130269
SMLT_RS05040	tail protein X	0.409254	0.403599
SMLT_RS02360	McrC family protein	0.409156	0.180986
SMLT_RS07780	SDR family NAD(P)-dependent oxidoreductase	0.407973	0.0372973
SMLT_RS07505	sulfurtransferase	0.4079	0.0597238
SMLT_RS04555	OmpA family protein	0.407535	0.106557
SMLT_RS03830	diacylglycerol kinase	0.40686	0.164048
SMLT_RS03840	MFS transporter	0.406643	0.269293
SMLT_RS21585	beta-ketoacyl-ACP synthase	0.406606	0.210133
SMLT_RS13160	sulfite reductase flavoprotein subunit alpha	0.406474	0.455791
SMLT_RS17675	Holliday junction branch migration DNA helicase RuvB	0.405834	0.019041
SMLT_RS09695	aminotransferase class III-fold pyridoxal phosphate-dependent enzyme	0.405739	0.0883673
SMLT_RS16590	hypothetical protein	0.403385	0.0185316
SMLT_RS17450	ADP compounds hydrolase NudE	0.40101	0.0776844
SMLT_RS14385	PAS domain-containing hybrid sensor histidine kinase/response regulator	0.400921	0.164883
SMLT_RS14440	integrase	0.394875	0.463519
SMLT_RS08350	tRNA (adenosine(37)-N6)-dimethylallyltransferase MiaA	0.394055	0.0667637
SMLT_RS21405	ABC transporter ATP-binding protein	0.39287	0.0745867
SMLT_RS08765	MBL fold metallo-hydrolase	0.391929	0.20703
SMLT_RS17015	M2 family metallopeptidase	0.38888	0.180317
SMLT_RS18550	TonB system transport protein ExbD	0.388748	0.457054
SMLT_RS21420	2-dehydropantoate 2-reductase	0.388722	0.0191614
SMLT_RS05745	ABC transporter permease subunit	0.388583	0.28634
SMLT_RS13785	hypothetical protein	0.388416	0.0450044
SMLT_RS00175	cyclin-dependent kinase inhibitor 3 family protein	0.387982	0.0969609
SMLT_RS20595	K+/H+ antiporter subunit F	0.386518	0.391197
SMLT_RS20300	thioredoxin	0.384149	0.230549
SMLT_RS03640	Nudix family hydrolase	0.384114	0.110223
SMLT_RS01335	integrase	0.383571	0.245589
SMLT_RS17825	glycoside hydrolase family 15 protein	0.383151	0.204149
SMLT_RS07520	bifunctional 23S rRNA (guanine(2069)-N(7))-methyltransferase RlmK/23S rRNA (guanine(2445)-N(2))-methyltransferase RlmL	0.382971	0.150429
SMLT_RS21185	tRNA uridine-5-carboxymethylaminomethyl(34) synthesis enzyme MnmG	0.382561	0.0909078
SMLT_RS08160	FMN-binding glutamate synthase family protein	0.382125	0.0370493
SMLT_RS18440	tetratricopeptide repeat protein	0.381823	0.0905729
SMLT_RS13860	CocE/NonD family hydrolase	0.381469	0.163359
SMLT_RS15305	glycine zipper 2TM domain-containing protein	0.380889	0.187774
SMLT_RS17500	glutathione synthase	0.379957	0.0352042
SMLT_RS02120	bile acid:sodium symporter	0.377107	0.129864
SMLT_RS06750	TolC family protein	0.376267	0.135211
SMLT_RS16100	30S ribosomal protein S15	0.374109	0.242079
SMLT_RS10725	acetolactate synthase large subunit	0.374069	0.116955
SMLT_RS17850	23S rRNA pseudouridine(1911/1915/1917) synthase RluD	0.374005	0.0230013
SMLT_RS07270	[protein-PII] uridylyltransferase	0.373672	0.125349
SMLT_RS00665	alpha/beta fold hydrolase	0.372477	0.110788
SMLT_RS20795	accessory factor UbiK family protein	0.371894	0.194652
SMLT_RS19595	F0F1 ATP synthase subunit A	0.371209	0.183229
SMLT_RS19845	PH domain-containing protein	0.370594	0.256906
SMLT_RS03560	cell division protein FtsL	0.370307	0.213898
SMLT_RS08385	recombination regulator RecX	0.3665	0.255787
SMLT_RS12880	sensor histidine kinase	0.365745	0.23805
SMLT_RS12195	LacI family DNA-binding transcriptional regulator	0.362875	0.145742
SMLT_RS04020	peptide chain release factor N(5)-glutamine methyltransferase	0.360051	0.0568952
SMLT_RS00940	tRNA (cytidine(34)-2'-O)-methyltransferase	0.359754	0.100895
SMLT_RS18120	S1/P1 nuclease	0.357549	0.103082
SMLT_RS10195	aminoglycoside O-phosphotransferase APH(3')-IIc	0.357401	0.168023
SMLT_RS10970	flagellar motor switch protein FliM	0.357183	0.437811
SMLT_RS15210	GNAT family N-acetyltransferase	0.356385	0.127296
SMLT_RS06755	LysR family transcriptional regulator ArgP	0.354908	0.200075
SMLT_RS21825	hypothetical protein	0.354291	0.260795
SMLT_RS16450	glutathione-disulfide reductase	0.353967	0.0714832
SMLT_RS06150	hypothetical protein	0.353072	0.167292
SMLT_RS18875	AMP nucleosidase	0.352049	0.114189
SMLT_RS10450	copper homeostasis protein CutC	0.351993	0.158225
SMLT_RS06285	EexN family lipoprotein	0.347821	0.500675
SMLT_RS20775	aspartyl/asparaginyl beta-hydroxylase domain-containing protein	0.347132	0.0620949
SMLT_RS20075	divalent-cation tolerance protein CutA	0.344946	0.345328
SMLT_RS19910	RDD family protein	0.342964	0.034761
SMLT_RS19155	glucokinase	0.342938	0.212298
SMLT_RS16870	CYTH domain-containing protein	0.34134	0.0675398
SMLT_RS12720	TonB-dependent receptor	0.341324	0.456679
SMLT_RS00770	uroporphyrinogen-III C-methyltransferase	0.340237	0.115584
SMLT_RS15315	DUF456 domain-containing protein	0.340068	0.242639
SMLT_RS11840	hypothetical protein	0.33842	0.0265964
SMLT_RS14890	S9 family peptidase	0.337093	0.201011
SMLT_RS14165	8-oxo-dGTP diphosphatase	0.335344	0.156174
SMLT_RS05610	Fe-S cluster assembly protein SufB	0.335227	0.29562
SMLT_RS06110	DUF4177 domain-containing protein	0.334282	0.51235
SMLT_RS15720	N-acetylornithine carbamoyltransferase	0.331724	0.207282
SMLT_RS11120	flagellar basal body rod protein FlgF	0.331105	0.463814
SMLT_RS20700	DUF808 domain-containing protein	0.330247	0.117279
SMLT_RS22225	DNA recombination protein RmuC	0.329644	0.206501
SMLT_RS13410	isochorismatase family protein	0.329502	0.480656
SMLT_RS22010	ferrochelatase	0.328847	0.0728154
SMLT_RS09960	cation:proton antiporter	0.32875	0.205356
SMLT_RS14280	hypothetical protein	0.328676	0.240514
SMLT_RS18730	lipid IV(A) 3-deoxy-D-manno-octulosonic acid transferase	0.328196	0.0761458
SMLT_RS04670	phosphate regulon transcriptional regulator PhoB	0.328037	0.0924706
SMLT_RS10990	FliI/YscN family ATPase	0.326389	0.471657
SMLT_RS14775	restriction endonuclease	0.326058	0.195803
SMLT_RS00845	L,D-transpeptidase	0.324133	0.401591
SMLT_RS19465	DUF1415 domain-containing protein	0.32265	0.0516028
SMLT_RS10590	nuclear transport factor 2 family protein	0.322611	0.302985
SMLT_RS03630	M23 family metallopeptidase	0.32237	0.259126
SMLT_RS06270	hypothetical protein	0.320169	0.533864
SMLT_RS19245	lipoyl synthase	0.319999	0.0049355
SMLT_RS02215	SH3 domain-containing protein	0.318673	0.234849
SMLT_RS03055	FAD-dependent oxidoreductase	0.31862	0.123521
SMLT_RS07420	ribonuclease T	0.318059	0.103621
SMLT_RS06290	LysR family transcriptional regulator	0.317809	0.38567
SMLT_RS00080	helix-turn-helix transcriptional regulator	0.317072	0.534085
SMLT_RS14800	histidine ammonia-lyase	0.315694	0.275126
SMLT_RS01670	ATP-binding cassette domain-containing protein	0.313889	0.320734
SMLT_RS17985	thiazole synthase	0.313655	0.124231
SMLT_RS15510	YciI family protein	0.313224	0.354208
SMLT_RS18855	class I SAM-dependent methyltransferase	0.313153	0.301317
SMLT_RS10550	phosphoglycerate dehydrogenase	0.312589	0.122937
SMLT_RS00995	SCP2 sterol-binding domain-containing protein	0.311358	0.108017
SMLT_RS15875	formylglycine-generating enzyme family protein	0.310603	0.146338
SMLT_RS11675	DUF305 domain-containing protein	0.310081	0.432572
SMLT_RS00060	cardiolipin synthase	0.309572	0.279431
SMLT_RS01415	phage late control D family protein	0.307989	0.531537
SMLT_RS20715	DUF3772 domain-containing protein	0.307874	0.186508
SMLT_RS09605	SGNH/GDSL hydrolase family protein	0.307813	0.391694
SMLT_RS14905	DUF3037 domain-containing protein	0.30525	0.310679
SMLT_RS17385	MFS transporter	0.304382	0.0746713
SMLT_RS19970	glutathione S-transferase	0.300788	0.080099
SMLT_RS02595	hypothetical protein	0.300733	0.377959
SMLT_RS08565	sugar porter family MFS transporter	0.300399	0.0624438
SMLT_RS14955	GNAT family N-acetyltransferase	0.299075	0.263254
SMLT_RS20965	hypothetical protein	0.297937	0.396405
SMLT_RS01380	hypothetical protein	0.297188	0.577672
SMLT_RS23385	hypothetical protein	0.295669	0.295188
SMLT_RS10085	BLUF domain-containing protein	0.295547	0.406647
SMLT_RS12035	hypothetical protein	0.294846	0.600823
SMLT_RS11225	ATP-dependent Clp protease adapter ClpS	0.294626	0.252494
SMLT_RS18600	HDOD domain-containing protein	0.2945	0.136945
SMLT_RS15435	NfuA family Fe-S biogenesis protein	0.294062	0.116933
SMLT_RS15450	zinc transporter ZupT	0.293418	0.145382
SMLT_RS18680	3-isopropylmalate dehydratase small subunit	0.293071	0.396879
SMLT_RS04965	50S ribosomal protein L32	0.290138	0.287887
SMLT_RS03885	DUF1287 domain-containing protein	0.290061	0.336884
SMLT_RS12560	DNA-3-methyladenine glycosylase	0.288753	0.431826
SMLT_RS22645	glycoside hydrolase family protein	0.288436	0.405663
SMLT_RS02275	bifunctional [glutamate--ammonia ligase]-adenylyl-L-tyrosine phosphorylase/[glutamate--ammonia-ligase] adenylyltransferase	0.288416	0.162985
SMLT_RS01160	ribonucleoside-diphosphate reductase subunit alpha	0.288203	0.320865
SMLT_RS07215	UMP kinase	0.287661	0.100757
SMLT_RS08355	RNA chaperone Hfq	0.286392	0.252187
SMLT_RS20960	TonB-dependent receptor	0.286237	0.441039
SMLT_RS21845	DUF885 family protein	0.283773	0.299423
SMLT_RS10470	heavy-metal-associated domain-containing protein	0.283629	0.314793
SMLT_RS18330	L-seryl-tRNA(Sec) selenium transferase	0.283431	0.174022
SMLT_RS09725	trans-2-enoyl-CoA reductase family protein	0.283335	0.225267
SMLT_RS02900	UdgX family uracil-DNA binding protein	0.283143	0.476778
SMLT_RS12875	winged helix-turn-helix domain-containing protein	0.28291	0.277564
SMLT_RS01680	HEAT repeat domain-containing protein	0.281671	0.42509
SMLT_RS08205	HlyC/CorC family transporter	0.281153	0.324225
SMLT_RS06590	nitronate monooxygenase	0.278469	0.161819
SMLT_RS15750	dihydroorotase	0.277614	0.0603254
SMLT_RS05605	hypothetical protein	0.276745	0.442747
SMLT_RS16540	septum formation inhibitor Maf	0.275976	0.173593
SMLT_RS12885	GH92 family glycosyl hydrolase	0.275465	0.216648
SMLT_RS11765	CusA/CzcA family heavy metal efflux RND transporter	0.274813	0.206776
SMLT_RS14865	thioesterase family protein	0.274787	0.409312
SMLT_RS09400	hypothetical protein	0.273897	0.595893
SMLT_RS04830	serine/threonine-protein phosphatase	0.273468	0.0869306
SMLT_RS17600	response regulator	0.273185	0.53886
SMLT_RS01140	ExeM/NucH family extracellular endonuclease	0.272942	0.221205
SMLT_RS18275	nucleoside hydrolase	0.271494	0.172142
SMLT_RS13920	DNA polymerase Y family protein	0.269629	0.549886
SMLT_RS16090	hypothetical protein	0.26954	0.236354
SMLT_RS21675	cytochrome d ubiquinol oxidase subunit II	0.268759	0.187648
SMLT_RS20845	AHH domain-containing protein	0.267201	0.185557
SMLT_RS11345	hypothetical protein	0.266586	0.359253
SMLT_RS05660	PhzF family phenazine biosynthesis protein	0.266532	0.124108
SMLT_RS10635	hypothetical protein	0.26514	0.45393
SMLT_RS09540	hypothetical protein	0.264259	0.407336
SMLT_RS21760	universal stress protein	0.263323	0.490453
SMLT_RS21840	CusA/CzcA family heavy metal efflux RND transporter	0.262709	0.458847
SMLT_RS15420	ribonuclease	0.262676	0.179509
SMLT_RS18970	SMI1/KNR4 family protein	0.262078	0.362562
SMLT_RS02220	transglutaminase domain-containing protein	0.262007	0.324728
SMLT_RS09455	hypothetical protein	0.261716	0.485619
SMLT_RS16765	M48 family metallopeptidase	0.261157	0.265281
SMLT_RS02185	membrane protein	0.259908	0.229533
SMLT_RS07485	hypothetical protein	0.259727	0.370302
SMLT_RS20560	DnaJ domain-containing protein	0.259244	0.402826
SMLT_RS03310	PilN domain-containing protein	0.258942	0.167268
SMLT_RS05150	hypothetical protein	0.257758	0.568449
SMLT_RS13225	hypothetical protein	0.257374	0.375675
SMLT_RS05555	Fe2+-dependent dioxygenase	0.256876	0.328936
SMLT_RS13400	enterobactin synthase subunit F	0.256343	0.624049
SMLT_RS02100	hypothetical protein	0.255951	0.170442
SMLT_RS17270	cytochrome b	0.25438	0.282801
SMLT_RS06900	two-component system response regulator CreB	0.253737	0.23588
SMLT_RS19110	peptidase	0.253281	0.445163
SMLT_RS06895	23S rRNA (adenine(2030)-N(6))-methyltransferase RlmJ	0.252388	0.175675
SMLT_RS23330	hypothetical protein	0.251724	0.603828
SMLT_RS07305	penicillin acylase family protein	0.250728	0.216255
SMLT_RS11265	thioredoxin-disulfide reductase	0.249811	0.283487
SMLT_RS19055	M23 family metallopeptidase	0.248736	0.36011
SMLT_RS06420	30S ribosomal protein S20	0.248046	0.249207
SMLT_RS00085	hypothetical protein	0.247297	0.518596
SMLT_RS16975	DUF819 family protein	0.24645	0.427119
SMLT_RS02690	peptide-methionine (R)-S-oxide reductase MsrB	0.24616	0.284356
SMLT_RS21265	DUF1190 domain-containing protein	0.245391	0.148037
SMLT_RS15075	NAD kinase	0.244966	0.166783
SMLT_RS03795	hypothetical protein	0.244864	0.516375
SMLT_RS16080	VOC family protein	0.242236	0.47921
SMLT_RS02025	peptidoglycan DD-metalloendopeptidase family protein	0.240952	0.163442
SMLT_RS03420	hypothetical protein	0.238906	0.34418
SMLT_RS07730	ClpXP protease specificity-enhancing factor	0.238457	0.32115
SMLT_RS09865	DUF1049 domain-containing protein	0.237102	0.351984
[truncated: 2,638 more rows]

## Sheet: 454+Verticilatin 
Table S2:	Regulated genes of Stenotrophomonas maltophilia 454 after treatment with verticilatin,
[truncated: 4,243 more rows]

[truncated: 2 more sheets: K279a+Diorcinol D, 454+Diorcinol D]
