# Supplementary material for: Molecular Insight into Gene Response of Diorcinol- and Rubrolide-Treated Biofilms of the Emerging Pathogen Stenotrophomonas maltophilia
Source: Microbiol Spectr. 2022 Apr 26;10(3):e02582-21. doi: 10.1128/spectrum.02582-21 (PMC9241881; doi:10.1128/spectrum.02582-21)
Supplement: SUPPLEMENTAL FILE 4 — Supplemental material. Download spectrum.02582-21-s004.xlsx, XLSX file, 1.3 MB [file spectrum.02582-21-s004.xlsx]

## Sheet: K279a+Rubrolide L
Table S3:	Regulated genes of Stenotrophomonas maltophilia K279a after treatment with rubrolide L.
Locu-tag	Annotation	log2 fold-change	P-Value
SMLT_RS00250	integrase arm-type DNA-binding domain-containing protein	NA	NA
SMLT_RS22415	AlpA family phage regulatory protein	NA	NA
SMLT_RS00255	hypothetical protein	NA	NA
SMLT_RS00260	ogr/Delta-like zinc finger family protein	NA	NA
SMLT_RS00265	hypothetical protein	NA	NA
SMLT_RS00270	hypothetical protein	NA	NA
SMLT_RS00275	hypothetical protein	NA	NA
SMLT_RS00280	toprim domain-containing protein	NA	NA
SMLT_RS00285	DUF927 domain-containing protein	NA	NA
SMLT_RS00290	hypothetical protein	NA	NA
SMLT_RS00295	phage portal protein	NA	NA
SMLT_RS00300	XRE family transcriptional regulator	NA	NA
SMLT_RS00305	type II toxin-antitoxin system RelE/ParE family toxin	NA	NA
SMLT_RS01430	GpE family phage tail protein	NA	NA
SMLT_RS04745	tRNA-Leu	NA	NA
SMLT_RS23315	hypothetical protein	NA	NA
SMLT_RS09375	tRNA-Met	NA	NA
SMLT_RS19810	tRNA-Ile	NA	NA
SMLT_RS00870	VOC family protein	6.47057	4.27433e-33
SMLT_RS00875	Dyp-type peroxidase	3.14751	3.38646e-26
SMLT_RS13290	RHS repeat protein	2.5849	1.26309e-10
SMLT_RS04110	S8 family serine peptidase	2.41328	9.71923e-08
SMLT_RS06015	LysE family transporter	2.3162	2.20768e-05
SMLT_RS00340	hypothetical protein	2.30067	3.90485e-10
SMLT_RS03265	cell surface protein	2.23721	2.23119e-10
SMLT_RS11685	copper-translocating P-type ATPase	1.97223	1.82205e-08
SMLT_RS18825	hypothetical protein	1.97076	4.00498e-06
SMLT_RS06655	catalase	1.93352	1.31934e-08
SMLT_RS16475	C40 family peptidase	1.83325	9.57783e-11
SMLT_RS11690	copper homeostasis membrane protein CopD	1.81852	8.42646e-06
SMLT_RS02510	D-serine/D-alanine/glycine transporter	1.81446	3.72926e-06
SMLT_RS01085	malate synthase A	1.74371	0.000642461
SMLT_RS04780	tRNA-Asp	1.6738	0.000248943
SMLT_RS11665	TonB-dependent receptor	1.65609	6.01411e-05
SMLT_RS03630	M23 family metallopeptidase	1.64112	2.38854e-08
SMLT_RS02225	TonB-dependent receptor	1.59703	6.4326e-07
SMLT_RS11710	nuclear transport factor 2 family protein	1.59334	0.000182633
SMLT_RS08875	hypothetical protein	1.58304	5.22708e-06
SMLT_RS09015	head decoration protein	1.55606	0.0181474
SMLT_RS22560	DUF596 domain-containing protein	1.55418	0.00542536
SMLT_RS06945	helix-turn-helix transcriptional regulator	1.55375	3.25733e-14
SMLT_RS20325	hypothetical protein	1.50919	0.000952531
SMLT_RS19345	hypothetical protein	1.50781	0.00151263
SMLT_RS07860	TlpA family protein disulfide reductase	1.50768	5.51925e-08
SMLT_RS11715	cytochrome c	1.50672	0.000287709
SMLT_RS16400	TonB-dependent receptor	1.50438	4.81703e-08
SMLT_RS11915	hypothetical protein	1.50267	1.79156e-05
SMLT_RS18425	EVE domain-containing protein	1.48093	4.20228e-08
SMLT_RS12510	hypothetical protein	1.46351	0.000647533
SMLT_RS20335	ATP/GTP-binding protein	1.44358	0.00281413
SMLT_RS18610	TonB-dependent receptor	1.43907	0.000118118
SMLT_RS09485	hypothetical protein	1.42113	0.00439153
SMLT_RS20340	hypothetical protein	1.42014	0.00250237
SMLT_RS11705	DUF411 domain-containing protein	1.40923	0.00175013
SMLT_RS09860	integration host factor subunit beta	1.40851	9.29244e-06
SMLT_RS01955	peptidoglycan DD-metalloendopeptidase family protein	1.408	7.44641e-09
SMLT_RS11895	TM0106 family RecB-like putative nuclease	1.40727	6.87751e-08
SMLT_RS04015	peroxiredoxin	1.4061	0.00156181
SMLT_RS04420	50S ribosomal protein L30	1.40348	2.67104e-05
SMLT_RS20330	roadblock/LC7 domain-containing protein	1.4016	0.0026256
SMLT_RS04325	30S ribosomal protein S10	1.398	6.75262e-09
SMLT_RS02760	3-hydroxyacyl-[acyl-carrier-protein] dehydratase FabA	1.39213	1.81205e-08
SMLT_RS11660	DUF4198 domain-containing protein	1.38875	3.65454e-05
SMLT_RS12505	hypothetical protein	1.3879	0.00049068
SMLT_RS13480	autotransporter outer membrane beta-barrel domain-containing protein	1.38003	2.57284e-06
SMLT_RS20180	type II 3-dehydroquinate dehydratase	1.37622	2.51949e-08
SMLT_RS09755	cold-shock protein	1.3679	1.76392e-06
SMLT_RS17495	twitching motility response regulator PilG	1.36758	4.90526e-07
SMLT_RS20320	bifunctional isocitrate dehydrogenase kinase/phosphatase	1.36427	5.59654e-07
SMLT_RS12530	transporter	1.3628	0.000567984
SMLT_RS12515	hypothetical protein	1.35951	0.00326031
SMLT_RS02040	outer membrane protein transport protein	1.35865	3.79405e-06
SMLT_RS11720	copper-binding protein CopB	1.3584	0.000164157
SMLT_RS17895	pilin	1.3447	0.000184518
SMLT_RS03270	S8 family serine peptidase	1.34162	0.000384255
SMLT_RS01680	HEAT repeat domain-containing protein	1.33087	0.000193135
SMLT_RS14330	type IV secretory system conjugative DNA transfer family protein	1.32261	3.02184e-08
SMLT_RS13685	hypothetical protein	1.31659	4.20235e-05
SMLT_RS20295	ATP-dependent RNA helicase RhlB	1.30617	1.3601e-05
SMLT_RS06605	ribosome maturation factor RimM	1.29922	1.45386e-06
SMLT_RS10780	outer membrane protein assembly factor BamE	1.29747	3.90117e-05
SMLT_RS14325	hypothetical protein	1.28318	8.37149e-07
SMLT_RS07935	tRNA-Gly	1.27802	0.0105885
SMLT_RS03255	chitinase	1.27746	3.30121e-05
SMLT_RS00585	DUF4159 domain-containing protein	1.27238	0.000135728
SMLT_RS11950	nucleotidyltransferase family protein	1.27158	0.000888167
SMLT_RS11695	copper homeostasis periplasmic binding protein CopC	1.27063	0.00283695
SMLT_RS04435	30S ribosomal protein S13	1.27032	2.3171e-06
SMLT_RS02070	cytochrome c oxidase subunit I	1.26885	9.60214e-06
SMLT_RS07130	polyhydroxyalkanoate depolymerase	1.26165	7.80284e-07
SMLT_RS10535	amino acid permease	1.25771	0.000115315
SMLT_RS20485	50S ribosomal protein L13	1.25678	8.12967e-08
SMLT_RS10540	amino acid permease	1.24215	1.85862e-08
SMLT_RS14235	hypothetical protein	1.23791	4.28195e-07
SMLT_RS20405	CD225/dispanin family protein	1.23602	8.71943e-05
SMLT_RS16415	TonB-dependent receptor	1.23478	0.00432507
SMLT_RS16270	tryptophan synthase subunit beta	1.23276	0.00115375
SMLT_RS04405	50S ribosomal protein L6	1.2286	8.22064e-07
SMLT_RS01670	ATP-binding cassette domain-containing protein	1.223	0.000106822
SMLT_RS00105	tyrosine-type recombinase/integrase	1.20101	0.000540557
SMLT_RS18775	dicarboxylate/amino acid:cation symporter	1.20044	0.00160889
SMLT_RS20070	endonuclease	1.19766	3.95402e-05
SMLT_RS05760	single-stranded DNA-binding protein	1.19487	2.03478e-07
SMLT_RS15095	multidrug efflux RND transporter permease subunit	1.1943	1.62736e-06
SMLT_RS00140	MFS transporter	1.19426	6.77357e-06
SMLT_RS04440	30S ribosomal protein S11	1.19032	2.27758e-05
SMLT_RS02080	cytochrome c oxidase assembly protein	1.18856	7.26158e-06
SMLT_RS12045	hypothetical protein	1.18318	0.00996846
SMLT_RS12520	C39 family peptidase	1.18232	0.00441816
SMLT_RS11910	ATP-binding protein	1.17878	4.3961e-09
SMLT_RS22865	50S ribosomal protein L35	1.17484	0.00010157
SMLT_RS08690	succinate dehydrogenase assembly factor 2	1.1723	0.0102628
SMLT_RS13995	lysine decarboxylase	1.17066	1.87772e-05
SMLT_RS12030	hypothetical protein	1.16908	0.00365061
SMLT_RS02300	hypothetical protein	1.15946	0.00545404
SMLT_RS23345	hybrid sensor histidine kinase/response regulator	1.15348	2.24431e-06
SMLT_RS11700	four-helix bundle copper-binding protein	1.14886	0.00676477
SMLT_RS14285	VirB4 family type IV secretion/conjugal transfer ATPase	1.14592	9.28642e-05
SMLT_RS02085	cytochrome c oxidase subunit 3	1.14047	9.70682e-06
SMLT_RS04255	elongation factor Tu	1.13849	7.53663e-07
SMLT_RS14245	lipase	1.13112	0.000557642
SMLT_RS04310	30S ribosomal protein S7	1.12662	1.83174e-07
SMLT_RS05950	hypothetical protein	1.12524	0.000442519
SMLT_RS22305	ribonuclease P protein component	1.12052	9.09527e-05
SMLT_RS04560	hypothetical protein	1.11575	3.90469e-08
SMLT_RS06105	membrane protein	1.11509	4.19761e-05
SMLT_RS14305	P-type DNA transfer ATPase VirB11	1.11507	4.12638e-05
SMLT_RS04490	translational GTPase TypA	1.11218	6.90802e-05
SMLT_RS18820	acetoacetyl-CoA reductase	1.11213	0.00512477
SMLT_RS06040	oligopeptide transporter, OPT family	1.11085	2.14821e-05
SMLT_RS16725	hypothetical protein	1.11044	0.00280417
SMLT_RS14455	AAA family ATPase	1.09753	9.62207e-08
SMLT_RS15090	efflux RND transporter periplasmic adaptor subunit	1.09191	5.50245e-07
SMLT_RS16965	carbon starvation protein A	1.08983	3.05788e-05
SMLT_RS18770	NADP-dependent malic enzyme	1.08748	2.66372e-05
SMLT_RS04315	elongation factor G	1.08431	0.000250381
SMLT_RS04450	DNA-directed RNA polymerase subunit alpha	1.08362	1.57473e-08
SMLT_RS15475	carbohydrate ABC transporter permease	1.08061	4.83431e-05
SMLT_RS01660	MFS transporter	1.08049	0.000164161
SMLT_RS16030	MerR family transcriptional regulator	1.07951	3.39142e-05
SMLT_RS13675	hypothetical protein	1.07427	0.00457701
SMLT_RS00210	aspartate/tyrosine/aromatic aminotransferase	1.07335	1.78056e-10
SMLT_RS06110	DUF4177 domain-containing protein	1.07276	0.0231881
SMLT_RS03615	cell division protein FtsZ	1.07258	1.7946e-07
SMLT_RS21460	aldo/keto reductase	1.07155	8.68835e-07
SMLT_RS19125	autotransporter outer membrane beta-barrel domain-containing protein	1.06967	0.00151731
SMLT_RS06090	SRPBCC family protein	1.06819	1.89233e-08
SMLT_RS11245	translation initiation factor IF-1	1.06641	0.000357029
SMLT_RS18635	BCCT family transporter	1.06297	0.0013062
SMLT_RS23390	hypothetical protein	1.05872	0.00632206
SMLT_RS06935	HlyD family secretion protein	1.05767	2.52784e-05
SMLT_RS00145	hypothetical protein	1.05493	0.0171919
SMLT_RS18810	porin	1.05009	0.00359575
SMLT_RS12545	hypothetical protein	1.04555	0.00648228
SMLT_RS20400	CD225/dispanin family protein	1.0413	2.29678e-05
SMLT_RS15975	DUF1653 domain-containing protein	1.03592	0.000774059
SMLT_RS04455	50S ribosomal protein L17	1.02906	8.06263e-07
SMLT_RS15140	SlyX family protein	1.02805	0.00939668
SMLT_RS18805	response regulator transcription factor	1.02553	6.42054e-05
SMLT_RS05955	malonate decarboxylase subunit epsilon	1.02466	0.00375434
SMLT_RS14310	TrbI/VirB10 family protein	1.02418	2.6861e-05
SMLT_RS01050	peptidyl-dipeptidase Dcp	1.02398	0.000213518
SMLT_RS02145	30S ribosomal protein S21	1.023	0.00114527
SMLT_RS15310	cold-shock protein	1.02281	0.0101599
SMLT_RS01710	ABC transporter ATP-binding protein	1.02013	0.00191
SMLT_RS16205	NADH-quinone oxidoreductase subunit A	1.01853	3.46801e-07
SMLT_RS05780	DUF1080 domain-containing protein	1.01757	0.00103572
SMLT_RS14240	hypothetical protein	1.01694	0.00198651
SMLT_RS08760	gamma-glutamyltransferase	1.0161	5.49699e-07
SMLT_RS13285	hypothetical protein	1.01492	0.00876433
SMLT_RS20810	hypothetical protein	1.01454	2.77544e-05
SMLT_RS20190	acetyl-CoA carboxylase biotin carboxylase subunit	1.0052	0.00050869
SMLT_RS14290	VirB3 family type IV secretion system protein	1.00452	0.00165357
SMLT_RS00590	TldD/PmbA family protein	1.00117	0.00108245
SMLT_RS18780	porin	1.00042	0.000693194
SMLT_RS07720	cytochrome c1	0.995884	0.000117549
SMLT_RS02315	polyisoprenoid-binding protein	0.994239	5.51185e-05
SMLT_RS13680	DUF3613 domain-containing protein	0.988006	0.00815406
SMLT_RS13575	M14 family metallocarboxypeptidase	0.987661	7.08041e-05
SMLT_RS16405	peptidase	0.986809	0.00100866
SMLT_RS06650	DUF937 domain-containing protein	0.984986	0.00704986
SMLT_RS18880	amidohydrolase	0.984528	0.00133263
SMLT_RS12460	hypothetical protein	0.977652	0.0103975
SMLT_RS12525	hypothetical protein	0.977585	0.00411524
SMLT_RS00005	chromosomal replication initiator protein DnaA	0.977332	4.82467e-06
SMLT_RS19565	F0F1 ATP synthase subunit beta	0.97199	0.00102871
SMLT_RS04445	30S ribosomal protein S4	0.971714	1.47059e-05
SMLT_RS04575	glycine C-acetyltransferase	0.968671	1.26437e-05
SMLT_RS02910	PilT/PilU family type 4a pilus ATPase	0.967651	4.84293e-05
SMLT_RS07425	DoxX family protein	0.966719	0.00680184
SMLT_RS20410	DUF2752 domain-containing protein	0.962456	0.000305055
SMLT_RS13345	diacylglycerol kinase	0.961768	0.0143833
SMLT_RS03915	LPS-assembly protein LptD	0.961607	0.000372744
SMLT_RS16790	autotransporter serine protease	0.96133	6.16647e-05
SMLT_RS02220	transglutaminase domain-containing protein	0.961049	0.00020766
SMLT_RS05795	Gfo/Idh/MocA family oxidoreductase	0.96005	0.000613551
SMLT_RS18640	gamma-glutamyltransferase	0.958976	8.67835e-05
SMLT_RS03090	glucose-1-phosphate thymidylyltransferase RfbA	0.957779	5.6954e-06
SMLT_RS09850	(d)CMP kinase	0.957524	4.44669e-05
SMLT_RS02230	serine hydrolase	0.952825	0.00366806
SMLT_RS10250	aldehyde dehydrogenase family protein	0.952612	0.000166931
SMLT_RS14135	class III poly(R)-hydroxyalkanoic acid synthase subunit PhaC	0.95206	3.71292e-06
SMLT_RS08685	succinate dehydrogenase iron-sulfur subunit	0.951126	0.000140725
SMLT_RS01310	hypothetical protein	0.950753	0.000162899
SMLT_RS14085	methyl-accepting chemotaxis protein	0.94844	0.0232201
SMLT_RS17940	hypothetical protein	0.946507	0.000247811
SMLT_RS04305	30S ribosomal protein S12	0.94445	1.71707e-05
SMLT_RS23145	hypothetical protein	0.943197	0.00164305
SMLT_RS01275	peptidoglycan-binding protein	0.941233	0.00200316
SMLT_RS14070	response regulator	0.937571	0.000676033
SMLT_RS17185	methylisocitrate lyase	0.936785	1.10078e-05
SMLT_RS16555	TonB-dependent receptor	0.933199	0.00421968
SMLT_RS02505	EAL domain-containing protein	0.930018	0.000162692
SMLT_RS23310	tautomerase family protein	0.925007	0.00439789
SMLT_RS03540	DM13 domain-containing protein	0.924449	0.00879873
SMLT_RS09705	tRNA guanosine(34) transglycosylase Tgt	0.923805	3.0409e-07
SMLT_RS20555	ribulose-phosphate 3-epimerase	0.923337	1.98228e-06
SMLT_RS09960	cation:proton antiporter	0.922704	0.000214954
SMLT_RS08870	endonuclease/exonuclease/phosphatase family protein	0.922668	4.62584e-05
SMLT_RS04425	50S ribosomal protein L15	0.922626	5.24658e-05
SMLT_RS15155	glutathione peroxidase	0.921624	0.000914753
SMLT_RS02060	DUF2244 domain-containing protein	0.919714	0.0012555
SMLT_RS01560	NYN domain-containing protein	0.918722	0.00060384
SMLT_RS01750	catalase family peroxidase	0.918515	1.47844e-05
SMLT_RS07690	tRNA (N6-isopentenyl adenosine(37)-C2)-methylthiotransferase MiaB	0.915827	0.000497873
SMLT_RS18935	GGDEF domain-containing protein	0.914284	5.35064e-05
SMLT_RS16170	NADH-quinone oxidoreductase subunit NuoH	0.913979	9.2236e-05
SMLT_RS06190	50S ribosomal protein L27	0.9133	1.62877e-06
SMLT_RS13660	CpaF family protein	0.910731	0.0188535
SMLT_RS18160	dicarboxylate/amino acid:cation symporter	0.909435	1.61744e-05
SMLT_RS20845	AHH domain-containing protein	0.909156	4.56844e-06
SMLT_RS11680	hypothetical protein	0.908915	0.0133948
SMLT_RS14315	TrbG/VirB9 family P-type conjugative transfer protein	0.905607	0.000710471
SMLT_RS04170	4-(cytidine 5'-diphospho)-2-C-methyl-D-erythritol kinase	0.900189	1.6276e-07
SMLT_RS15370	M3 family metallopeptidase	0.899601	0.00527612
SMLT_RS17860	lipase	0.899319	0.00159802
SMLT_RS05790	sugar phosphate isomerase/epimerase	0.898874	0.00220795
SMLT_RS11875	hypothetical protein	0.896472	0.00647312
SMLT_RS00595	TldD/PmbA family protein	0.895931	0.00439111
SMLT_RS02215	SH3 domain-containing protein	0.89491	0.000529873
SMLT_RS01095	GGDEF domain-containing protein	0.894729	2.91101e-05
SMLT_RS06600	30S ribosomal protein S16	0.893741	0.00178659
SMLT_RS06060	cell division topological specificity factor MinE	0.893087	0.00273417
SMLT_RS19740	hypothetical protein	0.892622	0.00487462
SMLT_RS15955	hypothetical protein	0.892545	6.73454e-05
SMLT_RS00365	hypothetical protein	0.892541	0.00604203
SMLT_RS00040	TonB family protein	0.892094	7.42426e-08
SMLT_RS05775	gluconate 2-dehydrogenase subunit 3 family protein	0.891777	0.00488294
SMLT_RS15195	class II fumarate hydratase	0.890272	0.000492259
SMLT_RS00385	EF-hand domain-containing protein	0.889321	0.000467063
SMLT_RS04805	lytic transglycosylase domain-containing protein	0.888899	1.98291e-05
SMLT_RS18605	hypothetical protein	0.886601	0.0228712
SMLT_RS00840	hypothetical protein	0.886598	0.00432069
SMLT_RS04395	30S ribosomal protein S14	0.886005	0.000507167
SMLT_RS16215	preprotein translocase subunit SecG	0.885937	4.39255e-06
SMLT_RS15325	arsenate reductase (glutaredoxin)	0.885524	0.00174322
SMLT_RS07975	hypothetical protein	0.885065	0.00881812
SMLT_RS16175	NADH-quinone oxidoreductase subunit G	0.88439	0.000774545
SMLT_RS04360	30S ribosomal protein S3	0.883084	0.000292739
SMLT_RS06635	MATE family efflux transporter	0.880538	0.000272684
SMLT_RS07715	cytochrome bc complex cytochrome b subunit	0.879528	0.00122392
SMLT_RS14295	TrbC/VirB2 family protein	0.877778	0.00763999
SMLT_RS12560	DNA-3-methyladenine glycosylase	0.877569	0.0101154
SMLT_RS18310	formate dehydrogenase-N subunit alpha	0.877184	0.000153374
SMLT_RS01175	LysE family translocator	0.875266	9.49836e-05
SMLT_RS04300	DNA-directed RNA polymerase subunit beta'	0.874295	0.000164624
SMLT_RS15225	dihydrolipoyl dehydrogenase	0.8739	0.000602244
SMLT_RS03385	glycosyl transferase family protein	0.872976	0.00420577
SMLT_RS14695	tyrosine-type recombinase/integrase	0.872761	5.52171e-06
SMLT_RS13785	hypothetical protein	0.872674	4.47827e-06
SMLT_RS09975	glutamine-hydrolyzing GMP synthase	0.872584	0.00077179
SMLT_RS14460	hypothetical protein	0.871861	0.00102131
SMLT_RS13465	acyl-CoA desaturase	0.87131	0.00631995
SMLT_RS00120	IS3-like element ISStma5 family transposase	0.870307	0.000778168
SMLT_RS09695	aminotransferase class III-fold pyridoxal phosphate-dependent enzyme	0.869491	0.000169564
SMLT_RS02375	hypothetical protein	0.868941	5.09966e-08
SMLT_RS07495	FKBP-type peptidyl-prolyl cis-trans isomerase	0.868481	2.56108e-06
SMLT_RS22525	hypothetical protein	0.864837	4.78341e-05
SMLT_RS09780	YeiH family putative sulfate export transporter	0.863308	0.000422637
SMLT_RS01935	exodeoxyribonuclease III	0.863272	2.31167e-08
SMLT_RS04330	50S ribosomal protein L3	0.862796	0.000118354
SMLT_RS17855	outer membrane protein assembly factor BamD	0.862561	3.00393e-06
SMLT_RS08560	ferredoxin family protein	0.862232	0.000170001
SMLT_RS07185	outer membrane protein assembly factor BamA	0.86129	0.000727155
SMLT_RS00205	class 1 fructose-bisphosphatase	0.860168	3.07165e-05
SMLT_RS14300	transglycosylase SLT domain-containing protein	0.858868	0.000379644
SMLT_RS00055	biopolymer transporter ExbD	0.858499	0.001361
SMLT_RS03085	dTDP-glucose 4,6-dehydratase	0.857394	6.77605e-06
SMLT_RS03580	phospho-N-acetylmuramoyl-pentapeptide-transferase	0.855295	2.0208e-05
SMLT_RS02295	DUF2145 domain-containing protein	0.854661	8.4583e-06
SMLT_RS19805	VCBS repeat-containing protein	0.850181	7.44722e-05
SMLT_RS02535	YciI family protein	0.850053	0.0419449
SMLT_RS16490	WG repeat-containing protein	0.848405	0.00262881
SMLT_RS01675	hypothetical protein	0.84643	0.00705677
SMLT_RS11800	Tn3 family transposase	0.8464	2.22224e-05
SMLT_RS01705	ABC transporter permease	0.843604	0.00105021
SMLT_RS04400	30S ribosomal protein S8	0.842928	0.00345773
SMLT_RS05765	TIM barrel protein	0.842584	0.00602979
SMLT_RS16855	hypoxanthine-guanine phosphoribosyltransferase	0.842026	1.12668e-05
SMLT_RS17355	TonB-dependent receptor	0.84005	0.00602872
SMLT_RS16200	NADH-quinone oxidoreductase subunit B	0.839504	7.86634e-06
SMLT_RS04340	50S ribosomal protein L23	0.839048	0.00372586
SMLT_RS04335	50S ribosomal protein L4	0.838674	4.65125e-05
SMLT_RS10735	two-component system response regulator	0.838252	0.000860751
SMLT_RS07310	bacterioferritin	0.837684	0.00252257
SMLT_RS20500	adenosylmethionine decarboxylase	0.835543	3.52586e-05
SMLT_RS04965	50S ribosomal protein L32	0.835102	0.00123683
SMLT_RS11725	copper resistance system multicopper oxidase	0.835098	0.00884558
SMLT_RS03735	hypothetical protein	0.834729	0.0108759
SMLT_RS14995	30S ribosomal protein S18	0.834432	0.0013008
SMLT_RS02830	redoxin family protein	0.833439	0.00380075
SMLT_RS07430	putative DNA-binding domain-containing protein	0.833087	0.016045
SMLT_RS16800	hypothetical protein	0.833034	2.07157e-05
SMLT_RS19735	hypothetical protein	0.83288	0.00685289
SMLT_RS18200	pilus assembly protein PilP	0.832853	0.00218669
SMLT_RS00370	DUF4785 family protein	0.832119	0.0151452
SMLT_RS20225	1-acyl-sn-glycerol-3-phosphate acyltransferase	0.831344	0.00040548
SMLT_RS04265	preprotein translocase subunit SecE	0.831052	0.000109475
SMLT_RS08680	succinate dehydrogenase flavoprotein subunit	0.830365	0.000416691
SMLT_RS01035	DUF2059 domain-containing protein	0.82979	0.000546469
SMLT_RS04530	glutathione S-transferase N-terminal domain-containing protein	0.827642	1.88526e-06
SMLT_RS10160	EAL domain-containing protein	0.826613	0.000363658
SMLT_RS16955	hypothetical protein	0.826254	0.012332
SMLT_RS02100	hypothetical protein	0.825557	7.61859e-06
SMLT_RS02065	cytochrome c oxidase subunit II	0.824438	0.00159449
SMLT_RS10670	carbamoyl-phosphate synthase large subunit	0.824351	2.4914e-05
SMLT_RS06095	DUF423 domain-containing protein	0.823619	0.0262662
SMLT_RS14965	pyridoxal phosphate-dependent aminotransferase	0.823451	0.000639185
SMLT_RS12205	1-phosphofructokinase family hexose kinase	0.822675	0.00200034
SMLT_RS04350	30S ribosomal protein S19	0.822259	0.00140923
SMLT_RS01945	hypothetical protein	0.821655	0.000793914
SMLT_RS07865	hypothetical protein	0.820897	0.0326017
SMLT_RS04080	RNA polymerase sigma factor	0.82051	0.0170022
SMLT_RS13665	type II secretion system F family protein	0.820481	0.0297816
SMLT_RS22615	DUF1674 domain-containing protein	0.819455	0.00363085
SMLT_RS22520	nucleoid-associated protein	0.819086	0.00527125
SMLT_RS17390	serine hydrolase	0.816372	8.90206e-05
SMLT_RS04390	50S ribosomal protein L5	0.816334	0.0011414
SMLT_RS12695	EamA family transporter	0.815896	0.00119669
SMLT_RS15930	lipocalin family protein	0.815602	0.00620733
SMLT_RS07255	molecular chaperone	0.815309	0.017781
SMLT_RS12080	BLUF domain-containing protein	0.814169	0.0200913
SMLT_RS14755	3-phosphoserine/phosphohydroxythreonine transaminase	0.813855	2.92809e-05
SMLT_RS10245	SDR family oxidoreductase	0.813232	0.00134496
SMLT_RS13670	type II secretion system F family protein	0.811217	0.0246765
SMLT_RS04415	30S ribosomal protein S5	0.810434	0.000422688
SMLT_RS12445	alpha/beta fold hydrolase	0.808896	0.00191394
SMLT_RS10260	hypothetical protein	0.808161	0.000311326
SMLT_RS06045	S9 family peptidase	0.807883	0.00067213
SMLT_RS18875	AMP nucleosidase	0.806085	0.000175981
SMLT_RS18865	Grx4 family monothiol glutaredoxin	0.804507	4.25041e-08
SMLT_RS18320	formate dehydrogenase subunit gamma	0.802385	0.00970168
SMLT_RS21800	50S ribosomal protein L28	0.799259	0.0003181
SMLT_RS19590	F0F1 ATP synthase subunit C	0.798796	0.000496855
SMLT_RS06940	MFS transporter	0.797665	8.58978e-06
SMLT_RS06960	30S ribosomal protein THX	0.797628	0.0230697
SMLT_RS11350	SapC family protein	0.797586	0.00482548
SMLT_RS07145	acetyl-CoA carboxylase carboxyltransferase subunit alpha	0.796489	1.19405e-07
SMLT_RS13650	type II and III secretion system protein family protein	0.794647	0.0310777
SMLT_RS14280	hypothetical protein	0.791762	0.00274425
SMLT_RS19820	RNA polymerase sigma factor RpoD	0.791213	0.000694222
SMLT_RS01210	epoxyqueuosine reductase QueH	0.791156	0.000554804
SMLT_RS00680	META domain-containing protein	0.790645	0.00694154
SMLT_RS03470	6,7-dimethyl-8-ribityllumazine synthase	0.788129	3.47899e-08
SMLT_RS03040	multidrug transporter	0.786309	0.0193129
SMLT_RS03355	fimbrial protein	0.786043	0.0271124
SMLT_RS14415	helix-turn-helix transcriptional regulator	0.785737	0.0191366
SMLT_RS04385	50S ribosomal protein L24	0.785465	0.000886789
SMLT_RS04345	50S ribosomal protein L2	0.784156	0.000867554
SMLT_RS00110	hypothetical protein	0.783948	0.0101023
SMLT_RS18895	DegV family protein	0.783594	0.00226733
SMLT_RS13360	DUF3348 domain-containing protein	0.783308	0.00956547
SMLT_RS17935	hypothetical protein	0.782713	0.002639
SMLT_RS07855	hypothetical protein	0.782636	0.00323688
SMLT_RS00065	hypothetical protein	0.782328	0.00101972
SMLT_RS16785	Glu/Leu/Phe/Val dehydrogenase	0.782302	0.0042019
SMLT_RS04355	50S ribosomal protein L22	0.781908	0.00656397
SMLT_RS10580	efflux RND transporter periplasmic adaptor subunit	0.780572	0.00586362
SMLT_RS15775	TRZ/ATZ family hydrolase	0.780153	8.08923e-05
SMLT_RS09980	hypothetical protein	0.778783	0.0213089
SMLT_RS08240	CTP synthase	0.777895	0.000762828
SMLT_RS02075	hypothetical protein	0.777515	0.0302374
SMLT_RS17485	chemotaxis protein CheW	0.775763	0.000899074
SMLT_RS09700	tRNA preQ1(34) S-adenosylmethionine ribosyltransferase-isomerase QueA	0.775569	0.000742779
SMLT_RS13355	M14 family metallocarboxypeptidase	0.775173	0.000520532
SMLT_RS05275	PilT/PilU family type 4a pilus ATPase	0.774614	0.00148351
SMLT_RS16970	putative selenoprotein	0.774502	0.00936596
SMLT_RS13205	nitrate reductase molybdenum cofactor assembly chaperone	0.774482	0.00547387
SMLT_RS07780	SDR family NAD(P)-dependent oxidoreductase	0.774302	4.85755e-05
SMLT_RS16130	tRNA-Met	0.77361	0.0461128
SMLT_RS17385	MFS transporter	0.773088	4.4748e-06
SMLT_RS15000	30S ribosomal protein S6	0.771088	0.00188198
SMLT_RS22405	UvrD-helicase domain-containing protein	0.770064	0.000222732
SMLT_RS20240	class I SAM-dependent methyltransferase family protein	0.768262	0.00232944
SMLT_RS03390	hypothetical protein	0.768188	0.00997825
SMLT_RS19890	LysM peptidoglycan-binding domain-containing protein	0.767738	9.5501e-05
SMLT_RS20765	arginine decarboxylase	0.766048	0.00160669
SMLT_RS18750	zinc-finger domain-containing protein	0.765177	0.00363208
SMLT_RS03095	dTDP-4-dehydrorhamnose 3,5-epimerase	0.764858	0.00263665
SMLT_RS20430	polymer-forming cytoskeletal protein	0.764333	5.41804e-05
SMLT_RS04565	rRNA pseudouridine synthase	0.763923	1.53685e-05
SMLT_RS16330	SCO family protein	0.763904	8.59187e-05
SMLT_RS04410	50S ribosomal protein L18	0.763532	0.00109851
SMLT_RS07820	type IV pilin protein	0.763066	0.00524766
SMLT_RS16050	50S ribosomal protein L20	0.762568	0.00135409
SMLT_RS01100	putative peptide modification system cyclase	0.761538	0.00303964
SMLT_RS03455	hypothetical protein	0.759438	0.0197146
SMLT_RS09950	helix-turn-helix transcriptional regulator	0.75855	0.00155563
SMLT_RS05460	phosphoribosylformylglycinamidine cyclo-ligase	0.757677	2.75091e-05
SMLT_RS04295	DNA-directed RNA polymerase subunit beta	0.756329	0.00225119
SMLT_RS01700	ABC transporter permease	0.754139	0.00311278
SMLT_RS18080	fructose-bisphosphate aldolase class I	0.753198	0.00382166
SMLT_RS20480	30S ribosomal protein S9	0.751979	0.00149755
SMLT_RS06120	SPFH domain-containing protein	0.750503	0.000211009
SMLT_RS17685	Holliday junction branch migration protein RuvA	0.750056	0.000193677
SMLT_RS03260	phosphoribosylformylglycinamidine synthase	0.750013	0.000145539
SMLT_RS07175	3-hydroxyacyl-ACP dehydratase FabZ	0.749061	0.000862856
SMLT_RS08650	glucokinase	0.748973	2.13467e-05
SMLT_RS08600	aspartate 1-decarboxylase	0.748717	0.00479732
SMLT_RS08755	YfhL family 4Fe-4S dicluster ferredoxin	0.746304	0.00586273
SMLT_RS16915	signal peptidase I	0.745978	3.83354e-06
SMLT_RS02625	M13 family metallopeptidase	0.744901	0.000941515
SMLT_RS06540	cytochrome o ubiquinol oxidase subunit I	0.744777	0.00607472
SMLT_RS04955	septum formation inhibitor Maf	0.743747	0.00199738
SMLT_RS08480	TonB-dependent siderophore receptor	0.742304	0.0375302
SMLT_RS02530	YciI family protein	0.742076	0.0178343
SMLT_RS15500	LacI family DNA-binding transcriptional regulator	0.741362	0.000783468
SMLT_RS04590	S46 family peptidase	0.739093	0.0129629
SMLT_RS04290	50S ribosomal protein L7/L12	0.73814	0.000905483
SMLT_RS04800	peptidyl-prolyl cis-trans isomerase	0.738135	0.00195397
SMLT_RS02290	hypothetical protein	0.737619	0.00132797
SMLT_RS16920	elongation factor 4	0.73717	0.00273227
SMLT_RS02825	peptide-methionine (S)-S-oxide reductase MsrA	0.734011	0.036892
SMLT_RS14320	type IV secretion system protein	0.733562	0.000388406
SMLT_RS07870	MipA/OmpV family protein	0.733365	0.00101637
SMLT_RS12435	hypothetical protein	0.733021	0.00145542
SMLT_RS09970	IMP dehydrogenase	0.731856	0.00327197
SMLT_RS19205	response regulator	0.730923	0.00016469
SMLT_RS07790	LOG family protein	0.730277	0.00026248
SMLT_RS06000	GNAT family N-acetyltransferase	0.729755	0.0080744
SMLT_RS06275	NAD(P)H-dependent oxidoreductase	0.728127	0.0139041
SMLT_RS21035	RHS repeat protein	0.727693	0.00126597
SMLT_RS13655	fimbrial protein	0.726046	0.0412676
SMLT_RS19575	F0F1 ATP synthase subunit alpha	0.723729	0.00485637
SMLT_RS03035	glycosyltransferase family 2 protein	0.723729	0.0019189
SMLT_RS22395	peptidoglycan-binding protein	0.72361	0.0369652
SMLT_RS13990	cation diffusion facilitator family transporter	0.723165	0.0114045
SMLT_RS21185	tRNA uridine-5-carboxymethylaminomethyl(34) synthesis enzyme MnmG	0.722836	0.000808102
SMLT_RS03830	diacylglycerol kinase	0.722463	0.00811145
SMLT_RS03770	nucleoside transporter NupC	0.72187	0.000364744
SMLT_RS15825	polyhydroxyalkanoate synthesis repressor PhaR	0.721151	0.00238305
SMLT_RS02865	phasin family protein	0.721044	0.0322678
SMLT_RS22870	hypothetical protein	0.718597	0.000800308
SMLT_RS04810	hydroxyacylglutathione hydrolase	0.718354	0.00808708
SMLT_RS11755	AAA family ATPase	0.716916	0.000526364
SMLT_RS15660	poly-beta-1,6-N-acetyl-D-glucosamine N-deacetylase PgaB	0.715788	0.0340479
SMLT_RS14515	hypothetical protein	0.715667	0.0140348
SMLT_RS17150	alpha-2-macroglobulin family protein	0.715065	0.00127915
SMLT_RS04365	50S ribosomal protein L16	0.712237	0.0117562
SMLT_RS15970	hypothetical protein	0.711996	0.00163355
SMLT_RS13275	hypothetical protein	0.711118	0.0234145
SMLT_RS20560	DnaJ domain-containing protein	0.71077	0.0137875
SMLT_RS09465	hypothetical protein	0.708546	0.0160301
SMLT_RS21975	type II/IV secretion system protein	0.708064	0.000802173
SMLT_RS18195	type IV pilus secretin PilQ family protein	0.706989	0.0141376
SMLT_RS09795	cytochrome c	0.706767	0.000122869
SMLT_RS12430	sugar kinase	0.706134	0.00495356
SMLT_RS01865	arginine--tRNA ligase	0.704478	0.0220546
SMLT_RS15495	TonB-dependent receptor	0.703807	0.00593048
SMLT_RS15180	DUF2807 domain-containing protein	0.70357	0.00196636
SMLT_RS16165	NADH-quinone oxidoreductase subunit NuoI	0.70313	0.00355162
SMLT_RS20245	CDP-alcohol phosphatidyltransferase family protein	0.703102	5.03246e-06
SMLT_RS21580	hypothetical protein	0.702182	0.0217903
SMLT_RS08670	succinate dehydrogenase, cytochrome b556 subunit	0.701195	0.00370186
SMLT_RS20665	alpha-ketoacid dehydrogenase subunit beta	0.700412	5.1723e-06
SMLT_RS00050	biopolymer transporter ExbD	0.699444	0.00103493
SMLT_RS16160	NADH-quinone oxidoreductase subunit J	0.698683	0.00269481
SMLT_RS20775	aspartyl/asparaginyl beta-hydroxylase domain-containing protein	0.698517	0.000105584
SMLT_RS11535	hypothetical protein	0.696089	0.0665643
SMLT_RS02175	hypothetical protein	0.695987	0.00417541
SMLT_RS07275	2,3,4,5-tetrahydropyridine-2,6-dicarboxylate N-succinyltransferase	0.695921	0.000207933
SMLT_RS08880	hypothetical protein	0.695148	0.0313603
SMLT_RS08230	DNA topoisomerase IV subunit B	0.694304	0.00336791
SMLT_RS05805	sugar phosphate isomerase/epimerase	0.693431	0.00316464
SMLT_RS09920	helix-turn-helix domain-containing protein	0.693013	0.00167889
SMLT_RS17615	hypothetical protein	0.692851	0.000691129
SMLT_RS17100	adenylosuccinate synthase	0.691411	0.000619578
SMLT_RS04320	elongation factor Tu	0.691279	0.00473572
SMLT_RS03285	type II secretion system major pseudopilin GspG	0.691159	0.0011897
SMLT_RS13625	AraC family transcriptional regulator	0.691122	0.0520173
SMLT_RS09800	c-type cytochrome	0.689116	0.000264154
SMLT_RS02285	hypothetical protein	0.688728	0.00132357
SMLT_RS09725	trans-2-enoyl-CoA reductase family protein	0.685964	0.00201882
SMLT_RS09490	hypothetical protein	0.684633	0.0549327
SMLT_RS04285	50S ribosomal protein L10	0.68438	0.000578019
SMLT_RS16255	acetyl-CoA carboxylase carboxyltransferase subunit beta	0.684176	1.86826e-05
SMLT_RS17310	M23 family metallopeptidase	0.68355	0.00510841
SMLT_RS02425	hypothetical protein	0.682655	0.0240169
SMLT_RS17490	response regulator	0.682555	0.00476474
SMLT_RS08210	DUF47 family protein	0.681673	0.000999051
SMLT_RS16940	enoyl-CoA hydratase/isomerase family protein	0.681176	0.00810021
SMLT_RS09835	agmatine deiminase family protein	0.680797	0.000787117
SMLT_RS09915	tetratricopeptide repeat protein	0.679076	0.0144968
SMLT_RS23410	hypothetical protein	0.677163	0.0482708
SMLT_RS16420	M13 family metallopeptidase	0.677056	0.00148922
SMLT_RS09715	protein translocase subunit SecD	0.676724	0.0274998
SMLT_RS15015	asparagine--tRNA ligase	0.676488	0.0011558
SMLT_RS21660	acyl carrier protein	0.676229	0.023579
SMLT_RS14120	hypothetical protein	0.675558	0.00293463
SMLT_RS16875	23S rRNA (uracil(1939)-C(5))-methyltransferase RlmD	0.673488	0.000146697
SMLT_RS14750	prephenate dehydratase	0.673444	0.00033141
SMLT_RS18075	hypothetical protein	0.67145	0.00315619
SMLT_RS06790	aminotransferase class III-fold pyridoxal phosphate-dependent enzyme	0.671243	0.0224351
SMLT_RS07625	ABC transporter permease subunit	0.670564	0.0013526
SMLT_RS03220	leucyl aminopeptidase	0.67047	0.0173357
SMLT_RS18975	VOC family protein	0.668407	0.0185641
SMLT_RS20345	NADP-dependent isocitrate dehydrogenase	0.668287	0.00942142
SMLT_RS00045	TonB-system energizer ExbB	0.667659	0.00136353
SMLT_RS16470	C40 family peptidase	0.665303	0.00155346
SMLT_RS02770	MBL fold metallo-hydrolase	0.665013	0.0272667
SMLT_RS21625	acyl-CoA thioesterase	0.664813	0.0420766
SMLT_RS19310	rod shape-determining protein	0.664166	0.00027197
SMLT_RS00510	hypothetical protein	0.662333	0.0137892
SMLT_RS02940	ABC transporter permease	0.662261	0.000657955
SMLT_RS15745	RNA polymerase-binding protein DksA	0.662252	5.09971e-05
SMLT_RS22100	ergothioneine biosynthesis protein EgtB	0.66196	0.0351663
SMLT_RS04380	50S ribosomal protein L14	0.661353	0.00249042
SMLT_RS19570	F0F1 ATP synthase subunit gamma	0.661318	0.00806481
SMLT_RS07070	polysaccharide lyase	0.661297	0.0403127
SMLT_RS03595	UDP-N-acetylmuramate--L-alanine ligase	0.660199	0.0230405
SMLT_RS05345	magnesium transporter	0.659942	0.00505107
SMLT_RS08630	response regulator	0.659749	0.00451159
SMLT_RS01170	hypothetical protein	0.659735	0.0101014
SMLT_RS03710	methionine adenosyltransferase	0.659561	0.000302236
SMLT_RS23115	hypothetical protein	0.659429	0.0594933
SMLT_RS02340	pyruvate dehydrogenase (acetyl-transferring), homodimeric type	0.659259	0.00136668
SMLT_RS07115	peptidylprolyl isomerase	0.659216	0.00441064
SMLT_RS08695	hypothetical protein	0.657087	0.0438842
SMLT_RS07075	DUF885 domain-containing protein	0.656456	0.00413824
SMLT_RS03115	phosphomannomutase/phosphoglucomutase	0.654188	4.67926e-05
SMLT_RS00930	electron transfer flavoprotein-ubiquinone oxidoreductase	0.653654	0.00406171
SMLT_RS20250	bifunctional phosphoribosylaminoimidazolecarboxamide formyltransferase/IMP cyclohydrolase	0.653037	0.00597605
SMLT_RS03970	glutamine--tRNA ligase/YqeY domain fusion protein	0.652182	0.00323557
SMLT_RS04980	ACP S-malonyltransferase	0.652002	2.05003e-06
SMLT_RS14990	50S ribosomal protein L9	0.651749	0.000721601
SMLT_RS18005	hypothetical protein	0.651298	0.0396071
SMLT_RS20185	acetyl-CoA carboxylase biotin carboxyl carrier protein	0.650986	0.00153229
SMLT_RS04180	ribose-phosphate diphosphokinase	0.650958	0.00482348
SMLT_RS14890	S9 family peptidase	0.650828	0.00884911
SMLT_RS04430	preprotein translocase subunit SecY	0.650494	0.00338444
SMLT_RS14200	oligoribonuclease	0.649485	0.00156154
SMLT_RS19585	F0F1 ATP synthase subunit B	0.649296	0.00379572
SMLT_RS09575	hypothetical protein	0.64923	0.0171007
SMLT_RS18010	fumarylacetoacetate hydrolase family protein	0.649045	2.57423e-05
SMLT_RS05590	cysteine desulfurase	0.648303	0.0353583
SMLT_RS15220	dihydrolipoyllysine-residue succinyltransferase	0.647301	0.00862869
SMLT_RS18600	HDOD domain-containing protein	0.646393	0.000724325
SMLT_RS11955	XdhC family protein	0.64559	0.0241894
SMLT_RS04970	ketoacyl-ACP synthase III	0.644229	0.00519348
SMLT_RS15175	membrane protein	0.644214	0.00194809
SMLT_RS07435	DUF692 domain-containing protein	0.644056	0.0423963
SMLT_RS03380	cellulose biosynthesis cyclic di-GMP-binding regulatory protein BcsB	0.644007	0.0463489
SMLT_RS07785	TonB-dependent receptor	0.643986	0.0146111
SMLT_RS14185	mechanosensitive ion channel	0.642866	0.0112807
SMLT_RS15215	2-oxoglutarate dehydrogenase E1 component	0.642602	0.000727627
SMLT_RS09345	hypothetical protein	0.641907	0.0448069
SMLT_RS16220	triose-phosphate isomerase	0.641405	0.0074932
SMLT_RS18295	DNA-directed RNA polymerase subunit omega	0.640314	0.0413767
SMLT_RS04505	malate dehydrogenase	0.639893	0.00736205
SMLT_RS04510	RluA family pseudouridine synthase	0.638948	0.0452247
SMLT_RS16640	DUF885 family protein	0.638486	0.004617
SMLT_RS14975	chromosome segregation protein SMC	0.638273	0.00156957
SMLT_RS03045	sugar phosphate isomerase/epimerase	0.637671	0.0115639
SMLT_RS12735	DUF4034 domain-containing protein	0.637398	0.000823364
SMLT_RS15455	RluA family pseudouridine synthase	0.635558	0.0002701
SMLT_RS05455	hypothetical protein	0.635167	0.0051071
SMLT_RS02860	asparagine synthase (glutamine-hydrolyzing)	0.635004	0.0278228
SMLT_RS16115	translation initiation factor IF-2	0.634789	0.00216652
SMLT_RS20660	pyruvate dehydrogenase (acetyl-transferring) E1 component subunit alpha	0.634718	0.00142474
SMLT_RS06185	50S ribosomal protein L21	0.634208	0.0103277
SMLT_RS12200	phosphoenolpyruvate--protein phosphotransferase	0.633977	0.0118953
SMLT_RS12465	VOC family protein	0.633495	0.0151776
SMLT_RS05960	triphosphoribosyl-dephospho-CoA synthase MdcB	0.633357	0.0652302
SMLT_RS19340	nucleoside deaminase	0.632133	0.0170477
SMLT_RS14410	hypothetical protein	0.631672	0.00814463
SMLT_RS14180	phosphoenolpyruvate synthase	0.63102	0.00301785
SMLT_RS23100	hypothetical protein	0.630847	0.0348613
SMLT_RS20605	sodium:calcium antiporter	0.63031	0.00417904
SMLT_RS20900	S8 family serine peptidase	0.629371	0.0191179
SMLT_RS00700	P-II family nitrogen regulator	0.628536	0.0665127
SMLT_RS19615	dihydrolipoyllysine-residue acetyltransferase	0.628254	0.00544553
SMLT_RS05750	ABC transporter ATP-binding protein	0.628215	0.0231889
SMLT_RS15555	pyridoxal phosphate-dependent aminotransferase	0.628112	0.00382388
SMLT_RS16180	NADH-quinone oxidoreductase subunit NuoF	0.628027	0.00384833
SMLT_RS08535	PhoH family protein	0.627942	0.0238475
SMLT_RS08865	hypothetical protein	0.627042	0.077041
SMLT_RS02630	EAL domain-containing protein	0.626904	0.00416272
SMLT_RS20170	isocitrate lyase/phosphoenolpyruvate mutase family protein	0.623941	0.00635954
SMLT_RS04900	DNA adenine methylase	0.622825	0.00596709
SMLT_RS08410	hypothetical protein	0.622744	0.0125147
SMLT_RS22205	STAS domain-containing protein	0.621836	0.0170974
SMLT_RS14905	DUF3037 domain-containing protein	0.620924	0.0232646
SMLT_RS04995	beta-ketoacyl-ACP synthase II	0.620849	3.67603e-05
SMLT_RS06075	GNAT family N-acetyltransferase	0.620043	0.000125377
SMLT_RS19655	DUF481 domain-containing protein	0.619948	0.000141201
SMLT_RS16350	DUF853 family protein	0.619428	0.00147611
SMLT_RS12440	hypothetical protein	0.61907	0.00760688
SMLT_RS19160	TonB-dependent receptor	0.618777	0.0255257
SMLT_RS20975	alpha/beta hydrolase	0.618302	0.00365974
SMLT_RS13240	MoaD/ThiS family protein	0.61624	0.0315698
SMLT_RS16575	ribosome silencing factor	0.615855	0.00226368
SMLT_RS09885	UTP--glucose-1-phosphate uridylyltransferase GalU	0.615588	0.0183938
SMLT_RS02185	membrane protein	0.615452	0.0032395
SMLT_RS00035	tetratricopeptide repeat protein	0.614663	0.00178895
SMLT_RS02020	hypothetical protein	0.614655	0.0264442
SMLT_RS22310	50S ribosomal protein L34	0.614098	0.0221551
SMLT_RS07795	Tfp pilus assembly protein FimT/FimU	0.614067	0.0172212
SMLT_RS12225	helix-turn-helix transcriptional regulator	0.613844	0.0402672
SMLT_RS04280	50S ribosomal protein L1	0.612943	0.0140351
SMLT_RS23190	hypothetical protein	0.6121	0.0246191
SMLT_RS07605	polyamine ABC transporter substrate-binding protein	0.61145	0.00146009
SMLT_RS14910	serine hydrolase	0.610588	0.00453229
SMLT_RS02945	ABC transporter ATP-binding protein	0.610565	0.000476729
SMLT_RS08640	phosphogluconate dehydratase	0.610357	0.0015994
SMLT_RS08555	hypothetical protein	0.610271	0.00129524
SMLT_RS21000	hypothetical protein	0.609901	0.0271147
SMLT_RS04070	DUF3106 domain-containing protein	0.609681	0.00639504
SMLT_RS22195	outer membrane lipid asymmetry maintenance protein MlaD	0.609395	0.00237474
SMLT_RS16660	methionine--tRNA ligase	0.609338	0.0030685
SMLT_RS09905	nucleoside-diphosphate kinase	0.608809	0.0134991
SMLT_RS06065	septum site-determining protein MinD	0.60681	0.000177309
SMLT_RS17870	succinate--CoA ligase subunit alpha	0.605908	0.00377028
SMLT_RS00525	BlaI/MecI/CopY family transcriptional regulator	0.605583	0.00575492
SMLT_RS10295	PAS domain-containing sensor histidine kinase	0.605058	0.0514041
SMLT_RS20230	hypothetical protein	0.603715	0.0325979
SMLT_RS16190	NADH-quinone oxidoreductase subunit D	0.603573	0.00157187
SMLT_RS20205	50S ribosomal protein L11 methyltransferase	0.602886	0.000535233
SMLT_RS16185	NADH-quinone oxidoreductase subunit NuoE	0.6028	0.00480795
SMLT_RS06160	enoyl-CoA hydratase/isomerase family protein	0.602497	0.00229085
SMLT_RS20505	cAMP-activated global transcriptional regulator CRP	0.602451	0.00592825
SMLT_RS19000	glutamate--cysteine ligase	0.601838	0.0099598
SMLT_RS15320	phospholipase A	0.601555	0.0221132
SMLT_RS21455	class I SAM-dependent methyltransferase	0.601026	0.000656678
SMLT_RS07600	glutamine synthetase	0.600107	0.0146209
SMLT_RS05785	cytochrome c	0.599844	0.033521
SMLT_RS13260	hypothetical protein	0.599574	0.00257533
SMLT_RS15150	FKBP-type peptidyl-prolyl cis-trans isomerase	0.599465	5.96105e-06
SMLT_RS15145	UDP-glucose/GDP-mannose dehydrogenase family protein	0.599447	0.000437496
SMLT_RS02755	beta-ketoacyl-ACP synthase I	0.59893	0.0104836
SMLT_RS06125	formate-dependent phosphoribosylglycinamide formyltransferase	0.598138	0.0039514
SMLT_RS11975	hypothetical protein	0.597133	0.012597
SMLT_RS20215	DNA-binding transcriptional regulator Fis	0.597012	0.00584227
SMLT_RS02090	twin transmembrane helix small protein	0.596991	0.0697016
SMLT_RS00135	AAA family ATPase	0.596678	0.000809593
SMLT_RS15490	hypothetical protein	0.596209	0.0143484
SMLT_RS08675	succinate dehydrogenase, hydrophobic membrane anchor protein	0.595917	0.0140729
SMLT_RS07710	ubiquinol-cytochrome c reductase iron-sulfur subunit	0.595789	0.0153446
SMLT_RS22705	hypothetical protein	0.595486	0.0955033
SMLT_RS01715	efflux RND transporter periplasmic adaptor subunit	0.595257	0.016509
SMLT_RS11225	ATP-dependent Clp protease adapter ClpS	0.59522	0.0132121
SMLT_RS15085	TetR/AcrR family transcriptional regulator	0.594678	0.0205996
SMLT_RS11675	DUF305 domain-containing protein	0.59465	0.0679508
SMLT_RS18900	hypothetical protein	0.594344	0.039244
SMLT_RS19725	hypothetical protein	0.593708	0.0885189
SMLT_RS16245	UDP-glucose 4-epimerase GalE	0.59357	0.00372733
SMLT_RS02380	hypothetical protein	0.59331	0.00100523
SMLT_RS01745	cytochrome b	0.592312	0.0213523
SMLT_RS08025	hypothetical protein	0.590172	0.0464825
SMLT_RS20630	winged helix-turn-helix transcriptional regulator	0.588831	0.000565159
SMLT_RS14230	N-acetyltransferase	0.588062	0.0125241
SMLT_RS16150	NADH-quinone oxidoreductase subunit L	0.587946	0.020492
SMLT_RS03010	class I SAM-dependent methyltransferase	0.587671	0.00896938
SMLT_RS08740	16S rRNA (guanine(966)-N(2))-methyltransferase RsmD	0.587279	0.0023722
SMLT_RS02935	cystathionine gamma-synthase	0.585724	4.92626e-06
SMLT_RS23125	hypothetical protein	0.585601	0.0102902
SMLT_RS09395	hypothetical protein	0.584794	0.0908511
SMLT_RS14775	restriction endonuclease	0.584765	0.013261
SMLT_RS02210	dipeptide epimerase	0.584541	0.011595
SMLT_RS00010	DNA polymerase III subunit beta	0.58439	0.00298132
SMLT_RS20435	membrane protein	0.584204	0.000873247
SMLT_RS10510	acireductone synthase	0.583005	0.00168778
SMLT_RS06205	TrbI/VirB10 family protein	0.582975	0.0492209
SMLT_RS13200	respiratory nitrate reductase subunit gamma	0.58295	0.0344109
SMLT_RS09805	MexH family multidrug efflux RND transporter periplasmic adaptor subunit	0.582519	0.0501637
SMLT_RS14385	PAS domain-containing hybrid sensor histidine kinase/response regulator	0.582513	0.0259954
SMLT_RS21065	D-tagatose-bisphosphate aldolase, class II, non-catalytic subunit	0.582124	0.0140074
SMLT_RS18720	TolC family outer membrane protein	0.581844	0.00010708
SMLT_RS11035	sigma-54-dependent Fis family transcriptional regulator	0.581111	0.0695136
SMLT_RS08065	hypothetical protein	0.580417	0.0627235
SMLT_RS16900	GTPase Era	0.580336	0.000475947
SMLT_RS01165	ribonucleotide-diphosphate reductase subunit beta	0.580224	0.00886986
SMLT_RS14140	class III poly(R)-hydroxyalkanoic acid synthase subunit PhaE	0.579933	0.00322126
SMLT_RS07950	efflux transporter outer membrane subunit	0.579454	0.00940452
SMLT_RS02890	fumarylacetoacetate hydrolase family protein	0.579349	4.89041e-05
SMLT_RS01885	dUTP diphosphatase	0.579234	0.00969231
SMLT_RS11215	NUDIX hydrolase	0.579142	0.0051636
SMLT_RS03110	mannose-1-phosphate guanylyltransferase/mannose-6-phosphate isomerase	0.579016	0.0141568
SMLT_RS20455	bacterioferritin	0.578778	0.0349477
SMLT_RS09985	RES family NAD+ phosphorylase	0.577938	0.00828065
SMLT_RS12945	FecR domain-containing protein	0.577834	0.0810666
SMLT_RS00310	bifunctional 4-hydroxy-2-oxoglutarate aldolase/2-dehydro-3-deoxy-phosphogluconate aldolase	0.577195	0.0237496
SMLT_RS22640	AAA family ATPase	0.576796	0.0354517
SMLT_RS21850	lipid-A-disaccharide synthase N-terminal domain-containing protein	0.576722	0.0138237
SMLT_RS23405	hypothetical protein	0.576683	0.0555415
SMLT_RS16005	hypothetical protein	0.576596	0.0187554
SMLT_RS13195	peptidylprolyl isomerase	0.576354	0.0327601
SMLT_RS00950	insulinase family protein	0.57618	0.0118369
SMLT_RS04960	DUF177 domain-containing protein	0.575166	0.0217983
SMLT_RS14405	hypothetical protein	0.574485	0.00711396
SMLT_RS20355	LysM peptidoglycan-binding domain-containing protein	0.574329	0.092286
SMLT_RS12210	PTS fructose transporter subunit IIBC	0.574065	0.0260806
SMLT_RS21005	short-chain fatty acid transporter	0.573468	0.0129033
SMLT_RS20970	AraC family transcriptional regulator	0.572095	0.0238379
SMLT_RS10730	lysine--tRNA ligase	0.571517	0.00188551
SMLT_RS16260	tryptophan synthase subunit alpha	0.571455	0.0612452
SMLT_RS09855	30S ribosomal protein S1	0.570581	0.0088261
SMLT_RS18020	M28 family peptidase	0.569546	0.0285738
SMLT_RS18540	sodium-translocating pyrophosphatase	0.569372	0.0124067
SMLT_RS23105	hypothetical protein	0.56887	0.051762
SMLT_RS19315	carbohydrate kinase family protein	0.568359	0.00721381
SMLT_RS20760	hypothetical protein	0.568077	0.0931992
SMLT_RS20820	hypothetical protein	0.567065	0.0789524
SMLT_RS01880	bifunctional phosphopantothenoylcysteine decarboxylase/phosphopantothenate--cysteine ligase CoaBC	0.56674	0.00285155
SMLT_RS19680	glucans biosynthesis glucosyltransferase MdoH	0.565927	0.0461603
SMLT_RS16810	acyl-CoA dehydrogenase family protein	0.564584	0.0072542
SMLT_RS05605	hypothetical protein	0.562836	0.063813
SMLT_RS15265	MFS transporter	0.562797	0.0083909
SMLT_RS14210	helix-turn-helix transcriptional regulator	0.562276	0.0414961
SMLT_RS16095	polyribonucleotide nucleotidyltransferase	0.561243	0.0230691
SMLT_RS04585	L-threonine 3-dehydrogenase	0.560834	0.016183
SMLT_RS07210	ribosome recycling factor	0.560808	0.00482237
SMLT_RS16860	beta-N-acetylhexosaminidase	0.559271	0.00330895
SMLT_RS11310	ATP-binding protein	0.559107	0.0809363
SMLT_RS21320	DUF885 domain-containing protein	0.558156	0.00410309
SMLT_RS04210	hybrid sensor histidine kinase/response regulator	0.55769	0.016136
SMLT_RS06615	50S ribosomal protein L19	0.557683	0.03409
SMLT_RS07750	hypothetical protein	0.557496	0.00502526
SMLT_RS09865	DUF1049 domain-containing protein	0.556934	0.0181478
SMLT_RS10550	phosphoglycerate dehydrogenase	0.556897	0.00387905
SMLT_RS18205	type 4a pilus biogenesis protein PilO	0.555961	0.0340722
SMLT_RS07170	acyl-ACP--UDP-N-acetylglucosamine O-acyltransferase	0.555837	0.00330853
SMLT_RS19915	DNA topoisomerase I	0.554351	0.0173088
SMLT_RS19155	glucokinase	0.552334	0.0281491
SMLT_RS22635	modification methylase	0.552166	0.0173515
SMLT_RS08645	6-phosphogluconolactonase	0.54985	0.00180649
SMLT_RS15405	MFS transporter	0.549277	0.026397
SMLT_RS10600	elongation factor P-like protein YeiP	0.548676	0.00488912
SMLT_RS00440	hypothetical protein	0.546935	0.00081073
SMLT_RS05700	TonB-dependent receptor	0.546458	0.0330943
SMLT_RS07385	23S rRNA (guanosine(2251)-2'-O)-methyltransferase RlmB	0.5449	0.00918353
SMLT_RS16910	DUF4845 domain-containing protein	0.544639	0.0149586
SMLT_RS04205	response regulator	0.543996	0.0395538
SMLT_RS15670	poly-beta-1,6-N-acetyl-D-glucosamine biosynthesis protein PgaD	0.543982	0.0919262
SMLT_RS01780	phage holin family protein	0.543499	0.0241425
SMLT_RS15770	bifunctional 2-polyprenyl-6-hydroxyphenol methylase/3-demethylubiquinol 3-O-methyltransferase UbiG	0.543313	0.0153429
SMLT_RS22260	amino acid permease	0.542373	0.0562038
SMLT_RS09685	EAL domain-containing protein	0.540878	0.00614237
SMLT_RS21375	alpha/beta fold hydrolase	0.540102	0.0424306
SMLT_RS18595	inorganic diphosphatase	0.539984	0.00642341
SMLT_RS16510	DUF4870 domain-containing protein	0.538886	0.0185148
SMLT_RS10665	glutamine-hydrolyzing carbamoyl-phosphate synthase small subunit	0.538742	0.0200299
SMLT_RS19885	peptide deformylase	0.537445	0.0139614
SMLT_RS00600	TldD/PmbA family protein	0.537211	0.0636396
SMLT_RS03605	cell division protein FtsQ/DivIB	0.536995	0.0109919
SMLT_RS18525	6-phosphofructokinase	0.536024	0.0196495
SMLT_RS09720	protein translocase subunit SecF	0.535939	0.0132814
SMLT_RS17125	twitching motility response regulator PilH	0.535607	0.0122422
SMLT_RS12700	low temperature requirement protein A	0.53511	0.037977
SMLT_RS16645	serine hydrolase	0.534854	0.00286503
SMLT_RS13110	Lrp/AsnC family transcriptional regulator	0.534496	0.0675896
SMLT_RS05770	GMC family oxidoreductase	0.534312	0.0193039
SMLT_RS16120	transcription termination/antitermination protein NusA	0.534237	0.00959191
SMLT_RS05495	M20/M25/M40 family metallo-hydrolase	0.53377	0.00765079
SMLT_RS04765	endopeptidase La	0.5333	0.00490583
SMLT_RS07095	LysR family transcriptional regulator	0.531522	0.0261366
SMLT_RS04185	50S ribosomal protein L25/general stress protein Ctc	0.531505	0.0218689
SMLT_RS17850	23S rRNA pseudouridine(1911/1915/1917) synthase RluD	0.531474	0.000937029
SMLT_RS04190	aminoacyl-tRNA hydrolase	0.531461	0.0766832
SMLT_RS13645	Flp pilus assembly protein CpaB	0.530739	0.110574
SMLT_RS14175	kinase/pyrophosphorylase	0.529507	0.0221829
SMLT_RS05470	AI-2E family transporter	0.529376	0.00226428
SMLT_RS02170	glycoside hydrolase family 3 C-terminal domain-containing protein	0.527479	0.0344597
SMLT_RS19610	dihydrolipoyl dehydrogenase	0.527257	0.0164902
SMLT_RS14225	hypothetical protein	0.52722	0.118038
SMLT_RS07775	Grx4 family monothiol glutaredoxin	0.527072	0.056184
SMLT_RS14130	YfeK family protein	0.524196	0.028405
SMLT_RS21995	twin-arginine translocase subunit TatB	0.523646	0.00102667
SMLT_RS15170	ABC transporter ATP-binding protein	0.522961	0.0140646
SMLT_RS02310	malonic semialdehyde reductase	0.522726	0.0913634
SMLT_RS19605	hypothetical protein	0.519639	0.0878244
SMLT_RS01615	arginase	0.519399	0.00707158
SMLT_RS15035	carbonate dehydratase	0.519055	0.0031793
SMLT_RS05280	aldo/keto reductase	0.519035	0.039717
SMLT_RS11210	tRNA 2-thiouridine(34) synthase MnmA	0.517815	0.0136629
SMLT_RS21390	lytic polysaccharide monooxygenase	0.517665	0.0885476
SMLT_RS16265	hypothetical protein	0.51738	0.091086
SMLT_RS06155	acyl-CoA thioesterase II	0.516935	0.00126467
SMLT_RS16155	NADH-quinone oxidoreductase subunit NuoK	0.515701	0.0662798
SMLT_RS19695	methyl-accepting chemotaxis protein	0.514957	0.115626
SMLT_RS19525	FtsX-like permease family protein	0.514539	0.0638832
SMLT_RS10635	hypothetical protein	0.513595	0.0845189
SMLT_RS04710	Bax inhibitor-1/YccA family protein	0.513414	0.0192247
SMLT_RS23445	phosphomannomutase/phosphoglucomutase	0.512408	0.0200423
SMLT_RS09840	hypothetical protein	0.512296	0.0734334
SMLT_RS20770	polyamine aminopropyltransferase	0.511959	0.0258827
SMLT_RS12500	sigma-54-dependent Fis family transcriptional regulator	0.511952	0.0781134
SMLT_RS07645	CBS domain-containing protein	0.511817	0.0378113
SMLT_RS05260	pyrroline-5-carboxylate reductase	0.510815	0.0135545
SMLT_RS05020	PilZ domain-containing protein	0.510639	0.0257361
SMLT_RS18270	type B 50S ribosomal protein L31	0.510215	0.0490133
SMLT_RS04270	transcription termination/antitermination protein NusG	0.509565	0.00891144
SMLT_RS06520	hypothetical protein	0.509369	0.0532605
SMLT_RS09530	hypothetical protein	0.509113	0.107432
SMLT_RS09650	pyridoxal kinase	0.509002	0.00777611
SMLT_RS16195	NADH-quinone oxidoreductase subunit C	0.50869	0.0100459
SMLT_RS08660	sn-glycerol-3-phosphate ABC transporter ATP-binding protein UgpC	0.508463	0.027032
SMLT_RS03855	LemA family protein	0.507899	0.049236
SMLT_RS18100	DUF3999 domain-containing protein	0.507853	0.0190159
SMLT_RS23350	hypothetical protein	0.507453	0.0726645
SMLT_RS14145	phosphatidylcholine/phosphatidylserine synthase	0.507251	0.0135453
SMLT_RS05415	BolA family transcriptional regulator	0.506702	0.0346725
SMLT_RS22390	DUF4241 domain-containing protein	0.506338	0.0128881
SMLT_RS12280	ABC transporter substrate-binding protein	0.506299	0.0797079
SMLT_RS10775	aconitate hydratase AcnA	0.506218	0.0418877
SMLT_RS20165	hypothetical protein	0.504754	0.0373796
SMLT_RS04010	alkyl hydroperoxide reductase subunit F	0.504418	0.0947243
SMLT_RS07815	pilus assembly protein	0.503731	0.0305815
SMLT_RS20965	hypothetical protein	0.503051	0.0900424
SMLT_RS07230	30S ribosomal protein S2	0.502115	0.00374577
SMLT_RS14000	arginine/agmatine antiporter	0.501666	0.0479419
SMLT_RS20315	hypothetical protein	0.501396	0.00771661
SMLT_RS19480	hypothetical protein	0.499749	0.114954
SMLT_RS19140	SIS domain-containing protein	0.499286	0.0328362
SMLT_RS09825	N-acetyltransferase	0.498022	0.0349599
SMLT_RS19030	thiol:disulfide interchange protein DsbA/DsbL	0.496734	0.0131618
SMLT_RS19165	family 20 glycosylhydrolase	0.49665	0.0730428
SMLT_RS05800	nucleoside permease	0.496616	0.036071
SMLT_RS06610	tRNA (guanosine(37)-N1)-methyltransferase TrmD	0.496129	0.053406
SMLT_RS05610	Fe-S cluster assembly protein SufB	0.495959	0.0741673
SMLT_RS03545	NRDE family protein	0.495605	0.042972
SMLT_RS10935	CocE/NonD family hydrolase	0.494014	0.0268074
SMLT_RS07805	PilW family protein	0.492701	0.0533466
SMLT_RS00790	rhodanese-like domain-containing protein	0.492098	0.00348233
SMLT_RS21900	coniferyl aldehyde dehydrogenase	0.491647	0.0180496
SMLT_RS05670	hypothetical protein	0.491535	0.035176
SMLT_RS07745	carboxylating nicotinate-nucleotide diphosphorylase	0.490894	0.0127924
SMLT_RS07840	tRNA-Val	0.49073	0.0758691
SMLT_RS09890	acetyl-CoA C-acyltransferase	0.490568	0.0394894
SMLT_RS07355	LysR family transcriptional regulator	0.490016	0.0868912
SMLT_RS02095	SURF1 family protein	0.489516	0.0223966
SMLT_RS07890	MotA/TolQ/ExbB proton channel family protein	0.489295	0.0106051
SMLT_RS18000	Rieske (2Fe-2S) protein	0.489026	0.0795564
SMLT_RS09935	ribosome biogenesis GTPase Der	0.48775	0.0162202
SMLT_RS15485	sugar ABC transporter substrate-binding protein	0.487681	0.0152946
SMLT_RS17120	YhdH/YhfP family quinone oxidoreductase	0.48758	0.00539676
SMLT_RS21345	energy transducer TonB	0.486611	0.0547257
SMLT_RS06535	ubiquinol oxidase subunit II	0.486139	0.0388402
SMLT_RS22210	VacJ family lipoprotein	0.485968	0.00672316
SMLT_RS03320	hypothetical protein	0.48507	0.0288944
SMLT_RS06180	excinuclease ABC subunit UvrA	0.484623	0.0612225
SMLT_RS08245	3-deoxy-8-phosphooctulonate synthase	0.484369	0.00977493
SMLT_RS09415	hypothetical protein	0.483552	0.134333
SMLT_RS12250	LacI family DNA-binding transcriptional regulator	0.483227	0.0631109
SMLT_RS09775	ATP-dependent RNA helicase DbpA	0.482956	0.00854642
SMLT_RS00960	3-oxoacyl-ACP synthase III	0.482928	0.000586596
SMLT_RS01965	NA	0.482552	0.119699
SMLT_RS04555	OmpA family protein	0.482366	0.0376105
SMLT_RS03585	putative lipid II flippase FtsW	0.481219	0.0199717
SMLT_RS09880	polysaccharide biosynthesis protein	0.480536	0.0302679
SMLT_RS06525	hypothetical protein	0.480025	0.112417
SMLT_RS14700	tRNA-Ser	0.479983	0.120492
SMLT_RS20255	phosphoribosylamine--glycine ligase	0.478349	0.0279756
SMLT_RS15480	sugar ABC transporter permease	0.477671	0.0636652
SMLT_RS13225	hypothetical protein	0.477488	0.0638896
SMLT_RS21860	NAD-dependent epimerase/dehydratase family protein	0.477257	0.0133517
SMLT_RS21795	50S ribosomal protein L33	0.476952	0.132418
SMLT_RS17930	response regulator transcription factor	0.476893	0.0174826
SMLT_RS00740	superoxide dismutase family protein	0.476361	0.0161088
SMLT_RS02015	M28 family peptidase	0.476079	0.0469114
SMLT_RS00965	alpha/beta fold hydrolase	0.475918	0.0296675
SMLT_RS17900	pilin	0.475814	0.133648
SMLT_RS06780	hypothetical protein	0.475599	0.0658856
SMLT_RS15340	fumarate hydratase	0.474816	0.0422842
SMLT_RS03680	hypothetical protein	0.474535	0.12172
SMLT_RS00795	protein-export chaperone SecB	0.473839	0.0130242
SMLT_RS17180	2-methylcitrate synthase	0.470676	0.0273743
SMLT_RS20655	tryptophan 2,3-dioxygenase	0.470287	0.0383852
SMLT_RS08390	alanine--tRNA ligase	0.47018	0.0136908
SMLT_RS18890	2-hydroxychromene-2-carboxylate isomerase	0.470138	0.0753385
SMLT_RS16705	hypothetical protein	0.468378	0.0920753
SMLT_RS23340	hypothetical protein	0.467681	0.147537
SMLT_RS09730	EAL domain-containing protein	0.46705	0.0300775
SMLT_RS08120	hypothetical protein	0.46605	0.0313196
SMLT_RS03575	UDP-N-acetylmuramoyl-tripeptide--D-alanyl-D-alanine ligase	0.46588	0.0385614
SMLT_RS00380	fatty acid desaturase	0.465009	0.0240649
SMLT_RS14420	oxidoreductase	0.464668	0.0758805
SMLT_RS02970	hypothetical protein	0.464294	0.0329645
SMLT_RS20365	amidohydrolase	0.464247	0.0101335
SMLT_RS11870	ATP-binding protein	0.464072	0.141137
SMLT_RS00620	indolepyruvate ferredoxin oxidoreductase family protein	0.462805	0.0332117
SMLT_RS03590	undecaprenyldiphospho-muramoylpentapeptide beta-N-acetylglucosaminyltransferase	0.462503	0.0215801
SMLT_RS06875	M13 family metallopeptidase	0.462374	0.088793
SMLT_RS18430	ribose-5-phosphate isomerase RpiA	0.462005	0.031552
SMLT_RS03610	cell division protein FtsA	0.461404	0.017884
SMLT_RS03280	type II secretion system F family protein	0.461375	0.0138338
SMLT_RS00745	superoxide dismutase family protein	0.460724	0.0487082
SMLT_RS01305	zinc-dependent peptidase	0.460192	0.0835579
SMLT_RS15390	N-acetyltransferase	0.460186	0.111424
SMLT_RS06795	MtnX-like HAD-IB family phosphatase	0.459703	0.0720665
SMLT_RS16240	polysaccharide deacetylase family protein	0.459457	0.0514115
SMLT_RS05230	DUF4105 domain-containing protein	0.459317	0.0119393
SMLT_RS06085	response regulator transcription factor	0.459298	0.00438454
SMLT_RS06165	copper chaperone PCu(A)C	0.458966	0.0713702
SMLT_RS05505	L,D-transpeptidase	0.45862	0.027857
SMLT_RS01160	ribonucleoside-diphosphate reductase subunit alpha	0.458282	0.07294
SMLT_RS17370	acyl-CoA dehydrogenase	0.458081	0.0674249
SMLT_RS20995	hypothetical protein	0.457975	0.0271305
SMLT_RS06725	HAMP domain-containing protein	0.457136	0.159367
SMLT_RS08565	sugar porter family MFS transporter	0.455177	0.00383154
SMLT_RS16950	aquaporin Z	0.45506	0.116615
SMLT_RS03945	hypothetical protein	0.454987	0.098819
SMLT_RS07520	bifunctional 23S rRNA (guanine(2069)-N(7))-methyltransferase RlmK/23S rRNA (guanine(2445)-N(2))-methyltransferase RlmL	0.454817	0.0564495
SMLT_RS07300	cation:proton antiporter	0.454188	0.0990614
SMLT_RS20710	phosphoglycerol transferase I	0.454076	0.0936502
SMLT_RS03700	phosphoenolpyruvate carboxylase	0.453959	0.00387754
SMLT_RS00175	cyclin-dependent kinase inhibitor 3 family protein	0.453502	0.0392939
SMLT_RS04275	50S ribosomal protein L11	0.452167	0.0771939
SMLT_RS15335	hypothetical protein	0.452041	0.102584
SMLT_RS19715	TetR/AcrR family transcriptional regulator	0.451692	0.0522645
SMLT_RS13265	hypothetical protein	0.451579	0.108295
SMLT_RS08885	autoinducer binding domain-containing protein	0.451559	0.0459164
SMLT_RS09710	preprotein translocase subunit YajC	0.451415	0.055136
SMLT_RS13860	CocE/NonD family hydrolase	0.451039	0.0647751
SMLT_RS20550	GNAT family N-acetyltransferase	0.450989	0.0541042
SMLT_RS18030	alanine:cation symporter family protein	0.450803	0.0498113
SMLT_RS04915	YbaB/EbfC family nucleoid-associated protein	0.450793	0.0194157
SMLT_RS22095	L-histidine N(alpha)-methyltransferase	0.45005	0.127734
SMLT_RS17695	YebC/PmpR family DNA-binding transcriptional regulator	0.449748	0.0294726
SMLT_RS02160	dihydroneopterin aldolase	0.449451	0.0814645
SMLT_RS17265	polyisoprenoid-binding protein	0.449075	0.0283463
SMLT_RS16335	phosphatidylserine decarboxylase	0.448275	0.0333641
SMLT_RS14205	tRNA adenosine(34) deaminase TadA	0.447581	0.080672
SMLT_RS17270	cytochrome b	0.447447	0.0401628
SMLT_RS16655	DUF2147 domain-containing protein	0.447179	0.0747235
SMLT_RS03375	UDP-N-acetylglucosamine 2-epimerase (non-hydrolyzing)	0.446952	0.131558
SMLT_RS19520	ABC transporter permease	0.446475	0.111628
SMLT_RS17975	autotransporter domain-containing esterase	0.446338	0.0887251
SMLT_RS12740	FdhF/YdeP family oxidoreductase	0.446097	0.0511802
SMLT_RS03310	PilN domain-containing protein	0.445701	0.0126249
SMLT_RS21450	hypothetical protein	0.445455	0.0919417
SMLT_RS15550	amidohydrolase	0.445364	0.0276752
SMLT_RS05500	helix-hairpin-helix domain-containing protein	0.445151	0.145068
SMLT_RS02580	M28 family peptidase	0.444665	0.0644504
SMLT_RS07180	UDP-3-O-(3-hydroxymyristoyl)glucosamine N-acyltransferase	0.442968	0.00740386
SMLT_RS11845	WYL domain-containing protein	0.442568	0.0884156
SMLT_RS04065	NAD(P) transhydrogenase subunit alpha	0.4424	0.00644272
SMLT_RS12555	cation diffusion facilitator family transporter	0.442354	0.0984163
SMLT_RS08050	DUF4124 domain-containing protein	0.442164	0.0356177
SMLT_RS10290	response regulator	0.441908	0.154433
SMLT_RS08750	hypothetical protein	0.441625	0.0881932
SMLT_RS00530	BlaR protein	0.441574	0.0760902
SMLT_RS10655	3-oxoacyl-ACP reductase	0.441092	0.0337723
SMLT_RS22825	hypothetical protein	0.44108	0.0864088
SMLT_RS00760	acetyl-CoA C-acetyltransferase	0.440812	0.0252064
SMLT_RS03150	MCE family protein	0.440756	0.0335976
SMLT_RS13535	choline BCCT transporter BetT	0.44019	0.0808171
SMLT_RS18300	guanylate kinase	0.440064	0.0163787
SMLT_RS03860	TPM domain-containing protein	0.439475	0.0845334
SMLT_RS15945	HNH endonuclease	0.43911	0.0232753
SMLT_RS20075	divalent-cation tolerance protein CutA	0.439104	0.140098
SMLT_RS17075	hypothetical protein	0.439027	0.137823
SMLT_RS22335	hypothetical protein	0.438941	0.0285628
SMLT_RS16480	dicarboxylate/amino acid:cation symporter	0.438655	0.0337849
SMLT_RS02355	DUF3427 domain-containing protein	0.438496	0.0539357
SMLT_RS00920	transporter substrate-binding domain-containing protein	0.437157	0.0126415
SMLT_RS11780	cation transporter	0.435565	0.120607
SMLT_RS11430	response regulator	0.435019	0.0785382
SMLT_RS06785	GNAT family N-acetyltransferase	0.434794	0.0790495
SMLT_RS02835	peptide-methionine (R)-S-oxide reductase MsrB	0.433076	0.169688
SMLT_RS03765	ribokinase	0.431935	0.00325354
SMLT_RS04570	hypothetical protein	0.431913	0.109746
SMLT_RS18625	ion channel	0.431839	0.114769
SMLT_RS09680	RNA polymerase sigma factor	0.431722	0.0484595
SMLT_RS21970	glycine--tRNA ligase subunit alpha	0.431703	0.0234463
SMLT_RS20300	thioredoxin	0.431316	0.113718
SMLT_RS00535	hypothetical protein	0.430745	0.150202
SMLT_RS00395	glucan biosynthesis protein D	0.429975	0.0783597
SMLT_RS15720	N-acetylornithine carbamoyltransferase	0.429345	0.0712836
SMLT_RS16385	dCTP deaminase	0.429208	0.01767
SMLT_RS07440	hypothetical protein	0.428527	0.173928
SMLT_RS00695	type I glutamate--ammonia ligase	0.428505	0.135105
SMLT_RS18105	DUF2339 domain-containing protein	0.427854	0.0440984
SMLT_RS17465	chemotaxis protein CheW	0.426816	0.128014
SMLT_RS07480	endonuclease III	0.426174	0.148924
SMLT_RS04225	TonB-dependent receptor	0.425003	0.0973312
SMLT_RS06140	EF-hand domain-containing protein	0.42492	0.174461
SMLT_RS18110	type I glyceraldehyde-3-phosphate dehydrogenase	0.424512	0.0378802
SMLT_RS15380	cyclopropane fatty acyl phospholipid synthase	0.424382	0.0813282
SMLT_RS22290	tRNA uridine-5-carboxymethylaminomethyl(34) synthesis GTPase MnmE	0.424355	0.0308983
SMLT_RS15665	poly-beta-1,6 N-acetyl-D-glucosamine synthase	0.423607	0.172385
SMLT_RS05595	Fe-S cluster assembly protein SufD	0.42274	0.115609
SMLT_RS20195	hypothetical protein	0.422431	0.131101
SMLT_RS03145	membrane integrity-associated transporter subunit PqiC	0.422357	0.0201142
SMLT_RS08665	folate-binding protein YgfZ	0.421697	0.0164472
SMLT_RS17845	peptidoglycan editing factor PgeF	0.421644	0.025728
SMLT_RS04475	mechanosensitive ion channel family protein	0.421396	0.153007
SMLT_RS02795	TonB-dependent vitamin B12 receptor	0.420164	0.148152
SMLT_RS20220	phosphatidate cytidylyltransferase	0.418673	0.113037
SMLT_RS15080	NAD-glutamate dehydrogenase	0.418667	0.0375717
SMLT_RS13210	nitrate reductase subunit beta	0.418301	0.115112
SMLT_RS20565	phosphoribosylaminoimidazolesuccinocarboxamide synthase	0.418134	0.0102866
SMLT_RS07380	GFA family protein	0.417668	0.086559
SMLT_RS14745	3-phosphoshikimate 1-carboxyvinyltransferase	0.417365	0.0361969
SMLT_RS19515	ABC transporter ATP-binding protein	0.417353	0.120947
SMLT_RS16520	ribosome-associated protein	0.416404	0.0388118
SMLT_RS11220	hypothetical protein	0.416264	0.0577218
SMLT_RS10230	quinone-dependent dihydroorotate dehydrogenase	0.416156	0.0219688
SMLT_RS02555	sigma-70 family RNA polymerase sigma factor	0.415696	0.0524638
SMLT_RS15655	poly-beta-1,6 N-acetyl-D-glucosamine export porin PgaA	0.415143	0.175607
SMLT_RS17880	PAS domain-containing protein	0.414872	0.0618226
SMLT_RS16430	NAD(P)/FAD-dependent oxidoreductase	0.414689	0.14777
SMLT_RS18155	transketolase	0.413889	0.0389697
SMLT_RS09410	hypothetical protein	0.411937	0.186771
SMLT_RS18315	formate dehydrogenase subunit beta	0.411842	0.119217
SMLT_RS08590	pantoate--beta-alanine ligase	0.411379	0.049695
SMLT_RS15795	phosphate/phosphite/phosphonate ABC transporter substrate-binding protein	0.411264	0.0216125
SMLT_RS16370	dienelactone hydrolase family protein	0.410759	0.0849355
SMLT_RS20395	MFS transporter	0.410339	0.0875762
SMLT_RS19650	hypothetical protein	0.410024	0.0234175
SMLT_RS18405	YecA family protein	0.409987	0.027838
SMLT_RS07705	lytic transglycosylase domain-containing protein	0.409971	0.0561074
SMLT_RS16990	response regulator transcription factor	0.409904	0.0320059
SMLT_RS06640	hypothetical protein	0.409759	0.142305
SMLT_RS07045	DUF72 domain-containing protein	0.409487	0.1346
SMLT_RS10085	BLUF domain-containing protein	0.408995	0.158106
SMLT_RS15165	GntR family transcriptional regulator	0.40881	0.10355
SMLT_RS01280	DUF1311 domain-containing protein	0.408639	0.121183
SMLT_RS21770	hypothetical protein	0.407829	0.0656029
SMLT_RS21965	glycine--tRNA ligase subunit beta	0.407677	0.129376
SMLT_RS07485	hypothetical protein	0.407583	0.109009
SMLT_RS21865	suppressor of fused domain protein	0.406698	0.0269633
SMLT_RS19490	lactoylglutathione lyase	0.40664	0.0340589
SMLT_RS13190	NarK/NasA family nitrate transporter	0.406606	0.152822
SMLT_RS05390	LPS export ABC transporter ATP-binding protein	0.406505	0.0290978
SMLT_RS18815	CitMHS family transporter	0.40629	0.196962
SMLT_RS03450	hypothetical protein	0.406002	0.0462336
SMLT_RS16365	30S ribosomal protein S12 methylthiotransferase RimO	0.404909	0.125613
SMLT_RS07680	ABC transporter ATP-binding protein	0.403485	0.0964499
SMLT_RS19330	M1 family metallopeptidase	0.40317	0.0648552
SMLT_RS19430	S9 family peptidase	0.403169	0.12581
SMLT_RS07015	EAL domain-containing protein	0.402808	0.183354
SMLT_RS02645	dioxygenase	0.402703	0.10784
SMLT_RS08175	FKBP-type peptidyl-prolyl cis-trans isomerase	0.402552	0.106806
SMLT_RS01550	hypothetical protein	0.402112	0.164834
SMLT_RS02950	CatB-related O-acetyltransferase	0.402107	0.0488506
SMLT_RS09895	3-hydroxyacyl-CoA dehydrogenase/enoyl-CoA hydratase family protein	0.401592	0.137782
SMLT_RS17435	YnfA family protein	0.401426	0.185419
SMLT_RS19270	septal ring lytic transglycosylase RlpA family protein	0.400788	0.00433656
SMLT_RS14220	acetyltransferase	0.40078	0.0613119
SMLT_RS22755	hypothetical protein	0.399429	0.0836653
SMLT_RS18340	tRNA-Sec	0.399223	0.19298
SMLT_RS10350	helix-turn-helix domain-containing protein	0.399179	0.0274508
SMLT_RS09845	50S ribosomal protein L36	0.398739	0.195249
SMLT_RS09010	major capsid protein	0.397295	0.194604
SMLT_RS13900	LysR family transcriptional regulator	0.396903	0.0350113
SMLT_RS08765	MBL fold metallo-hydrolase	0.396694	0.137225
SMLT_RS03415	serine hydroxymethyltransferase	0.395328	0.00620401
SMLT_RS01665	ABC transporter permease	0.394482	0.147004
SMLT_RS00545	DEAD/DEAH box helicase	0.393905	0.0688274
SMLT_RS04105	branched-chain amino acid aminotransferase	0.393772	0.0328094
SMLT_RS15285	hypothetical protein	0.393609	0.0551998
SMLT_RS02280	queuosine precursor transporter	0.393608	0.0825333
SMLT_RS21825	hypothetical protein	0.393573	0.138483
SMLT_RS16250	phosphoglucosamine mutase	0.393025	0.124218
SMLT_RS10515	acireductone dioxygenase	0.392765	0.0263946
SMLT_RS18095	phosphoglycerate kinase	0.392686	0.0104664
SMLT_RS07120	PadR family transcriptional regulator	0.392365	0.194201
SMLT_RS09130	hypothetical protein	0.392232	0.158238
SMLT_RS10555	FAD-binding oxidoreductase	0.391298	0.0940845
SMLT_RS07005	RNA-binding S4 domain-containing protein	0.39093	0.188458
SMLT_RS06740	ABC transporter permease	0.390656	0.105218
SMLT_RS02725	PAS domain S-box protein	0.389998	0.167626
SMLT_RS03485	fimbria/pilus periplasmic chaperone	0.389847	0.218201
SMLT_RS08170	TIGR03862 family flavoprotein	0.38927	0.0589153
SMLT_RS02925	YdcH family protein	0.388634	0.197018
SMLT_RS21075	N-acetylglucosamine-6-phosphate deacetylase	0.388251	0.0611378
SMLT_RS20105	VOC family protein	0.387546	0.109287
SMLT_RS22630	modification methylase	0.3874	0.061949
SMLT_RS16535	ribonuclease G	0.387217	0.061689
SMLT_RS15030	FMN-binding negative transcriptional regulator	0.387155	0.0574248
SMLT_RS21935	S46 family peptidase	0.384971	0.187993
SMLT_RS02385	hypothetical protein	0.384106	0.103711
SMLT_RS16090	hypothetical protein	0.384098	0.0708118
SMLT_RS18885	amidohydrolase family protein	0.383816	0.0857861
SMLT_RS15350	carboxymuconolactone decarboxylase family protein	0.382956	0.130429
SMLT_RS15060	DUF2461 domain-containing protein	0.382783	0.113154
SMLT_RS12815	TIGR03571 family LLM class oxidoreductase	0.382504	0.0472293
SMLT_RS01930	orotate phosphoribosyltransferase	0.382058	0.0104909
SMLT_RS04730	tRNA-Lys	0.381835	0.0758904
SMLT_RS12940	TonB-dependent receptor	0.381374	0.18344
SMLT_RS19580	F0F1 ATP synthase subunit delta	0.37986	0.0891147
SMLT_RS05135	hypothetical protein	0.37947	0.21378
SMLT_RS15185	hypothetical protein	0.378607	0.0996706
SMLT_RS12625	HAMP domain-containing histidine kinase	0.378343	0.0857513
SMLT_RS09505	hypothetical protein	0.377144	0.202244
SMLT_RS17710	hypothetical protein	0.376474	0.104526
SMLT_RS10720	NAD-dependent succinate-semialdehyde dehydrogenase	0.375765	0.0375934
SMLT_RS19425	pyridoxal phosphate-dependent aminotransferase	0.375627	0.0120436
SMLT_RS16945	pirin family protein	0.375402	0.106378
SMLT_RS17500	glutathione synthase	0.375037	0.0288331
SMLT_RS05665	bifunctional aspartate kinase/diaminopimelate decarboxylase	0.374697	0.151427
SMLT_RS09910	23S rRNA (adenine(2503)-C(2))-methyltransferase RlmN	0.374143	0.149772
SMLT_RS08635	bifunctional 4-hydroxy-2-oxoglutarate aldolase/2-dehydro-3-deoxy-phosphogluconate aldolase	0.373433	0.0395231
SMLT_RS00095	hypothetical protein	0.373229	0.0482841
SMLT_RS17820	trehalose-phosphatase	0.372637	0.194676
SMLT_RS17020	hypothetical protein	0.372573	0.123109
SMLT_RS20590	Na+/H+ antiporter subunit E	0.372023	0.176026
SMLT_RS13640	pilus assembly protein	0.371794	0.231639
SMLT_RS18645	ketol-acid reductoisomerase	0.37177	0.18213
SMLT_RS00845	L,D-transpeptidase	0.371721	0.208752
SMLT_RS21710	S9 family peptidase	0.371695	0.203635
SMLT_RS19955	DUF3106 domain-containing protein	0.371438	0.0818175
SMLT_RS02600	hypothetical protein	0.370986	0.220648
SMLT_RS14035	tRNA-Glu	0.370322	0.209655
SMLT_RS00445	glycerol-3-phosphate 1-O-acyltransferase PlsB	0.370259	0.0468291
SMLT_RS06020	S9 family peptidase	0.370083	0.131851
SMLT_RS20460	bacterioferritin-associated ferredoxin	0.369639	0.166863
SMLT_RS02180	PQQ-dependent sugar dehydrogenase	0.369125	0.148496
SMLT_RS03210	valine--tRNA ligase	0.368956	0.083085
SMLT_RS09990	hypothetical protein	0.368696	0.175392
SMLT_RS14465	hypothetical protein	0.368448	0.113375
SMLT_RS13215	nitrate reductase subunit alpha	0.367982	0.146638
SMLT_RS12345	serine hydrolase	0.367886	0.123697
SMLT_RS04460	disulfide bond formation protein B	0.36771	0.0545992
SMLT_RS15515	segregation/condensation protein A	0.36765	0.141039
SMLT_RS03825	hypothetical protein	0.367584	0.15255
SMLT_RS12550	AprI/Inh family metalloprotease inhibitor	0.366773	0.190631
SMLT_RS17015	M2 family metallopeptidase	0.366688	0.145754
SMLT_RS00935	acyl-CoA dehydrogenase family protein	0.36654	0.0668613
SMLT_RS19025	cytochrome c4	0.365953	0.0710278
SMLT_RS04630	peptidyl-Asp metalloendopeptidase	0.365911	0.237911
SMLT_RS03865	TPM domain-containing protein	0.365889	0.10505
SMLT_RS04595	histidine phosphatase family protein	0.365862	0.0640638
SMLT_RS07650	hypothetical protein	0.364848	0.0237454
SMLT_RS20595	K+/H+ antiporter subunit F	0.36465	0.233131
SMLT_RS12420	glucose 1-dehydrogenase	0.364493	0.175693
SMLT_RS19145	LacI family DNA-binding transcriptional regulator	0.364112	0.069194
SMLT_RS11450	hypothetical protein	0.363523	0.113122
SMLT_RS02390	YncE family protein	0.363405	0.231696
SMLT_RS18675	3-isopropylmalate dehydratase large subunit	0.363222	0.154437
SMLT_RS19700	NAD(P)-dependent oxidoreductase	0.362582	0.0738129
SMLT_RS01205	bifunctional nicotinamidase/pyrazinamidase	0.362422	0.045407
SMLT_RS20305	transcription termination factor Rho	0.361976	0.21684
SMLT_RS10675	transcription elongation factor GreA	0.361735	0.100213
SMLT_RS18655	acetolactate synthase	0.361701	0.234776
SMLT_RS11775	TolC family protein	0.361117	0.108917
SMLT_RS22200	ABC transporter substrate-binding protein	0.360265	0.0963681
SMLT_RS07665	rRNA maturation RNase YbeY	0.360019	0.0537952
SMLT_RS05695	alpha glucosidase	0.359428	0.113566
SMLT_RS14735	energy transducer TonB	0.359269	0.0479893
SMLT_RS07250	fimbrial biogenesis outer membrane usher protein	0.359255	0.161216
SMLT_RS05490	GlsB/YeaQ/YmgE family stress response membrane protein	0.358674	0.155217
SMLT_RS08040	GNAT family N-acetyltransferase	0.358632	0.170072
SMLT_RS04725	tRNA-His	0.358563	0.185267
SMLT_RS05335	prolyl oligopeptidase family serine peptidase	0.358219	0.116299
SMLT_RS23055	hypothetical protein	0.358068	0.196607
SMLT_RS04820	ribonuclease HI	0.356574	0.0941029
SMLT_RS14485	hypothetical protein	0.355835	0.207121
SMLT_RS18650	acetolactate synthase 2 catalytic subunit	0.355611	0.195964
SMLT_RS17480	methyl-accepting chemotaxis protein	0.354597	0.198609
SMLT_RS07150	hypothetical protein	0.353738	0.141133
SMLT_RS06585	signal recognition particle protein	0.353496	0.0950022
SMLT_RS20600	Na+/H+ antiporter subunit G	0.353103	0.195613
SMLT_RS16850	S-methyl-5'-thioinosine phosphorylase	0.35242	0.117173
SMLT_RS15020	hypothetical protein	0.352275	0.182036
SMLT_RS17275	YceI family protein	0.351464	0.0642195
SMLT_RS07900	lipid A export permease/ATP-binding protein MsbA	0.350307	0.104977
SMLT_RS00200	2OG-Fe(II) oxygenase	0.349572	0.126186
SMLT_RS18330	L-seryl-tRNA(Sec) selenium transferase	0.349479	0.0728585
SMLT_RS10225	UDP-N-acetylmuramate dehydrogenase	0.348076	0.0746676
SMLT_RS06285	EexN family lipoprotein	0.347279	0.186831
SMLT_RS03900	16S rRNA (adenine(1518)-N(6)/adenine(1519)-N(6))-dimethyltransferase RsmA	0.346446	0.115527
SMLT_RS06270	hypothetical protein	0.346318	0.17476
SMLT_RS12540	membrane protein	0.346289	0.135951
SMLT_RS19350	hypothetical protein	0.346209	0.255921
SMLT_RS08220	S10 family peptidase	0.346187	0.223607
SMLT_RS17280	glutaredoxin family protein	0.346055	0.251424
SMLT_RS07125	sensor domain-containing protein	0.345877	0.111864
SMLT_RS09740	YaeQ family protein	0.345457	0.181099
SMLT_RS03290	GspH/FimT family pseudopilin	0.345312	0.0961472
SMLT_RS03065	flippase-like domain-containing protein	0.344703	0.180874
SMLT_RS10610	hydroxymethylglutaryl-CoA lyase	0.344446	0.0845943
SMLT_RS04140	polyphosphate kinase 2	0.344405	0.182372
SMLT_RS21985	hypothetical protein	0.34398	0.0905307
SMLT_RS07675	HlyD family efflux transporter periplasmic adaptor subunit	0.343901	0.138392
SMLT_RS09770	adenine phosphoribosyltransferase	0.343682	0.0949809
SMLT_RS06445	4-hydroxy-3-methylbut-2-enyl diphosphate reductase	0.343524	0.00206524
SMLT_RS11805	hypothetical protein	0.342937	0.244077
SMLT_RS22215	glutathione peroxidase	0.34282	0.0821982
SMLT_RS17830	alpha,alpha-trehalose-phosphate synthase (UDP-forming)	0.342626	0.162769
SMLT_RS05270	type IV pilus twitching motility protein PilT	0.342606	0.13188
SMLT_RS19355	low affinity iron permease family protein	0.341259	0.251367
SMLT_RS05235	alpha/beta hydrolase	0.341223	0.156454
SMLT_RS22170	exodeoxyribonuclease V subunit alpha	0.340205	0.179565
SMLT_RS11170	EAL domain-containing protein	0.33975	0.0887308
SMLT_RS05620	SET domain-containing protein-lysine N-methyltransferase	0.339668	0.220911
SMLT_RS07810	pilus assembly protein	0.33936	0.218009
SMLT_RS18395	Xaa-Pro dipeptidase	0.339081	0.0295888
SMLT_RS16100	30S ribosomal protein S15	0.338611	0.202009
SMLT_RS12975	OsmC family protein	0.338594	0.206571
SMLT_RS00850	hypothetical protein	0.338569	0.263797
SMLT_RS03005	NAD-dependent epimerase/dehydratase family protein	0.338457	0.216535
SMLT_RS10725	acetolactate synthase large subunit	0.338385	0.116069
SMLT_RS08585	3-methyl-2-oxobutanoate hydroxymethyltransferase	0.338275	0.0660722
SMLT_RS05555	Fe2+-dependent dioxygenase	0.337887	0.151867
SMLT_RS22145	DUF1656 domain-containing protein	0.337536	0.259751
SMLT_RS20350	hypothetical protein	0.33744	0.26792
SMLT_RS15505	BolA family transcriptional regulator	0.337412	0.229387
SMLT_RS06530	GyrI-like domain-containing protein	0.336593	0.162091
SMLT_RS21370	ATP-binding cassette domain-containing protein	0.336332	0.118448
SMLT_RS11840	hypothetical protein	0.336157	0.0222231
SMLT_RS04060	DUF1631 domain-containing protein	0.335816	0.0641765
SMLT_RS01135	cytochrome c5 family protein	0.334527	0.0480259
SMLT_RS07490	enoyl-CoA hydratase/isomerase family protein	0.334175	0.0995583
SMLT_RS16375	HIT family protein	0.334036	0.161875
SMLT_RS07260	spore coat protein U domain-containing protein	0.333828	0.267775
SMLT_RS09430	hypothetical protein	0.33371	0.230339
SMLT_RS20200	hypothetical protein	0.333678	0.107724
SMLT_RS20310	sensor domain-containing diguanylate cyclase	0.333165	0.21886
SMLT_RS02140	GatB/YqeY domain-containing protein	0.332825	0.177915
SMLT_RS19220	oxidoreductase	0.332362	0.144599
SMLT_RS18615	helix-turn-helix transcriptional regulator	0.33188	0.176005
SMLT_RS19265	D-alanyl-D-alanine carboxypeptidase	0.331189	0.058974
SMLT_RS06550	cytochrome o ubiquinol oxidase subunit IV	0.331161	0.245127
SMLT_RS04135	redoxin domain-containing protein	0.331082	0.0715502
SMLT_RS19445	ABC transporter permease	0.330943	0.123608
SMLT_RS07565	MFS transporter	0.330908	0.137785
SMLT_RS09830	carbon-nitrogen hydrolase	0.330434	0.0706091
SMLT_RS12005	cupin domain-containing protein	0.330311	0.276175
SMLT_RS13815	hypothetical protein	0.330047	0.218692
SMLT_RS16325	50S ribosomal protein L3 N(5)-glutamine methyltransferase	0.329455	0.0585193
SMLT_RS10235	class I SAM-dependent methyltransferase	0.329373	0.0699951
SMLT_RS00630	AAA family ATPase	0.329104	0.218405
SMLT_RS14105	PAS domain S-box protein	0.329041	0.125607
SMLT_RS03250	DsbC family protein	0.329034	0.119308
SMLT_RS11205	high frequency lysogenization protein HflD	0.328313	0.0404605
SMLT_RS15915	NADP-dependent oxidoreductase	0.328213	0.179067
SMLT_RS22770	hypothetical protein	0.327292	0.175017
SMLT_RS16465	peptidylprolyl isomerase	0.327229	0.124315
SMLT_RS13330	nuclear transport factor 2 family protein	0.326577	0.211479
SMLT_RS09480	N4-gp56 family major capsid protein	0.325427	0.213362
SMLT_RS16125	ribosome maturation factor RimP	0.324826	0.124495
SMLT_RS09595	outer membrane protein assembly factor BamE	0.324684	0.0723051
SMLT_RS05530	DUF4198 domain-containing protein	0.324101	0.138421
SMLT_RS07740	DUF2272 domain-containing protein	0.324	0.151308
SMLT_RS11145	chemotaxis protein CheV	0.323334	0.28488
SMLT_RS00855	hypothetical protein	0.322929	0.226153
SMLT_RS20890	hypothetical protein	0.32177	0.286499
SMLT_RS01045	1-acyl-sn-glycerol-3-phosphate acyltransferase	0.321124	0.0650963
SMLT_RS07135	class I SAM-dependent methyltransferase	0.320878	0.193313
SMLT_RS07585	MASE1 domain-containing protein	0.320749	0.0930161
SMLT_RS20905	hypothetical protein	0.320357	0.260325
SMLT_RS17950	acyl-CoA thioesterase	0.319	0.247637
SMLT_RS18620	PD40 domain-containing protein	0.318564	0.165738
SMLT_RS06645	RNA-binding S4 domain-containing protein	0.318477	0.182744
SMLT_RS17875	ADP-forming succinate--CoA ligase subunit beta	0.318392	0.0683272
SMLT_RS07505	sulfurtransferase	0.31833	0.109653
SMLT_RS15705	acetylglutamate kinase	0.317286	0.153506
SMLT_RS14985	DUF1963 domain-containing protein	0.317215	0.29168
SMLT_RS11060	hypothetical protein	0.31649	0.284496
SMLT_RS05550	hypothetical protein	0.316404	0.28164
SMLT_RS05735	hypothetical protein	0.315909	0.269582
SMLT_RS23425	hypothetical protein	0.315813	0.291935
SMLT_RS10605	SDR family oxidoreductase	0.315797	0.106477
SMLT_RS20465	RNA pyrophosphohydrolase	0.315648	0.12553
SMLT_RS08895	alpha/beta fold hydrolase	0.3156	0.113521
SMLT_RS14600	hypothetical protein	0.315469	0.142801
SMLT_RS03685	Cys-tRNA(Pro) deacylase	0.315043	0.235717
SMLT_RS18220	penicillin-binding protein 1A	0.314659	0.0912603
SMLT_RS11920	hypothetical protein	0.313666	0.265884
SMLT_RS21765	hypothetical protein	0.313586	0.171613
SMLT_RS07670	PhoH family protein	0.313422	0.118337
SMLT_RS09600	ferric iron uptake transcriptional regulator	0.313117	0.224565
SMLT_RS10795	bifunctional aconitate hydratase 2/2-methylisocitrate dehydratase	0.313019	0.263665
SMLT_RS04770	HU family DNA-binding protein	0.311892	0.222597
SMLT_RS21505	2,5-didehydrogluconate reductase DkgB	0.311869	0.151106
SMLT_RS02930	pyridoxal-phosphate dependent enzyme	0.311779	0.0935812
SMLT_RS10240	DUF4190 domain-containing protein	0.31112	0.246754
SMLT_RS18520	adenylate kinase	0.31015	0.0214482
SMLT_RS20280	response regulator	0.309982	0.166595
SMLT_RS06100	D-alanyl-D-alanine carboxypeptidase family protein	0.309878	0.131109
SMLT_RS02275	bifunctional [glutamate--ammonia ligase]-adenylyl-L-tyrosine phosphorylase/[glutamate--ammonia-ligase] adenylyltransferase	0.309802	0.106067
SMLT_RS08920	hypothetical protein	0.309737	0.249574
SMLT_RS01805	DUF1428 domain-containing protein	0.309063	0.290734
SMLT_RS23265	hypothetical protein	0.308825	0.294113
SMLT_RS10855	MCP four helix bundle domain-containing protein	0.308673	0.307985
SMLT_RS04020	peptide chain release factor N(5)-glutamine methyltransferase	0.308422	0.0865991
SMLT_RS15440	4a-hydroxytetrahydrobiopterin dehydratase	0.308419	0.203258
SMLT_RS12690	DUF3224 domain-containing protein	0.308144	0.138398
SMLT_RS07500	CoA pyrophosphatase	0.307664	0.145049
SMLT_RS09520	hypothetical protein	0.307332	0.301949
SMLT_RS15540	hypothetical protein	0.30721	0.305115
SMLT_RS20705	AarF/ABC1/UbiB kinase family protein	0.306593	0.275187
SMLT_RS02395	hypothetical protein	0.306458	0.296499
SMLT_RS00030	M48 family metallopeptidase	0.306399	0.20017
SMLT_RS05920	HAMP domain-containing histidine kinase	0.30622	0.0785996
SMLT_RS12240	TonB-dependent receptor	0.305916	0.178335
SMLT_RS00675	YbhB/YbcL family Raf kinase inhibitor-like protein	0.305894	0.0402703
SMLT_RS11965	xanthine dehydrogenase family protein subunit M	0.305629	0.30436
SMLT_RS06665	DNA mismatch repair protein MutS	0.304753	0.238269
SMLT_RS10490	L-fucose:H+ symporter permease	0.304695	0.142144
SMLT_RS15205	cupin domain-containing protein	0.303931	0.13967
SMLT_RS03490	type 1 fimbrial protein	0.303214	0.311561
SMLT_RS03740	methyltransferase domain-containing protein	0.302796	0.134895
SMLT_RS17415	glycine cleavage system aminomethyltransferase GcvT	0.302475	0.0346801
SMLT_RS03730	glycosyltransferase family 2 protein	0.302436	0.226018
SMLT_RS00315	cysteine dioxygenase family protein	0.30218	0.279532
SMLT_RS17640	tol-pal system protein YbgF	0.301288	0.0510093
SMLT_RS21270	dihydroxy-acid dehydratase	0.301271	0.20531
SMLT_RS10950	flagellar biosynthetic protein FliQ	0.300809	0.277108
SMLT_RS18530	DUF488 family protein	0.300662	0.203885
SMLT_RS06025	MFS transporter	0.300596	0.178275
SMLT_RS09040	hypothetical protein	0.299234	0.291575
SMLT_RS06115	hypothetical protein	0.298926	0.31037
SMLT_RS15850	tRNA (adenosine(37)-N6)-threonylcarbamoyltransferase complex ATPase subunit type 1 TsaE	0.298757	0.205179
SMLT_RS10050	helix-turn-helix transcriptional regulator	0.298734	0.207907
SMLT_RS06050	DUF819 family protein	0.298528	0.182563
SMLT_RS06200	DUF2274 domain-containing protein	0.298498	0.312863
SMLT_RS11045	RNA polymerase factor sigma-54	0.298271	0.307283
SMLT_RS13590	MgtC/SapB family protein	0.297858	0.149586
SMLT_RS05295	DUF4287 domain-containing protein	0.297623	0.274999
SMLT_RS22460	IS3 family transposase	0.297594	0.184066
SMLT_RS12125	ferritin-like domain-containing protein	0.29735	0.312634
SMLT_RS13690	DUF2968 domain-containing protein	0.296966	0.18963
SMLT_RS08985	hypothetical protein	0.296945	0.24006
SMLT_RS03625	DUF721 domain-containing protein	0.296857	0.23721
SMLT_RS17885	sigma-54-dependent Fis family transcriptional regulator	0.296328	0.154776
SMLT_RS17175	Fe/S-dependent 2-methylisocitrate dehydratase AcnD	0.296034	0.226379
SMLT_RS16045	phenylalanine--tRNA ligase subunit alpha	0.295175	0.265162
SMLT_RS13635	prepilin peptidase	0.295029	0.309455
SMLT_RS00785	hypothetical protein	0.294914	0.173998
SMLT_RS22710	DNA-binding protein	0.294766	0.304554
SMLT_RS19020	YihA family ribosome biogenesis GTP-binding protein	0.294534	0.116984
SMLT_RS20815	hypothetical protein	0.294462	0.277446
SMLT_RS16035	integration host factor subunit alpha	0.294449	0.229335
SMLT_RS00640	histidine phosphatase family protein	0.294372	0.17517
SMLT_RS02655	DUF3297 family protein	0.294292	0.240937
SMLT_RS10470	heavy-metal-associated domain-containing protein	0.293264	0.232743
SMLT_RS16145	NADH-quinone oxidoreductase subunit M	0.293258	0.225593
SMLT_RS05615	SUF system Fe-S cluster assembly regulator	0.293055	0.263336
SMLT_RS18755	GH92 family glycosyl hydrolase	0.293004	0.191552
SMLT_RS18660	threonine dehydratase	0.292177	0.30347
SMLT_RS16650	VOC family protein	0.291581	0.198216
SMLT_RS18400	aminopeptidase P N-terminal domain-containing protein	0.291503	0.0414115
SMLT_RS10345	hypothetical protein	0.291429	0.176534
SMLT_RS15050	FAD-dependent monooxygenase	0.291292	0.20256
SMLT_RS21070	DeoR family transcriptional regulator	0.290803	0.146263
SMLT_RS19070	TonB-dependent receptor	0.290632	0.264766
SMLT_RS12570	PAS domain S-box protein	0.290621	0.304933
SMLT_RS06175	acyl-CoA thioesterase	0.29042	0.228214
SMLT_RS20645	thioredoxin family protein	0.287491	0.190141
SMLT_RS11340	elongation factor G	0.287379	0.15948
SMLT_RS07090	hypothetical protein	0.287258	0.320045
SMLT_RS13245	molybdopterin molybdotransferase MoeA	0.285965	0.203499
SMLT_RS20875	sugar-phosphatase	0.285714	0.190096
SMLT_RS18210	PilN domain-containing protein	0.285597	0.220608
SMLT_RS18015	large-conductance mechanosensitive channel protein MscL	0.284655	0.293141
SMLT_RS03025	UbiA family prenyltransferase	0.283816	0.295536
SMLT_RS05995	malate dehydrogenase (quinone)	0.283481	0.29167
SMLT_RS12220	aromatic alcohol reductase	0.283093	0.194462
SMLT_RS08475	alpha/beta hydrolase	0.282924	0.336888
SMLT_RS12275	ABC transporter ATP-binding protein	0.282583	0.29726
SMLT_RS02590	response regulator transcription factor	0.281898	0.20363
SMLT_RS14370	hypothetical protein	0.28167	0.33947
SMLT_RS04100	putative Fe-S cluster assembly protein SufT	0.281366	0.245661
SMLT_RS16770	RNA-binding protein	0.28135	0.0978913
SMLT_RS20885	sorbosone dehydrogenase family protein	0.28129	0.308372
SMLT_RS12590	sensory rhodopsin transducer	0.28116	0.335543
SMLT_RS00915	response regulator transcription factor	0.281005	0.108178
SMLT_RS12215	carbohydrate porin	0.280306	0.324912
SMLT_RS05720	cyclomaltodextrin glucanotransferase	0.279659	0.160207
SMLT_RS17405	hypothetical protein	0.279586	0.273955
SMLT_RS06895	23S rRNA (adenine(2030)-N(6))-methyltransferase RlmJ	0.279266	0.111695
SMLT_RS19035	thiol:disulfide interchange protein DsbA/DsbL	0.279184	0.0958096
SMLT_RS19210	PAS domain-containing protein	0.279103	0.117533
SMLT_RS11005	flagellar M-ring protein FliF	0.278688	0.348131
SMLT_RS03400	NCS2 family permease	0.278565	0.187683
SMLT_RS23335	hypothetical protein	0.278496	0.32885
SMLT_RS03805	ATP-binding cassette domain-containing protein	0.277822	0.146418
SMLT_RS02055	bifunctional proline dehydrogenase/L-glutamate gamma-semialdehyde dehydrogenase PutA	0.277771	0.341592
SMLT_RS16545	SIMPL domain-containing protein	0.277649	0.16888
SMLT_RS05420	UDP-N-acetylglucosamine 1-carboxyvinyltransferase	0.277627	0.202917
SMLT_RS05685	dienelactone hydrolase family protein	0.277469	0.278443
SMLT_RS09760	glutathione S-transferase	0.277447	0.199816
SMLT_RS07375	ribonuclease R	0.277408	0.168761
SMLT_RS06545	cytochrome o ubiquinol oxidase subunit III	0.277306	0.233397
SMLT_RS18215	pilus assembly protein PilM	0.277296	0.21316
SMLT_RS00615	helix-turn-helix transcriptional regulator	0.277035	0.329931
SMLT_RS12040	hypothetical protein	0.276167	0.349028
SMLT_RS05710	Six-hairpin glycosidase-like protein	0.276057	0.248853
SMLT_RS11750	AAA family ATPase	0.275951	0.243357
SMLT_RS14880	hypothetical protein	0.275936	0.0908075
SMLT_RS09745	pseudouridine synthase	0.275756	0.182381
SMLT_RS21410	ABC transporter permease	0.27543	0.160282
SMLT_RS07970	hypothetical protein	0.275046	0.351836
SMLT_RS18670	class I SAM-dependent methyltransferase	0.274531	0.299876
SMLT_RS13280	hypothetical protein	0.27449	0.339428
SMLT_RS15870	M48 family metallopeptidase	0.27419	0.224704
SMLT_RS10970	flagellar motor switch protein FliM	0.273688	0.359154
SMLT_RS14530	hypothetical protein	0.273352	0.197831
SMLT_RS12300	BLUF domain-containing protein	0.27328	0.304951
SMLT_RS00225	hypothetical protein	0.273051	0.355325
SMLT_RS10945	flagellar biosynthetic protein FliR	0.272939	0.343297
SMLT_RS22540	RHS repeat-associated core domain-containing protein	0.272801	0.193327
SMLT_RS14620	hypothetical protein	0.272788	0.218078
SMLT_RS01260	organic hydroperoxide resistance protein	0.27252	0.195724
SMLT_RS05600	Fe-S cluster assembly ATPase SufC	0.272358	0.304598
SMLT_RS02345	IS3-like element ISStma9 family transposase	0.272189	0.253097
SMLT_RS08575	polynucleotide adenylyltransferase PcnB	0.272123	0.168185
SMLT_RS13780	amidohydrolase family protein	0.271723	0.266496
SMLT_RS11460	hypothetical protein	0.27172	0.343576
SMLT_RS07930	CDP-diacylglycerol--glycerol-3-phosphate 3-phosphatidyltransferase	0.271617	0.221575
SMLT_RS19530	PDZ domain-containing protein	0.271603	0.336981
SMLT_RS13760	amidohydrolase family protein	0.271357	0.274749
SMLT_RS08215	inorganic phosphate transporter	0.271322	0.239628
SMLT_RS14855	nuclear transport factor 2 family protein	0.271116	0.23857
SMLT_RS14010	thiol:disulfide interchange protein DsbG	0.270949	0.0742237
SMLT_RS13715	amidohydrolase	0.270667	0.262318
SMLT_RS15630	cytochrome d ubiquinol oxidase subunit II	0.269271	0.25354
SMLT_RS15565	heme exporter protein CcmB	0.269191	0.179232
SMLT_RS18970	SMI1/KNR4 family protein	0.26835	0.282949
SMLT_RS18680	3-isopropylmalate dehydratase small subunit	0.267299	0.327596
SMLT_RS12270	ABC transporter permease	0.267169	0.347428
SMLT_RS07315	DNA topoisomerase IV subunit A	0.266889	0.263323
SMLT_RS16750	mechanosensitive ion channel family protein	0.26626	0.0907984
SMLT_RS06765	type I methionyl aminopeptidase	0.265965	0.286578
SMLT_RS04025	prolyl aminopeptidase	0.265774	0.132927
SMLT_RS10750	long-chain fatty acid--CoA ligase	0.265758	0.084305
SMLT_RS10960	flagellar biosynthetic protein FliO	0.265698	0.363234
SMLT_RS22085	D-hexose-6-phosphate mutarotase	0.265643	0.176619
SMLT_RS09655	prephenate dehydrogenase	0.265529	0.188868
SMLT_RS00235	DNA ligase D	0.2655	0.332584
SMLT_RS05435	DUF3108 domain-containing protein	0.265041	0.252477
SMLT_RS08770	starvation-inducible protein	0.263755	0.352944
SMLT_RS16305	fimbrial protein FimV	0.263565	0.200185
SMLT_RS19620	DNA-deoxyinosine glycosylase	0.263438	0.204647
SMLT_RS21245	MoxR family ATPase	0.263237	0.330572
SMLT_RS12485	PD40 domain-containing protein	0.263122	0.283442
SMLT_RS07630	NAD-dependent succinate-semialdehyde dehydrogenase	0.262222	0.26489
SMLT_RS16355	transcription elongation factor GreB	0.262153	0.253624
SMLT_RS08785	uracil phosphoribosyltransferase	0.261454	0.231583
SMLT_RS06970	methylated-DNA--[protein]-cysteine S-methyltransferase	0.260624	0.345982
SMLT_RS17045	amino acid permease	0.260367	0.250199
SMLT_RS19450	methionine ABC transporter ATP-binding protein	0.259528	0.097521
SMLT_RS14170	DUF1249 domain-containing protein	0.25931	0.192782
SMLT_RS16720	YkgJ family cysteine cluster protein	0.259299	0.367876
SMLT_RS20495	quaternary ammonium compound efflux SMR transporter SugE	0.259137	0.352444
SMLT_RS21025	hypothetical protein	0.258662	0.36494
SMLT_RS04470	3-deoxy-7-phosphoheptulonate synthase class II	0.258656	0.306321
SMLT_RS12355	TonB-dependent receptor	0.258315	0.293376
SMLT_RS17790	glutathione S-transferase	0.258254	0.339892
SMLT_RS07010	DEAD/DEAH box helicase	0.258234	0.359496
SMLT_RS09495	hypothetical protein	0.258132	0.37908
SMLT_RS01990	NA	0.257422	0.377827
SMLT_RS10860	chemotaxis protein CheA	0.255647	0.368973
SMLT_RS01855	SDR family NAD(P)-dependent oxidoreductase	0.25542	0.146174
SMLT_RS19420	oligopeptidase B	0.254637	0.27592
SMLT_RS21385	DUF1203 domain-containing protein	0.254628	0.367952
SMLT_RS15520	SMC-Scp complex subunit ScpB	0.254334	0.296415
SMLT_RS02735	hypothetical protein	0.254297	0.389518
SMLT_RS20840	DUF1629 domain-containing protein	0.253649	0.270638
SMLT_RS20805	DUF4279 domain-containing protein	0.253309	0.366504
SMLT_RS16140	NADH-quinone oxidoreductase subunit NuoN	0.252818	0.370296
SMLT_RS16040	phenylalanine--tRNA ligase subunit beta	0.25263	0.366168
SMLT_RS06810	EamA family transporter	0.252127	0.27197
SMLT_RS19755	TonB-dependent receptor	0.252086	0.326196
SMLT_RS10340	linear amide C-N hydrolase	0.25076	0.370571
SMLT_RS17680	KUP/HAK/KT family potassium transporter	0.250617	0.186683
SMLT_RS02845	HAMP domain-containing histidine kinase	0.250365	0.241395
SMLT_RS06685	hypothetical protein	0.249836	0.370437
SMLT_RS14535	DUF853 family protein	0.24913	0.363756
SMLT_RS07800	type IV pilus modification protein PilV	0.248146	0.348803
SMLT_RS03125	CoA transferase subunit A	0.247799	0.267945
SMLT_RS21655	acyl carrier protein	0.247616	0.358232
SMLT_RS08890	protein deglycase HchA	0.247499	0.32047
SMLT_RS08605	glucose-6-phosphate isomerase	0.246883	0.233148
SMLT_RS12620	response regulator transcription factor	0.246544	0.209681
SMLT_RS13475	HTH-type transcriptional repressor FabR	0.246079	0.329584
SMLT_RS01950	anhydro-N-acetylmuramic acid kinase	0.245812	0.119142
SMLT_RS14335	hypothetical protein	0.245287	0.374661
SMLT_RS19505	glutamine--fructose-6-phosphate transaminase (isomerizing)	0.245208	0.146904
SMLT_RS12070	FAD-dependent oxidoreductase	0.245043	0.391248
SMLT_RS09470	hypothetical protein	0.245018	0.386149
SMLT_RS15715	argininosuccinate synthase	0.244991	0.2144
SMLT_RS18800	sensor histidine kinase	0.244726	0.366429
SMLT_RS21870	ParB/RepB/Spo0J family partition protein	0.244717	0.0366314
SMLT_RS12495	hypothetical protein	0.244614	0.33832
SMLT_RS01130	TetR/AcrR family transcriptional regulator	0.244441	0.308155
SMLT_RS22725	transcriptional regulator CopL	0.244397	0.368543
SMLT_RS20585	monovalent cation/H+ antiporter subunit D	0.244262	0.323435
SMLT_RS17715	aspartate--tRNA ligase	0.24398	0.329893
SMLT_RS21335	glutathione S-transferase N-terminal domain-containing protein	0.243855	0.336899
SMLT_RS12705	hypothetical protein	0.243152	0.396358
SMLT_RS16055	translation initiation factor IF-3	0.242768	0.306365
SMLT_RS08995	hypothetical protein	0.24272	0.114872
SMLT_RS08655	glucose-6-phosphate dehydrogenase	0.241577	0.162601
SMLT_RS00025	CPBP family intramembrane metalloprotease	0.241353	0.139586
SMLT_RS08745	pantetheine-phosphate adenylyltransferase	0.241082	0.116791
SMLT_RS02540	VOC family protein	0.240767	0.410788
SMLT_RS05025	tRNA-Val	0.240738	0.211449
SMLT_RS14625	hypothetical protein	0.240448	0.24007
SMLT_RS12535	SPFH domain-containing protein	0.240447	0.125086
SMLT_RS10355	DMT family transporter	0.240208	0.364877
SMLT_RS04750	trigger factor	0.23989	0.149789
SMLT_RS17825	glycoside hydrolase family 15 protein	0.239691	0.339961
SMLT_RS21735	oxygen-dependent coproporphyrinogen oxidase	0.239417	0.229753
SMLT_RS22465	IS3 family transposase	0.238804	0.280573
SMLT_RS18435	DUF192 domain-containing protein	0.238468	0.302812
SMLT_RS18470	acetylornithine transaminase	0.238296	0.171517
SMLT_RS09535	hypothetical protein	0.238225	0.381623
SMLT_RS07465	phosphate ABC transporter substrate-binding protein PstS	0.238054	0.212046
SMLT_RS02730	DUF3247 family protein	0.237667	0.430067
SMLT_RS03570	UDP-N-acetylmuramoyl-L-alanyl-D-glutamate--2,6-diaminopimelate ligase	0.237651	0.27449
SMLT_RS07510	N-acetylmuramoyl-L-alanine amidase	0.237614	0.287137
SMLT_RS20610	hypothetical protein	0.237456	0.256432
SMLT_RS10625	ferrous iron transport protein A	0.23745	0.360662
SMLT_RS06985	DUF4019 domain-containing protein	0.23741	0.22086
SMLT_RS12390	hypothetical protein	0.236863	0.288445
SMLT_RS16630	DUF502 domain-containing protein	0.236582	0.24833
SMLT_RS09320	hypothetical protein	0.23645	0.408487
SMLT_RS03465	3,4-dihydroxy-2-butanone-4-phosphate synthase	0.235928	0.274134
SMLT_RS19010	AraC family transcriptional regulator	0.235462	0.174887
SMLT_RS03815	response regulator transcription factor	0.234976	0.385441
SMLT_RS13695	hypothetical protein	0.234006	0.394855
SMLT_RS11960	xanthine dehydrogenase family protein molybdopterin-binding subunit	0.233936	0.405737
SMLT_RS17110	protease modulator HflC	0.233286	0.195838
SMLT_RS17420	NfeD family protein	0.232808	0.167301
SMLT_RS18690	SDR family oxidoreductase	0.23225	0.392108
SMLT_RS22135	GTP cyclohydrolase I FolE	0.232152	0.129127
SMLT_RS00490	Elastase inhibitor AFLEI flags: Precursor	0.23184	0.389388
SMLT_RS04755	ATP-dependent Clp endopeptidase proteolytic subunit ClpP	0.231334	0.216239
SMLT_RS07395	MacB family efflux pump subunit	0.231197	0.33118
SMLT_RS07330	multidrug efflux transporter outer membrane subunit EmrC	0.230118	0.420056
SMLT_RS20720	hypothetical protein	0.22993	0.316789
SMLT_RS22875	IS3 family transposase	0.229763	0.160268
SMLT_RS20130	ABC transporter substrate-binding protein	0.229526	0.402478
SMLT_RS10745	crotonase/enoyl-CoA hydratase family protein	0.229272	0.374088
SMLT_RS02805	TfoX/Sxy family protein	0.229013	0.253803
SMLT_RS13840	L-lactate permease	0.228701	0.423495
SMLT_RS00635	ParA family protein	0.228403	0.218133
SMLT_RS14570	hypothetical protein	0.228253	0.375745
SMLT_RS21045	TonB-dependent receptor	0.227836	0.417098
SMLT_RS09310	hypothetical protein	0.226737	0.343259
SMLT_RS08810	hypothetical protein	0.225405	0.404219
SMLT_RS15260	asparagine synthase (glutamine-hydrolyzing)	0.225298	0.303814
SMLT_RS00075	hypothetical protein	0.224403	0.432232
SMLT_RS16715	Hsp70 family protein	0.223857	0.399774
SMLT_RS00800	NAD(P)-dependent glycerol-3-phosphate dehydrogenase	0.223477	0.343578
SMLT_RS12810	2,5-didehydrogluconate reductase DkgB	0.223386	0.333744
SMLT_RS13220	NarK family nitrate/nitrite MFS transporter	0.223173	0.394194
SMLT_RS17990	tRNA (guanosine(46)-N7)-methyltransferase TrmB	0.222864	0.22126
SMLT_RS11765	CusA/CzcA family heavy metal efflux RND transporter	0.222209	0.26446
SMLT_RS13340	HAMP domain-containing histidine kinase	0.221957	0.430403
SMLT_RS12935	transferrin-binding protein-like solute binding protein	0.22194	0.291928
SMLT_RS02270	acetyl-CoA hydrolase/transferase family protein	0.221504	0.164782
SMLT_RS20980	VOC family protein	0.221471	0.312936
SMLT_RS05265	YggS family pyridoxal phosphate-dependent enzyme	0.221264	0.335615
SMLT_RS01635	tryptophan--tRNA ligase	0.221054	0.115006
SMLT_RS01000	ubiquinone biosynthesis regulatory protein kinase UbiB	0.220514	0.230297
SMLT_RS10845	chemotaxis protein CheW	0.220076	0.452025
SMLT_RS18485	NAD(P)-dependent oxidoreductase	0.219933	0.159102
SMLT_RS17995	SLC13 family permease	0.219211	0.166243
SMLT_RS17400	LysR family transcriptional regulator	0.219115	0.36109
SMLT_RS10865	response regulator	0.218541	0.418611
SMLT_RS21720	hypothetical protein	0.216652	0.434576
SMLT_RS12920	PAS domain-containing protein	0.216276	0.360172
SMLT_RS15345	RNA polymerase sigma-70 factor	0.216139	0.297978
SMLT_RS02820	PLP-dependent aminotransferase family protein	0.216086	0.25339
SMLT_RS04635	UDP-2,3-diacylglucosamine diphosphatase	0.21547	0.21104
SMLT_RS15545	hypothetical protein	0.214881	0.388
SMLT_RS09735	NAD(P)/FAD-dependent oxidoreductase	0.214068	0.335572
SMLT_RS11095	flagellar hook-associated protein FlgK	0.213889	0.462751
SMLT_RS12965	hydrolase	0.213637	0.445474
SMLT_RS08970	hypothetical protein	0.213591	0.457111
SMLT_RS20015	hypothetical protein	0.213119	0.377974
SMLT_RS17705	GNAT family N-acetyltransferase	0.212873	0.242734
SMLT_RS21055	SIS domain-containing protein	0.21215	0.441914
SMLT_RS10545	NUDIX hydrolase	0.212123	0.327057
SMLT_RS07850	hypothetical protein	0.210954	0.440915
SMLT_RS05910	redoxin domain-containing protein	0.210691	0.435139
SMLT_RS18785	PAS-domain containing protein	0.210169	0.416782
SMLT_RS22000	Sec-independent protein translocase subunit TatA	0.210081	0.353775
SMLT_RS20690	NAD-dependent dehydratase	0.209838	0.247849
SMLT_RS10920	flagellar biosynthesis protein FlhF	0.209578	0.490145
SMLT_RS07925	excinuclease ABC subunit UvrC	0.209184	0.359441
SMLT_RS02200	L,D-transpeptidase family protein	0.209053	0.24169
SMLT_RS11040	response regulator transcription factor	0.208167	0.472771
SMLT_RS14820	hypothetical protein	0.20803	0.46151
SMLT_RS15685	hypothetical protein	0.207851	0.421755
SMLT_RS16880	response regulator	0.207608	0.28564
SMLT_RS00230	Ku protein	0.207239	0.473695
SMLT_RS12575	exodeoxyribonuclease III	0.206519	0.470536
SMLT_RS06070	septum site-determining protein MinC	0.206509	0.352119
SMLT_RS16440	MGMT family protein	0.205473	0.418045
SMLT_RS22730	hypothetical protein	0.205358	0.452014
SMLT_RS09070	hypothetical protein	0.205243	0.224863
SMLT_RS15525	rRNA pseudouridine synthase	0.205019	0.436563
SMLT_RS14930	membrane-bound PQQ-dependent dehydrogenase, glucose/quinate/shikimate family	0.204926	0.414713
SMLT_RS20990	peptidase	0.203922	0.394583
SMLT_RS22790	RHS repeat protein	0.203638	0.314859
SMLT_RS13540	VOC family protein	0.203632	0.438191
SMLT_RS19790	DoxX family protein	0.203438	0.470762
SMLT_RS06750	TolC family protein	0.203138	0.350979
SMLT_RS20825	DUF998 domain-containing protein	0.201965	0.446393
SMLT_RS09870	lipopolysaccharide assembly protein LapB	0.200818	0.0863172
SMLT_RS17330	CBS domain-containing protein	0.200678	0.483566
SMLT_RS05755	LacI family DNA-binding transcriptional regulator	0.200189	0.367257
SMLT_RS04005	LysR family transcriptional regulator	0.199728	0.458707
SMLT_RS13700	alpha/beta hydrolase	0.199596	0.47879
SMLT_RS13295	alpha/beta hydrolase	0.199591	0.378053
SMLT_RS17635	7-carboxy-7-deazaguanine synthase QueE	0.199488	0.189042
SMLT_RS18260	membrane protein	0.199431	0.48817
SMLT_RS09120	hypothetical protein	0.199386	0.227162
SMLT_RS00685	META and DUF4377 domain-containing protein	0.199055	0.407215
SMLT_RS21210	response regulator	0.198785	0.399773
SMLT_RS17000	phosphatase PAP2 family protein	0.198264	0.470574
SMLT_RS22300	membrane protein insertase YidC	0.198098	0.502314
SMLT_RS18685	3-isopropylmalate dehydrogenase	0.197985	0.431894
SMLT_RS02895	maleylacetoacetate isomerase	0.19745	0.385111
SMLT_RS02545	VOC family protein	0.196933	0.491574
SMLT_RS22855	membrane protein insertion efficiency factor YidD	0.196814	0.431615
SMLT_RS06925	glutamate--tRNA ligase	0.196281	0.286109
SMLT_RS03600	D-alanine--D-alanine ligase	0.196108	0.323865
SMLT_RS14630	hypothetical protein	0.19574	0.470701
SMLT_RS06560	DNA repair protein RadA	0.195735	0.420117
SMLT_RS19190	hypothetical protein	0.195728	0.467947
SMLT_RS05075	tail fiber domain-containing protein	0.19467	0.49254
SMLT_RS12350	PHB depolymerase family esterase	0.194226	0.412898
SMLT_RS04375	30S ribosomal protein S17	0.194054	0.320251
SMLT_RS03435	transcriptional repressor NrdR	0.19359	0.360817
SMLT_RS07060	multidrug efflux ABC transporter SmrA	0.192654	0.336015
SMLT_RS21420	2-dehydropantoate 2-reductase	0.192295	0.228733
SMLT_RS18490	hypothetical protein	0.192253	0.498445
SMLT_RS08730	hypothetical protein	0.19185	0.468947
SMLT_RS13600	class I SAM-dependent methyltransferase	0.191777	0.361413
SMLT_RS04880	autotransporter-associated beta strand repeat-containing protein	0.191238	0.505829
SMLT_RS19050	Lrp/AsnC family transcriptional regulator	0.191137	0.399907
SMLT_RS01765	hypothetical protein	0.190491	0.330648
SMLT_RS21430	TatD family hydrolase	0.190472	0.341246
SMLT_RS07635	magnesium and cobalt transport protein CorA	0.189342	0.384901
SMLT_RS20580	Na+/H+ antiporter subunit C	0.188795	0.45917
SMLT_RS10485	LacI family DNA-binding transcriptional regulator	0.18817	0.331203
SMLT_RS06150	hypothetical protein	0.188021	0.400246
SMLT_RS22220	hypothetical protein	0.187821	0.502871
SMLT_RS15780	elongation factor P	0.187704	0.386812
SMLT_RS16845	cold-shock protein	0.187582	0.500645
SMLT_RS20725	lipocalin family protein	0.187452	0.513099
SMLT_RS11180	phosphodiesterase	0.187218	0.50908
SMLT_RS11185	hypothetical protein	0.186231	0.419755
SMLT_RS10740	response regulator	0.185512	0.415437
SMLT_RS06280	LysR family transcriptional regulator	0.185275	0.415541
SMLT_RS21520	YdcF family protein	0.185121	0.519426
SMLT_RS03155	ABC transporter ATP-binding protein	0.184668	0.330738
SMLT_RS18130	hypothetical protein	0.183521	0.447762
SMLT_RS09790	ATP-binding cassette domain-containing protein	0.183191	0.43554
SMLT_RS11455	GNAT family N-acetyltransferase	0.183063	0.485966
SMLT_RS20545	lipid kinase YegS	0.182754	0.402916
SMLT_RS09965	bifunctional methylenetetrahydrofolate dehydrogenase/methenyltetrahydrofolate cyclohydrolase FolD	0.182381	0.33864
SMLT_RS21365	ABC transporter permease	0.182227	0.33973
SMLT_RS04830	serine/threonine-protein phosphatase	0.182086	0.241893
SMLT_RS17550	hypothetical protein	0.181966	0.337286
SMLT_RS19135	N-acetylglucosamine-6-phosphate deacetylase	0.181866	0.409437
SMLT_RS01900	sensor histidine kinase KdpD	0.18169	0.420499
SMLT_RS18515	UDP-N-acetylmuramate:L-alanyl-gamma-D-glutamyl-meso-diaminopimelate ligase	0.181566	0.339368
SMLT_RS09515	hypothetical protein	0.18155	0.444316
SMLT_RS19640	MetQ/NlpA family ABC transporter substrate-binding protein	0.181503	0.19987
SMLT_RS05835	hypothetical protein	0.181004	0.51842
SMLT_RS21845	DUF885 family protein	0.18093	0.438617
SMLT_RS17285	L-serine ammonia-lyase	0.18077	0.396931
SMLT_RS16600	DUF998 domain-containing protein	0.180766	0.483077
SMLT_RS03800	FtsX-like permease family protein	0.180363	0.425417
SMLT_RS23110	hypothetical protein	0.180233	0.488367
SMLT_RS22370	hypothetical protein	0.180144	0.476648
SMLT_RS14015	TlpA family protein disulfide reductase	0.18008	0.391214
SMLT_RS05015	DNA polymerase III subunit delta'	0.179613	0.273638
SMLT_RS08100	AraC family transcriptional regulator	0.179501	0.372504
SMLT_RS12930	DUF560 domain-containing protein	0.178488	0.480162
SMLT_RS12425	lipase	0.178352	0.501386
SMLT_RS06590	nitronate monooxygenase	0.177586	0.34947
SMLT_RS11120	flagellar basal body rod protein FlgF	0.17747	0.525555
SMLT_RS04850	glycosyltransferase family 9 protein	0.176874	0.312091
SMLT_RS16300	VOC family protein	0.176866	0.481321
SMLT_RS06730	glycine zipper 2TM domain-containing protein	0.176727	0.453545
SMLT_RS03910	peptidylprolyl isomerase	0.176636	0.18434
SMLT_RS11770	efflux RND transporter periplasmic adaptor subunit	0.176271	0.475978
SMLT_RS17650	Tol-Pal system beta propeller repeat protein TolB	0.176039	0.315217
SMLT_RS17245	uroporphyrinogen decarboxylase	0.175813	0.287528
SMLT_RS17545	bifunctional (p)ppGpp synthetase/guanosine-3',5'-bis(diphosphate) 3'-pyrophosphohydrolase	0.175696	0.346225
SMLT_RS12890	thioredoxin family protein	0.175288	0.534636
SMLT_RS14840	hypothetical protein	0.175022	0.448048
SMLT_RS06250	CopG family transcriptional regulator	0.174789	0.347311
SMLT_RS06800	DegT/DnrJ/EryC1/StrS family aminotransferase	0.174755	0.468281
SMLT_RS06215	conjugal transfer protein TrbF	0.173922	0.518084
SMLT_RS20640	hypothetical protein	0.173426	0.482948
SMLT_RS20650	dihydroorotate dehydrogenase	0.172698	0.511011
SMLT_RS19040	endonuclease/exonuclease/phosphatase family protein	0.172402	0.368969
SMLT_RS09675	hypothetical protein	0.172376	0.332098
SMLT_RS13445	thioredoxin family protein	0.172354	0.451806
SMLT_RS20360	NADPH-dependent 7-cyano-7-deazaguanine reductase QueF	0.172327	0.321069
SMLT_RS23260	RHS repeat-associated core domain-containing protein	0.171983	0.50008
SMLT_RS01895	response regulator transcription factor	0.171322	0.400152
SMLT_RS14380	hypothetical protein	0.170743	0.552471
SMLT_RS17905	type II secretion system F family protein	0.170517	0.461834
SMLT_RS05245	redox-sensitive transcriptional activator SoxR	0.170004	0.382118
SMLT_RS23355	hypothetical protein	0.169496	0.546891
SMLT_RS07065	bifunctional glucose-1-phosphatase/inositol phosphatase	0.169279	0.440269
SMLT_RS04045	NUDIX hydrolase	0.168949	0.41534
SMLT_RS18385	DUF1631 domain-containing protein	0.16881	0.414209
SMLT_RS08045	GNAT family N-acetyltransferase	0.168794	0.484642
SMLT_RS10710	peptide chain release factor 2	0.168221	0.209547
SMLT_RS02195	amino acid permease	0.167736	0.426738
SMLT_RS06290	LysR family transcriptional regulator	0.167376	0.5471
SMLT_RS18415	cell division protein ZapA	0.167346	0.512881
SMLT_RS15055	exodeoxyribonuclease I	0.167334	0.426857
SMLT_RS12115	hypothetical protein	0.167117	0.551018
SMLT_RS16830	ligase-associated DNA damage response endonuclease PdeM	0.166993	0.551803
SMLT_RS17795	membrane protein	0.166983	0.532102
SMLT_RS15270	glutathione S-transferase family protein	0.166961	0.436721
SMLT_RS00540	ribonuclease H-like domain-containing protein	0.16673	0.4899
SMLT_RS05250	short chain dehydrogenase	0.166501	0.510192
SMLT_RS15250	replicative DNA helicase	0.166276	0.309126
SMLT_RS06660	hypothetical protein	0.166215	0.484063
SMLT_RS09020	S49 family peptidase	0.166114	0.560191
SMLT_RS15330	glutathione S-transferase family protein	0.166046	0.319431
SMLT_RS13235	molybdenum cofactor biosynthesis protein MoaE	0.166032	0.464362
SMLT_RS03475	transcription antitermination factor NusB	0.165811	0.319342
SMLT_RS16560	amino acid permease	0.165759	0.480562
SMLT_RS22720	helix-turn-helix domain-containing protein	0.165689	0.507465
SMLT_RS09810	efflux RND transporter permease subunit	0.16548	0.499817
SMLT_RS07555	aldehyde dehydrogenase	0.165279	0.519613
SMLT_RS19900	DUF494 domain-containing protein	0.165219	0.335691
SMLT_RS21855	glycosyltransferase family 2 protein	0.164952	0.264412
SMLT_RS16445	DMT family transporter	0.164913	0.556157
SMLT_RS03690	adenosylhomocysteinase	0.164324	0.449076
SMLT_RS04115	asparaginase	0.164223	0.424847
SMLT_RS20940	hypothetical protein	0.163827	0.555798
SMLT_RS10955	flagellar type III secretion system pore protein FliP	0.163378	0.560694
SMLT_RS15935	LEA type 2 family protein	0.163366	0.456407
SMLT_RS08290	5'/3'-nucleotidase SurE	0.163311	0.244597
SMLT_RS14115	hypothetical protein	0.163279	0.563753
SMLT_RS04520	hypothetical protein	0.162973	0.464927
SMLT_RS15075	NAD kinase	0.162348	0.338821
SMLT_RS16425	VOC family protein	0.162002	0.571481
SMLT_RS00480	FAD-dependent oxidoreductase	0.161768	0.451319
SMLT_RS07335	multidrug efflux MFS transporter periplasmic adaptor subunit EmrA	0.161671	0.51237
SMLT_RS12655	prolyl aminopeptidase	0.161411	0.409164
SMLT_RS17800	pyruvate oxidase	0.160428	0.546428
SMLT_RS22480	signal recognition particle sRNA small type	0.160356	0.563395
SMLT_RS02325	hypothetical protein	0.160231	0.57908
SMLT_RS15450	zinc transporter ZupT	0.159917	0.402236
SMLT_RS07920	hypothetical protein	0.159911	0.406111
SMLT_RS01730	sensor histidine kinase	0.159711	0.452716
SMLT_RS02550	DUF1428 domain-containing protein	0.159586	0.574566
SMLT_RS08070	hypothetical protein	0.159561	0.482561
SMLT_RS12085	hypothetical protein	0.159554	0.566399
SMLT_RS09475	hypothetical protein	0.159545	0.42623
SMLT_RS19045	EamA family transporter	0.159295	0.564267
SMLT_RS04000	nucleoside diphosphate kinase regulator	0.159235	0.388951
SMLT_RS02320	hypothetical protein	0.159175	0.535391
SMLT_RS10695	DUF2135 domain-containing protein	0.159011	0.516488
SMLT_RS01775	hypothetical protein	0.158189	0.51669
SMLT_RS19260	lipid A deacylase LpxR family protein	0.157286	0.500398
SMLT_RS19510	efflux RND transporter periplasmic adaptor subunit	0.157274	0.52642
SMLT_RS11070	flagellar filament capping protein FliD	0.157126	0.584875
SMLT_RS16295	tRNA pseudouridine(38-40) synthase TruA	0.156947	0.412067
SMLT_RS18325	formate dehydrogenase accessory protein FdhE	0.156211	0.354874
SMLT_RS21990	twin-arginine translocase subunit TatC	0.155894	0.407647
SMLT_RS10020	3-hydroxybutyrate dehydrogenase	0.155626	0.491248
SMLT_RS18980	hypothetical protein	0.154877	0.575945
SMLT_RS18455	glutamate-1-semialdehyde 2,1-aminomutase	0.154816	0.351821
SMLT_RS11825	hypothetical protein	0.154551	0.468987
SMLT_RS05890	DUF692 domain-containing protein	0.154472	0.43287
SMLT_RS11125	flagellar hook protein FlgE	0.154298	0.590458
SMLT_RS08540	peroxiredoxin	0.152943	0.45385
SMLT_RS11525	cysteine hydrolase	0.152533	0.53442
SMLT_RS10825	cache domain-containing protein	0.152001	0.601669
SMLT_RS18700	efflux RND transporter permease subunit	0.151867	0.42998
SMLT_RS02775	NAD(P)H-binding protein	0.15153	0.572984
SMLT_RS11415	cupin domain-containing protein	0.1513	0.590482
SMLT_RS07620	ABC transporter permease subunit	0.151084	0.413759
SMLT_RS10925	flagellar biosynthesis protein FlhA	0.150814	0.610059
SMLT_RS13705	MFS transporter	0.150813	0.559222
SMLT_RS07390	TolC family protein	0.150573	0.532233
SMLT_RS07735	DUF3301 domain-containing protein	0.149753	0.570194
SMLT_RS03335	glycosyltransferase	0.148968	0.519167
SMLT_RS19460	YajQ family cyclic di-GMP-binding protein	0.148933	0.433994
SMLT_RS04660	polyphosphate kinase 1	0.148893	0.477378
SMLT_RS11490	hypothetical protein	0.148511	0.535624
SMLT_RS21790	cardiolipin synthase	0.147984	0.508583
SMLT_RS14900	hypothetical protein	0.147949	0.46371
SMLT_RS02665	IS481-like element ISStma1 family transposase	0.147722	0.596803
SMLT_RS00720	hypothetical protein	0.147632	0.561921
SMLT_RS06240	TrbC/VirB2 family protein	0.146943	0.53523
SMLT_RS18085	pyruvate kinase	0.14675	0.542676
SMLT_RS21540	hypothetical protein	0.14653	0.603189
SMLT_RS08330	ATP-dependent zinc metalloprotease FtsH	0.146525	0.351461
SMLT_RS11235	ATP-dependent Clp protease ATP-binding subunit ClpA	0.146375	0.462101
SMLT_RS07285	Spx/MgsR family RNA polymerase-binding regulatory protein	0.146247	0.478579
SMLT_RS09525	hypothetical protein	0.145995	0.617812
SMLT_RS22565	hypothetical protein	0.14567	0.614137
SMLT_RS06870	2,3-diphosphoglycerate-dependent phosphoglycerate mutase	0.145489	0.340574
SMLT_RS19360	multidrug efflux RND transporter outer membrane subunit SmeF	0.145396	0.606116
SMLT_RS18665	2-isopropylmalate synthase	0.145277	0.60705
SMLT_RS00115	hypothetical protein	0.145186	0.513462
SMLT_RS08320	ribosome assembly RNA-binding protein YhbY	0.144996	0.455472
SMLT_RS23430	hypothetical protein	0.144386	0.560251
SMLT_RS11190	IS110-like element ISStma6 family transposase	0.143391	0.504499
SMLT_RS02205	MurR/RpiR family transcriptional regulator	0.143135	0.589122
SMLT_RS10900	protein phosphatase CheZ	0.142848	0.61958
SMLT_RS12490	hypothetical protein	0.142738	0.614228
SMLT_RS06305	LysR family transcriptional regulator	0.142554	0.558463
SMLT_RS05965	malonate decarboxylase holo-[acyl-carrier-protein] synthase	0.142515	0.595177
SMLT_RS14765	polyhydroxyalkanoic acid system family protein	0.142209	0.614503
SMLT_RS14955	GNAT family N-acetyltransferase	0.142055	0.539646
SMLT_RS03350	hypothetical protein	0.141973	0.621641
SMLT_RS08150	BLUF domain-containing protein	0.14197	0.508279
SMLT_RS03835	TerC family protein	0.14171	0.443732
SMLT_RS15940	acyl-CoA dehydrogenase C-terminal domain-containing protein	0.141639	0.580095
SMLT_RS11200	chemotaxis protein	0.141593	0.615509
SMLT_RS02585	histidine kinase	0.141113	0.498239
SMLT_RS18420	5-formyltetrahydrofolate cyclo-ligase	0.140895	0.506526
SMLT_RS01770	AI-2E family transporter	0.140711	0.48388
SMLT_RS20110	response regulator transcription factor	0.140596	0.562651
SMLT_RS15880	ribonuclease D	0.140534	0.458542
SMLT_RS14835	hypothetical protein	0.140274	0.35271
SMLT_RS23400	hypothetical protein	0.140194	0.515285
SMLT_RS09125	isoleucyl-tRNA synthetase	0.139653	0.590183
SMLT_RS19965	primosomal protein N'	0.139528	0.515112
SMLT_RS14860	TetR/AcrR family transcriptional regulator	0.139155	0.519908
SMLT_RS05340	hypothetical protein	0.138616	0.625195
SMLT_RS11195	hypothetical protein	0.138329	0.574238
SMLT_RS22495	hypothetical protein	0.138189	0.623297
SMLT_RS13750	MFS transporter	0.138022	0.541335
SMLT_RS17360	TetR/AcrR family transcriptional regulator	0.137821	0.445079
SMLT_RS10870	STAS domain-containing protein	0.13774	0.616573
SMLT_RS12450	DNA/RNA non-specific endonuclease	0.137616	0.62767
SMLT_RS19055	M23 family metallopeptidase	0.137583	0.563098
SMLT_RS19485	PLP-dependent cysteine synthase family protein	0.137437	0.395281
SMLT_RS16675	RidA family protein	0.137261	0.58189
SMLT_RS00085	hypothetical protein	0.137236	0.623183
SMLT_RS05940	hypothetical protein	0.136754	0.552255
SMLT_RS10895	chemotaxis protein CheA	0.136239	0.64917
SMLT_RS16710	alkylphosphonate utilization protein	0.136162	0.610522
SMLT_RS15680	glutamate 5-kinase	0.135619	0.592578
SMLT_RS07655	hypothetical protein	0.135563	0.478619
SMLT_RS12160	hypothetical protein	0.135114	0.638487
SMLT_RS10990	FliI/YscN family ATPase	0.135008	0.639017
SMLT_RS04700	LysR family transcriptional regulator	0.134536	0.494512
SMLT_RS02595	hypothetical protein	0.134324	0.616032
SMLT_RS08285	Smr/MutS family protein	0.134285	0.520617
SMLT_RS16235	glycosyltransferase family 4 protein	0.133959	0.492485
SMLT_RS00670	tetratricopeptide repeat protein	0.133751	0.580928
SMLT_RS12235	serine hydrolase	0.133715	0.54823
SMLT_RS18845	pyridoxal phosphate-dependent aminotransferase	0.133416	0.41942
SMLT_RS11240	hypothetical protein	0.13318	0.632828
SMLT_RS05190	class I SAM-dependent methyltransferase	0.13316	0.571265
SMLT_RS02720	DUF3016 domain-containing protein	0.133028	0.514765
SMLT_RS04075	hypothetical protein	0.13283	0.637727
SMLT_RS10835	MCP four helix bundle domain-containing protein	0.132807	0.656582
SMLT_RS12035	hypothetical protein	0.132761	0.304064
SMLT_RS06460	hypothetical protein	0.13191	0.639032
SMLT_RS03170	H-NS histone family protein	0.131485	0.588833
SMLT_RS16665	HAD family hydrolase	0.131373	0.534012
SMLT_RS11925	hypothetical protein	0.131181	0.639091
SMLT_RS15200	adenylosuccinate lyase	0.130993	0.508399
SMLT_RS11795	tyrosine-type recombinase/integrase	0.130926	0.462541
SMLT_RS06815	alpha/beta fold hydrolase	0.130767	0.59375
SMLT_RS03240	RDD family protein	0.13042	0.511851
SMLT_RS21050	NPCBM/NEW2 domain-containing protein	0.130386	0.6353
SMLT_RS04500	peptidylprolyl isomerase	0.130313	0.473568
SMLT_RS09615	DNA repair protein RecN	0.128437	0.562065
SMLT_RS21340	TIGR00645 family protein	0.128392	0.592482
SMLT_RS00425	DUF480 domain-containing protein	0.128306	0.577829
SMLT_RS18035	GNAT family N-acetyltransferase	0.127345	0.56795
SMLT_RS01480	phage virion morphogenesis protein	0.127055	0.601975
SMLT_RS11085	flagellin	0.12557	0.632483
SMLT_RS02430	hypothetical protein	0.125563	0.626812
SMLT_RS08095	hypothetical protein	0.124867	0.541565
SMLT_RS00765	porphyrin biosynthesis protein	0.124642	0.550836
SMLT_RS14950	EF-P lysine aminoacylase GenX	0.12448	0.491441
SMLT_RS22340	HNH endonuclease	0.124139	0.670063
SMLT_RS10975	flagellar basal body-associated FliL family protein	0.124095	0.664256
SMLT_RS10465	Cu(I)-responsive transcriptional regulator	0.123988	0.63894
SMLT_RS20695	GGDEF domain-containing protein	0.123441	0.644274
SMLT_RS14770	phasin family protein	0.123343	0.652814
SMLT_RS05360	hypothetical protein	0.123188	0.636303
SMLT_RS18950	S-(hydroxymethyl)glutathione dehydrogenase/class III alcohol dehydrogenase	0.123173	0.550177
SMLT_RS00610	type II toxin-antitoxin system HipA family toxin	0.122574	0.557848
SMLT_RS04985	3-oxoacyl-ACP reductase FabG	0.122555	0.5369
SMLT_RS17750	TonB-dependent receptor	0.122373	0.535214
SMLT_RS08940	DUF2793 domain-containing protein	0.122204	0.525457
SMLT_RS15040	3-hydroxyanthranilate 3,4-dioxygenase	0.122138	0.5569
SMLT_RS14060	GNAT family N-acetyltransferase	0.122088	0.66159
SMLT_RS16435	rhomboid family intramembrane serine protease	0.121998	0.479369
SMLT_RS16815	ligase-associated DNA damage response exonuclease	0.121885	0.656837
SMLT_RS01420	phage tail protein	0.12139	0.420864
SMLT_RS10010	hypothetical protein	0.121285	0.666811
SMLT_RS21405	ABC transporter ATP-binding protein	0.121062	0.546641
SMLT_RS08820	OmpA family lipoprotein	0.121005	0.649078
SMLT_RS04165	lipoprotein localization protein LolB	0.12088	0.57319
SMLT_RS15045	kynureninase	0.120819	0.408774
SMLT_RS14815	hypothetical protein	0.120716	0.675103
SMLT_RS09155	hypothetical protein	0.120529	0.625331
SMLT_RS17380	DUF1304 domain-containing protein	0.119973	0.540351
SMLT_RS13855	helix-turn-helix transcriptional regulator	0.119657	0.610741
SMLT_RS03695	prolyl oligopeptidase family serine peptidase	0.119227	0.630755
SMLT_RS17890	type IV-A pilus assembly ATPase PilB	0.119217	0.634186
SMLT_RS04370	50S ribosomal protein L29	0.119172	0.584774
SMLT_RS22715	DNA-binding protein	0.118496	0.66758
SMLT_RS16085	glycoside hydrolase family 18 protein	0.118469	0.476598
SMLT_RS15730	cysteine--tRNA ligase	0.118185	0.630307
SMLT_RS04090	NAD(P)(+) transhydrogenase (Re/Si-specific) subunit beta	0.11818	0.496004
SMLT_RS14605	ParA family protein	0.118113	0.671318
SMLT_RS07165	lipid-A-disaccharide synthase	0.117921	0.519998
SMLT_RS19075	biopolymer transporter ExbD	0.117591	0.609759
SMLT_RS05430	DUF3108 domain-containing protein	0.117512	0.620977
SMLT_RS01975	tRNA-Ile	0.117006	0.541831
SMLT_RS12615	hypothetical protein	0.116788	0.623844
SMLT_RS04835	tRNA-Ser	0.116639	0.6818
SMLT_RS07190	RIP metalloprotease RseP	0.116557	0.534131
SMLT_RS09110	hypothetical protein	0.116333	0.628328
SMLT_RS16680	bifunctional lysylphosphatidylglycerol flippase/synthetase MprF	0.116026	0.624037
SMLT_RS02810	GAF domain-containing protein	0.115859	0.482937
SMLT_RS10905	chemotaxis response regulator CheY	0.115328	0.684839
SMLT_RS02685	flagellar motor stator protein MotA	0.115229	0.676746
SMLT_RS09400	hypothetical protein	0.115086	0.574533
SMLT_RS08305	peptidoglycan DD-metalloendopeptidase family protein	0.115054	0.377239
SMLT_RS23230	hypothetical protein	0.114989	0.590465
SMLT_RS17600	response regulator	0.114848	0.683018
SMLT_RS09500	hypothetical protein	0.11451	0.680114
SMLT_RS16450	glutathione-disulfide reductase	0.114506	0.532177
SMLT_RS05160	DUF2946 domain-containing protein	0.113957	0.607568
SMLT_RS07550	aspartate aminotransferase family protein	0.113487	0.610098
SMLT_RS06820	sensor histidine kinase	0.112315	0.675625
SMLT_RS01390	ogr/Delta-like zinc finger family protein	0.112136	0.608741
SMLT_RS11080	flagellin	0.111874	0.70293
SMLT_RS15255	NAD(P)H-dependent oxidoreductase	0.111751	0.68772
SMLT_RS05745	ABC transporter permease subunit	0.111701	0.682107
SMLT_RS12600	mechanosensitive ion channel	0.111422	0.690965
SMLT_RS10495	carbohydrate kinase	0.10967	0.643387
SMLT_RS17410	glycine cleavage system protein GcvH	0.109417	0.651111
SMLT_RS22900	6S RNA	0.108607	0.68564
SMLT_RS18275	nucleoside hydrolase	0.108575	0.54701
SMLT_RS02365	hypothetical protein	0.107963	0.694618
SMLT_RS03395	DUF4434 domain-containing protein	0.107898	0.624689
SMLT_RS17005	phosphoethanolamine transferase	0.107881	0.699619
SMLT_RS18145	flavin reductase family protein	0.107075	0.671635
SMLT_RS14665	hypothetical protein	0.106472	0.588927
SMLT_RS00660	1-acyl-sn-glycerol-3-phosphate acyltransferase	0.106322	0.560209
SMLT_RS21445	pseudouridine synthase	0.106225	0.58677
SMLT_RS00940	tRNA (cytidine(34)-2'-O)-methyltransferase	0.105981	0.582327
SMLT_RS14690	hypothetical protein	0.105685	0.625257
SMLT_RS17230	shikimate kinase	0.105562	0.616018
SMLT_RS20470	tRNA-Met	0.105252	0.539206
SMLT_RS00690	undecaprenyl-diphosphate phosphatase	0.105231	0.643607
SMLT_RS11110	flagellar basal body L-ring protein FlgH	0.105172	0.710069
SMLT_RS21350	hypothetical protein	0.104698	0.674631
SMLT_RS12285	4-oxalomesaconate tautomerase	0.103853	0.700978
SMLT_RS21010	4-hydroxybenzoate octaprenyltransferase	0.103837	0.554401
SMLT_RS23375	hypothetical protein	0.103696	0.636097
SMLT_RS13035	IS110-like element ISStma6 family transposase	0.103623	0.543784
SMLT_RS00215	TonB-dependent receptor	0.103544	0.653018
SMLT_RS05255	LysR family transcriptional regulator	0.103488	0.645231
SMLT_RS16925	DegQ family serine endoprotease	0.103472	0.708875
SMLT_RS19200	response regulator	0.103046	0.66616
SMLT_RS06735	ABC transporter permease	0.102955	0.674374
SMLT_RS19365	multidrug efflux RND transporter permease subunit SmeE	0.102875	0.71953
SMLT_RS15365	glutathione peroxidase	0.102831	0.663563
SMLT_RS07595	gamma-glutamyl-gamma-aminobutyrate hydrolase family protein	0.102729	0.593016
SMLT_RS19960	membrane protein	0.102546	0.477817
SMLT_RS09460	hypothetical protein	0.102513	0.71534
SMLT_RS01970	tRNA-Ala	0.102169	0.410152
SMLT_RS07205	di-trans,poly-cis-decaprenylcistransferase	0.101657	0.588144
SMLT_RS00645	YceI family protein	0.101338	0.677141
SMLT_RS14590	HNH endonuclease	0.101186	0.638228
SMLT_RS21895	exodeoxyribonuclease III	0.101072	0.626632
SMLT_RS08260	phosphopyruvate hydratase	0.100952	0.603713
SMLT_RS09135	hypothetical protein	0.100866	0.708562
SMLT_RS10980	flagellar hook-length control protein FliK	0.100446	0.724597
SMLT_RS05855	hypothetical protein	0.100303	0.599561
SMLT_RS20685	YafY family transcriptional regulator	0.100142	0.698851
SMLT_RS12925	response regulator	0.10006	0.755129
SMLT_RS06385	ParB/RepB/Spo0J family partition protein	0.0999493	0.66958
SMLT_RS18560	YbaN family protein	0.0990495	0.717757
SMLT_RS15675	glutamate-5-semialdehyde dehydrogenase	0.0990349	0.642895
SMLT_RS04815	hypothetical protein	0.0990073	0.535871
SMLT_RS17450	ADP compounds hydrolase NudE	0.098541	0.635221
SMLT_RS03275	type II secretion system ATPase GspE	0.0981646	0.599611
[truncated: 2,457 more rows]

## Sheet: 454+Rubrolide L
Table S3:	Regulated genes of Stenotrophomonas maltophilia 454 after treatment with rubrolide L.
Locu-tag	Protein-ID	Annotation	log2 fold-change	P-Value
STMAn7_01440	#N/A	tRNA-His(gtg)	NA	NA
STMAn7_03670	WP_005407770.1	hypothetical protein	NA	NA
STMAn7_19200	#N/A	tRNA-Asn(gtt)	NA	NA
STMAn7_27210	#N/A	hypothetical protein	NA	NA
STMAn7_27370	WP_154329524.1	hypothetical protein	NA	NA
STMAn7_29950	#N/A	hypothetical protein	NA	NA
STMAn7_33270	#N/A	IS3 family transposase ISStma2	NA	NA
STMAn7_36500	#N/A	hypothetical protein	NA	NA
STMAn7_37770	#N/A	hypothetical protein	NA	NA
STMAn7_37790	#N/A	hypothetical protein	NA	NA
STMAn7_38800	#N/A	hypothetical protein	NA	NA
STMAn7_41080	#N/A	hypothetical protein	NA	NA
STMAn7_01620	WP_154329130.1	hypothetical protein	4.40188	7.94664e-21
STMAn7_08040	WP_012479218.1	hypothetical protein	3.81603	1.82759e-27
STMAn7_08050	WP_099498133.1	hypothetical protein	3.42455	5.41619e-19
STMAn7_12870	WP_005412620.1	hypothetical protein	2.55132	1.60946e-08
STMAn7_36520	WP_099484084.1	hypothetical protein	2.44295	0.000112208
STMAn7_40270	WP_099484235.1	Right origin-binding protein	2.08986	1.78312e-06
STMAn7_24930	WP_099481283.1	Peptidoglycan-associated lipoprotein	2.07428	0.000496084
STMAn7_16820	WP_004152909.1	Translational regulator CsrA	1.88987	2.14488e-05
STMAn7_34920	#N/A	tRNA-SeC(tca)	1.83181	0.00203173
STMAn7_10860	WP_154329271.1	hypothetical protein	1.82279	1.06985e-06
STMAn7_35770	WP_005410972.1	C4-dicarboxylate transport protein	1.821	1.45281e-05
STMAn7_39350	WP_012481439.1	Anthranilate synthase component 2	1.75954	5.96344e-05
STMAn7_17870	WP_005409230.1	hypothetical protein	1.74909	5.83887e-05
STMAn7_27560	WP_154329543.1	hypothetical protein	1.73895	0.000107123
STMAn7_10850	WP_043033660.1	hypothetical protein	1.71769	3.18992e-07
STMAn7_10840	WP_005408338.1	hypothetical protein	1.68385	0.00517718
STMAn7_24090	WP_044570307.1	hypothetical protein	1.6599	5.84319e-08
STMAn7_28490	WP_005410262.1	Vitamin B12 import ATP-binding protein BtuD	1.56763	0.000169312
STMAn7_36330	WP_005411026.1	hypothetical protein	1.54228	0.000726001
STMAn7_24880	WP_005409934.1	Diacylglycerol kinase	1.40592	0.000634768
STMAn7_21320	WP_005413277.1	hypothetical protein	1.39269	0.00213571
STMAn7_37220	WP_005411111.1	hypothetical protein	1.38814	0.00288106
STMAn7_29750	WP_049404638.1	putative phosphite transport system-binding protein PtxB	1.35142	0.000342618
STMAn7_02380	WP_060380143.1	Acyl-CoA dehydrogenase	1.30256	0.00368994
STMAn7_37720	WP_005411162.1	hypothetical protein	1.29225	0.0037073
STMAn7_06990	WP_005408070.1	Ribosomal RNA small subunit methyltransferase I	1.27601	0.00268146
STMAn7_37280	WP_099551134.1	Macrolide export protein MacA	1.26573	1.44556e-05
STMAn7_19840	WP_005409434.1	hypothetical protein	1.26563	0.00131904
STMAn7_35470	WP_099484130.1	hypothetical protein	1.25496	0.000402695
STMAn7_01460	WP_154329127.1	hypothetical protein	1.25436	3.89086e-05
STMAn7_34200	WP_005410812.1	Sulfur carrier protein ThiS	1.24325	0.00421739
STMAn7_02890	WP_154329166.1	6-hydroxy-3-succinoylpyridine 3-monooxygenase HspA	1.23603	0.000876616
STMAn7_07290	WP_100438883.1	Cys-tRNA(Pro)/Cys-tRNA(Cys) deacylase YbaK	1.23401	0.00106954
STMAn7_14560	WP_154329316.1	hypothetical protein	1.2224	0.00456576
STMAn7_12600	WP_005412603.1	hypothetical protein	1.19049	0.00233542
STMAn7_39000	WP_005411287.1	hypothetical protein	1.16818	0.00277937
STMAn7_05970	WP_012479069.1	Decaprenylphosphoryl-2-keto-beta-D-erythro-pentose reductase	1.13418	0.00728486
STMAn7_38630	WP_109337591.1	3-dehydroquinate dehydratase 1	1.11996	0.00435164
STMAn7_22400	WP_012480281.1	hypothetical protein	1.09974	0.000436847
STMAn7_10190	#N/A	tRNA-Ser(cga)	1.08227	0.00734144
STMAn7_32290	WP_005410627.1	hypothetical protein	1.07685	0.00228701
STMAn7_24080	WP_154329461.1	hypothetical protein	1.07081	0.00285478
STMAn7_13920	WP_005408684.1	Transcriptional regulatory protein CreB	1.06794	0.00255032
STMAn7_06410	WP_032966420.1	hypothetical protein	1.06279	0.00657502
STMAn7_10730	WP_012479298.1	Putative prophage major tail sheath protein	1.06192	0.00393696
STMAn7_07120	WP_154329237.1	D-alanine--D-alanine ligase B	1.04618	0.00545164
STMAn7_02050	WP_005411917.1	Malate synthase A	1.04175	0.0072173
STMAn7_19260	WP_154329385.1	3-oxoacyl-[acyl-carrier-protein] reductase FabG	1.02756	0.00472047
STMAn7_42820	WP_005411728.1	Ribonuclease P protein component	1.02184	0.00641649
STMAn7_32910	WP_099484054.1	Biosynthetic peptidoglycan transglycosylase	1.01072	0.00257477
STMAn7_38510	WP_099485033.1	Apocarotenoid-15%2C15'-oxygenase	0.999823	0.00433988
STMAn7_36340	WP_012481254.1	Threonine/homoserine exporter RhtA	0.982982	0.00599223
STMAn7_22050	WP_005409662.1	hypothetical protein	0.9717	0.00505717
STMAn7_39580	WP_012481458.1	hypothetical protein	0.967316	0.00163406
STMAn7_02280	WP_005411937.1	Formyltetrahydrofolate deformylase	0.963267	0.00152485
STMAn7_11960	WP_043034177.1	UDP-N-acetylmuramoyl-L-alanine--L-glutamate ligase	0.949182	0.00573119
STMAn7_25830	WP_005410034.1	Putative L-lactate dehydrogenase operon regulatory protein	0.933547	0.00784681
STMAn7_17360	WP_005409075.1	hypothetical protein	0.929793	0.00346436
STMAn7_06790	WP_004143350.1	Transcriptional repressor NrdR	0.928341	0.00422057
STMAn7_18410	WP_005416228.1	hypothetical protein	0.919647	0.00460388
STMAn7_00470	WP_005411799.1	hypothetical protein	0.917975	0.00280414
STMAn7_11510	WP_005408403.1	hypothetical protein	0.911046	0.00666641
STMAn7_04090	WP_024958179.1	hypothetical protein	0.883215	0.00484343
STMAn7_41900	WP_154329660.1	HTH-type transcriptional regulator PgrR	0.882706	0.00200738
STMAn7_01210	WP_024956253.1	Undecaprenyl-diphosphatase	0.866336	0.00493545
STMAn7_41790	WP_005411630.1	hypothetical protein	0.866127	0.00924515
STMAn7_11110	WP_005412484.1	Redox-sensitive transcriptional activator SoxR	0.861674	0.00133378
STMAn7_12070	WP_154329280.1	hypothetical protein	0.858479	0.00907541
STMAn7_16570	WP_076739963.1	Cell division protein FtsB	0.857369	0.00923733
STMAn7_18040	WP_005409247.1	hypothetical protein	0.857013	0.00244327
STMAn7_22270	WP_049460389.1	Aldehyde oxidoreductase FAD-binding subunit PaoB	0.852474	0.00239311
STMAn7_41390	#N/A	hypothetical protein	0.850009	0.00734594
STMAn7_07280	WP_033834447.1	hypothetical protein	0.846759	0.00999341
STMAn7_19330	WP_139338710.1	hypothetical protein	0.842493	0.00434019
STMAn7_12310	WP_099474306.1	hypothetical protein	0.840219	0.00569658
STMAn7_32200	WP_005410617.1	Transcriptional activator protein CzcR	0.838533	0.00186788
STMAn7_30220	WP_033833235.1	hypothetical protein	0.83362	0.000375341
STMAn7_39220	WP_005411310.1	RNA pyrophosphohydrolase	0.832272	0.00703732
STMAn7_00700	WP_005411820.1	Orotidine 5'-phosphate decarboxylase	0.816974	0.00275842
STMAn7_37920	WP_005411180.1	D-aminoacyl-tRNA deacylase	0.813943	0.00809422
STMAn7_04530	WP_099604730.1	hypothetical protein	0.813195	0.00692526
STMAn7_41990	WP_005411650.1	UDP-glucose 4-epimerase	0.811828	0.00124268
STMAn7_26180	WP_005410070.1	Thiol:disulfide interchange protein DsbG	0.811164	0.00889713
STMAn7_18930	WP_032966646.1	hypothetical protein	0.809721	0.00445558
STMAn7_42690	WP_185805919.1	HTH-type transcriptional regulator DmlR	0.809372	0.0092587
STMAn7_34310	WP_185805896.1	hypothetical protein	0.804246	0.0116114
STMAn7_25050	WP_099484258.1	hypothetical protein	0.80374	0.0104329
STMAn7_08840	WP_049449939.1	hypothetical protein	0.796831	0.00873332
STMAn7_22750	WP_099473214.1	HTH-type transcriptional regulator DegA	0.796565	0.00921999
STMAn7_29910	#N/A	IS3 family transposase ISStma2	0.796113	0.00911349
STMAn7_39290	WP_005411315.1	S-adenosylmethionine decarboxylase proenzyme	0.78342	0.00466378
STMAn7_04580	WP_154329192.1	hypothetical protein	0.782117	0.00503171
STMAn7_08030	WP_012479217.1	hypothetical protein	0.778988	0.00102008
STMAn7_02220	WP_024956223.1	hypothetical protein	0.777454	0.00873027
STMAn7_06270	WP_005408003.1	hypothetical protein	0.776651	0.00106076
STMAn7_36640	WP_049450617.1	hypothetical protein	0.774292	0.00649302
STMAn7_22930	WP_076740022.1	hypothetical protein	0.767144	0.00932997
STMAn7_32130	WP_099484534.1	hypothetical protein	0.759433	0.0111173
STMAn7_22040	WP_005409661.1	hypothetical protein	0.758184	0.00900974
STMAn7_38310	WP_099484473.1	hypothetical protein	0.757387	0.00912902
STMAn7_26880	WP_060380630.1	NADPH dehydrogenase	0.755714	0.0110657
STMAn7_34960	WP_005414366.1	hypothetical protein	0.753197	0.0105952
STMAn7_38550	WP_033834050.1	hypothetical protein	0.744973	0.00493816
STMAn7_02340	WP_099497414.1	hypothetical protein	0.737205	0.0108249
STMAn7_11160	WP_004147099.1	Twitching mobility protein	0.733471	0.00612113
STMAn7_28210	WP_033835127.1	Carbonic anhydrase 2	0.732618	0.00578674
STMAn7_19160	WP_099497622.1	hypothetical protein	0.731086	0.0119713
STMAn7_28510	WP_033833949.1	hypothetical protein	0.727645	0.00303067
STMAn7_38090	WP_005411197.1	hypothetical protein	0.726363	0.00964031
STMAn7_32220	WP_005410619.1	hypothetical protein	0.717414	0.00346658
STMAn7_42770	WP_185805888.1	hypothetical protein	0.715184	0.00558514
STMAn7_24070	WP_024956511.1	hypothetical protein	0.714914	0.0119629
STMAn7_24050	WP_024956513.1	hypothetical protein	0.713872	0.00317286
STMAn7_16760	WP_005409020.1	Nicotinamide-nucleotide amidohydrolase PncC	0.699351	0.012602
STMAn7_21060	WP_005413262.1	hypothetical protein	0.693702	0.0113865
STMAn7_02030	WP_154329140.1	HTH-type transcriptional regulator BenM	0.692582	0.00975707
STMAn7_32160	WP_005410613.1	hypothetical protein	0.686179	0.0122793
STMAn7_01160	WP_024956257.1	hypothetical protein	0.684261	0.0105469
STMAn7_31410	WP_043034739.1	hypothetical protein	0.68146	0.00562857
STMAn7_00290	WP_154329111.1	Tyrosine recombinase XerC	0.681084	0.0128073
STMAn7_06190	WP_099484609.1	putative succinyl-CoA:3-ketoacid coenzyme A transferase subunit A	0.679716	0.0101329
STMAn7_08230	WP_005408190.1	4-diphosphocytidyl-2-C-methyl-D-erythritol kinase	0.669375	0.0135754
STMAn7_04560	WP_154329191.1	hypothetical protein	0.664299	0.0144423
STMAn7_39790	WP_012481470.1	hypothetical protein	0.660046	0.0139816
STMAn7_34560	WP_024958479.1	Proton/glutamate-aspartate symporter	0.659382	0.00315155
STMAn7_21980	WP_005409655.1	IS110 family transposase ISMex12	0.65539	0.0147329
STMAn7_24910	WP_005409937.1	hypothetical protein	0.654554	0.0139284
STMAn7_29280	WP_005410340.1	Heme exporter protein B	0.654117	0.010364
STMAn7_13620	WP_012479551.1	putative HTH-type transcriptional regulator	0.645648	0.0123068
STMAn7_27070	WP_154329497.1	hypothetical protein	0.645318	0.0137931
STMAn7_37860	WP_185805937.1	hypothetical protein	0.643237	0.0143513
STMAn7_40620	WP_012481536.1	Pimeloyl-[acyl-carrier protein] methyl ester esterase	0.642715	0.0123876
STMAn7_06710	WP_062607816.1	hypothetical protein	0.640968	0.0113564
STMAn7_04020	WP_004153894.1	hypothetical protein	0.633581	0.0091036
STMAn7_30710	WP_043035581.1	Phosphoglucosamine mutase	0.632521	0.0120818
STMAn7_07590	WP_005408126.1	Diacylglycerol kinase	0.629324	0.0119555
STMAn7_12440	WP_043034147.1	Adaptive-response sensory-kinase SasA	0.626836	0.0141433
STMAn7_37670	WP_043034587.1	hypothetical protein	0.6243	0.012658
STMAn7_07100	WP_012479157.1	UDP-N-acetylglucosamine--N-acetylmuramyl-(pentapeptide) pyrophosphoryl-undecaprenol N-acetylglucosamine transferase	0.621531	0.0151042
STMAn7_08500	WP_004145320.1	30S ribosomal protein S12	0.620712	0.0113942
STMAn7_38320	WP_049460248.1	hypothetical protein	0.620695	0.0153537
STMAn7_41940	WP_154329662.1	Cobalt-zinc-cadmium resistance protein CzcB	0.614772	0.0135593
STMAn7_39920	WP_139338733.1	hypothetical protein	0.611702	0.0150652
STMAn7_18330	WP_021204157.1	Multidrug resistance protein MdtA	0.61142	0.0100649
STMAn7_05460	WP_005407930.1	3-hydroxydecanoyl-[acyl-carrier-protein] dehydratase	0.610632	0.00835418
STMAn7_29670	WP_088428717.1	hypothetical protein	0.610013	0.015068
STMAn7_07540	WP_024957309.1	Lipoprotein-releasing system ATP-binding protein LolD	0.609504	0.0149479
STMAn7_31740	#N/A	IS3 family transposase ISStma2	0.608799	0.0164344
STMAn7_11300	WP_005408383.1	Magnesium transporter MgtE	0.607216	0.000916508
STMAn7_17510	WP_049461091.1	Ribosomal RNA small subunit methyltransferase D	0.606109	0.0162809
STMAn7_22940	WP_012480325.1	hypothetical protein	0.603387	0.00633674
STMAn7_15350	WP_005408825.1	Cobalt/magnesium transport protein CorA	0.60311	0.00977757
STMAn7_28520	WP_005413931.1	hypothetical protein	0.601523	0.00871995
STMAn7_28300	#N/A	hypothetical protein	0.600112	0.0100624
STMAn7_30600	WP_005410462.1	NAD(P)H-quinone oxidoreductase subunit J%2C chloroplastic	0.598234	0.00647663
STMAn7_15360	WP_154329328.1	hypothetical protein	0.597828	0.0161145
STMAn7_08920	WP_005408228.1	hypothetical protein	0.596783	0.00748534
STMAn7_35850	WP_005410980.1	Porin O	0.595837	0.0144372
STMAn7_11520	WP_033835548.1	hypothetical protein	0.594438	0.0178321
STMAn7_01960	WP_005407644.1	Peptidyl-tRNA hydrolase ArfB	0.590461	0.00523932
STMAn7_12670	WP_005408528.1	hypothetical protein	0.587049	0.00491029
STMAn7_40470	WP_024958683.1	N-acetylgalactosamine kinase AgaK	0.583269	0.0187927
STMAn7_25670	WP_043035217.1	HTH-type transcriptional regulator DmlR	0.57982	0.0144829
STMAn7_21850	WP_080281877.1	hypothetical protein	0.577073	0.0185587
STMAn7_12050	WP_044569633.1	Cyclomaltodextrin glucanotransferase	0.575479	0.0119234
STMAn7_00960	WP_033834590.1	hypothetical protein	0.573317	0.0165995
STMAn7_28350	WP_033833585.1	hypothetical protein	0.572883	0.0221082
STMAn7_28500	WP_005410263.1	hypothetical protein	0.57266	0.00758865
STMAn7_30200	WP_005410425.1	Homoserine/homoserine lactone efflux protein	0.571963	0.0185888
STMAn7_13150	#N/A	hypothetical protein	0.571436	0.00914097
STMAn7_30990	WP_005414099.1	Iron-sulfur cluster carrier protein	0.568421	0.00454775
STMAn7_15800	WP_154329337.1	hypothetical protein	0.563911	0.0178638
STMAn7_32770	WP_049396075.1	Cytochrome b561	0.562292	0.0191591
STMAn7_18120	WP_012479927.1	S-adenosylmethionine:tRNA ribosyltransferase-isomerase	0.561472	0.0195116
STMAn7_05850	WP_012479057.1	2%2C3%2C4%2C5-tetrahydropyridine-2%2C6-dicarboxylate N-acetyltransferase	0.548774	0.0202004
STMAn7_13790	WP_154329302.1	sugar efflux transporter	0.547086	0.0201659
STMAn7_15470	WP_012479667.1	Glutathione S-transferase GST-6.0	0.53889	0.0167933
STMAn7_17280	#N/A	Response regulator GacA	0.536903	0.0147748
STMAn7_24870	WP_024958596.1	Adaptive-response sensory-kinase SasA	0.536533	0.0157772
STMAn7_33640	WP_005414277.1	Transcriptional regulatory protein PmpR	0.535293	0.0086291
STMAn7_30570	WP_185805911.1	NADH-quinone oxidoreductase subunit F	0.531772	0.0134637
STMAn7_01510	WP_154329128.1	hypothetical protein	0.530534	0.0180528
STMAn7_40010	WP_138464138.1	hypothetical protein	0.529224	0.0189421
STMAn7_00030	WP_005411732.1	DNA replication and repair protein RecF	0.529007	0.0126065
STMAn7_26570	WP_185805946.1	tRNA-specific adenosine deaminase	0.528808	0.0136098
STMAn7_10450	WP_154329265.1	Malonyl CoA-acyl carrier protein transacylase	0.528502	0.00272794
STMAn7_27340	WP_062167840.1	hypothetical protein	0.525393	0.0197287
STMAn7_15390	WP_154329329.1	hypothetical protein	0.52315	0.0218707
STMAn7_40330	WP_099484241.1	hypothetical protein	0.519881	0.0172701
STMAn7_28000	WP_043034606.1	hypothetical protein	0.517568	0.0224707
STMAn7_29020	WP_005410314.1	Fe/S biogenesis protein NfuA	0.514215	0.0236916
STMAn7_23920	WP_099484666.1	Cobalt-zinc-cadmium resistance protein CzcA	0.50979	0.0254924
STMAn7_01590	WP_111174218.1	hypothetical protein	0.502648	0.0246405
STMAn7_03010	WP_099484565.1	hypothetical protein	0.50256	0.0251798
STMAn7_18190	WP_005409262.1	putative protein	0.497942	0.025464
STMAn7_14250	WP_099481220.1	hypothetical protein	0.496838	0.0241115
STMAn7_04290	WP_049459315.1	putative amino acid permease YhdG	0.490386	0.0250293
STMAn7_28230	WP_049460353.1	Kynureninase	0.484866	0.0114067
STMAn7_15260	WP_012479655.1	Gamma-glutamylputrescine oxidoreductase	0.482313	0.02439
STMAn7_02930	WP_154329169.1	tRNA-dihydrouridine(20/20a) synthase	0.482305	0.0245314
STMAn7_28360	WP_005413923.1	hypothetical protein	0.481544	0.0221204
STMAn7_25250	WP_005413725.1	hypothetical protein	0.480685	0.0174765
STMAn7_01080	WP_005407536.1	hypothetical protein	0.480595	0.027129
STMAn7_04230	WP_099485053.1	hypothetical protein	0.479645	0.0227563
STMAn7_06310	WP_005408007.1	hypothetical protein	0.472974	0.0251493
STMAn7_08370	#N/A	tRNA-Tyr(gta)	0.470677	0.0288428
STMAn7_13760	WP_005408670.1	Transcriptional regulatory protein BasR	0.469819	0.0274506
STMAn7_35160	WP_049459223.1	Succinylornithine transaminase	0.466684	0.0113287
STMAn7_35750	WP_032966989.1	hypothetical protein	0.466055	0.0279084
STMAn7_33040	#N/A	hypothetical protein	0.465349	0.0199248
STMAn7_04840	WP_024958106.1	hypothetical protein	0.463114	0.0278257
STMAn7_38210	WP_005414615.1	Glutathione S-transferase GstB	0.461634	0.0313002
STMAn7_13330	WP_005412650.1	Nitronate monooxygenase	0.460459	0.0302979
STMAn7_38860	WP_005414664.1	Cell division protein FtsX	0.459532	0.0284691
STMAn7_31160	WP_005410517.1	hypothetical protein	0.459464	0.0297812
STMAn7_38990	WP_005411286.1	hypothetical protein	0.457546	0.0260435
STMAn7_11130	WP_060381038.1	HTH-type transcriptional regulator DmlR	0.457034	0.0302826
STMAn7_26530	WP_005410099.1	Small-conductance mechanosensitive channel	0.456848	0.0300824
STMAn7_07550	WP_154329247.1	Esterase TesA	0.456812	0.0233414
STMAn7_41740	WP_076739418.1	hypothetical protein	0.454649	0.0294748
STMAn7_18430	WP_049454773.1	Cytidylate kinase	0.454567	0.0247927
STMAn7_25850	WP_005413774.1	Protein SapB	0.454428	0.0310853
STMAn7_23540	WP_043033369.1	hypothetical protein	0.453351	0.0289705
STMAn7_23370	WP_076740035.1	hypothetical protein	0.453018	0.029194
STMAn7_36030	WP_005410997.1	hypothetical protein	0.452619	0.0321664
STMAn7_15210	WP_185805955.1	Inner membrane metabolite transport protein YhjE	0.450582	0.0254513
STMAn7_35780	WP_005414426.1	hypothetical protein	0.449476	0.0321488
STMAn7_16730	WP_012479733.1	tRNA dimethylallyltransferase	0.448517	0.0324965
STMAn7_18130	WP_005409256.1	Queuine tRNA-ribosyltransferase	0.446767	0.0205239
STMAn7_30240	WP_043035591.1	hypothetical protein	0.445178	0.0289715
STMAn7_35250	WP_087802411.1	UDP-N-acetylmuramate--L-alanyl-gamma-D-glutamyl-meso-2%2C6-diaminoheptandioate ligase	0.445176	0.0324274
STMAn7_16630	WP_005409009.1	Protein-L-isoaspartate O-methyltransferase	0.445094	0.0331502
STMAn7_17890	WP_005409232.1	Persistence and stress-resistance toxin PasT	0.444755	0.0314631
STMAn7_06800	WP_043033981.1	Riboflavin biosynthesis protein RibD	0.444741	0.028453
STMAn7_19680	WP_099485200.1	Inner membrane protein YtfF	0.442106	0.0346272
STMAn7_34140	WP_005410807.1	Ribosomal protein S6--L-glutamate ligase	0.44143	0.0275058
STMAn7_14680	WP_099485251.1	Na(+)/H(+)-K(+) antiporter GerN	0.440834	0.0149393
STMAn7_12930	WP_012479451.1	hypothetical protein	0.44047	0.0320399
STMAn7_06000	WP_012479072.1	hypothetical protein	0.433971	0.0361916
STMAn7_10540	WP_004146965.1	hypothetical protein	0.433502	0.0293668
STMAn7_33000	WP_171956642.1	hypothetical protein	0.430809	0.0179509
STMAn7_04500	WP_111174410.1	hypothetical protein	0.42926	0.0346028
STMAn7_27890	WP_065183680.1	putative HTH-type transcriptional regulator	0.427906	0.0359893
STMAn7_33180	WP_154329572.1	Sensor histidine kinase RcsC	0.427371	0.0270937
STMAn7_15310	WP_005408821.1	Spermidine/putrescine import ATP-binding protein PotA	0.422076	0.0265058
STMAn7_07390	WP_154329242.1	hypothetical protein	0.421785	0.0346813
STMAn7_14380	WP_154329314.1	Acetyl-coenzyme A carboxylase carboxyl transferase subunit alpha	0.421563	0.00561387
STMAn7_19960	WP_005413180.1	Maltose regulon regulatory protein MalI	0.421398	0.0265428
STMAn7_15500	WP_004151998.1	Ubiquinol-cytochrome c reductase iron-sulfur subunit	0.420804	0.0383082
STMAn7_25350	WP_005409984.1	Protein MgtC	0.418511	0.0287856
STMAn7_30620	WP_005414075.1	NAD(P)H-quinone oxidoreductase subunit 3	0.41781	0.0368679
STMAn7_39660	WP_099484174.1	hypothetical protein	0.41581	0.0396388
STMAn7_06330	WP_099474662.1	[Ribosomal protein S18]-alanine N-acetyltransferase	0.415224	0.0347463
STMAn7_30020	WP_148239694.1	Bifunctional transcriptional activator/DNA repair enzyme Ada	0.414814	0.0377116
STMAn7_30420	WP_005410446.1	tRNA pseudouridine synthase B	0.41362	0.0374088
STMAn7_02070	WP_024956231.1	hypothetical protein	0.413136	0.0282373
STMAn7_29310	WP_005410343.1	Cytochrome c-type biogenesis protein CcmE	0.411978	0.0411306
STMAn7_14080	WP_005408698.1	hypothetical protein	0.41082	0.0402893
STMAn7_15370	WP_005408827.1	Magnesium and cobalt efflux protein CorC	0.409629	0.0393313
STMAn7_10870	WP_099481189.1	hypothetical protein	0.408944	0.0186526
STMAn7_35090	WP_005410903.1	hypothetical protein	0.406763	0.0373391
STMAn7_35790	WP_154329598.1	Sensor histidine kinase RcsC	0.406215	0.0352836
STMAn7_14870	WP_005412764.1	Macrolide export ATP-binding/permease protein MacB	0.404988	0.0367051
STMAn7_37950	WP_005411183.1	hypothetical protein	0.403219	0.0152711
STMAn7_17370	WP_005409076.1	Succinate dehydrogenase cytochrome b556 subunit	0.402151	0.0143946
STMAn7_00710	WP_005407499.1	hypothetical protein	0.40067	0.0272115
STMAn7_25990	WP_005413787.1	hypothetical protein	0.399851	0.0432047
STMAn7_10980	WP_154329275.1	Carboxy-S-adenosyl-L-methionine synthase	0.398898	0.0425979
STMAn7_18470	WP_043035155.1	Lipopolysaccharide assembly protein B	0.398699	0.0288157
STMAn7_11040	WP_024956088.1	Hca operon transcriptional activator HcaR	0.396485	0.0379605
STMAn7_35930	WP_099484743.1	Glutamate-pyruvate aminotransferase AlaA	0.390332	0.0438926
STMAn7_17220	WP_005409061.1	Aspartate 1-decarboxylase	0.389724	0.0257733
STMAn7_17230	WP_154329352.1	Glucose-6-phosphate isomerase	0.38813	0.0405826
STMAn7_15950	WP_012510614.1	CDP-diacylglycerol--glycerol-3-phosphate 3-phosphatidyltransferase	0.387431	0.0302345
STMAn7_11490	#N/A	Phosphoribosylglycinamide formyltransferase	0.386653	0.0411233
STMAn7_21050	WP_005413261.1	Oxygen regulatory protein NreC	0.385736	0.0405368
STMAn7_32210	WP_005410618.1	Undecaprenyl phosphate-alpha-4-amino-4-deoxy-L-arabinose arabinosyl transferase	0.385559	0.0303885
STMAn7_18210	WP_060379941.1	hypothetical protein	0.38295	0.0428795
STMAn7_25320	WP_099484273.1	hypothetical protein	0.382064	0.022743
STMAn7_32010	WP_005410598.1	DNA repair protein RecO	0.381878	0.0289416
STMAn7_42740	WP_059033052.1	hypothetical protein	0.381841	0.0413722
STMAn7_09130	WP_154329257.1	hypothetical protein	0.381649	0.0504552
STMAn7_17750	WP_005409114.1	hypothetical protein	0.38134	0.044602
STMAn7_42830	WP_005411729.1	50S ribosomal protein L34	0.381219	0.0391388
STMAn7_13010	WP_012479506.1	Bifunctional riboflavin kinase/FMN adenylyltransferase	0.378587	0.0226242
STMAn7_01150	WP_099484022.1	hypothetical protein	0.378131	0.0235271
STMAn7_09100	WP_111174099.1	Cell division protein DedD	0.377139	0.0492405
STMAn7_09560	WP_125899042.1	hypothetical protein	0.376294	0.038117
STMAn7_13910	WP_005408683.1	Ribosomal RNA large subunit methyltransferase J	0.375371	0.0466359
STMAn7_16640	WP_005409010.1	hypothetical protein	0.374634	0.0456019
STMAn7_07930	WP_062607745.1	Release factor glutamine methyltransferase	0.373726	0.0352682
STMAn7_26230	#N/A	tRNA-Glu(ttc)	0.37318	0.00908713
STMAn7_31220	WP_099484060.1	Farnesyl diphosphate synthase	0.372333	0.0516814
STMAn7_18560	WP_012479947.1	hypothetical protein	0.371583	0.0497657
STMAn7_10670	WP_154329269.1	hypothetical protein	0.367922	0.0234898
STMAn7_07070	WP_012479156.1	UDP-N-acetylmuramoyl-tripeptide--D-alanyl-D-alanine ligase	0.367728	0.0511534
STMAn7_10410	WP_012479287.1	Large ribosomal RNA subunit accumulation protein YceD	0.366647	0.0521264
STMAn7_25580	WP_099484286.1	hypothetical protein	0.366232	0.0376016
STMAn7_04930	WP_005412094.1	HTH-type transcriptional regulator PgrR	0.36551	0.0361109
STMAn7_14790	WP_049395411.1	HTH-type transcriptional regulator CysL	0.364462	0.0495646
STMAn7_00370	WP_154329113.1	Fructose-1%2C6-bisphosphatase class 1	0.363981	0.0210209
STMAn7_35000	WP_005410894.1	hypothetical protein	0.362282	0.0506092
STMAn7_23090	WP_062607106.1	Hexuronate transporter	0.36173	0.0494355
STMAn7_19270	WP_012480007.1	Alpha-ketoglutaric semialdehyde dehydrogenase	0.361347	0.0469066
STMAn7_40760	WP_005414811.1	hypothetical protein	0.361271	0.045659
STMAn7_11000	WP_062606609.1	HTH-type transcriptional regulator DmlR	0.361115	0.0526652
STMAn7_31040	WP_012480906.1	hypothetical protein	0.360332	0.0546352
STMAn7_18350	WP_005409277.1	Multidrug resistance protein MdtC	0.358973	0.0549972
STMAn7_19650	WP_012480021.1	Choloylglycine hydrolase	0.358681	0.056267
STMAn7_04590	WP_154329193.1	hypothetical protein	0.357792	0.0514185
STMAn7_14480	WP_100438040.1	1-deoxy-D-xylulose 5-phosphate reductoisomerase	0.356305	0.0506915
STMAn7_29100	WP_005410322.1	L-arabinose transport system permease protein AraQ	0.355987	0.0553679
STMAn7_00050	#N/A	hypothetical protein	0.354199	0.0516794
STMAn7_00650	WP_099472599.1	hypothetical protein	0.353899	0.0568552
STMAn7_41580	WP_005414875.1	hypothetical protein	0.352929	0.0306802
STMAn7_13130	WP_100438002.1	D-lactate dehydrogenase	0.352667	0.0547882
STMAn7_21810	WP_010485774.1	hypothetical protein	0.352044	0.0470942
STMAn7_19410	WP_076738974.1	hypothetical protein	0.351872	0.0582784
STMAn7_13090	WP_154329292.1	Vitamin B12 transporter BtuB	0.34984	0.0510111
STMAn7_41930	WP_154329661.1	Nickel and cobalt resistance protein CnrC	0.349749	0.0512061
STMAn7_22670	WP_005409714.1	PTS system fructose-specific EIIB'BC component	0.349321	0.049337
STMAn7_13580	WP_154329298.1	hypothetical protein	0.34799	0.0376714
STMAn7_38080	WP_111150225.1	hypothetical protein	0.346601	0.0571379
STMAn7_36960	WP_005411086.1	hypothetical protein	0.345451	0.0512406
STMAn7_36350	WP_005411028.1	DNA-binding transcriptional activator DecR	0.345293	0.0615295
STMAn7_15290	WP_005408819.1	Putrescine-binding periplasmic protein SpuD	0.342051	0.037153
STMAn7_32450	WP_005410643.1	putative acrylyl-CoA reductase AcuI	0.341077	0.0280911
STMAn7_10720	WP_005412457.1	hypothetical protein	0.3398	0.0194907
STMAn7_25510	WP_099484281.1	hypothetical protein	0.339749	0.0650229
STMAn7_22860	WP_012480318.1	hypothetical protein	0.339254	0.0183889
STMAn7_33910	WP_005410785.1	Trehalose-6-phosphate synthase	0.339251	0.0500849
STMAn7_04220	WP_005407807.1	Dihydroneopterin aldolase	0.338595	0.0440442
STMAn7_27280	WP_062167826.1	hypothetical protein	0.338006	0.060599
STMAn7_18920	WP_099524682.1	hypothetical protein	0.337741	0.0637926
STMAn7_05730	WP_060380110.1	Maleylpyruvate isomerase	0.337021	0.0637047
STMAn7_08690	WP_005408210.1	30S ribosomal protein S8	0.336347	0.0553987
STMAn7_35490	WP_005410943.1	Glycine betaine transporter BetL	0.335613	0.054805
STMAn7_15560	WP_005412807.1	hypothetical protein	0.335462	0.06078
STMAn7_12790	WP_044569655.1	hypothetical protein	0.334232	0.0532938
STMAn7_17780	WP_049459588.1	hypothetical protein	0.333953	0.0607513
STMAn7_20410	WP_032966701.1	hypothetical protein	0.333932	0.0639145
STMAn7_19940	#N/A	hypothetical protein	0.332798	0.0103867
STMAn7_00420	WP_005411774.1	Non-homologous end joining protein Ku	0.33151	0.0255666
STMAn7_31760	WP_012480957.1	hypothetical protein	0.33148	0.0600834
STMAn7_40080	WP_154329642.1	Sugar phosphatase YidA	0.331014	0.0681612
STMAn7_06120	WP_012479084.1	Glucose-1-phosphate thymidylyltransferase 1	0.330607	0.0541521
STMAn7_07080	WP_010481929.1	Phospho-N-acetylmuramoyl-pentapeptide-transferase	0.330239	0.0625391
STMAn7_07370	WP_043035376.1	hypothetical protein	0.329051	0.068374
STMAn7_33470	WP_043035102.1	hypothetical protein	0.328825	0.0676947
STMAn7_14290	WP_005408721.1	hypothetical protein	0.327867	0.0368372
STMAn7_15990	WP_060380151.1	Cation efflux system protein CusC	0.327473	0.0725145
STMAn7_29680	WP_005410378.1	N-acetylmuramic acid 6-phosphate phosphatase	0.326992	0.0295517
STMAn7_34110	WP_005410804.1	Transcriptional regulatory protein TcrA	0.326741	0.0626084
STMAn7_30280	WP_005410432.1	Integration host factor subunit alpha	0.326583	0.0665211
STMAn7_38610	WP_154329624.1	putative protein	0.324463	0.0666113
STMAn7_26350	WP_099485021.1	hypothetical protein	0.324191	0.0641203
STMAn7_37590	WP_005411148.1	Transcriptional regulatory protein BtsR	0.322771	0.0538905
STMAn7_28690	WP_005410282.1	Disulfide-bond oxidoreductase YfcG	0.322563	0.0614581
STMAn7_19090	WP_059034255.1	hypothetical protein	0.321846	0.0647878
STMAn7_02470	WP_064237441.1	hypothetical protein	0.321545	0.0425982
STMAn7_11150	WP_005412486.1	Pyridoxal phosphate homeostasis protein	0.32064	0.0685551
STMAn7_30850	WP_005410486.1	Chorismate synthase	0.320165	0.0705841
STMAn7_29660	WP_185805959.1	hypothetical protein	0.319819	0.0541913
STMAn7_34530	WP_060381111.1	hypothetical protein	0.318877	0.0668614
STMAn7_02230	WP_005407671.1	Leucine efflux protein	0.318617	0.0603936
STMAn7_11590	WP_099498037.1	hypothetical protein	0.318474	0.0734009
STMAn7_12240	WP_032966486.1	hypothetical protein	0.31555	0.0695581
STMAn7_40810	WP_154329654.1	hypothetical protein	0.315529	0.0468935
STMAn7_12480	WP_043034145.1	hypothetical protein	0.315273	0.076007
STMAn7_38790	WP_099473490.1	Phosphoribosylamine--glycine ligase	0.314655	0.0717244
STMAn7_41960	WP_099485159.1	hypothetical protein	0.313662	0.0726404
STMAn7_06720	WP_024957255.1	Adenine permease AdeP	0.313498	0.0573713
STMAn7_13160	WP_024957469.1	hypothetical protein	0.312943	0.0775513
STMAn7_03720	WP_005407775.1	hypothetical protein	0.312865	0.0739029
STMAn7_00380	WP_043035284.1	Aspartate aminotransferase	0.312521	0.0295241
STMAn7_30640	WP_005410465.1	hypothetical protein	0.311428	0.0586387
STMAn7_38640	WP_005411252.1	Biotin carboxyl carrier protein of acetyl-CoA carboxylase	0.311404	0.0749227
STMAn7_00590	WP_099485084.1	hypothetical protein	0.311402	0.0767412
STMAn7_02000	WP_005407647.1	hypothetical protein	0.309452	0.0313833
STMAn7_05940	WP_012479066.1	hypothetical protein	0.309288	0.0759581
STMAn7_15080	WP_024957875.1	putative Nudix hydrolase NudL	0.307959	0.0419458
STMAn7_39850	WP_024957655.1	hypothetical protein	0.306679	0.0776336
STMAn7_03730	WP_005412010.1	Anhydro-N-acetylmuramic acid kinase	0.306571	0.0701881
STMAn7_05790	#N/A	hypothetical protein	0.306498	0.0416771
STMAn7_04100	WP_005412027.1	hypothetical protein	0.306356	0.0632934
STMAn7_09110	WP_012479253.1	hypothetical protein	0.305999	0.0667969
STMAn7_42260	WP_099485168.1	Sec-independent protein translocase protein TatA	0.305431	0.0376191
STMAn7_13350	WP_099484364.1	Antitoxin YqcF	0.305072	0.0773516
STMAn7_37750	WP_032965969.1	hypothetical protein	0.304915	0.0406944
STMAn7_25180	WP_154329478.1	Thioredoxin	0.304703	0.0624394
STMAn7_18550	WP_005409296.1	Dual-specificity RNA methyltransferase RlmN	0.304513	0.0784084
STMAn7_35060	WP_076739715.1	5-formyltetrahydrofolate cyclo-ligase	0.304107	0.0824316
STMAn7_25770	WP_099483926.1	CDP-diacylglycerol pyrophosphatase	0.303096	0.0835179
STMAn7_32670	WP_012481014.1	Shikimate kinase 1	0.302569	0.0511694
STMAn7_10080	#N/A	tRNA-Asp(gtc)	0.301372	0.0291631
STMAn7_32790	WP_099484048.1	hypothetical protein	0.300529	0.0637905
STMAn7_03270	WP_004137569.1	putative ABC transporter ATP-binding protein YknY	0.299697	0.0396004
STMAn7_30470	#N/A	tRNA-Met(cat)	0.298959	0.0408253
STMAn7_01850	WP_005407633.1	hypothetical protein	0.298746	0.0281405
STMAn7_12810	WP_005408542.1	hypothetical protein	0.298491	0.018735
STMAn7_29510	WP_154329555.1	Glutamate 5-kinase	0.29749	0.0523484
STMAn7_22240	WP_099473264.1	Nicotine blue oxidoreductase	0.297321	0.0605242
STMAn7_00300	WP_154329112.1	hypothetical protein	0.297013	0.0865435
STMAn7_26900	WP_012480650.1	hypothetical protein	0.296817	0.0474914
STMAn7_40110	WP_005411469.1	hypothetical protein	0.296031	0.0903185
STMAn7_16990	WP_043035013.1	hypothetical protein	0.295971	0.0815847
STMAn7_40430	WP_099484140.1	Alpha-N-acetylgalactosaminidase	0.294781	0.0864872
STMAn7_23700	WP_019659812.1	hypothetical protein	0.293469	0.0701172
STMAn7_33690	WP_154329575.1	hypothetical protein	0.29337	0.0900955
STMAn7_04070	WP_005412024.1	Cytochrome c oxidase subunit 3	0.291955	0.0567541
STMAn7_01470	WP_004153552.1	putative protein YibN	0.291514	0.0668865
STMAn7_12730	WP_043034132.1	Septum site-determining protein MinC	0.291286	0.0896811
STMAn7_35800	WP_005414428.1	Transcriptional regulatory protein DegU	0.291001	0.0829222
STMAn7_16860	WP_033834139.1	hypothetical protein	0.290954	0.0713269
STMAn7_34420	WP_005410834.1	5'-nucleotidase	0.290489	0.0758272
STMAn7_29740	#N/A	hypothetical protein	0.290072	0.0727167
STMAn7_08240	#N/A	tRNA-Gln(ttg)	0.289845	0.011759
STMAn7_34940	WP_005410888.1	hypothetical protein	0.28964	0.0806398
STMAn7_18420	WP_005409283.1	50S ribosomal protein L36 2	0.288896	0.0221286
STMAn7_23230	WP_049460018.1	hypothetical protein	0.288721	0.0618304
STMAn7_37810	WP_154329616.1	hypothetical protein	0.287814	0.0963258
STMAn7_38050	WP_005414604.1	hypothetical protein	0.287666	0.0973718
STMAn7_00190	WP_059065727.1	hypothetical protein	0.287227	0.0626449
STMAn7_39690	WP_005411357.1	Inner membrane protein YedI	0.286722	0.095039
STMAn7_11230	WP_099484774.1	hypothetical protein	0.286692	0.0909142
STMAn7_07250	WP_005408094.1	Transcriptional regulatory protein BtsR	0.286067	0.0804948
STMAn7_17860	#N/A	transfer-messenger RNA%2C SsrA	0.285129	0.0692962
STMAn7_42360	WP_099484389.1	Inner membrane protein YdcO	0.284766	0.0873464
STMAn7_23610	WP_049460152.1	Adaptive-response sensory-kinase SasA	0.284427	0.0921661
STMAn7_23260	WP_060380358.1	Anaerobic nitric oxide reductase transcription regulator NorR	0.283824	0.0950304
STMAn7_00360	WP_049461425.1	hypothetical protein	0.283777	0.0753877
STMAn7_15090	WP_100438044.1	Putative thiosulfate sulfurtransferase SseB	0.283717	0.0909766
STMAn7_35390	WP_005410933.1	hypothetical protein	0.28366	0.0142929
STMAn7_26820	WP_012480646.1	hypothetical protein	0.282397	0.0758564
STMAn7_30860	WP_005410487.1	50S ribosomal protein L3 glutamine methyltransferase	0.282046	0.0705312
STMAn7_03680	WP_005407771.1	hypothetical protein	0.280712	0.0992449
STMAn7_22250	WP_099473262.1	putative xanthine dehydrogenase subunit A	0.280541	0.099523
STMAn7_36260	WP_043034022.1	hypothetical protein	0.280257	0.0882813
STMAn7_34060	WP_154329584.1	Type II secretion system protein F	0.279308	0.0701868
STMAn7_29640	WP_185805960.1	RNA polymerase-binding transcription factor DksA	0.278938	0.122377
STMAn7_16880	WP_049397324.1	hypothetical protein	0.278811	0.0759852
STMAn7_34950	WP_043034086.1	Ribonuclease PH	0.277552	0.0850611
STMAn7_01760	WP_005407625.1	tRNA (cytidine(34)-2'-O)-methyltransferase	0.277245	0.0436693
STMAn7_20200	WP_005409469.1	putative oxidoreductase	0.277243	0.0993739
STMAn7_25900	WP_099524390.1	putative transport protein HsrA	0.275508	0.0806092
STMAn7_17030	#N/A	tRNA-Arg(acg)	0.275181	0.0439671
STMAn7_22260	WP_154329432.1	Aldehyde oxidoreductase molybdenum-binding subunit PaoC	0.274443	0.103945
STMAn7_38600	WP_005414649.1	hypothetical protein	0.274404	0.104432
STMAn7_13290	WP_099484361.1	hypothetical protein	0.274089	0.107528
STMAn7_14360	WP_005408729.1	hypothetical protein	0.274006	0.10349
STMAn7_10320	WP_005408298.1	Nucleoid-associated protein YbaB	0.273223	0.083127
STMAn7_40630	WP_024958356.1	3-oxoacyl-[acyl-carrier-protein] reductase FabG	0.272926	0.100749
STMAn7_40610	WP_005411516.1	8-amino-7-oxononanoate synthase	0.272771	0.0721091
STMAn7_17600	WP_005409099.1	Uracil phosphoribosyltransferase	0.272717	0.0954832
STMAn7_40210	WP_032954623.1	hypothetical protein	0.271296	0.0112591
STMAn7_42060	WP_033835352.1	Exodeoxyribonuclease III	0.269566	0.107227
STMAn7_28180	WP_005410232.1	hypothetical protein	0.269511	0.0858441
STMAn7_13710	WP_099484377.1	GDP-perosamine synthase	0.269348	0.0717175
STMAn7_03060	WP_099484588.1	hypothetical protein	0.268652	0.0782334
STMAn7_39020	WP_012481426.1	N-acetylcysteine deacetylase	0.268502	0.0846693
STMAn7_04820	WP_154329208.1	hypothetical protein	0.268286	0.0433399
STMAn7_42380	WP_024958388.1	Putative glucose-6-phosphate 1-epimerase	0.267764	0.0663431
STMAn7_11390	WP_005408391.1	Lipopolysaccharide export system ATP-binding protein LptB	0.267735	0.0815798
STMAn7_06060	WP_012479078.1	putative glycosyltransferase	0.2674	0.10892
STMAn7_10140	WP_005412427.1	Hydroxyacylglutathione hydrolase	0.266786	0.0506871
STMAn7_00950	WP_062606887.1	hypothetical protein	0.266482	0.105978
STMAn7_40510	WP_099485107.1	hypothetical protein	0.265887	0.104317
STMAn7_22280	WP_099497767.1	Aldehyde oxidoreductase iron-sulfur-binding subunit PaoA	0.265806	0.108681
STMAn7_17070	WP_005409047.1	hypothetical protein	0.265728	0.110807
STMAn7_15490	WP_076739107.1	Membrane-bound lytic murein transglycosylase F	0.265644	0.0960384
STMAn7_23640	WP_154329458.1	hypothetical protein	0.263585	0.101803
STMAn7_27720	WP_005410184.1	hypothetical protein	0.263491	0.113237
STMAn7_41920	WP_005414902.1	hypothetical protein	0.26346	0.104534
STMAn7_23410	WP_005413552.1	Exodeoxyribonuclease III	0.263376	0.0974815
STMAn7_04380	WP_012478956.1	hypothetical protein	0.263099	0.0814289
STMAn7_40150	WP_154329643.1	hypothetical protein	0.26302	0.0364669
STMAn7_33030	WP_005414244.1	HTH-type transcriptional regulator DmlR	0.262755	0.109063
STMAn7_26580	WP_005410104.1	putative HTH-type transcriptional regulator YtcD	0.262368	0.113528
STMAn7_27460	WP_154329533.1	hypothetical protein	0.261854	0.0585742
STMAn7_31200	WP_180863549.1	tRNA(Ile)-lysidine synthase	0.261359	0.0992956
STMAn7_17850	WP_133050682.1	hypothetical protein	0.260909	0.115574
STMAn7_30650	WP_005410466.1	Triosephosphate isomerase	0.260516	0.116385
STMAn7_29760	WP_005414025.1	tRNA (cytidine/uridine/adenosine-2'-O-)-methyltransferase TrmJ	0.26042	0.11749
STMAn7_38490	WP_024958364.1	hypothetical protein	0.26034	0.109004
STMAn7_03290	WP_154329171.1	Vitamin B12 import ATP-binding protein BtuD	0.25997	0.0271629
STMAn7_26860	WP_154329495.1	Inner membrane transport protein YdhP	0.259599	0.0865844
STMAn7_35960	WP_033835208.1	hypothetical protein	0.259579	0.118134
STMAn7_38690	WP_154329626.1	hypothetical protein	0.259246	0.112941
STMAn7_26890	WP_154329496.1	hypothetical protein	0.259233	0.0757669
STMAn7_15910	WP_154329341.1	3-deoxy-manno-octulosonate cytidylyltransferase	0.258552	0.11431
STMAn7_33450	WP_005414268.1	hypothetical protein	0.258491	0.0320886
STMAn7_22310	WP_099497769.1	hypothetical protein	0.257805	0.0705608
STMAn7_35980	WP_005410992.1	hypothetical protein	0.257475	0.114662
STMAn7_19220	WP_076739012.1	UDP-N-acetylenolpyruvoylglucosamine reductase	0.257314	0.114199
STMAn7_25540	WP_043035226.1	hypothetical protein	0.257311	0.11271
STMAn7_13440	WP_099484366.1	hypothetical protein	0.25722	0.0739755
STMAn7_30740	WP_024958315.1	hypothetical protein	0.255585	0.113103
STMAn7_09020	WP_185805930.1	Ribosomal large subunit pseudouridine synthase B	0.255177	0.104141
STMAn7_36120	WP_005411005.1	hypothetical protein	0.254836	0.123202
STMAn7_24380	WP_043033305.1	hypothetical protein	0.254792	0.0904164
STMAn7_17180	WP_059033994.1	2-amino-4-hydroxy-6-hydroxymethyldihydropteridine pyrophosphokinase	0.254663	0.0766404
STMAn7_07820	WP_004154307.1	tRNA-specific adenosine deaminase	0.254333	0.0948524
STMAn7_42670	WP_049395266.1	Glutathione S-transferase GstB	0.253822	0.120073
STMAn7_27950	WP_154329549.1	hypothetical protein	0.253362	0.0933833
STMAn7_22820	WP_185805966.1	Putative isomerase YbhH	0.253096	0.118669
STMAn7_06340	WP_099474660.1	hypothetical protein	0.252942	0.0454695
STMAn7_04710	WP_060380932.1	hypothetical protein	0.252698	0.101703
STMAn7_10430	WP_005408309.1	3-oxoacyl-[acyl-carrier-protein] synthase 3	0.252218	0.112372
STMAn7_27520	WP_154329539.1	hypothetical protein	0.25203	0.0727372
STMAn7_23100	WP_062607108.1	3-oxoacyl-[acyl-carrier-protein] reductase	0.251077	0.0704741
STMAn7_18170	WP_012479931.1	Enoyl-[acyl-carrier-protein] reductase [NADH]	0.250813	0.119897
STMAn7_06670	WP_154329234.1	UDP-N-acetylglucosamine 2-epimerase	0.250744	0.116897
STMAn7_14520	WP_005408745.1	Uridylate kinase	0.250723	0.116848
STMAn7_11460	WP_005408398.1	hypothetical protein	0.250721	0.122172
STMAn7_36890	WP_099484352.1	Phosphoglycolate phosphatase	0.250425	0.105049
STMAn7_30630	#N/A	tRNA-Leu(gag)	0.250021	0.0124157
STMAn7_33460	WP_043035100.1	Ferri-bacillibactin esterase BesA	0.249978	0.116887
STMAn7_34660	WP_012481141.1	hypothetical protein	0.249745	0.12664
STMAn7_31870	WP_005414211.1	hypothetical protein	0.249578	0.117866
STMAn7_18200	WP_005409263.1	putative protein YaeQ	0.249226	0.0973604
STMAn7_02150	WP_005407662.1	hypothetical protein	0.249014	0.0936084
STMAn7_31250	WP_012480922.1	hypothetical protein	0.248716	0.125556
STMAn7_18820	WP_154329379.1	hypothetical protein	0.248112	0.0912385
STMAn7_42580	WP_005411704.1	Intermembrane phospholipid transport system ATP-binding protein MlaF	0.248099	0.126703
STMAn7_36270	WP_043034020.1	hypothetical protein	0.247483	0.134215
STMAn7_01870	WP_005411902.1	Ubiquinone biosynthesis accessory factor UbiJ	0.247215	0.121381
STMAn7_17190	WP_059033996.1	3-methyl-2-oxobutanoate hydroxymethyltransferase	0.24664	0.0746644
STMAn7_40100	WP_076739466.1	hypothetical protein	0.24637	0.131673
STMAn7_15440	WP_154329330.1	putative multidrug ABC transporter ATP-binding protein YbhF	0.24615	0.0753237
STMAn7_32090	WP_005414197.1	RNA polymerase sigma-H factor	0.245968	0.113489
STMAn7_28290	WP_180895165.1	NAD kinase	0.245911	0.130791
STMAn7_40890	WP_111117681.1	hypothetical protein	0.245585	0.127389
STMAn7_13030	WP_005408564.1	Lipoprotein signal peptidase	0.24529	0.0957585
STMAn7_12250	WP_154329283.1	hypothetical protein	0.245133	0.0975211
STMAn7_22630	WP_005409710.1	hypothetical protein	0.243732	0.0362362
STMAn7_27540	WP_154329541.1	hypothetical protein	0.243643	0.114954
STMAn7_08090	WP_012479222.1	hypothetical protein	0.243631	0.114892
STMAn7_35030	WP_005410897.1	hypothetical protein	0.243509	0.140567
STMAn7_16480	WP_059033941.1	hypothetical protein	0.243402	0.116651
STMAn7_15340	WP_060379950.1	Succinate semialdehyde dehydrogenase [NAD(P)+] Sad	0.243209	0.133982
STMAn7_26010	WP_154329488.1	Error-prone DNA polymerase	0.243069	0.110628
STMAn7_18480	WP_154329366.1	putative undecaprenyl-phosphate N-acetylglucosaminyl 1-phosphate transferase	0.242903	0.129687
STMAn7_09550	WP_043033726.1	hypothetical protein	0.242525	0.136834
STMAn7_23200	WP_154329452.1	hypothetical protein	0.242426	0.109876
STMAn7_17440	WP_005409083.1	Lipoprotein-releasing system ATP-binding protein LolD	0.241907	0.128849
STMAn7_00410	WP_185805993.1	hypothetical protein	0.241262	0.107388
STMAn7_09010	WP_185805997.1	hypothetical protein	0.240741	0.131445
STMAn7_31370	WP_005410537.1	Nicotinate-nucleotide adenylyltransferase	0.240553	0.0688779
STMAn7_13040	WP_005408565.1	4-hydroxy-3-methylbut-2-enyl diphosphate reductase	0.240225	0.134133
STMAn7_33940	WP_099485279.1	Polyphenol oxidase	0.240021	0.108536
STMAn7_02060	WP_005407653.1	Isocitrate lyase	0.239826	0.0333461
STMAn7_02170	WP_012478797.1	hypothetical protein	0.239681	0.134281
STMAn7_41020	WP_099562679.1	HTH-type transcriptional regulator NimR	0.238355	0.089577
STMAn7_13490	#N/A	hypothetical protein	0.238172	0.104734
STMAn7_22770	WP_181453519.1	Arsenical pump membrane protein	0.237581	0.140688
STMAn7_00460	WP_005411778.1	KHG/KDPG aldolase	0.236628	0.146082
STMAn7_17060	WP_005409046.1	Hydroxymethylpyrimidine/phosphomethylpyrimidine kinase	0.236441	0.117685
STMAn7_06550	WP_012479115.1	hypothetical protein	0.236326	0.129848
STMAn7_05450	WP_012479031.1	3-oxoacyl-[acyl-carrier-protein] synthase 1	0.235997	0.133655
STMAn7_33250	WP_076739940.1	tRNA threonylcarbamoyladenosine biosynthesis protein TsaB	0.235567	0.132912
STMAn7_35570	WP_005410951.1	Trans-aconitate 2-methyltransferase	0.234609	0.0539307
STMAn7_01000	WP_099484013.1	hypothetical protein	0.234581	0.0273477
STMAn7_23780	WP_099474078.1	hypothetical protein	0.234489	0.0390592
STMAn7_39490	WP_005414707.1	Na(+)/H(+) antiporter subunit G	0.234348	0.0428503
STMAn7_27140	WP_154329506.1	hypothetical protein	0.234157	0.0936192
STMAn7_29980	#N/A	tRNA-Ala(cgc)	0.234105	0.0150851
STMAn7_05570	WP_154329225.1	ATP-dependent dethiobiotin synthetase BioD 1	0.234104	0.142616
STMAn7_32600	WP_012481009.1	hypothetical protein	0.234092	0.11783
STMAn7_14170	WP_005408708.1	Dual-specificity RNA pseudouridine synthase RluF	0.23402	0.119142
STMAn7_19520	WP_005409402.1	hypothetical protein	0.233621	0.143155
STMAn7_41290	WP_044571046.1	Putative HTH-type transcriptional regulator YwnA	0.233223	0.0864149
STMAn7_04060	WP_005407792.1	Cytochrome c oxidase assembly protein CtaG	0.232519	0.0895479
STMAn7_03160	WP_049395254.1	Alpha-ketoglutarate permease	0.231686	0.110826
STMAn7_03600	WP_005411999.1	Deoxyuridine 5'-triphosphate nucleotidohydrolase	0.231125	0.144087
STMAn7_01120	WP_099484019.1	hypothetical protein	0.230269	0.136263
STMAn7_36070	WP_012481236.1	Colistin resistance protein EmrA	0.229756	0.116971
STMAn7_38830	WP_005411269.1	RNA polymerase sigma factor RpoH	0.229566	0.152641
STMAn7_32850	WP_099484051.1	hypothetical protein	0.229198	0.147804
STMAn7_23480	WP_043033373.1	Macrolide export protein MacA	0.22758	0.146131
STMAn7_20090	WP_005409458.1	D-3-phosphoglycerate dehydrogenase	0.227166	0.152517
STMAn7_00270	WP_185805886.1	hypothetical protein	0.226777	0.154243
STMAn7_30010	WP_099485090.1	2%2C5-dichloro-2%2C5-cyclohexadiene-1%2C4-diol dehydrogenase LinX	0.226761	0.146315
STMAn7_24460	WP_099498084.1	4-alpha-glucanotransferase	0.226483	0.0982468
STMAn7_39080	WP_099472743.1	Lysophospholipid transporter LplT	0.226085	0.148035
STMAn7_20390	WP_049460697.1	hypothetical protein	0.225732	0.0915602
STMAn7_08860	WP_005408223.1	hypothetical protein	0.225711	0.0832731
STMAn7_31590	WP_180863554.1	hypothetical protein	0.225362	0.123125
STMAn7_09760	WP_005412405.1	hypothetical protein	0.22535	0.0291878
STMAn7_20080	WP_138969620.1	hypothetical protein	0.225074	0.15928
STMAn7_08730	WP_005408214.1	50S ribosomal protein L30	0.224573	0.075574
STMAn7_19880	WP_005413174.1	Copper homeostasis protein CutC	0.224553	0.0809864
STMAn7_00520	WP_099485209.1	hypothetical protein	0.224261	0.154175
STMAn7_12520	WP_024957002.1	2-(5''-triphosphoribosyl)-3'-dephosphocoenzyme-A synthase	0.223757	0.0585231
STMAn7_22690	WP_032963456.1	hypothetical protein	0.223488	0.157566
STMAn7_29180	WP_005410330.1	Segregation and condensation protein A	0.223319	0.158829
STMAn7_08900	WP_060380771.1	Dual-specificity RNA pseudouridine synthase RluA	0.223316	0.0850272
STMAn7_17140	WP_005409054.1	Ferredoxin 1	0.223101	0.1602
STMAn7_13240	WP_005408584.1	Cytochrome bo(3) ubiquinol oxidase subunit 4	0.222668	0.153029
STMAn7_06560	WP_043033848.1	hypothetical protein	0.222594	0.129849
STMAn7_18390	WP_005409280.1	N-carbamoyl-D-amino acid hydrolase	0.222383	0.13754
STMAn7_26780	WP_033833165.1	Type IV secretion system protein VirB11	0.222153	0.103163
STMAn7_39390	WP_005411325.1	hypothetical protein	0.222102	0.160516
STMAn7_26450	WP_049449955.1	Poly(3-hydroxyalkanoate) polymerase subunit PhaE	0.221969	0.159345
STMAn7_35810	WP_164225509.1	hypothetical protein	0.221921	0.119519
STMAn7_34890	WP_087802384.1	Protein FdhE	0.221792	0.145204
STMAn7_32930	WP_185806000.1	hypothetical protein	0.220961	0.164911
STMAn7_42010	WP_005411652.1	putative chromosome-partitioning protein ParB	0.220952	0.124753
STMAn7_41220	WP_005411576.1	hypothetical protein	0.220534	0.14367
STMAn7_42410	WP_099484393.1	Hercynine oxygenase	0.220466	0.121882
STMAn7_23380	WP_111118067.1	Putative 3-methyladenine DNA glycosylase	0.220197	0.153238
STMAn7_18380	WP_005409279.1	Phosphinothricin N-acetyltransferase	0.220111	0.159541
STMAn7_29090	WP_099484809.1	hypothetical protein	0.219889	0.156291
STMAn7_34430	WP_005410835.1	Phosphoglycerate kinase	0.219871	0.11699
STMAn7_15540	WP_154329332.1	hypothetical protein	0.219684	0.152488
STMAn7_29710	WP_005410381.1	Elongation factor P	0.21934	0.16967
STMAn7_06530	WP_005412204.1	hypothetical protein	0.218743	0.0358566
STMAn7_41230	WP_099485136.1	hypothetical protein	0.218521	0.152395
STMAn7_27290	WP_154329518.1	hypothetical protein	0.218126	0.123733
STMAn7_35670	WP_005410961.1	Outer membrane protein TolC	0.218057	0.161569
STMAn7_30610	WP_005410463.1	NADH-quinone oxidoreductase subunit B	0.217977	0.167203
STMAn7_33160	WP_005410712.1	hypothetical protein	0.217722	0.118429
STMAn7_25960	WP_049449289.1	HTH-type transcriptional regulator DmlR	0.217317	0.16712
STMAn7_31480	WP_005414136.1	queuosine precursor transporter	0.217273	0.134395
STMAn7_36540	WP_005411044.1	Glutamine--fructose-6-phosphate aminotransferase [isomerizing]	0.217009	0.151209
STMAn7_41460	WP_005414865.1	hypothetical protein	0.216977	0.0800688
STMAn7_11290	WP_005408382.1	hypothetical protein	0.216856	0.0358088
STMAn7_19570	WP_154329389.1	Sensor histidine kinase RcsC	0.216157	0.1571
STMAn7_36000	WP_005410994.1	Imidazolonepropionase	0.216038	0.168084
STMAn7_37800	WP_154329615.1	Vitamin B12 transporter BtuB	0.215402	0.0654291
STMAn7_41880	WP_062605324.1	O-mycaminosyltylonolide 6-deoxyallosyltransferase	0.215257	0.153842
STMAn7_14010	WP_019659167.1	hypothetical protein	0.215223	0.154584
STMAn7_23960	WP_043033336.1	Adaptive-response sensory-kinase SasA	0.215207	0.15047
STMAn7_32270	WP_060381217.1	Bicyclomycin resistance protein	0.214468	0.16494
STMAn7_06540	WP_049461009.1	hypothetical protein	0.214453	0.132246
STMAn7_33650	WP_099527673.1	hypothetical protein	0.214215	0.175038
STMAn7_01880	WP_062606350.1	putative protein kinase UbiB	0.213708	0.172111
STMAn7_14160	WP_099485271.1	hypothetical protein	0.213084	0.172988
STMAn7_05870	WP_012479059.1	hypothetical protein	0.212874	0.15709
STMAn7_18700	WP_185805891.1	hypothetical protein	0.212288	0.176377
STMAn7_41670	WP_010482336.1	hypothetical protein	0.211906	0.138941
STMAn7_13770	WP_154329300.1	hypothetical protein	0.211673	0.174812
STMAn7_42120	WP_024957786.1	putative manganese efflux pump MntP	0.211162	0.1109
STMAn7_03660	WP_154329179.1	Potassium-transporting ATPase potassium-binding subunit	0.211143	0.12631
STMAn7_32100	WP_043034534.1	Fatty acid oxidation complex subunit alpha	0.210528	0.175825
STMAn7_04400	WP_012478958.1	hypothetical protein	0.21034	0.173195
STMAn7_30810	WP_099484889.1	hypothetical protein	0.209843	0.176949
STMAn7_17790	WP_154329357.1	hypothetical protein	0.209741	0.132091
STMAn7_00180	WP_059065726.1	hypothetical protein	0.209648	0.124815
STMAn7_07090	WP_005408078.1	putative peptidoglycan glycosyltransferase FtsW	0.209535	0.0814282
STMAn7_14500	WP_005408743.1	Ditrans%2Cpolycis-undecaprenyl-diphosphate synthase ((2E%2C6E)-farnesyl-diphosphate specific)	0.209445	0.149746
STMAn7_04850	WP_005412087.1	hypothetical protein	0.209363	0.101917
STMAn7_33060	WP_024958146.1	Aminomethyltransferase	0.20909	0.181218
STMAn7_33320	WP_043035703.1	hypothetical protein	0.209072	0.162457
STMAn7_01610	WP_154329129.1	hypothetical protein	0.20883	0.143136
STMAn7_16980	WP_049459637.1	Inner membrane protein YbjJ	0.208319	0.109032
STMAn7_16470	WP_005408993.1	hypothetical protein	0.20638	0.169882
STMAn7_40370	#N/A	tRNA-Arg(ccg)	0.206163	0.0307181
STMAn7_11220	WP_049451061.1	DNA-3-methyladenine glycosylase 1	0.206082	0.187825
STMAn7_39510	WP_005411337.1	hypothetical protein	0.205653	0.16233
STMAn7_38930	WP_049395367.1	Isocitrate dehydrogenase kinase/phosphatase	0.205436	0.170971
STMAn7_02940	WP_005407693.1	hypothetical protein	0.205435	0.155109
STMAn7_22160	WP_099474679.1	hypothetical protein	0.20538	0.135554
STMAn7_11330	WP_005408386.1	hypothetical protein	0.205308	0.17553
STMAn7_42230	WP_005411674.1	hypothetical protein	0.205046	0.184571
STMAn7_04800	WP_012478985.1	hypothetical protein	0.204745	0.128889
STMAn7_33280	#N/A	hypothetical protein	0.204277	0.102586
STMAn7_31130	WP_005410514.1	hypothetical protein	0.204126	0.190211
STMAn7_32250	WP_005410623.1	hypothetical protein	0.20396	0.190237
STMAn7_28790	WP_005413953.1	Putative phospholipase A1	0.203632	0.192512
STMAn7_33960	WP_154329583.1	Outer membrane protein assembly factor BamD	0.203598	0.158479
STMAn7_03500	WP_033833600.1	hypothetical protein	0.203597	0.127303
STMAn7_19170	WP_024956902.1	HTH-type transcriptional repressor	0.203546	0.175861
STMAn7_29630	WP_005414014.1	Enterobactin exporter EntS	0.203503	0.106588
STMAn7_35830	WP_099523995.1	Adaptive-response sensory-kinase SasA	0.203454	0.0997229
STMAn7_27260	WP_154329516.1	hypothetical protein	0.20341	0.0691722
STMAn7_02630	WP_024956195.1	hypothetical protein	0.203296	0.0452322
STMAn7_41000	WP_005414830.1	hypothetical protein	0.203279	0.193116
STMAn7_10690	WP_049430173.1	hypothetical protein	0.203265	0.0273692
STMAn7_00340	WP_049461433.1	hypothetical protein	0.203188	0.0617564
STMAn7_10400	WP_012479286.1	7-methyl-GTP pyrophosphatase	0.203065	0.190736
STMAn7_38060	WP_012481368.1	hypothetical protein	0.202868	0.160342
STMAn7_31960	WP_005410593.1	Beta-hexosaminidase	0.202687	0.128056
STMAn7_17700	WP_005409109.1	hypothetical protein	0.202623	0.0931421
STMAn7_23870	WP_099484663.1	hypothetical protein	0.202388	0.125703
STMAn7_13600	WP_154329299.1	Colistin resistance protein EmrA	0.202163	0.188427
STMAn7_17910	WP_005409234.1	Outer membrane protein assembly factor BamE	0.202122	0.0997818
STMAn7_28770	#N/A	Major cold shock protein CspA	0.201366	0.195434
STMAn7_09370	#N/A	tRNA-Lys(ctt)	0.201147	0.0234284
STMAn7_25800	WP_154329485.1	hypothetical protein	0.200584	0.18847
STMAn7_04970	WP_185805996.1	D-serine/D-alanine/glycine transporter	0.200311	0.180025
STMAn7_39800	WP_099523851.1	Transcriptional regulatory protein PhoP	0.200285	0.194344
STMAn7_35150	WP_049459224.1	Phosphoglycolate phosphatase	0.200258	0.0863349
STMAn7_02140	WP_099523376.1	hypothetical protein	0.19985	0.175124
STMAn7_20350	WP_012480070.1	hypothetical protein	0.199834	0.152008
STMAn7_07710	WP_185805920.1	Ribosomal RNA small subunit methyltransferase A	0.199324	0.174888
STMAn7_36550	WP_154329601.1	putative HTH-type transcriptional repressor ExuR	0.199304	0.176657
STMAn7_06490	WP_005408025.1	Type II secretion system protein F	0.199202	0.200166
STMAn7_07440	WP_111205212.1	Inner membrane transport protein YdhP	0.198847	0.0643873
STMAn7_17990	WP_005409242.1	Chaperone protein DnaJ	0.198678	0.145069
STMAn7_27090	WP_154329499.1	hypothetical protein	0.198564	0.0297086
STMAn7_37560	WP_005411145.1	hypothetical protein	0.198505	0.203353
STMAn7_04760	WP_044571163.1	hypothetical protein	0.198289	0.198943
STMAn7_28320	WP_005410245.1	hypothetical protein	0.197994	0.198872
STMAn7_02010	WP_154329138.1	Signal peptidase I	0.197939	0.157767
STMAn7_40240	WP_099484232.1	hercynylcysteine sulfoxide lyase	0.197765	0.197612
STMAn7_20320	WP_005413213.1	Carbamoyl-phosphate synthase small chain	0.197617	0.181681
STMAn7_26590	WP_062607302.1	Glutathione-regulated potassium-efflux system ancillary protein KefF	0.197265	0.146415
STMAn7_39480	WP_005411334.1	Na(+)/H(+) antiporter subunit F	0.196875	0.0678629
STMAn7_41040	WP_032967061.1	ABC transporter permease protein NatB	0.19437	0.206975
STMAn7_01630	WP_111174216.1	hypothetical protein	0.194163	0.207592
STMAn7_30840	WP_099484891.1	Glyoxylate/hydroxypyruvate reductase B	0.194042	0.172053
STMAn7_26110	WP_049395907.1	hypothetical protein	0.193966	0.0552533
STMAn7_32690	WP_005410666.1	hypothetical protein	0.193682	0.0995458
STMAn7_33240	WP_005410719.1	hypothetical protein	0.193303	0.189732
STMAn7_27390	WP_154329526.1	hypothetical protein	0.19322	0.0119691
STMAn7_38850	WP_005411271.1	Regulator of RpoS	0.192752	0.181387
STMAn7_07110	WP_005408080.1	UDP-N-acetylmuramate--L-alanine ligase	0.192638	0.197677
STMAn7_36740	WP_099484074.1	Lipoyl synthase	0.192261	0.170948
STMAn7_25750	WP_099484291.1	Vitamin B12 transporter BtuB	0.192018	0.186418
STMAn7_03080	WP_005407710.1	hypothetical protein	0.191642	0.0964982
STMAn7_36010	WP_005410995.1	Adenine deaminase	0.19158	0.209791
STMAn7_03280	WP_005407729.1	Macrolide export protein MacA	0.19086	0.215165
STMAn7_27610	WP_154329694.1	hypothetical protein	0.190851	0.216102
STMAn7_35240	WP_012481182.1	hypothetical protein	0.190482	0.130021
STMAn7_38970	WP_005411283.1	hypothetical protein	0.190304	0.129573
STMAn7_27480	WP_185805951.1	DNA replication and repair protein RecF	0.190216	0.195943
STMAn7_19820	WP_099485076.1	Histidine biosynthesis bifunctional protein HisIE	0.190023	0.106454
STMAn7_09090	WP_059033280.1	Dihydrofolate synthase/folylpolyglutamate synthase	0.189831	0.213216
STMAn7_12220	WP_043034159.1	HTH-type transcriptional repressor CytR	0.189466	0.211056
STMAn7_18880	WP_005413051.1	hypothetical protein	0.189007	0.168886
STMAn7_16670	WP_005412930.1	hypothetical protein	0.188937	0.216887
STMAn7_01940	WP_005411909.1	tRNA pseudouridine synthase C	0.188798	0.215329
STMAn7_41050	WP_049417898.1	ABC transporter ATP-binding protein NatA	0.187899	0.218805
STMAn7_36870	WP_154329610.1	Cell shape-determining protein MreB	0.187875	0.15905
STMAn7_28050	WP_005410220.1	hypothetical protein	0.187617	0.217066
STMAn7_23070	WP_154329444.1	hypothetical protein	0.187122	0.204768
STMAn7_35260	WP_012481184.1	Adenylate kinase	0.18687	0.213956
STMAn7_37470	WP_032967007.1	hypothetical protein	0.186767	0.117877
STMAn7_19630	WP_012480020.1	hypothetical protein	0.186427	0.180872
STMAn7_14090	WP_005408699.1	hypothetical protein	0.186278	0.22147
STMAn7_10300	#N/A	tRNA-Ser(gga)	0.186187	0.072576
STMAn7_11420	WP_099484942.1	3-deoxy-D-manno-octulosonate 8-phosphate phosphatase KdsC	0.186085	0.224918
STMAn7_11990	WP_005408451.1	Octaprenyl diphosphate synthase	0.185971	0.166128
STMAn7_37880	WP_154329700.1	D-aminopeptidase	0.18563	0.224908
STMAn7_19460	#N/A	hypothetical protein	0.185257	0.0539742
STMAn7_00930	WP_060380950.1	hypothetical protein	0.184826	0.224893
STMAn7_21280	WP_005409581.1	Adaptive-response sensory-kinase SasA	0.184433	0.215968
STMAn7_11530	WP_043034199.1	Phosphoribosylformylglycinamidine cyclo-ligase	0.184229	0.177995
STMAn7_32760	WP_005410671.1	Protein YceI	0.184116	0.207689
STMAn7_26540	WP_012480623.1	N-ethylmaleimide reductase	0.183514	0.205993
STMAn7_03320	#N/A	Transcriptional regulatory protein DesR	0.183069	0.124034
STMAn7_14130	WP_005408703.1	putative protein YbcJ	0.182713	0.163199
STMAn7_18050	WP_005413014.1	Multidrug resistance ABC transporter ATP-binding/permease protein BmrA	0.182441	0.234902
STMAn7_13860	WP_154329307.1	hypothetical protein	0.182347	0.198202
STMAn7_30580	WP_005410460.1	NADH-quinone oxidoreductase chain 2	0.181968	0.219452
STMAn7_26910	WP_005410135.1	hypothetical protein	0.181714	0.126448
STMAn7_00880	WP_099485051.1	Protein flp	0.181619	0.193556
STMAn7_06200	WP_049402799.1	putative succinyl-CoA:3-ketoacid coenzyme A transferase subunit B	0.181026	0.216515
STMAn7_15670	WP_005408856.1	hypothetical protein	0.180783	0.228823
STMAn7_22220	#N/A	hypothetical protein	0.180764	0.142107
STMAn7_18750	WP_154329374.1	hypothetical protein	0.180749	0.00915451
STMAn7_16460	WP_004152833.1	hypothetical protein	0.180625	0.211616
STMAn7_36930	WP_099484351.1	tRNA-specific adenosine deaminase	0.180592	0.233486
STMAn7_05950	WP_012479067.1	ADP-L-glycero-D-manno-heptose-6-epimerase	0.179633	0.179248
STMAn7_11560	WP_005408408.1	DnaA regulatory inactivator Hda	0.179515	0.159201
STMAn7_36290	WP_005411022.1	putative GTP-binding protein EngB	0.179475	0.241721
STMAn7_28460	WP_005410259.1	Thioredoxin/glutathione peroxidase BtuE	0.179426	0.223609
STMAn7_33220	WP_005418455.1	Alkaline phosphatase synthesis transcriptional regulatory protein PhoP	0.17939	0.237445
STMAn7_23630	WP_049460154.1	hypothetical protein	0.179352	0.203257
STMAn7_27620	#N/A	tRNA-Ser(tga)	0.179093	0.0416859
STMAn7_00010	WP_005411730.1	Chromosomal replication initiator protein DnaA	0.179042	0.236645
STMAn7_12350	WP_099524211.1	hypothetical protein	0.178632	0.238996
STMAn7_20210	WP_099484312.1	3-hydroxy-3-isohexenylglutaryl-CoA/hydroxy-methylglutaryl-CoA lyase	0.178465	0.200727
STMAn7_33660	WP_005410760.1	Spermidine/spermine N(1)-acetyltransferase	0.17846	0.226156
STMAn7_33310	WP_185805901.1	hypothetical protein	0.177773	0.251913
STMAn7_05980	WP_024957348.1	Decaprenylphosphoryl-beta-D-ribose oxidase	0.177508	0.14825
STMAn7_35710	WP_099483936.1	hypothetical protein	0.177472	0.224523
STMAn7_30320	WP_005410436.1	50S ribosomal protein L35	0.177144	0.243703
STMAn7_35680	WP_049460232.1	hypothetical protein	0.176895	0.16683
STMAn7_34670	WP_185805973.1	Cell division protein FtsA	0.176042	0.235914
STMAn7_30190	WP_005410424.1	hypothetical protein	0.175991	0.119358
STMAn7_26400	WP_005410085.1	hypothetical protein	0.175896	0.170279
STMAn7_27660	WP_005410178.1	Serine--tRNA ligase	0.17587	0.246085
STMAn7_26210	WP_005410073.1	HTH-type transcriptional regulator ZntR	0.175625	0.224108
STMAn7_37150	WP_005411104.1	Methionine import system permease protein MetP	0.174765	0.249377
STMAn7_27440	WP_154329531.1	DNA primase TraC	0.174629	0.0628552
STMAn7_37170	WP_005411106.1	Riboflavin transporter	0.17405	0.258207
STMAn7_17960	WP_005409239.1	Heat-inducible transcription repressor HrcA	0.173873	0.221178
STMAn7_06040	WP_012479076.1	hypothetical protein	0.173318	0.188193
STMAn7_37090	WP_049450421.1	hypothetical protein	0.173168	0.223323
STMAn7_39500	WP_099524635.1	Inner membrane protein YrbG	0.172861	0.247974
STMAn7_29820	WP_062606513.1	hypothetical protein	0.172758	0.232257
STMAn7_18710	WP_154329370.1	hypothetical protein	0.172264	0.188699
STMAn7_10790	WP_154329270.1	hypothetical protein	0.171955	0.0470025
STMAn7_28250	WP_099484301.1	Exodeoxyribonuclease I	0.171831	0.248573
STMAn7_19600	WP_099485198.1	Sensor histidine kinase RcsC	0.171757	0.181194
STMAn7_19850	WP_099529631.1	Glucokinase	0.171582	0.255214
STMAn7_37330	WP_111196812.1	Regulatory protein AtoC	0.171132	0.254853
STMAn7_34520	WP_049450457.1	Penicillinase repressor	0.171066	0.15872
STMAn7_37230	WP_005411112.1	N-(2-amino-2-carboxyethyl)-L-glutamate synthase	0.170799	0.246757
STMAn7_16350	WP_005408982.1	UDP-N-acetyl-D-glucosamine 6-dehydrogenase	0.170604	0.255923
STMAn7_01090	WP_005411847.1	ATP-dependent zinc metalloprotease FtsH	0.170176	0.255496
STMAn7_29420	WP_005410354.1	hypothetical protein	0.170097	0.101699
STMAn7_31100	WP_076739739.1	hypothetical protein	0.16934	0.217851
STMAn7_20620	WP_005409511.1	Chemoreceptor glutamine deamidase CheD	0.169147	0.0589771
STMAn7_31730	WP_185806005.1	IS3 family transposase ISStma2	0.168856	0.101947
STMAn7_23270	WP_154329455.1	hypothetical protein	0.168692	0.203072
STMAn7_00670	WP_005407495.1	hypothetical protein	0.168622	0.247513
STMAn7_35690	WP_005414416.1	3-deoxy-D-manno-octulosonic acid transferase	0.168287	0.258638
STMAn7_38330	WP_099484487.1	Adaptive-response sensory-kinase SasA	0.168212	0.247052
STMAn7_35080	WP_005410902.1	Ribose-5-phosphate isomerase A	0.16751	0.249471
STMAn7_37620	WP_005414555.1	Glucans biosynthesis glucosyltransferase H	0.167321	0.237322
STMAn7_09360	#N/A	tRNA-His(gtg)	0.167315	0.0749743
STMAn7_31080	WP_005410509.1	hypothetical protein	0.166445	0.266555
STMAn7_20020	WP_005409451.1	Acireductone dioxygenase	0.166012	0.259317
STMAn7_20190	WP_005409468.1	Elongation factor P-like protein	0.165836	0.26774
STMAn7_04680	WP_154329202.1	hypothetical protein	0.165806	0.17509
STMAn7_13250	WP_099484359.1	putative signaling protein	0.165784	0.257996
STMAn7_27300	WP_154329519.1	hypothetical protein	0.1651	0.192378
STMAn7_03710	WP_005412009.1	Anhydromuropeptide permease	0.165095	0.272533
STMAn7_17520	WP_005409091.1	Phosphopantetheine adenylyltransferase	0.16504	0.23699
STMAn7_11670	WP_049459151.1	hypothetical protein	0.164132	0.149146
STMAn7_35730	WP_005410967.1	hypothetical protein	0.164049	0.25834
STMAn7_04780	WP_154329207.1	Non-haem bromoperoxidase BPO-A2	0.163435	0.149377
STMAn7_13110	WP_080052359.1	hypothetical protein	0.163167	0.263109
STMAn7_12700	WP_044569652.1	hypothetical protein	0.16297	0.185951
STMAn7_12210	WP_043034160.1	Inosose dehydratase	0.162934	0.251048
STMAn7_32300	WP_005410628.1	GABA permease	0.162851	0.27361
STMAn7_38370	WP_005411225.1	hypothetical protein	0.162679	0.272629
STMAn7_38570	WP_076739655.1	D-alanyl-D-alanine carboxypeptidase DacA	0.162604	0.209633
STMAn7_27700	WP_181453208.1	Bifunctional chorismate mutase/prephenate dehydratase	0.162095	0.279135
STMAn7_11190	WP_099484780.1	HTH-type transcriptional regulator PgrR	0.161719	0.262688
STMAn7_27630	WP_099484032.1	hypothetical protein	0.161676	0.258722
STMAn7_07660	WP_088429509.1	Thymidylate synthase	0.161498	0.277528
STMAn7_13270	WP_061201491.1	DNA repair protein RadA	0.161444	0.2697
STMAn7_29080	WP_043034728.1	hypothetical protein	0.161409	0.167592
STMAn7_09740	WP_005412404.1	hypothetical protein	0.161293	0.0321197
STMAn7_30660	WP_005410467.1	Validamycin A dioxygenase	0.161134	0.265103
STMAn7_15920	WP_099474854.1	Putative low molecular weight protein-tyrosine-phosphatase	0.16097	0.189303
STMAn7_37050	#N/A	Tyrosine recombinase XerC	0.16069	0.209117
STMAn7_24060	WP_049396090.1	TPR repeat-containing protein	0.160244	0.182574
STMAn7_15100	WP_012479642.1	hypothetical protein	0.16024	0.284439
STMAn7_08110	WP_005408178.1	Extracellular basic protease	0.160038	0.251093
STMAn7_27760	WP_005410188.1	hypothetical protein	0.159805	0.214267
STMAn7_00170	WP_059065724.1	hypothetical protein	0.159637	0.269764
STMAn7_04320	WP_005412042.1	L-Ala-D/L-Glu epimerase	0.159213	0.263338
STMAn7_13180	WP_005408578.1	hypothetical protein	0.158846	0.281642
STMAn7_30110	WP_005410416.1	hypothetical protein	0.158447	0.238064
STMAn7_05140	WP_154329219.1	hypothetical protein	0.158438	0.255005
STMAn7_06910	WP_158230244.1	hypothetical protein	0.158377	0.163936
STMAn7_28440	WP_005410257.1	UDP-glucose 6-dehydrogenase TuaD	0.157952	0.288061
STMAn7_06360	WP_005408012.1	DNA polymerase III subunit chi	0.157862	0.245083
STMAn7_39230	#N/A	tRNA-Met(cat)	0.157561	0.0857695
STMAn7_26970	WP_005410142.1	hypothetical protein	0.157442	0.156457
STMAn7_30520	WP_005410454.1	NADH-quinone oxidoreductase subunit K	0.157374	0.126548
STMAn7_37640	WP_005411154.1	hypothetical protein	0.157305	0.158184
STMAn7_42760	WP_099484096.1	Putative membrane-bound redox modulator Alx	0.157231	0.285501
STMAn7_21520	WP_154329416.1	Inner membrane protein YhaH	0.157127	0.246309
STMAn7_30230	WP_065183991.1	hypothetical protein	0.157088	0.18271
STMAn7_06030	WP_012479075.1	hypothetical protein	0.15708	0.138966
STMAn7_24350	WP_043033308.1	Type II secretion system protein G	0.156812	0.0659747
STMAn7_16020	WP_099484730.1	p-hydroxybenzoic acid efflux pump subunit AaeA	0.156613	0.252857
STMAn7_07760	WP_005408144.1	Cobalamin adenosyltransferase	0.156598	0.29925
STMAn7_25500	WP_005409999.1	hypothetical protein	0.156406	0.231045
STMAn7_27500	WP_154329537.1	hypothetical protein	0.155984	0.147639
STMAn7_26220	#N/A	tRNA-Ala(ggc)	0.155668	0.121499
STMAn7_17130	WP_005409053.1	hypothetical protein	0.155508	0.265431
STMAn7_05060	WP_099484182.1	hypothetical protein	0.155375	0.288391
STMAn7_30120	WP_143597387.1	hypothetical protein	0.155122	0.285185
STMAn7_19180	WP_099497624.1	hypothetical protein	0.154901	0.196399
STMAn7_10150	WP_134945407.1	hypothetical protein	0.154891	0.285893
STMAn7_08020	WP_060380330.1	NAD(P) transhydrogenase subunit alpha	0.154672	0.287494
STMAn7_10290	WP_005412437.1	hypothetical protein	0.154378	0.287894
STMAn7_11550	WP_005408407.1	hypothetical protein	0.153214	0.29504
STMAn7_22290	#N/A	hypothetical protein	0.15314	0.0423282
STMAn7_39980	WP_099523857.1	hypothetical protein	0.153083	0.301719
STMAn7_11430	WP_049459900.1	Arabinose 5-phosphate isomerase KdsD	0.153036	0.313608
STMAn7_34330	WP_154329585.1	Multidrug resistance protein MdtA	0.152987	0.287023
STMAn7_28730	WP_012480789.1	putative metal-dependent hydrolase YjjV	0.152817	0.285197
STMAn7_42160	WP_049418085.1	hypothetical protein	0.152709	0.273494
STMAn7_01970	WP_005407645.1	hypothetical protein	0.152703	0.295637
STMAn7_01820	WP_005407630.1	hypothetical protein	0.15242	0.253347
STMAn7_36530	WP_005414488.1	N-acetylgalactosamine-6-phosphate deacetylase	0.15205	0.251207
STMAn7_29170	WP_049451704.1	Protein YciI	0.151838	0.246603
STMAn7_30960	WP_005410497.1	hypothetical protein	0.151825	0.305244
STMAn7_07150	WP_154329238.1	Cell division protein FtsZ	0.151549	0.294538
STMAn7_29830	WP_005410393.1	hypothetical protein	0.151457	0.307477
STMAn7_37160	WP_005411105.1	Methionine import ATP-binding protein MetN	0.151223	0.297257
STMAn7_13080	WP_049449974.1	hypothetical protein	0.151176	0.281724
STMAn7_04410	WP_012478959.1	hypothetical protein	0.151146	0.292553
STMAn7_31940	WP_005410591.1	S-methyl-5'-thioinosine phosphorylase	0.150874	0.296813
STMAn7_01930	WP_005411908.1	tRNA 5-hydroxyuridine methyltransferase	0.150665	0.278959
STMAn7_10890	WP_154329272.1	hypothetical protein	0.150663	0.280229
STMAn7_23080	WP_100438568.1	Alginate lyase	0.150544	0.268398
STMAn7_10780	WP_005408332.1	hypothetical protein	0.150462	0.016974
STMAn7_23000	WP_154329442.1	Sensor histidine kinase RcsC	0.150384	0.309984
STMAn7_27490	WP_154329536.1	hypothetical protein	0.150269	0.251794
STMAn7_19390	WP_065183267.1	hypothetical protein	0.15025	0.114556
STMAn7_40380	WP_043034236.1	hypothetical protein	0.150237	0.137379
STMAn7_05070	WP_133050816.1	hypothetical protein	0.150177	0.181097
STMAn7_14660	#N/A	hypothetical protein	0.150136	0.0158863
STMAn7_16830	#N/A	tRNA-Ser(gct)	0.149949	0.0643574
STMAn7_32570	WP_005410655.1	2-methylcitrate synthase	0.149923	0.30638
STMAn7_36860	WP_154329609.1	hypothetical protein	0.149761	0.29908
STMAn7_17560	WP_005412984.1	putative quorum-quenching lactonase YtnP	0.149631	0.293316
STMAn7_22590	WP_154329437.1	putative zinc-binding alcohol dehydrogenase	0.14958	0.230153
STMAn7_18790	WP_154329377.1	hypothetical protein	0.149421	0.285112
STMAn7_29370	WP_053495341.1	hypothetical protein	0.149373	0.0758331
STMAn7_01420	WP_012478739.1	hypothetical protein	0.149209	0.309453
STMAn7_14780	#N/A	tRNA-Leu(cag)	0.149151	0.0575633
STMAn7_38190	WP_154329623.1	hypothetical protein	0.149084	0.308664
STMAn7_25490	WP_076740129.1	hypothetical protein	0.148828	0.307332
STMAn7_07450	WP_099484685.1	Ribokinase	0.148807	0.309387
STMAn7_14390	WP_076739135.1	hypothetical protein	0.148758	0.260627
STMAn7_32190	WP_049460127.1	Adaptive-response sensory-kinase SasA	0.148675	0.244471
STMAn7_23620	WP_049460153.1	Response regulator protein TodT	0.14845	0.312066
STMAn7_39320	WP_005411318.1	hypothetical protein	0.148363	0.292839
STMAn7_11620	WP_049459154.1	hypothetical protein	0.148258	0.29025
STMAn7_35410	WP_005410935.1	Inorganic pyrophosphatase	0.147683	0.319127
STMAn7_40280	WP_099484236.1	hypothetical protein	0.147664	0.297635
STMAn7_18310	WP_012479939.1	hypothetical protein	0.147239	0.319111
STMAn7_32810	WP_099484049.1	2-succinyl-6-hydroxy-2%2C4-cyclohexadiene-1-carboxylate synthase	0.14688	0.317436
STMAn7_33430	WP_043035098.1	hypothetical protein	0.146787	0.30906
STMAn7_31950	WP_005410592.1	Hypoxanthine-guanine phosphoribosyltransferase	0.146621	0.319869
STMAn7_26640	WP_012480629.1	hypothetical protein	0.14659	0.315337
STMAn7_01700	WP_005407619.1	hypothetical protein	0.146539	0.261322
STMAn7_10520	WP_043033676.1	Thymidylate kinase	0.146422	0.291966
STMAn7_04740	WP_154329205.1	putative protein YncE	0.146075	0.166843
STMAn7_30040	#N/A	tRNA-Phe(gaa)	0.145862	0.145237
STMAn7_02300	WP_005411939.1	Epoxyqueuosine reductase QueH	0.145809	0.296048
STMAn7_33550	WP_005418511.1	Tol-Pal system protein TolB	0.145579	0.316568
STMAn7_00770	WP_049449746.1	Methylglyoxal synthase	0.145065	0.324812
STMAn7_36940	WP_005414515.1	hypothetical protein	0.145035	0.206884
STMAn7_41950	WP_154329663.1	Nickel and cobalt resistance protein CnrA	0.144776	0.301178
STMAn7_40400	#N/A	hypothetical protein	0.144774	0.236463
STMAn7_11980	WP_100437970.1	hypothetical protein	0.144582	0.320603
STMAn7_20270	WP_012480065.1	hypothetical protein	0.144298	0.00524137
STMAn7_27330	WP_154329521.1	hypothetical protein	0.144126	0.137091
STMAn7_41130	WP_005411567.1	putative ABC transporter ATP-binding protein YadG	0.143751	0.331636
STMAn7_23530	WP_154329457.1	hypothetical protein	0.143534	0.299972
STMAn7_15640	WP_065183371.1	putative oxidoreductase YciK	0.143503	0.321158
STMAn7_28450	WP_005413927.1	hypothetical protein	0.143325	0.259177
STMAn7_11790	WP_043034186.1	Cysteine desulfurase SufS	0.143159	0.173595
STMAn7_37340	WP_005414539.1	Adaptive-response sensory-kinase SasA	0.143025	0.30821
STMAn7_11140	WP_154329277.1	Pyrroline-5-carboxylate reductase	0.142962	0.305013
STMAn7_34980	WP_171974418.1	Heme chaperone HemW	0.142647	0.298494
STMAn7_39700	#N/A	protein kinase UbiB	0.142621	0.316104
STMAn7_29290	WP_005410341.1	Heme exporter protein C	0.14261	0.335155
STMAn7_22880	WP_012480319.1	hypothetical protein	0.142505	0.274324
STMAn7_23280	WP_012480357.1	hypothetical protein	0.142035	0.21157
STMAn7_18360	WP_143597380.1	hypothetical protein	0.142012	0.300767
STMAn7_00160	WP_049412845.1	hypothetical protein	0.141921	0.109038
STMAn7_38870	WP_005411273.1	Cell division ATP-binding protein FtsE	0.141781	0.319609
STMAn7_01450	WP_088430953.1	hypothetical protein	0.141725	0.334693
STMAn7_13370	WP_005408595.1	Ribosome maturation factor RimM	0.141696	0.291431
STMAn7_38680	WP_012481409.1	Ribosomal protein L11 methyltransferase	0.141557	0.312604
STMAn7_06510	WP_024958716.1	hypothetical protein	0.141332	0.178187
STMAn7_38070	WP_005411195.1	Protein Smg	0.141199	0.338182
STMAn7_36020	WP_005414448.1	2-hydroxychromene-2-carboxylate isomerase	0.141181	0.331843
STMAn7_23010	WP_099473195.1	putative transcriptional regulatory protein NarL	0.141167	0.331227
STMAn7_09280	WP_005408261.1	Homoisocitrate dehydrogenase	0.141079	0.342463
STMAn7_33130	WP_005414246.1	ADP compounds hydrolase NudE	0.140892	0.332403
STMAn7_23130	WP_154329446.1	hypothetical protein	0.140592	0.32971
STMAn7_19230	WP_005409365.1	Dihydroorotate dehydrogenase (quinone)	0.140457	0.314876
STMAn7_25360	WP_043035273.1	Mercuric resistance operon regulatory protein	0.140321	0.278023
STMAn7_27530	WP_154329540.1	Protein UmuC	0.140159	0.207177
STMAn7_35380	WP_087802419.1	hypothetical protein	0.139792	0.190334
STMAn7_15810	WP_005408867.1	hypothetical protein	0.139781	0.110318
STMAn7_05360	WP_154329220.1	D-amino acid dehydrogenase 1	0.139021	0.271683
STMAn7_26120	WP_099474601.1	hypothetical protein	0.138759	0.194871
STMAn7_00630	WP_005407490.1	Thymidine kinase	0.138753	0.331562
STMAn7_13300	WP_099484362.1	hypothetical protein	0.138109	0.242702
STMAn7_12750	WP_005408536.1	hypothetical protein	0.137871	0.354277
STMAn7_22070	WP_005409664.1	hypothetical protein	0.137438	0.342651
STMAn7_35900	WP_099484740.1	Vitamin B12 transporter BtuB	0.136614	0.276771
STMAn7_18990	WP_005409343.1	Putative monooxygenase MoxC	0.136372	0.210363
STMAn7_11200	WP_043034209.1	hypothetical protein	0.136189	0.127996
STMAn7_38960	WP_049418054.1	hypothetical protein	0.135932	0.121038
STMAn7_27060	WP_164212579.1	hypothetical protein	0.135915	0.355316
STMAn7_17320	WP_099527502.1	Glucokinase	0.135544	0.349382
STMAn7_18800	WP_154329683.1	hypothetical protein	0.135535	0.203477
STMAn7_14040	WP_004150462.1	hypothetical protein	0.135528	0.238169
STMAn7_41170	WP_154329702.1	hypothetical protein	0.135407	0.287423
STMAn7_25140	WP_076740120.1	Colicin I receptor	0.135316	0.182869
STMAn7_30090	WP_005410414.1	hypothetical protein	0.135208	0.331192
STMAn7_28220	WP_005413911.1	3-hydroxyanthranilate 3%2C4-dioxygenase	0.1351	0.307052
STMAn7_10530	WP_043033674.1	hypothetical protein	0.134383	0.348018
STMAn7_39530	WP_154329633.1	Homogentisate 1%2C2-dioxygenase	0.134344	0.349757
STMAn7_22000	#N/A	IS3 family transposase ISXca1	0.134282	0.238158
STMAn7_26620	WP_060380226.1	hypothetical protein	0.134233	0.348537
STMAn7_16530	WP_005408999.1	2-dehydro-3-deoxyphosphooctonate aldolase	0.133924	0.382553
STMAn7_26080	WP_043034681.1	putative RNA polymerase sigma factor FecI	0.133924	0.0723862
STMAn7_34080	WP_049452340.1	Dephospho-CoA kinase	0.133844	0.326848
STMAn7_05680	WP_024957082.1	6-carboxy-5%2C6%2C7%2C8-tetrahydropterin synthase	0.133838	0.347475
STMAn7_00350	#N/A	hypothetical protein	0.13371	0.0473959
STMAn7_36880	WP_005411078.1	Adenosine kinase	0.133696	0.342947
STMAn7_05130	WP_154329218.1	Transcriptional regulatory protein BtsR	0.133398	0.347971
STMAn7_36360	WP_043034019.1	hypothetical protein	0.133258	0.308846
STMAn7_03690	WP_005407772.1	Orotate phosphoribosyltransferase	0.133188	0.334825
STMAn7_22680	WP_060380056.1	Porin B	0.133186	0.184831
STMAn7_16660	WP_044569804.1	hypothetical protein	0.133134	0.322355
STMAn7_03140	WP_099484558.1	hypothetical protein	0.133024	0.371355
STMAn7_41620	WP_099485146.1	hypothetical protein	0.132876	0.212726
STMAn7_07140	WP_005408083.1	Cell division protein FtsA	0.132718	0.298749
STMAn7_08140	WP_005408181.1	NAD(P)H dehydrogenase (quinone)	0.132639	0.356291
STMAn7_05490	WP_099484933.1	hypothetical protein	0.132501	0.307001
STMAn7_15960	#N/A	tRNA-Gly(gcc)	0.13195	0.214414
STMAn7_13840	WP_099484379.1	Endonuclease V	0.131515	0.323465
STMAn7_40990	WP_005411554.1	hypothetical protein	0.131114	0.364776
STMAn7_32620	WP_154329567.1	hypothetical protein	0.131102	0.268155
STMAn7_14630	WP_005408756.1	2%2C3%2C4%2C5-tetrahydropyridine-2%2C6-dicarboxylate N-succinyltransferase	0.131092	0.367915
STMAn7_11180	WP_154329278.1	Aldo-keto reductase IolS	0.130891	0.387206
STMAn7_05760	WP_004141526.1	Twitching mobility protein	0.130815	0.366251
STMAn7_27080	WP_154329498.1	hypothetical protein	0.130781	0.17932
STMAn7_26720	WP_099484038.1	hypothetical protein	0.130692	0.260981
STMAn7_21460	WP_043033560.1	hypothetical protein	0.130601	0.356538
STMAn7_12100	WP_005408462.1	Vitamin B12 import ATP-binding protein BtuD	0.130515	0.352423
STMAn7_05210	WP_060380488.1	hypothetical protein	0.130403	0.374278
STMAn7_30550	WP_005410457.1	NADH-quinone oxidoreductase subunit H	0.130333	0.283431
STMAn7_27230	WP_154329514.1	hypothetical protein	0.130311	0.110248
STMAn7_30330	WP_005410437.1	Translation initiation factor IF-3	0.129926	0.376946
STMAn7_16750	WP_005412934.1	GTPase HflX	0.129735	0.375291
STMAn7_34130	WP_005410806.1	hypothetical protein	0.12969	0.375136
STMAn7_20010	WP_012480050.1	Enolase-phosphatase E1	0.129585	0.364078
STMAn7_18340	WP_185805893.1	Swarming motility protein SwrC	0.129542	0.369608
STMAn7_41860	WP_169411268.1	50S ribosomal protein L33	0.129457	0.268678
STMAn7_29190	WP_005410331.1	Segregation and condensation protein B	0.129411	0.291289
STMAn7_03550	WP_005411994.1	Serine 3-dehydrogenase	0.12853	0.362267
STMAn7_24390	WP_043033591.1	hypothetical protein	0.128521	0.267774
STMAn7_25870	WP_049471404.1	HTH-type transcriptional activator RhaR	0.128368	0.351282
STMAn7_30530	WP_010486441.1	NADH-quinone oxidoreductase subunit J	0.128322	0.318884
STMAn7_29110	WP_005410323.1	Lactose transport system permease protein LacF	0.128172	0.293253
STMAn7_36060	WP_099484746.1	Toluene efflux pump outer membrane protein TtgI	0.128162	0.304844
STMAn7_28970	WP_043034725.1	hypothetical protein	0.128149	0.368292
STMAn7_37610	WP_111193520.1	Carboxylesterase 2	0.127721	0.344366
STMAn7_12510	WP_012479425.1	Malonyl CoA-acyl carrier protein transacylase	0.127573	0.15968
STMAn7_14720	WP_171956616.1	HTH-type transcriptional activator RhaR	0.127469	0.300943
STMAn7_28090	WP_099484303.1	Histidinol-phosphate aminotransferase	0.127263	0.378224
STMAn7_04110	WP_005407797.1	Heme A synthase	0.12724	0.358056
STMAn7_17650	WP_065183327.1	hypothetical protein	0.126768	0.0102679
STMAn7_09210	WP_005408255.1	Exopolyphosphatase	0.126645	0.369527
STMAn7_06460	WP_154329232.1	hypothetical protein	0.126152	0.35163
STMAn7_38120	WP_154329622.1	hypothetical protein	0.126119	0.377807
STMAn7_35130	WP_049460855.1	Glutamate-1-semialdehyde 2%2C1-aminomutase	0.126051	0.403114
STMAn7_34650	WP_099484113.1	hypothetical protein	0.125996	0.350814
STMAn7_00780	WP_154329117.1	Virulence sensor protein BvgS	0.125577	0.33397
STMAn7_39810	WP_099523850.1	hypothetical protein	0.125571	0.363414
STMAn7_37820	WP_171956622.1	hypothetical protein	0.125479	0.206432
STMAn7_05240	WP_005407908.1	4%2C5-DOPA dioxygenase extradiol	0.12545	0.377524
STMAn7_18300	WP_024958284.1	ABC transporter ATP-binding protein uup	0.125218	0.387494
STMAn7_02490	WP_061478821.1	hypothetical protein	0.125188	0.205053
STMAn7_24300	WP_154329466.1	putative type II secretion system protein HxcR	0.125106	0.153763
STMAn7_16080	WP_005408904.1	hypothetical protein	0.124894	0.369582
STMAn7_24100	WP_154329462.1	hypothetical protein	0.124637	0.330625
STMAn7_13670	WP_043035543.1	hypothetical protein	0.124634	0.355581
STMAn7_37400	WP_005411129.1	ATP synthase gamma chain	0.124549	0.355033
STMAn7_15730	#N/A	tRNA-Asn(gtt)	0.124384	0.159408
STMAn7_07430	WP_111205211.1	HTH-type transcriptional regulator DmlR	0.124318	0.339163
STMAn7_26070	WP_043034689.1	hypothetical protein	0.124249	0.366311
STMAn7_15680	WP_005408857.1	hypothetical protein	0.124173	0.361671
STMAn7_38810	WP_099473492.1	hypothetical protein	0.124123	0.33487
STMAn7_16690	WP_005409014.1	Ribosomal RNA large subunit methyltransferase E	0.124054	0.35423
STMAn7_28060	WP_049397594.1	Elongation factor P--(R)-beta-lysine ligase	0.124033	0.353216
STMAn7_06700	WP_109337052.1	hypothetical protein	0.123985	0.330431
STMAn7_28570	WP_043034712.1	hypothetical protein	0.123911	0.365625
STMAn7_15760	#N/A	tRNA-Val(gac)	0.123649	0.288202
STMAn7_08220	WP_154329252.1	Outer-membrane lipoprotein LolB	0.123629	0.354416
STMAn7_24780	WP_049470086.1	Putative aminoacrylate hydrolase RutD	0.12317	0.390884
STMAn7_33830	WP_060380491.1	hypothetical protein	0.122843	0.397378
STMAn7_01990	WP_154329137.1	hypothetical protein	0.12283	0.223715
STMAn7_33290	WP_005414256.1	hypothetical protein	0.122651	0.385875
STMAn7_35860	WP_012481220.1	Citrate transporter	0.122335	0.275416
STMAn7_18080	WP_185805897.1	hypothetical protein	0.122221	0.384583
STMAn7_10590	WP_099497682.1	hypothetical protein	0.121986	0.344431
STMAn7_29560	WP_005410366.1	Acetylglutamate kinase	0.121676	0.329335
STMAn7_07630	WP_185805931.1	hypothetical protein	0.12161	0.390487
STMAn7_11100	WP_185805880.1	Multidrug efflux pump SdrM	0.121293	0.402892
STMAn7_39100	WP_005411298.1	hypothetical protein	0.121221	0.297676
STMAn7_07010	WP_065183610.1	hypothetical protein	0.12103	0.36401
STMAn7_17620	WP_032966030.1	hypothetical protein	0.120766	0.331945
STMAn7_11680	WP_005408420.1	hypothetical protein	0.120607	0.303142
STMAn7_15060	WP_012479639.1	Short-chain-enoyl-CoA hydratase	0.120472	0.335369
STMAn7_24270	WP_111173942.1	hypothetical protein	0.120205	0.405473
STMAn7_25660	WP_012480562.1	hypothetical protein	0.120193	0.390349
STMAn7_03990	WP_049396190.1	Nicotinamide riboside transporter PnuC	0.120121	0.238152
STMAn7_18600	WP_012479950.1	GTPase Der	0.119873	0.402815
STMAn7_16000	WP_060380152.1	hypothetical protein	0.119729	0.364379
STMAn7_28800	WP_005413954.1	Arsenate reductase	0.119448	0.330259
STMAn7_35840	WP_019662067.1	Transcriptional regulatory protein tctD	0.119337	0.405559
STMAn7_31710	WP_005410570.1	hypothetical protein	0.119325	0.313531
STMAn7_05290	WP_099484187.1	hypothetical protein	0.119112	0.391808
STMAn7_10770	WP_099497693.1	hypothetical protein	0.118915	0.111309
STMAn7_05430	WP_005407927.1	Ribosomal small subunit pseudouridine synthase A	0.118577	0.390136
STMAn7_14210	WP_099485268.1	hypothetical protein	0.118573	0.367183
STMAn7_06610	WP_100443138.1	Nicotinate phosphoribosyltransferase 2	0.118348	0.408793
STMAn7_14350	WP_154329313.1	hypothetical protein	0.118311	0.349194
STMAn7_23880	WP_043033594.1	hypothetical protein	0.118215	0.321032
STMAn7_04450	WP_111174409.1	Queuosine precursor transporter	0.118028	0.41466
STMAn7_27220	WP_154329513.1	hypothetical protein	0.117899	0.291389
STMAn7_39880	WP_005411374.1	Nitrogen regulatory protein P-II	0.117825	0.401782
STMAn7_34180	#N/A	tRNA-Gly(ccc)	0.117813	0.0920607
STMAn7_28260	WP_099484300.1	hypothetical protein	0.117791	0.407819
STMAn7_36800	WP_154329608.1	Endolytic peptidoglycan transglycosylase RlpA	0.117784	0.412856
STMAn7_33110	WP_049450690.1	Nucleoside triphosphate pyrophosphohydrolase	0.117433	0.406414
STMAn7_38360	WP_049419067.1	hypothetical protein	0.117397	0.416934
STMAn7_07560	WP_002811889.1	Response regulator MprA	0.117206	0.38225
STMAn7_31780	WP_012480958.1	hypothetical protein	0.117178	0.399495
STMAn7_02990	WP_099480825.1	Bifunctional ligase/repressor BirA	0.117035	0.4068
STMAn7_23310	WP_111118073.1	hypothetical protein	0.116813	0.345802
STMAn7_20150	#N/A	Multidrug resistance protein MexA	0.11678	0.413462
STMAn7_16650	WP_005409011.1	Murein hydrolase activator NlpD	0.116581	0.415524
STMAn7_24860	WP_032962486.1	Transcriptional activator protein CopR	0.116343	0.409511
STMAn7_19360	WP_154329387.1	hypothetical protein	0.116266	0.392859
STMAn7_13450	WP_005408603.1	Heat shock protein 15	0.116091	0.414708
STMAn7_39430	WP_099484181.1	hypothetical protein	0.116032	0.420193
STMAn7_42730	WP_099484097.1	putative amino acid permease YhdG	0.115979	0.419303
STMAn7_19800	WP_065183922.1	1-(5-phosphoribosyl)-5-[(5-phosphoribosylamino)methylideneamino] imidazole-4-carboxamide isomerase	0.115686	0.273692
STMAn7_18760	WP_154329375.1	HTH-type transcriptional regulator PgrR	0.11564	0.40697
STMAn7_17100	WP_111174230.1	Peroxiredoxin Bcp	0.115631	0.400441
STMAn7_25170	WP_012480522.1	Divalent metal cation transporter MntH	0.115547	0.37689
STMAn7_41510	WP_005411604.1	Histidine ammonia-lyase	0.115544	0.315337
STMAn7_29920	WP_005410400.1	Beta-barrel assembly-enhancing protease	0.115456	0.432218
STMAn7_12910	WP_012479449.1	putative enoyl-CoA hydratase echA17	0.115443	0.404594
STMAn7_25940	WP_154329487.1	hypothetical protein	0.115412	0.442018
STMAn7_23160	WP_005413527.1	hypothetical protein	0.115397	0.1712
STMAn7_23650	WP_049450830.1	hypothetical protein	0.115358	0.399765
STMAn7_36250	WP_049450587.1	Glutamate--cysteine ligase EgtA	0.115296	0.417309
STMAn7_30940	WP_076739738.1	Ribosomal protein S12 methylthiotransferase RimO	0.115074	0.427898
STMAn7_26610	WP_185805947.1	hypothetical protein	0.114685	0.377061
STMAn7_02430	WP_005407688.1	hypothetical protein	0.114514	0.417403
STMAn7_05900	WP_157804444.1	hypothetical protein	0.114282	0.400332
STMAn7_19700	WP_005409420.1	Homoserine kinase	0.113952	0.363419
STMAn7_30140	#N/A	hypothetical protein	0.113883	0.177064
STMAn7_40550	WP_185805909.1	16S rRNA endonuclease CdiA	0.113836	0.401764
STMAn7_29210	WP_024956626.1	HTH-type transcriptional regulator NimR	0.113805	0.424513
STMAn7_34740	WP_060380232.1	hypothetical protein	0.11379	0.0547706
STMAn7_22470	WP_049459907.1	hypothetical protein	0.113546	0.263873
STMAn7_18680	WP_005416248.1	Inosine-5'-monophosphate dehydrogenase	0.113506	0.431559
STMAn7_27850	WP_049397605.1	hypothetical protein	0.113374	0.402598
STMAn7_08680	WP_005408209.1	30S ribosomal protein S14	0.112982	0.33749
STMAn7_33200	WP_005410716.1	hypothetical protein	0.112942	0.411866
STMAn7_32650	WP_005410662.1	hypothetical protein	0.112863	NA
STMAn7_30760	WP_043035579.1	HTH-type transcriptional regulator TrpI	0.11262	0.431611
STMAn7_04080	WP_005412025.1	hypothetical protein	0.112615	0.416792
STMAn7_24790	WP_033835087.1	HTH-type transcriptional regulator NimR	0.112615	0.286393
STMAn7_02400	WP_099484572.1	1%2C4-dihydroxy-2-naphthoyl-CoA synthase	0.112447	0.227508
STMAn7_33800	WP_005410774.1	hypothetical protein	0.112377	0.258714
STMAn7_04750	WP_012478981.1	hypothetical protein	0.11236	0.323906
STMAn7_19320	WP_076738968.1	hypothetical protein	0.112342	0.112009
STMAn7_34780	WP_005410871.1	50S ribosomal protein L31 type B	0.112288	0.304542
STMAn7_15200	WP_111687068.1	hypothetical protein	0.111556	0.25201
STMAn7_30540	WP_005410456.1	NADH-quinone oxidoreductase subunit I	0.11153	0.331595
STMAn7_17340	WP_099527503.1	Diacetylchitobiose uptake system ATP-binding protein MsiK	0.111269	0.41872
STMAn7_23360	WP_044570265.1	hypothetical protein	0.111251	0.409226
STMAn7_23430	WP_100438580.1	F420-dependent glucose-6-phosphate dehydrogenase	0.11116	0.334552
STMAn7_14490	WP_005408742.1	Phosphatidate cytidylyltransferase	0.111022	0.410609
STMAn7_41870	WP_005411638.1	50S ribosomal protein L28	0.110936	0.376022
STMAn7_10630	WP_143598847.1	hypothetical protein	0.110931	0.1921
STMAn7_12890	WP_012479448.1	hypothetical protein	0.110755	0.42551
STMAn7_41680	WP_049459625.1	Tol-Pal system protein TolB	0.110655	0.440341
STMAn7_21430	WP_005409596.1	Translation initiation factor IF-1	0.110564	0.364779
STMAn7_18030	WP_154329360.1	hypothetical protein	0.110296	0.418316
STMAn7_22370	WP_019336571.1	hypothetical protein	0.110197	0.344624
STMAn7_12130	WP_111189211.1	hypothetical protein	0.110095	0.445744
STMAn7_29250	WP_012480813.1	Omega-amidase YafV	0.110074	0.44601
STMAn7_03200	WP_099482019.1	hypothetical protein	0.109778	0.240523
STMAn7_21540	WP_154329417.1	hypothetical protein	0.109749	0.236867
STMAn7_35890	WP_049450563.1	hypothetical protein	0.109741	0.127333
STMAn7_37130	WP_088429459.1	hypothetical protein	0.10962	0.288162
STMAn7_37300	WP_154329611.1	hypothetical protein	0.109485	0.360172
STMAn7_04880	WP_154329211.1	Cadmium%2C cobalt and zinc/H(+)-K(+) antiporter	0.109286	0.357491
STMAn7_39030	WP_005414679.1	Multidrug resistance protein MdtA	0.108989	0.445981
STMAn7_18730	WP_154329372.1	hypothetical protein	0.108984	0.333033
STMAn7_33410	WP_043035096.1	Copper resistance protein B	0.108749	0.393741
STMAn7_10830	WP_005408337.1	hypothetical protein	0.108721	0.13831
STMAn7_33490	#N/A	tRNA-Lys(ttt)	0.1086	0.133032
STMAn7_42490	WP_012481667.1	Transcriptional regulator SlyA	0.108491	0.0451872
STMAn7_19120	WP_059034257.1	hypothetical protein	0.108448	0.358732
STMAn7_27410	WP_154329528.1	hypothetical protein	0.108404	0.254015
STMAn7_08630	WP_004154487.1	50S ribosomal protein L29	0.108234	0.306668
STMAn7_00280	WP_154329110.1	hypothetical protein	0.108111	0.43228
STMAn7_00580	WP_099485083.1	putative ABC transporter ATP-binding protein YlmA	0.108055	0.450259
STMAn7_05470	WP_060380130.1	DNA polymerase IV	0.10805	0.453848
STMAn7_03780	#N/A	tRNA-Ile(gat)	0.108036	0.127412
STMAn7_24940	WP_099484250.1	hypothetical protein	0.107903	0.154697
STMAn7_17210	WP_150359678.1	hypothetical protein	0.107657	0.340656
STMAn7_13060	WP_100437999.1	hypothetical protein	0.107562	0.125691
STMAn7_34910	WP_099484848.1	Selenocysteine-specific elongation factor	0.107429	0.446231
STMAn7_25310	WP_060380116.1	HTH-type transcriptional regulator HdfR	0.107417	0.409629
STMAn7_11940	WP_043034179.1	Diaminopimelate decarboxylase	0.1074	0.452741
STMAn7_00730	WP_005411823.1	hypothetical protein	0.106994	0.337851
STMAn7_37700	WP_005414565.1	hypothetical protein	0.106732	0.435721
STMAn7_12500	WP_005408510.1	hypothetical protein	0.106597	0.348765
STMAn7_39680	WP_154329638.1	hypothetical protein	0.10648	0.439121
STMAn7_36140	WP_099484749.1	hypothetical protein	0.106464	0.341398
STMAn7_34240	WP_060380529.1	hypothetical protein	0.106066	0.454118
STMAn7_06960	WP_154329236.1	Inner membrane protein YbcI	0.105961	0.149571
STMAn7_17640	WP_185805899.1	Inorganic pyrophosphatase	0.105949	0.461183
STMAn7_22380	WP_185805988.1	Cytochrome b6-f complex iron-sulfur subunit	0.105923	0.398488
STMAn7_33350	WP_005410728.1	hypothetical protein	0.105818	0.458548
STMAn7_09670	WP_099470283.1	hypothetical protein	0.105664	0.275844
STMAn7_06020	WP_012479074.1	hypothetical protein	0.105318	0.107805
STMAn7_17690	WP_005409108.1	hypothetical protein	0.105293	0.313847
STMAn7_35820	WP_005414429.1	hypothetical protein	0.105206	0.231206
STMAn7_31120	WP_005410513.1	D-amino acid dehydrogenase 1	0.105072	0.434025
STMAn7_26310	#N/A	tRNA-Leu(caa)	0.104771	0.156666
STMAn7_41810	WP_060380864.1	hypothetical protein	0.104633	0.366115
STMAn7_34260	WP_012481114.1	hypothetical protein	0.104492	0.476665
STMAn7_03770	#N/A	tRNA-Ala(tgc)	0.104463	0.14142
STMAn7_19400	WP_139338711.1	hypothetical protein	0.104201	0.314091
STMAn7_34630	WP_185805974.1	Type IV pilus biogenesis and competence protein PilQ	0.104139	0.414774
STMAn7_28020	WP_154329550.1	Outer membrane protein assembly factor BamB	0.104024	0.466345
STMAn7_25150	WP_049396543.1	hypothetical protein	0.103902	0.158718
STMAn7_35070	WP_005410901.1	hypothetical protein	0.103786	0.432
STMAn7_15020	WP_005408792.1	Phosphate-binding protein PstS	0.103716	0.351737
STMAn7_38480	WP_005411236.1	Transcriptional regulatory protein LnrK	0.103487	0.435834
STMAn7_40790	WP_154329653.1	hypothetical protein	0.10342	0.307637
STMAn7_23350	WP_005409784.1	hypothetical protein	0.103126	0.333474
STMAn7_18020	WP_012479920.1	Pyridoxine/pyridoxal/pyridoxamine kinase	0.103044	0.467002
STMAn7_30890	WP_005410490.1	hypothetical protein	0.103038	0.308585
STMAn7_13000	WP_024957498.1	putative lipid II flippase MurJ	0.102856	0.471791
STMAn7_02100	WP_088430670.1	hypothetical protein	0.102789	0.430436
STMAn7_30390	WP_005410443.1	hypothetical protein	0.102764	0.486454
STMAn7_42440	WP_043035333.1	putative membrane transporter protein YfcA	0.102613	0.451313
STMAn7_29500	WP_099484816.1	Gamma-glutamyl phosphate reductase	0.102601	0.414315
STMAn7_24520	WP_033835076.1	Sulfate/thiosulfate import ATP-binding protein CysA	0.102567	0.294113
STMAn7_24110	WP_154329463.1	HTH-type transcriptional regulator DmlR	0.10245	0.471836
STMAn7_20840	WP_062606962.1	Flagellar biosynthetic protein FlhB	0.102389	0.210432
STMAn7_07810	WP_060380613.1	Ribosomal RNA large subunit methyltransferase M	0.102069	0.475836
STMAn7_29730	#N/A	hypothetical protein	0.10194	0.365281
STMAn7_03590	WP_185805944.1	Coenzyme A biosynthesis bifunctional protein CoaBC	0.10192	0.436507
STMAn7_17410	WP_005409080.1	hypothetical protein	0.101909	0.1646
STMAn7_08570	WP_004145338.1	50S ribosomal protein L23	0.10156	0.460509
STMAn7_37290	WP_005411118.1	putative ABC transporter ATP-binding protein YknY	0.101512	0.385971
STMAn7_30250	WP_012480872.1	hypothetical protein	0.101511	0.439386
STMAn7_14410	WP_076739133.1	Ribonuclease HII	0.101481	0.271851
STMAn7_25270	WP_154329481.1	Protein FecR	0.101299	0.213827
STMAn7_39380	WP_099484062.1	putative lipid kinase YegS	0.101299	0.472186
STMAn7_04370	WP_087803659.1	D-alanyl-D-alanine dipeptidase	0.10115	0.417703
STMAn7_21470	WP_043033559.1	Thioredoxin reductase	0.101053	0.426273
STMAn7_15890	WP_005412820.1	Lipid A export ATP-binding/permease protein MsbA	0.101018	0.469316
STMAn7_22300	WP_099497768.1	hypothetical protein	0.100736	0.421473
STMAn7_41280	WP_099485137.1	NADH dehydrogenase	0.100695	0.452908
STMAn7_37360	WP_111150955.1	Bifunctional protein GlmU	0.100645	0.483169
STMAn7_19970	WP_154329395.1	L-fucose-proton symporter	0.100534	0.471286
STMAn7_38710	WP_005414654.1	hypothetical protein	0.100509	0.153613
STMAn7_32380	WP_087802785.1	hypothetical protein	0.100501	0.469485
STMAn7_15280	WP_060379949.1	Gamma-glutamylputrescine synthetase PuuA	0.100469	0.482359
STMAn7_40320	WP_099484240.1	hypothetical protein	0.0999753	0.47032
STMAn7_23990	WP_005409854.1	hypothetical protein	0.0999428	0.408439
STMAn7_30720	WP_005410473.1	Acetyl-coenzyme A carboxylase carboxyl transferase subunit beta	0.0996853	0.488743
STMAn7_03170	WP_024956155.1	hypothetical protein	0.0996333	0.418484
STMAn7_40700	WP_154329651.1	Toluene efflux pump membrane transporter TtgB	0.0993974	0.351803
STMAn7_25200	WP_033833203.1	Ribonucleoside-diphosphate reductase subunit beta	0.099286	0.428717
STMAn7_26840	WP_005410128.1	hypothetical protein	0.0989221	0.473233
STMAn7_10600	WP_099497683.1	hypothetical protein	0.0988674	0.312109
STMAn7_21840	WP_154329427.1	Nucleoside triphosphatase NudI	0.09875	0.409899
STMAn7_41590	WP_043034440.1	hypothetical protein	0.0986285	0.485813
STMAn7_36130	WP_005411006.1	S-formylglutathione hydrolase FrmB	0.0983194	0.452725
STMAn7_05550	WP_005407939.1	hypothetical protein	0.0982733	0.402598
STMAn7_24240	WP_024956497.1	hypothetical protein	0.0981063	0.24744
STMAn7_39300	WP_012481435.1	CRP-like protein Clp	0.0979227	0.492253
STMAn7_19040	#N/A	hypothetical protein	0.0978179	0.410755
STMAn7_31010	#N/A	hypothetical protein	0.0977905	0.188887
STMAn7_38350	WP_099484475.1	hypothetical protein	0.0975232	0.264108
STMAn7_21370	WP_005409590.1	Phosphatase NudJ	0.0970914	0.479772
STMAn7_31290	WP_065183444.1	dTTP/UTP pyrophosphatase	0.097054	0.489526
STMAn7_23110	WP_185805967.1	hypothetical protein	0.0970194	0.368143
STMAn7_03130	WP_099484559.1	Hydroxyacylglutathione hydrolase	0.0969824	0.483334
STMAn7_24410	WP_005409896.1	Leucine-responsive regulatory protein	0.0967727	0.477335
STMAn7_16330	#N/A	tRNA-Leu(taa)	0.0966077	0.0450322
STMAn7_18810	WP_154329378.1	D-beta-hydroxybutyrate dehydrogenase	0.0964185	0.487075
STMAn7_07770	WP_005408145.1	hypothetical protein	0.0960422	0.489251
STMAn7_12460	WP_005408507.1	Proline/betaine transporter	0.0959225	0.491698
STMAn7_24230	WP_012480438.1	hypothetical protein	0.0958362	0.44713
STMAn7_00450	WP_033833528.1	Alcohol dehydrogenase	0.095743	0.430192
STMAn7_06400	WP_060380336.1	hypothetical protein	0.095633	0.419818
STMAn7_17200	WP_059033998.1	Pantothenate synthetase	0.0954847	0.500033
STMAn7_12430	WP_154329288.1	Transcriptional regulatory protein OmpR	0.0954109	0.500535
STMAn7_39200	WP_005414691.1	Bacterioferritin	0.0951988	0.386379
STMAn7_17260	WP_014036794.1	4-hydroxy-3-methylbut-2-en-1-yl diphosphate synthase (flavodoxin)	0.0948351	0.532387
STMAn7_10460	WP_005408312.1	3-oxoacyl-[acyl-carrier-protein] reductase FabG	0.0947561	0.510259
STMAn7_13310	WP_154329295.1	hypothetical protein	0.0947467	0.503694
STMAn7_30730	WP_024958316.1	Tryptophan synthase alpha chain	0.0947398	0.478116
STMAn7_11690	WP_076739864.1	hypothetical protein	0.0946317	0.374015
STMAn7_06590	WP_005412209.1	hypothetical protein	0.0943871	0.511293
STMAn7_27830	WP_099484027.1	D-aminopeptidase	0.0941606	0.506507
STMAn7_40450	WP_099485105.1	hypothetical protein	0.093948	0.444505
STMAn7_41140	WP_005411568.1	Inner membrane transport permease YadH	0.0937693	0.436414
STMAn7_24890	WP_154329474.1	Phosphoethanolamine transferase EptA	0.0933122	0.424463
STMAn7_41320	WP_088611281.1	Inner membrane transport protein YdhP	0.0930325	0.326973
STMAn7_26510	WP_185805945.1	Phosphoenolpyruvate synthase regulatory protein	0.0929625	0.521934
STMAn7_37450	WP_005411134.1	ATP synthase subunit a	0.0927706	0.496828
STMAn7_05000	WP_099472719.1	Virginiamycin B lyase	0.0925995	0.506304
STMAn7_37210	WP_062605595.1	Oligopeptidase A	0.0925256	0.496366
STMAn7_05560	WP_005407940.1	Free methionine-R-sulfoxide reductase	0.0923302	0.529688
STMAn7_38440	WP_099485034.1	hypothetical protein	0.0922018	0.427468
STMAn7_18260	WP_005413028.1	Adenine phosphoribosyltransferase	0.09217	0.526683
STMAn7_07020	WP_004143635.1	Transcriptional regulator MraZ	0.0919797	0.520301
STMAn7_23460	WP_049395964.1	hypothetical protein	0.0919709	0.348243
STMAn7_04610	WP_154329195.1	hypothetical protein	0.0917678	0.414506
STMAn7_06680	WP_154329235.1	hypothetical protein	0.0915761	0.438026
STMAn7_27100	WP_154329500.1	hypothetical protein	0.0915695	0.349452
STMAn7_25020	WP_062606205.1	hypothetical protein	0.0912522	0.27473
STMAn7_25380	WP_008265168.1	hypothetical protein	0.0912479	0.365669
STMAn7_29320	WP_099484812.1	Cytochrome c-type biogenesis protein CcmF	0.0910591	0.495993
STMAn7_21330	WP_032966708.1	hypothetical protein	0.0909251	0.176418
STMAn7_35880	WP_049433254.1	hypothetical protein	0.090561	0.183209
STMAn7_25010	WP_062606203.1	Isochorismate synthase DhbC	0.0905607	0.235112
STMAn7_37600	WP_172459933.1	hypothetical protein	0.090426	0.508989
STMAn7_11640	WP_005412516.1	Protein Ves	0.0901009	0.525755
STMAn7_13550	WP_099484369.1	hypothetical protein	0.0899787	0.365622
STMAn7_04190	WP_002808376.1	30S ribosomal protein S21	0.0899212	0.510792
STMAn7_25410	WP_005409990.1	HTH-type transcriptional activator RhaS	0.0898158	0.516855
STMAn7_16370	WP_044569785.1	putative N-acetyltransferase YafP	0.0897485	0.454016
STMAn7_14970	WP_005408787.1	Phosphate-specific transport system accessory protein PhoU	0.0895147	0.284415
STMAn7_06970	WP_181453355.1	hypothetical protein	0.0893467	0.499438
STMAn7_23030	WP_049460000.1	Quinone reductase	0.0893189	0.48985
STMAn7_09520	WP_004154558.1	hypothetical protein	0.0892934	0.308861
STMAn7_00550	WP_185805885.1	Major phosphate-irrepressible acid phosphatase	0.0891988	0.488476
STMAn7_05670	WP_060380579.1	hypothetical protein	0.0891219	0.422182
STMAn7_36090	WP_005411002.1	Nodulation protein D 2	0.0890755	0.529139
STMAn7_06250	WP_049450006.1	putative ribonucleotide transport ATP-binding protein mkl	0.0889729	0.550427
STMAn7_08870	WP_024958804.1	GTP-binding protein TypA/BipA	0.088921	0.499266
STMAn7_14430	WP_005408736.1	Acyl-[acyl-carrier-protein]--UDP-N-acetylglucosamine O-acyltransferase	0.0886955	0.526754
STMAn7_26480	WP_033833148.1	hypothetical protein	0.0884821	0.510944
STMAn7_42400	WP_099484392.1	Histidine N-alpha-methyltransferase	0.0884723	0.411864
STMAn7_42500	#N/A	hypothetical protein	0.0884511	0.0202268
STMAn7_26140	WP_154329490.1	Zinc transporter ZitB	0.0882986	0.388779
STMAn7_19430	WP_099485192.1	hypothetical protein	0.0882554	0.446417
STMAn7_25720	WP_099484289.1	N-isopropylammelide isopropyl amidohydrolase	0.0880569	0.525647
STMAn7_17530	WP_005409092.1	hypothetical protein	0.087786	0.535982
STMAn7_38670	WP_154329625.1	hypothetical protein	0.0876118	0.524119
STMAn7_03210	WP_088428774.1	hypothetical protein	0.0875493	0.418726
STMAn7_12640	WP_099524483.1	Dipeptide and tripeptide permease A	0.0875255	0.507774
STMAn7_41070	#N/A	hypothetical protein	0.0873011	0.303187
STMAn7_21970	#N/A	IS3 family transposase IS476	0.0872969	0.45242
STMAn7_36480	WP_044570878.1	hypothetical protein	0.087168	0.508797
STMAn7_14060	WP_021202265.1	Methylated-DNA--protein-cysteine methyltransferase	0.087164	0.499012
STMAn7_29690	WP_099484822.1	Ubiquinone biosynthesis O-methyltransferase	0.0868675	0.486676
STMAn7_36180	WP_099484757.1	N-ethylmaleimide reductase	0.0865663	0.444704
STMAn7_08400	WP_185805914.1	Elongation factor Tu	0.0865472	0.53865
STMAn7_20570	WP_005409506.1	hypothetical protein	0.0865166	0.29763
STMAn7_11760	WP_012479365.1	Toluene 1%2C2-dioxygenase system ferredoxin subunit	0.0864045	0.481739
STMAn7_25000	WP_099484255.1	2%2C3-dihydroxybenzoate-AMP ligase	0.0860979	0.233572
STMAn7_00480	WP_154329114.1	Ribose operon repressor	0.086028	0.523891
STMAn7_38430	WP_005411231.1	Thiol-disulfide oxidoreductase ResA	0.0859963	0.423246
STMAn7_27710	WP_005413868.1	Phosphoserine aminotransferase	0.0859949	0.562893
STMAn7_36150	WP_049396496.1	S-(hydroxymethyl)glutathione dehydrogenase	0.0856809	0.571614
STMAn7_04870	WP_012478993.1	hypothetical protein	0.0854449	0.363464
STMAn7_15110	WP_024958728.1	hypothetical protein	0.0853986	0.540665
STMAn7_21390	WP_005409592.1	ATP-dependent Clp protease adapter protein ClpS	0.085117	0.540825
STMAn7_40060	WP_076739463.1	hypothetical protein	0.0850541	0.141153
STMAn7_34870	WP_099484781.1	Formate dehydrogenase%2C nitrate-inducible%2C iron-sulfur subunit	0.085014	0.549421
STMAn7_15420	WP_033834734.1	PhoH-like protein	0.0847211	0.54197
STMAn7_23040	WP_154329443.1	hypothetical protein	0.0847059	0.545761
STMAn7_40250	WP_099484233.1	Vitamin B12 transporter BtuB	0.0846906	0.381643
STMAn7_05960	WP_012479068.1	hypothetical protein	0.0845656	0.526147
STMAn7_37850	WP_005411174.1	hypothetical protein	0.084527	0.424984
STMAn7_38950	WP_099485023.1	hypothetical protein	0.0845037	0.228254
STMAn7_08390	#N/A	tRNA-Thr(ggt)	0.0844965	0.356781
STMAn7_29570	WP_154329556.1	N-acetyl-L-citrulline deacetylase	0.0842145	0.522241
STMAn7_22810	WP_044571384.1	hypothetical protein	0.0842011	0.492743
STMAn7_12370	WP_154329284.1	hypothetical protein	0.0840607	0.224867
STMAn7_39160	WP_005411304.1	hypothetical protein	0.0838383	0.55376
STMAn7_32390	WP_099484593.1	hypothetical protein	0.0836582	0.496458
STMAn7_16520	WP_005408998.1	CTP synthase	0.0836246	0.562275
STMAn7_16560	WP_005409002.1	Enolase	0.0835975	0.532682
STMAn7_27400	WP_154329527.1	hypothetical protein	0.0835104	0.491513
STMAn7_13100	WP_111174063.1	Protein FecR	0.083478	0.519239
STMAn7_15830	WP_154329339.1	MltA-interacting protein	0.0834493	0.232017
STMAn7_19990	WP_024958323.1	Sulfoquinovose isomerase	0.0833876	0.479862
STMAn7_19440	#N/A	hypothetical protein	0.0833502	0.168418
STMAn7_39960	WP_024957930.1	hypothetical protein	0.0832495	0.304105
STMAn7_26950	WP_062607318.1	HTH-type transcriptional regulator BetI	0.0831129	0.497144
STMAn7_20470	WP_180863493.1	Sensor histidine kinase RcsC	0.0830927	0.539458
STMAn7_02620	WP_154329151.1	hypothetical protein	0.0829569	0.296471
STMAn7_28960	WP_024956638.1	Di-/tripeptide transporter	0.0829293	0.476626
STMAn7_34300	WP_099485285.1	Sodium/proton-dependent alanine carrier protein	0.0827719	0.552637
STMAn7_10610	WP_099497684.1	hypothetical protein	0.0826341	0.54009
STMAn7_38780	WP_099473488.1	hypothetical protein	0.0825997	0.552938
STMAn7_19670	WP_060380061.1	HTH-type transcriptional activator RhaR	0.0825541	0.57568
STMAn7_33780	WP_154329579.1	Transcriptional regulatory protein RstA	0.0825093	0.553847
STMAn7_25910	WP_005410042.1	HTH-type transcriptional regulator DmlR	0.0823893	0.530361
STMAn7_01020	WP_005411842.1	hypothetical protein	0.0822572	0.292751
STMAn7_35970	WP_099484745.1	Thiosulfate sulfurtransferase GlpE	0.082087	0.494909
STMAn7_33890	WP_005410783.1	Trehalose-6-phosphate phosphatase	0.0820841	0.464258
STMAn7_32460	WP_005410644.1	Alkaline phosphatase synthesis transcriptional regulatory protein PhoP	0.0820377	0.565061
STMAn7_16390	WP_099484714.1	hypothetical protein	0.0818765	0.533799
STMAn7_27840	WP_099484026.1	Vitamin B12 transporter BtuB	0.0813921	0.496174
STMAn7_35330	WP_099484132.1	Biopolymer transport protein ExbB	0.0812173	0.202697
STMAn7_17420	WP_099484522.1	hypothetical protein	0.0811591	0.456442
STMAn7_22010	WP_032961714.1	hypothetical protein	0.0811496	0.302778
STMAn7_22340	WP_114618392.1	HTH-type transcriptional regulator CdhR	0.0811232	0.561382
STMAn7_40570	WP_043034228.1	hypothetical protein	0.0810604	0.422383
STMAn7_01310	WP_099485231.1	hypothetical protein	0.0808973	0.454613
STMAn7_05120	WP_005407896.1	hypothetical protein	0.0807858	0.531381
STMAn7_00920	WP_005407518.1	hypothetical protein	0.0806233	0.536102
STMAn7_02210	WP_049449365.1	Ribonucleoside-diphosphate reductase subunit beta	0.0805775	0.538681
STMAn7_07970	WP_060380826.1	hypothetical protein	0.0804954	0.483577
STMAn7_32510	WP_099484596.1	Alpha-2-macroglobulin	0.0803302	0.548135
STMAn7_19490	WP_099485193.1	hypothetical protein	0.0803262	0.537576
STMAn7_30360	WP_038645404.1	hypothetical protein	0.0803002	0.142621
STMAn7_21960	#N/A	IS3 family transposase ISStma5	0.0802783	0.434283
STMAn7_00230	WP_154329107.1	hypothetical protein	0.0802507	0.517702
STMAn7_25120	WP_005409961.1	HTH-type transcriptional repressor FabR	0.0801533	0.548114
STMAn7_22440	WP_005409691.1	Protein YciF	0.0799467	0.441444
STMAn7_26650	WP_005410111.1	hypothetical protein	0.0797372	0.563788
STMAn7_41730	WP_099485154.1	Oxygen-dependent coproporphyrinogen-III oxidase	0.079432	0.580108
STMAn7_02900	#N/A	hypothetical protein	0.079214	0.539634
STMAn7_33100	WP_060380757.1	hypothetical protein	0.0791878	0.437722
STMAn7_27510	WP_154329538.1	Protein UmuD	0.0791679	0.314768
STMAn7_27470	WP_154329534.1	hypothetical protein	0.0789482	0.538663
STMAn7_27350	WP_084743385.1	hypothetical protein	0.0789325	0.504976
STMAn7_27600	WP_185805952.1	hypothetical protein	0.0788953	0.515876
STMAn7_15900	WP_060380511.1	Tetraacyldisaccharide 4'-kinase	0.07873	0.52436
STMAn7_09380	#N/A	tRNA-Lys(ctt)	0.0786965	0.266116
STMAn7_07340	WP_005408103.1	S-adenosylmethionine synthase	0.0785045	0.503025
STMAn7_40820	WP_059035808.1	hypothetical protein	0.078452	0.376265
STMAn7_16840	WP_185805924.1	hypothetical protein	0.0782984	0.524602
STMAn7_30970	WP_005410498.1	hypothetical protein	0.0782911	0.573464
STMAn7_07520	WP_087802802.1	hypothetical protein	0.0781761	0.448862
STMAn7_13540	#N/A	hypothetical protein	0.0779591	0.57338
STMAn7_15530	WP_005408842.1	Stringent starvation protein A	0.0777811	0.567973
STMAn7_29350	WP_154329554.1	hypothetical protein	0.0777569	0.563172
STMAn7_07210	WP_060380070.1	hypothetical protein	0.0774943	0.548955
STMAn7_14940	WP_049395296.1	hypothetical protein	0.0774831	0.383928
STMAn7_36470	WP_185805940.1	hypothetical protein	0.0774156	0.290885
STMAn7_11630	WP_005408415.1	hypothetical protein	0.0773471	0.566627
STMAn7_31970	WP_005414203.1	hypothetical protein	0.0772178	0.559062
STMAn7_10950	WP_099474362.1	Inner membrane protein YbjJ	0.0771992	0.381206
STMAn7_06890	WP_065183599.1	putative fimbrial chaperone YadV	0.0771148	0.329586
STMAn7_12160	WP_032967124.1	hypothetical protein	0.0771105	0.536308
STMAn7_40500	WP_099485106.1	N-acetylglucosamine-6-phosphate deacetylase	0.0770876	0.549974
STMAn7_26870	WP_005410131.1	hypothetical protein	0.0770356	0.564491
STMAn7_15150	WP_005412781.1	hypothetical protein	0.0767462	0.393294
STMAn7_09570	WP_005412387.1	hypothetical protein	0.0766548	0.343354
STMAn7_39940	WP_076739455.1	hypothetical protein	0.0764071	0.311532
STMAn7_00260	WP_154329109.1	hypothetical protein	0.0763115	0.573389
STMAn7_23710	WP_099484658.1	hypothetical protein	0.0762714	0.565074
STMAn7_01500	WP_043034939.1	hypothetical protein	0.076164	0.581095
STMAn7_27150	WP_154329507.1	ATP-dependent RecD-like DNA helicase	0.0761166	0.558826
STMAn7_23210	WP_154329453.1	Glycine cleavage system transcriptional activator	0.075974	0.585984
STMAn7_30500	WP_005410452.1	NADH-quinone oxidoreductase subunit M	0.0758842	0.505735
STMAn7_40200	WP_099484230.1	hypothetical protein	0.0758707	0.577009
STMAn7_12280	WP_099524207.1	hypothetical protein	0.0754817	0.469506
STMAn7_16010	WP_012479691.1	putative ABC transporter ATP-binding protein	0.0754629	0.523308
STMAn7_10640	WP_099497686.1	hypothetical protein	0.0753766	0.517036
STMAn7_38910	WP_099485024.1	hypothetical protein	0.0753485	0.588867
STMAn7_40870	WP_005411542.1	hypothetical protein	0.0753079	0.540399
STMAn7_06920	WP_043033816.1	Outer membrane usher protein FimD	0.0753051	0.487969
STMAn7_05520	WP_139726682.1	Phosphoglycolate phosphatase%2C chromosomal	0.0752573	0.589872
STMAn7_20230	WP_005409472.1	Crotonyl-CoA hydratase	0.0749851	0.658478
STMAn7_12800	WP_024956285.1	hypothetical protein	0.0748593	0.583864
STMAn7_38530	WP_005411241.1	HTH-type transcriptional regulator PerR	0.0747141	0.592268
STMAn7_06290	WP_012479095.1	Proline--tRNA ligase	0.0746633	0.58072
STMAn7_02680	WP_154329153.1	hypothetical protein	0.0746288	0.180973
STMAn7_06660	WP_099529823.1	Fimbria adhesin protein	0.0744594	0.403563
STMAn7_35550	WP_033835631.1	L-threonine dehydratase catabolic TdcB	0.0742931	0.452447
STMAn7_12820	WP_049404701.1	hypothetical protein	0.073874	0.443088
STMAn7_37010	WP_005414520.1	Oxidoreductase P35	0.0737063	0.512975
STMAn7_25890	WP_060380261.1	hypothetical protein	0.0735923	0.581875
STMAn7_24570	WP_012480466.1	putative nitrate transporter NarT	0.0733723	0.430126
STMAn7_21360	WP_005413280.1	tRNA-specific 2-thiouridylase MnmA	0.073248	0.601234
STMAn7_28610	WP_005410274.1	hypothetical protein	0.0731267	0.487336
STMAn7_31790	WP_012480959.1	Cardiolipin synthase C	0.0730728	0.610323
STMAn7_33420	WP_043035097.1	Spermidine/spermine N(1)-acetyltransferase	0.0730489	0.430029
STMAn7_08510	WP_004145321.1	30S ribosomal protein S7	0.072921	0.633469
STMAn7_32230	WP_099484590.1	Phosphoethanolamine transferase EptA	0.0729122	0.556561
STMAn7_36510	WP_154329600.1	hypothetical protein	0.0728389	0.579491
STMAn7_06170	WP_076739444.1	Phosphomannomutase/phosphoglucomutase	0.0727452	0.633606
STMAn7_39310	WP_005411317.1	hypothetical protein	0.0723318	0.601942
STMAn7_19290	WP_154329386.1	Tyrosine recombinase XerC	0.0723004	0.582598
STMAn7_15870	WP_005412819.1	Tol-Pal system protein TolQ	0.0722689	0.604641
STMAn7_27170	WP_154329509.1	hypothetical protein	0.0722519	0.417821
STMAn7_34750	WP_012481149.1	CS1 fimbrial subunit A	0.0721612	0.0982297
STMAn7_41970	WP_005414908.1	hypothetical protein	0.0721196	0.574351
STMAn7_14200	WP_154329310.1	hypothetical protein	0.0720989	0.489864
STMAn7_28430	WP_005410256.1	Protein SlyX	0.0720917	0.495794
STMAn7_28930	WP_005410305.1	hypothetical protein	0.0720511	0.60839
STMAn7_22700	WP_185805965.1	hypothetical protein	0.0719673	0.587135
STMAn7_02570	WP_099561573.1	hypothetical protein	0.0715556	0.108237
STMAn7_36910	WP_049404068.1	hypothetical protein	0.0715371	0.61718
STMAn7_03040	WP_099484563.1	hypothetical protein	0.0715103	0.393874
STMAn7_29860	WP_005410396.1	tRNA threonylcarbamoyladenosine biosynthesis protein TsaE	0.0712451	0.580741
STMAn7_03510	WP_049433003.1	putative transporter	0.0712426	0.567931
STMAn7_04050	WP_005407791.1	hypothetical protein	0.0710278	0.555304
STMAn7_24550	WP_010485317.1	Transcriptional activator protein Anr	0.0709728	0.571897
STMAn7_23910	WP_099484665.1	3-oxoacyl-[acyl-carrier-protein] reductase FabG	0.0707949	0.552919
STMAn7_07350	WP_154329240.1	hypothetical protein	0.0707684	0.560684
STMAn7_40690	WP_154329650.1	Outer membrane protein OprM	0.0706427	0.47142
STMAn7_08610	WP_004145350.1	30S ribosomal protein S3	0.0704096	0.610585
STMAn7_07420	WP_012479177.1	hypothetical protein	0.0703994	0.462578
STMAn7_35190	WP_005410913.1	3-phenylpropionate-dihydrodiol/cinnamic acid-dihydrodiol dehydrogenase	0.0702371	0.616085
STMAn7_11270	WP_024957222.1	hypothetical protein	0.0701894	0.396967
STMAn7_12900	WP_005412623.1	Acyl-CoA thioesterase 2	0.0701437	0.594948
STMAn7_33520	WP_012481068.1	7-carboxy-7-deazaguanine synthase	0.0701415	0.618849
STMAn7_27740	WP_024956383.1	hypothetical protein	0.0700638	0.620608
STMAn7_10710	WP_005412456.1	hypothetical protein	0.0700343	0.221181
STMAn7_23440	WP_185805970.1	hypothetical protein	0.0700185	0.370019
STMAn7_07060	WP_049397423.1	UDP-N-acetylmuramoyl-L-alanyl-D-glutamate--2%2C6-diaminopimelate ligase	0.0699925	0.590347
STMAn7_21900	WP_005409646.1	hypothetical protein	0.0699718	0.55082
STMAn7_00890	WP_019661969.1	hypothetical protein	0.0699665	0.607188
STMAn7_10330	WP_005408299.1	Recombination protein RecR	0.0699615	0.602928
STMAn7_02250	WP_049449367.1	NAD-dependent protein deacetylase	0.0697224	0.607016
STMAn7_05190	WP_134945607.1	Purine ribonucleoside efflux pump NepI	0.0695343	0.342853
STMAn7_02870	WP_154329163.1	hypothetical protein	0.069426	0.398863
STMAn7_04810	WP_076739368.1	hypothetical protein	0.069366	0.531766
STMAn7_38920	WP_043034296.1	hypothetical protein	0.0692285	0.621295
STMAn7_25860	WP_060380112.1	Glucose 1-dehydrogenase 1	0.0692172	0.61163
STMAn7_03430	WP_033833595.1	hypothetical protein	0.0691003	0.608753
STMAn7_25570	WP_099484285.1	Enterobactin exporter EntS	0.0689585	0.618875
STMAn7_31380	WP_012480930.1	DNA polymerase III subunit delta	0.0689463	0.619317
STMAn7_36200	WP_012481244.1	hypothetical protein	0.0689381	0.612931
STMAn7_34760	WP_099484110.1	hypothetical protein	0.0688887	0.518198
STMAn7_40580	WP_154329648.1	hypothetical protein	0.0688546	0.588516
STMAn7_09040	WP_185805929.1	2-amino-3-ketobutyrate coenzyme A ligase	0.0688443	0.627001
STMAn7_11090	WP_012479329.1	hypothetical protein	0.0687813	0.579507
STMAn7_35370	WP_099484126.1	Vitamin B12 transporter BtuB	0.0686956	0.493715
STMAn7_09080	WP_005408242.1	Phosphoserine phosphatase 1	0.06854	0.606979
STMAn7_39210	WP_005411309.1	hypothetical protein	0.0684389	0.536735
STMAn7_23300	WP_012480358.1	hypothetical protein	0.0683181	0.558821
STMAn7_15600	WP_154329333.1	N5-carboxyaminoimidazole ribonucleotide synthase	0.0683122	0.622496
STMAn7_06820	WP_043033821.1	hypothetical protein	0.067987	0.624924
STMAn7_40770	WP_111189622.1	hypothetical protein	0.0678125	0.49935
STMAn7_40520	WP_062605438.1	hypothetical protein	0.0677674	0.624229
STMAn7_37710	WP_012481340.1	hypothetical protein	0.0676635	0.617773
STMAn7_28410	WP_033833946.1	hypothetical protein	0.0675851	0.550986
STMAn7_02670	WP_099561551.1	hypothetical protein	0.0674337	0.168546
STMAn7_38580	WP_005411246.1	hypothetical protein	0.0673563	0.614095
STMAn7_40590	WP_154329649.1	H(+)/Cl(-) exchange transporter ClcA	0.0671339	0.612141
STMAn7_15040	WP_115804036.1	Endonuclease III	0.0670878	0.513029
STMAn7_20370	WP_154329403.1	Single-stranded-DNA-specific exonuclease RecJ	0.0669855	0.6275
STMAn7_26020	WP_005410054.1	hypothetical protein	0.0668605	0.564511
STMAn7_35010	WP_005410895.1	Xaa-Pro dipeptidase	0.0668023	0.662104
STMAn7_37840	WP_154329617.1	hypothetical protein	0.0664477	0.496795
STMAn7_34880	WP_154329591.1	Formate dehydrogenase%2C cytochrome b556(fdo) subunit	0.0664135	0.635381
STMAn7_39600	WP_005411346.1	Tryptophan 2%2C3-dioxygenase	0.0662944	0.632821
STMAn7_07800	WP_049395808.1	hypothetical protein	0.0662261	0.649819
STMAn7_02260	WP_032965498.1	NADPH dehydrogenase	0.0661103	0.616969
STMAn7_17430	WP_154329354.1	Lipoprotein-releasing system transmembrane protein LolC	0.0659526	0.620327
STMAn7_32680	WP_043034513.1	3-dehydroquinate synthase	0.0657318	0.654087
STMAn7_11840	WP_005408436.1	Putative HTH-type transcriptional regulator	0.0654576	0.549605
STMAn7_24420	WP_014037422.1	Inner membrane protein YgaZ	0.0653675	0.584066
STMAn7_28820	WP_043034722.1	hypothetical protein	0.0649658	0.617088
STMAn7_15240	WP_044569757.1	hypothetical protein	0.064849	0.644522
STMAn7_25240	WP_185805979.1	Osmo-dependent choline transporter BetT2	0.0648216	0.652282
STMAn7_40920	WP_005411547.1	hypothetical protein	0.0646974	0.6237
STMAn7_13340	WP_099484363.1	hypothetical protein	0.0646908	0.592569
STMAn7_10550	#N/A	tRNA-Val(cac)	0.064527	0.484957
STMAn7_31440	WP_065183442.1	hypothetical protein	0.0644388	0.619502
STMAn7_09340	#N/A	tRNA-Arg(tct)	0.0642574	0.0621244
STMAn7_31980	WP_005414202.1	Inorganic triphosphatase	0.064154	0.63405
STMAn7_23420	WP_154329456.1	Trehalose synthase/amylase TreS	0.0641236	0.624706
STMAn7_35950	WP_049450566.1	hypothetical protein	0.0639111	0.532367
STMAn7_06520	WP_005412203.1	hypothetical protein	0.0637922	0.467655
STMAn7_24040	WP_005409859.1	hypothetical protein	0.063681	0.631896
STMAn7_03700	WP_024956358.1	Exodeoxyribonuclease	0.0636613	0.660892
STMAn7_39910	WP_012481476.1	hypothetical protein	0.0635829	0.523014
STMAn7_42590	WP_005414955.1	Intermembrane phospholipid transport system permease protein MlaE	0.0634938	0.647857
STMAn7_16740	WP_004152891.1	RNA-binding protein Hfq	0.0634609	0.64894
STMAn7_26100	WP_154329489.1	hypothetical protein	0.0634561	0.615734
STMAn7_00500	WP_005411782.1	Leucine-responsive regulatory protein	0.0633519	0.579256
STMAn7_23840	WP_150359888.1	hypothetical protein	0.0633378	0.401465
STMAn7_17660	WP_099497828.1	Deoxyribodipyrimidine photo-lyase	0.0633372	0.65347
STMAn7_22060	WP_005409663.1	hypothetical protein	0.0632929	0.64258
STMAn7_24750	WP_065428927.1	hypothetical protein	0.0632611	0.477001
STMAn7_37410	WP_005411130.1	ATP synthase subunit alpha	0.0631508	0.633939
STMAn7_19910	WP_005409440.1	HTH-type transcriptional regulator HmrR	0.0631102	0.650188
STMAn7_23670	WP_185805882.1	hypothetical protein	0.0630849	0.478858
STMAn7_34900	WP_099484847.1	L-seryl-tRNA(Sec) selenium transferase	0.062916	0.625197
STMAn7_19710	WP_049461202.1	Threonine synthase	0.0627916	0.627414
STMAn7_02410	WP_099484571.1	3-hydroxyisobutyrate dehydrogenase	0.0627765	0.544066
STMAn7_29060	WP_012480803.1	Ribosomal large subunit pseudouridine synthase C	0.0626926	0.675398
STMAn7_27570	WP_154329544.1	hypothetical protein	0.0626811	0.439176
STMAn7_18010	WP_154329359.1	Fosmidomycin resistance protein	0.0623975	0.552165
STMAn7_37200	WP_012481308.1	Dihydroanticapsin 7-dehydrogenase	0.0623773	0.640784
STMAn7_03090	WP_004153772.1	hypothetical protein	0.0622942	0.56373
STMAn7_36820	WP_185805985.1	Peptidoglycan glycosyltransferase MrdB	0.0622439	0.605629
STMAn7_36670	WP_043034000.1	Adaptive-response sensory-kinase SasA	0.0622344	0.581118
STMAn7_39730	#N/A	IS481 family transposase ISStma1	0.0621902	0.634975
STMAn7_18610	WP_012479951.1	hypothetical protein	0.0621738	0.485461
STMAn7_07680	WP_062607764.1	hypothetical protein	0.0621681	0.546008
STMAn7_19100	#N/A	hypothetical protein	0.0619374	0.522751
STMAn7_31580	WP_099485081.1	Phosphatidylglycerol lysyltransferase	0.0619286	0.659549
STMAn7_24180	#N/A	hypothetical protein	0.0618066	0.438874
STMAn7_10760	WP_043033669.1	hypothetical protein	0.0613673	0.187372
STMAn7_37070	WP_111193863.1	O-ureido-serine racemase	0.0613625	0.656936
STMAn7_10660	WP_099497688.1	hypothetical protein	0.0613535	0.650182
STMAn7_37370	WP_114618233.1	hypothetical protein	0.0612962	0.624193
STMAn7_26340	#N/A	hypothetical protein	0.0612647	0.507214
STMAn7_32180	WP_049460128.1	hypothetical protein	0.0610831	0.653307
STMAn7_02040	WP_087803475.1	HTH-type transcriptional regulator SsuR	0.06107	0.628745
STMAn7_42510	WP_164094243.1	p-hydroxybenzoic acid efflux pump subunit AaeA	0.0610367	0.556603
STMAn7_08250	WP_005415400.1	Ribose-phosphate pyrophosphokinase	0.0610023	0.652965
STMAn7_23660	WP_049460156.1	putative RNA polymerase sigma factor FecI	0.060791	0.497458
STMAn7_27200	WP_185805950.1	hypothetical protein	0.0606903	0.589213
STMAn7_11380	WP_099484779.1	RNA polymerase sigma-54 factor	0.0606205	0.671254
STMAn7_26440	WP_005410089.1	Poly(3-hydroxyalkanoate) polymerase subunit PhaC	0.0606029	0.619969
STMAn7_17540	WP_004153175.1	Ferredoxin	0.0603726	0.63392
STMAn7_36700	WP_006470430.1	6-phosphogluconate dehydrogenase%2C NAD(+)-dependent%2C decarboxylating	0.0603331	0.649351
STMAn7_24600	WP_154329469.1	putative nitrate reductase molybdenum cofactor assembly chaperone NarW	0.0602357	NA
STMAn7_31660	WP_053462562.1	hypothetical protein	0.0601588	0.505153
STMAn7_20780	WP_099484540.1	hypothetical protein	0.0600998	0.557292
STMAn7_30880	WP_005410489.1	Phosphatidylserine decarboxylase proenzyme	0.0599319	0.69875
STMAn7_02780	WP_154329160.1	hypothetical protein	0.0598824	0.456631
STMAn7_21630	WP_005409617.1	hypothetical protein	0.0598478	0.670527
STMAn7_02310	WP_154329142.1	hypothetical protein	0.0597915	0.619895
STMAn7_41450	WP_005411598.1	hypothetical protein	0.0597025	0.577791
STMAn7_38540	WP_165931257.1	hypothetical protein	0.0596975	0.0339222
STMAn7_20300	WP_005409479.1	(S)-1-Phenylethanol dehydrogenase	0.0595243	0.667558
STMAn7_02270	WP_154329141.1	hypothetical protein	0.0594734	0.671594
STMAn7_40300	WP_099484238.1	hypothetical protein	0.0594731	0.626562
STMAn7_01490	WP_005407597.1	Glycerol-3-phosphate dehydrogenase [NAD(P)+]	0.059431	0.652511
STMAn7_19790	WP_087803382.1	Imidazole glycerol phosphate synthase subunit HisH	0.0592636	0.506286
STMAn7_42170	WP_049460643.1	hypothetical protein	0.0592588	0.667721
STMAn7_39240	#N/A	tRNA-Gln(ctg)	0.0588557	0.542265
STMAn7_04000	WP_099485061.1	Trifunctional NAD biosynthesis/regulator protein NadR	0.0588181	0.523851
STMAn7_01250	WP_143569547.1	hypothetical protein	0.0586207	0.593078
STMAn7_22570	WP_049396008.1	hypothetical protein	0.0586012	0.52391
STMAn7_16930	WP_154329348.1	Non-hemolytic phospholipase C	0.0585229	0.671398
STMAn7_36750	WP_099484073.1	Octanoyltransferase	0.0584424	0.649771
STMAn7_26690	WP_049459749.1	hypothetical protein	0.0581209	0.618192
STMAn7_22870	#N/A	hypothetical protein	0.0580131	0.466015
STMAn7_03340	WP_154329172.1	Cytochrome b561	0.0579828	0.657655
STMAn7_42520	WP_099484830.1	Cation efflux system protein CusC	0.0579097	0.505103
STMAn7_01060	WP_099484017.1	hypothetical protein	0.0577928	0.650272
STMAn7_39460	WP_059035648.1	Na(+)/H(+) antiporter subunit D	0.0577355	0.670281
STMAn7_05440	WP_012479030.1	Phosphorylated carbohydrates phosphatase	0.0577151	0.637476
STMAn7_32920	WP_005410687.1	33 kDa chaperonin	0.0576807	0.670041
STMAn7_24580	WP_012480467.1	Chaperone SurA	0.0576343	0.517146
STMAn7_11750	WP_005408427.1	hypothetical protein	0.0575883	0.532371
STMAn7_07040	WP_005412242.1	Cell division protein FtsL	0.0574992	0.539086
STMAn7_27900	WP_049397600.1	hypothetical protein	0.0571998	0.648883
STMAn7_30590	WP_005410461.1	NADH-quinone oxidoreductase subunit D	0.0569833	0.680902
STMAn7_02090	WP_049452942.1	hypothetical protein	0.0564599	0.482744
STMAn7_10580	WP_180874338.1	hypothetical protein	0.0563742	0.683448
STMAn7_13750	WP_005412674.1	Sensor protein QseC	0.0563159	0.671217
STMAn7_25600	WP_059034678.1	hypothetical protein	0.0562613	0.543167
STMAn7_30770	#N/A	hypothetical protein	0.0561268	0.45672
STMAn7_26730	WP_024958425.1	hypothetical protein	0.056055	0.57719
STMAn7_35630	WP_005410957.1	Nickel and cobalt resistance protein CnrA	0.0560036	0.613005
STMAn7_35360	WP_099484125.1	hypothetical protein	0.0559279	0.69393
STMAn7_09920	WP_005412418.1	hypothetical protein	0.055838	0.426372
STMAn7_22080	WP_005409665.1	Spore protein SP21	0.0557571	0.670726
STMAn7_23950	WP_099484669.1	Transcriptional regulatory protein BasR	0.0556816	0.675898
STMAn7_36970	WP_012481298.1	Antibiotic efflux pump outer membrane protein ArpC	0.0556587	0.41682
STMAn7_21240	WP_154329412.1	Chemotaxis protein CheV	0.0556095	0.633302
STMAn7_00330	#N/A	hypothetical protein	0.0554734	0.408255
STMAn7_24290	WP_043033313.1	Type II secretion system protein F	0.0552654	0.527738
STMAn7_02560	WP_154329150.1	hypothetical protein	0.0552488	0.33827
STMAn7_03300	WP_100438278.1	hypothetical protein	0.0552098	0.526883
STMAn7_07960	WP_060380825.1	putative MFS-type transporter EfpA	0.0549686	0.662763
STMAn7_17680	WP_005409107.1	HTH-type transcriptional regulator DmlR	0.0549009	0.609283
STMAn7_35510	WP_005410945.1	Ketol-acid reductoisomerase (NADP(+))	0.0548897	0.634101
STMAn7_04280	WP_005412038.1	hypothetical protein	0.0547445	0.428158
STMAn7_42420	WP_154329666.1	hypothetical protein	0.0547017	0.58984
STMAn7_41090	WP_049397677.1	hypothetical protein	0.0546452	0.674481
STMAn7_06850	WP_012479137.1	Riboflavin biosynthesis protein RibBA	0.0542191	0.632326
STMAn7_14420	WP_005408735.1	Lipid-A-disaccharide synthase	0.054214	0.634106
STMAn7_09690	WP_032961812.1	hypothetical protein	0.0541207	0.119697
STMAn7_17710	WP_005409110.1	Efflux pump periplasmic linker BepF	0.054104	0.639071
STMAn7_26470	WP_111189443.1	Multidrug export protein MepA	0.0540939	0.591903
STMAn7_35990	WP_005414446.1	AMP nucleosidase	0.0539382	0.700455
STMAn7_04130	WP_043035495.1	hypothetical protein	0.0538926	0.61188
STMAn7_11880	WP_043034182.1	hypothetical protein	0.0538602	0.694699
STMAn7_31460	WP_099484056.1	hypothetical protein	0.0537362	0.697558
STMAn7_11920	WP_043034181.1	Trans-2%2C3-dihydro-3-hydroxyanthranilate isomerase	0.0536856	0.692992
STMAn7_17350	WP_099484521.1	tRNA-modifying protein YgfZ	0.0536644	0.695934
STMAn7_02390	WP_005411946.1	Short-chain-enoyl-CoA hydratase	0.0536214	0.554954
STMAn7_29490	WP_005410359.1	hypothetical protein	0.0536164	0.691721
STMAn7_24770	WP_185805981.1	hypothetical protein	0.0536061	0.691121
STMAn7_29150	WP_012480808.1	Catabolite control protein A	0.0534848	0.674644
STMAn7_25470	WP_099484279.1	hypothetical protein	0.053134	0.707551
STMAn7_13050	WP_065183110.1	hypothetical protein	0.0529739	0.694776
STMAn7_34700	WP_060380572.1	hypothetical protein	0.0529673	0.659712
STMAn7_34930	WP_099484849.1	Selenide%2C water dikinase	0.0528972	0.708183
STMAn7_19590	WP_005409409.1	Protein-glutamate methylesterase/protein-glutamine glutaminase 1	0.052715	0.577928
STMAn7_21210	WP_099484550.1	Basal-body rod modification protein FlgD	0.0526665	0.34853
STMAn7_02710	WP_154329155.1	hypothetical protein	0.0522879	0.259417
STMAn7_03940	WP_032965528.1	Murein hydrolase activator EnvC	0.0521426	0.705184
STMAn7_30920	WP_043034817.1	Transcription elongation factor GreB	0.0521396	0.652214
STMAn7_22450	WP_154329435.1	Formamidopyrimidine-DNA glycosylase	0.0521362	0.436173
STMAn7_12490	WP_024957000.1	hypothetical protein	0.0518648	0.708497
STMAn7_25340	WP_080334824.1	Voltage-gated ClC-type chloride channel ClcB	0.0517146	0.695625
STMAn7_27190	WP_154329511.1	hypothetical protein	0.0517035	0.38586
STMAn7_05410	WP_005407925.1	hypothetical protein	0.0516835	0.616402
STMAn7_05830	WP_012479055.1	Teichoic acid translocation permease protein TagG	0.0514766	0.66158
STMAn7_09730	WP_005412403.1	hypothetical protein	0.051374	0.594575
STMAn7_13830	WP_154329306.1	Metal cation efflux system protein CzcD	0.0513359	0.597215
STMAn7_40720	WP_005411527.1	Signal transduction histidine-protein kinase BaeS	0.0511907	0.731443
STMAn7_13730	WP_012479558.1	4-amino-4-deoxy-L-arabinose-phosphoundecaprenol flippase subunit ArnE	0.0510636	0.700002
STMAn7_39830	WP_005411370.1	Biosynthetic arginine decarboxylase	0.0509645	0.734173
STMAn7_27050	WP_043034632.1	hypothetical protein	0.0509622	0.616142
STMAn7_25970	WP_012480588.1	hypothetical protein	0.0505645	0.434765
STMAn7_26990	WP_099484037.1	hypothetical protein	0.0504154	0.673178
STMAn7_08540	WP_005408208.1	30S ribosomal protein S10	0.0504069	0.710174
STMAn7_04300	WP_043035505.1	hypothetical protein	0.0503857	0.714892
STMAn7_12090	WP_154329281.1	hypothetical protein	0.0500475	0.69578
STMAn7_09430	#N/A	hypothetical protein	0.0500017	0.549037
STMAn7_13870	WP_088610895.1	Neutral endopeptidase	0.0499476	0.694999
STMAn7_16970	WP_005409039.1	hypothetical protein	0.0498359	0.695695
STMAn7_39750	WP_012481467.1	Outer membrane lipoprotein Blc	0.0495883	0.720995
STMAn7_22170	WP_154329431.1	hypothetical protein	0.0494595	0.711483
STMAn7_25370	WP_049430205.1	2-methoxy-6-polyprenyl-1%2C4-benzoquinol methylase%2C mitochondrial	0.0494005	0.696361
STMAn7_31260	WP_012480923.1	Metalloprotease TldD	0.0490513	0.693738
STMAn7_24160	WP_005409871.1	hypothetical protein	0.0488089	0.493781
STMAn7_21930	WP_005409649.1	hypothetical protein	0.0487288	0.698597
STMAn7_08070	WP_005412324.1	NAD(P) transhydrogenase subunit beta	0.0487106	0.718805
STMAn7_15510	WP_012479669.1	Cytochrome b	0.0485204	0.735198
STMAn7_34210	WP_005410813.1	Thiazole synthase	0.0483349	0.725101
STMAn7_01730	WP_099479750.1	Cytochrome c2	0.048283	0.597222
STMAn7_31600	WP_099485079.1	hypothetical protein	0.0482383	0.716445
STMAn7_21000	WP_005409552.1	Flagellar hook-basal body complex protein FliE	0.0481059	0.378006
STMAn7_21830	WP_154329426.1	hypothetical protein	0.0480239	0.703374
STMAn7_28150	WP_049460352.1	hypothetical protein	0.04802	0.737743
STMAn7_39710	WP_049395622.1	Phosphoglycerol transferase I	0.0480064	0.714349
STMAn7_17310	WP_005409070.1	6-phosphogluconolactonase	0.0478332	0.719863
STMAn7_38240	WP_049450292.1	hypothetical protein	0.0478303	0.486052
STMAn7_02690	WP_154329154.1	Putative prophage major tail sheath protein	0.0477359	0.415245
STMAn7_36050	WP_014038449.1	hypothetical protein	0.0476096	0.599487
STMAn7_07570	WP_154329248.1	Sensor histidine kinase RcsC	0.04753	0.705868
STMAn7_27380	WP_154329525.1	hypothetical protein	0.0472304	0.466941
STMAn7_29520	WP_005414003.1	hypothetical protein	0.047212	0.3749
STMAn7_16710	WP_005409016.1	hypothetical protein	0.0471775	0.65582
STMAn7_09780	WP_005412407.1	hypothetical protein	0.0470586	0.10442
STMAn7_37500	WP_005411139.1	hypothetical protein	0.0469684	0.729623
STMAn7_29430	#N/A	tRNA-Pro(cgg)	0.0469601	0.202223
STMAn7_25520	WP_154329482.1	hypothetical protein	0.0467605	0.621438
STMAn7_26320	WP_099527694.1	hypothetical protein	0.0467284	0.680316
STMAn7_08950	WP_004154513.1	hypothetical protein	0.0466022	0.720352
STMAn7_39550	WP_154329634.1	hypothetical protein	0.0465791	0.71353
STMAn7_33710	WP_154329576.1	hypothetical protein	0.0465582	0.722396
STMAn7_39360	WP_099484063.1	hypothetical protein	0.0465225	0.696505
STMAn7_09590	WP_065426719.1	hypothetical protein	0.04639	0.380101
STMAn7_27920	WP_005413886.1	Glycine cleavage system transcriptional activator	0.0463505	0.64114
STMAn7_00440	WP_005411776.1	hypothetical protein	0.0462591	0.713191
STMAn7_24690	WP_043033279.1	Cyclic pyranopterin monophosphate synthase	0.0461268	0.716733
STMAn7_38180	WP_043034569.1	hypothetical protein	0.0459794	0.687564
STMAn7_35640	#N/A	tRNA-Val(cac)	0.0459074	0.345463
STMAn7_20600	WP_100438492.1	hypothetical protein	0.045894	0.590268
STMAn7_36950	WP_049461452.1	hypothetical protein	0.045578	0.670679
STMAn7_15330	WP_005408823.1	Inner membrane ABC transporter permease protein YdcV	0.0455742	0.719369
STMAn7_30380	WP_099484385.1	Virulence protein	0.0455073	0.643771
STMAn7_18590	WP_005409300.1	Outer membrane protein assembly factor BamB	0.0453658	0.744642
STMAn7_04150	WP_076739838.1	hypothetical protein	0.0453461	0.736132
STMAn7_23850	WP_005409836.1	HTH-type transcriptional regulator DmlR	0.0453161	0.74684
STMAn7_02910	WP_154329167.1	hypothetical protein	0.0452443	0.727932
STMAn7_35590	WP_099483929.1	3-isopropylmalate dehydratase small subunit 1	0.0451033	0.697447
STMAn7_37980	WP_099484465.1	hypothetical protein	0.044953	0.73893
STMAn7_12200	WP_099484988.1	Putative nucleoside transporter YegT	0.044702	0.70133
STMAn7_20800	WP_005413248.1	RNA polymerase sigma factor FliA	0.0447009	0.630342
STMAn7_27450	WP_154329532.1	hypothetical protein	0.0446146	0.631988
STMAn7_20260	WP_005409475.1	hypothetical protein	0.0445873	0.638141
STMAn7_41240	WP_012481579.1	1-deoxyxylulose-5-phosphate synthase YajO	0.0445591	0.755356
STMAn7_41910	WP_005414901.1	RutC family protein YjgH	0.0445244	0.384363
STMAn7_07480	WP_154329245.1	hypothetical protein	0.0444098	0.700119
STMAn7_11650	WP_111174264.1	hypothetical protein	0.0442631	0.541776
STMAn7_16240	WP_005412844.1	Putative fluoride ion transporter CrcB	0.0439466	0.744724
STMAn7_27730	WP_005410185.1	hypothetical protein	0.043902	0.74464
STMAn7_18970	WP_005409341.1	hypothetical protein	0.0438765	0.500485
STMAn7_30510	WP_076739788.1	NADH-quinone oxidoreductase subunit L	0.0438157	0.670407
STMAn7_20060	WP_012480054.1	putative amino acid permease YhdG	0.0438051	0.71969
STMAn7_11950	WP_043034178.1	UDP-N-acetyl-alpha-D-muramoyl-L-alanyl-L-glutamate epimerase	0.0437475	0.759427
STMAn7_34730	WP_060380231.1	CFA/I fimbrial subunit E	0.0437124	0.520567
STMAn7_38200	WP_111188972.1	Primosomal protein N'	0.0437031	0.764415
STMAn7_25480	WP_099484280.1	hypothetical protein	0.0436777	0.76783
STMAn7_09540	WP_032961796.1	hypothetical protein	0.0436715	0.753932
STMAn7_05530	WP_154329224.1	Vitamin B12 transporter BtuB	0.0436483	0.731314
STMAn7_24340	WP_032966855.1	hypothetical protein	0.0435257	0.429138
STMAn7_02750	WP_099561485.1	hypothetical protein	0.0432645	0.303719
STMAn7_13980	WP_043035683.1	Zinc uptake regulation protein	0.0431273	0.759056
STMAn7_38030	WP_154329620.1	Methionyl-tRNA formyltransferase	0.0431086	0.754886
STMAn7_04660	#N/A	hypothetical protein	0.0428832	0.39291
STMAn7_18980	WP_065184097.1	hypothetical protein	0.0428721	0.578015
STMAn7_09440	#N/A	hypothetical protein	0.0427346	0.542111
STMAn7_39570	WP_154329636.1	hypothetical protein	0.0426457	0.731564
STMAn7_01010	WP_005407527.1	hypothetical protein	0.042504	0.739779
STMAn7_20920	WP_005409544.1	Flagellar motor switch protein FliM	0.0424684	0.41147
STMAn7_11080	WP_100437964.1	hypothetical protein	0.0423565	0.771555
STMAn7_22660	WP_076740008.1	Tagatose-6-phosphate kinase	0.0423087	0.747262
STMAn7_27640	WP_005410175.1	HTH-type transcriptional regulator DmlR	0.042101	0.767447
STMAn7_10920	WP_099474369.1	hypothetical protein	0.0420967	0.726738
STMAn7_34590	WP_005410851.1	hypothetical protein	0.0420607	0.708659
STMAn7_06840	WP_012479136.1	Riboflavin synthase	0.0419453	0.718505
STMAn7_30270	WP_005410431.1	hypothetical protein	0.0418773	0.765634
STMAn7_04340	WP_099484928.1	hypothetical protein	0.0417082	0.731627
STMAn7_12620	WP_005408523.1	Arginine exporter protein ArgO	0.0416212	0.482283
STMAn7_22520	WP_032966806.1	hypothetical protein	0.0413006	0.666476
STMAn7_39900	WP_043034266.1	hypothetical protein	0.0410609	0.710233
STMAn7_00840	WP_185805975.1	3-phenylpropionate-dihydrodiol/cinnamic acid-dihydrodiol dehydrogenase	0.0410269	0.690538
STMAn7_15250	WP_154329326.1	hypothetical protein	0.0408128	0.768584
STMAn7_05420	WP_154329222.1	Ribosomal RNA small subunit methyltransferase C	0.040546	0.763125
STMAn7_42630	WP_012481677.1	hypothetical protein	0.0405093	0.765385
STMAn7_04790	WP_005412082.1	hypothetical protein	0.0404645	0.491901
STMAn7_06050	WP_032963762.1	hypothetical protein	0.0404362	0.761981
STMAn7_23450	WP_185805881.1	General stress protein 39	0.0403759	0.608016
STMAn7_38730	WP_005414655.1	hypothetical protein	0.0401797	0.547072
STMAn7_07170	WP_162292030.1	hypothetical protein	0.0401665	0.812536
STMAn7_25690	WP_005410019.1	hypothetical protein	0.0401227	0.776032
STMAn7_02800	WP_024956180.1	hypothetical protein	0.0399633	0.272771
STMAn7_15140	WP_060381011.1	hypothetical protein	0.0399079	0.702541
STMAn7_15610	WP_154329334.1	hypothetical protein	0.039893	0.76329
STMAn7_34440	WP_099484118.1	hypothetical protein	0.0398813	0.774691
STMAn7_23390	WP_005413550.1	hypothetical protein	0.0398658	0.432794
STMAn7_21010	WP_154329410.1	hypothetical protein	0.0398141	0.570257
STMAn7_23510	WP_099527445.1	Adaptive-response sensory-kinase SasA	0.0396513	0.747568
STMAn7_11710	WP_044569619.1	hypothetical protein	0.0395235	0.63642
STMAn7_30170	WP_012480869.1	HTH-type transcriptional regulator BetI	0.0394499	0.74918
STMAn7_10370	WP_005408303.1	hypothetical protein	0.039437	0.645011
STMAn7_04250	WP_005407810.1	hypothetical protein	0.0393764	0.779499
STMAn7_00850	#N/A	hypothetical protein	0.0391747	0.366957
STMAn7_06180	WP_099484608.1	hypothetical protein	0.0390906	0.774514
STMAn7_17000	WP_154329350.1	Ferripyoverdine receptor	0.03898	0.722601
STMAn7_14770	WP_049395927.1	hypothetical protein	0.0389225	0.50387
STMAn7_14260	WP_049397495.1	hypothetical protein	0.0386529	0.781396
STMAn7_15520	WP_060380407.1	Ammonia monooxygenase gamma subunit	0.0385362	0.764274
STMAn7_16040	WP_049402549.1	hypothetical protein	0.0384818	0.776049
STMAn7_19580	WP_005409408.1	Chemotaxis protein methyltransferase	0.03844	0.721389
STMAn7_32360	WP_044570698.1	hypothetical protein	0.0383458	0.585067
STMAn7_20630	WP_005409512.1	Chemotaxis protein methyltransferase	0.0382326	0.668377
STMAn7_10490	#N/A	tRNA-Val(gac)	0.0382061	0.272042
STMAn7_14800	WP_049395410.1	hypothetical protein	0.0381468	0.747398
STMAn7_32170	WP_005410614.1	hypothetical protein	0.0379182	0.776779
STMAn7_15450	WP_154329331.1	putative multidrug ABC transporter permease YbhS	0.0379145	0.731636
STMAn7_29580	WP_154329557.1	Argininosuccinate synthase	0.0378697	0.784867
STMAn7_13140	#N/A	tRNA-Thr(cgt)	0.0378462	0.652353
STMAn7_30060	WP_099480775.1	Outer membrane lipoprotein Blc	0.0376447	0.750871
STMAn7_20960	WP_005413257.1	Flagellum-specific ATP synthase	0.0374844	0.590549
STMAn7_28900	WP_060380779.1	hypothetical protein	0.0374793	0.762724
STMAn7_09450	WP_005412379.1	hypothetical protein	0.0374403	0.358549
STMAn7_32050	WP_005410602.1	Signal peptidase I	0.0374333	0.784556
STMAn7_28870	WP_005410300.1	Ferredoxin--NADP reductase	0.0374096	0.806661
STMAn7_37780	WP_005411167.1	hypothetical protein	0.0373442	0.673112
STMAn7_10740	WP_099497691.1	hypothetical protein	0.0372995	0.545537
STMAn7_24200	WP_043033319.1	Tol-Pal system protein TolQ	0.0371373	0.682178
STMAn7_19070	WP_059034253.1	putative protein	0.0371336	0.665469
STMAn7_08100	WP_049431421.1	Branched-chain-amino-acid aminotransferase	0.0370863	0.761382
STMAn7_42720	WP_005411718.1	hypothetical protein	0.0370653	0.756649
STMAn7_41180	WP_043034484.1	3'-5' ssDNA/RNA exonuclease TatD	0.0370089	0.784646
STMAn7_33630	WP_005410757.1	Crossover junction endodeoxyribonuclease RuvC	0.0369818	0.732659
STMAn7_13230	WP_005408583.1	Cytochrome bo(3) ubiquinol oxidase subunit 3	0.0368428	0.783742
STMAn7_37030	WP_005411093.1	ATP-dependent protease subunit HslV	0.0367961	0.773687
STMAn7_02740	WP_154329158.1	hypothetical protein	0.0365691	0.51612
STMAn7_01640	WP_012478756.1	hypothetical protein	0.0365472	0.680233
STMAn7_05180	WP_060380751.1	hypothetical protein	0.0363692	0.741907
STMAn7_24970	WP_099484253.1	Dimodular nonribosomal peptide synthase	0.0363441	0.592539
STMAn7_31070	WP_154329562.1	putative protein	0.0363397	0.786011
STMAn7_35450	WP_049429948.1	hypothetical protein	0.0362816	0.684469
STMAn7_07670	WP_012479194.1	Dihydrofolate reductase type 3	0.0362772	0.7026
STMAn7_02720	WP_154329156.1	hypothetical protein	0.0361787	0.502053
STMAn7_27250	WP_172837761.1	hypothetical protein	0.0359411	0.756895
STMAn7_36780	WP_143569546.1	hypothetical protein	0.0357914	0.7212
STMAn7_25110	WP_185805980.1	NADPH oxidoreductase	0.0355448	0.783361
STMAn7_09480	WP_032961794.1	hypothetical protein	0.0353676	0.545445
STMAn7_08380	#N/A	tRNA-Gly(tcc)	0.0353389	0.43238
STMAn7_14150	WP_099485272.1	hypothetical protein	0.0349022	0.766675
STMAn7_12740	WP_005408535.1	hypothetical protein	0.0348464	0.813825
STMAn7_33400	WP_099484103.1	Copper resistance protein A	0.0347707	0.780717
STMAn7_20930	WP_012480107.1	hypothetical protein	0.0345001	0.484581
STMAn7_14100	#N/A	hypothetical protein	0.0343994	0.715426
STMAn7_24320	WP_005409887.1	hypothetical protein	0.0343855	0.411794
STMAn7_12970	WP_005408558.1	50S ribosomal protein L27	0.0342458	0.782185
STMAn7_12360	WP_043034153.1	hypothetical protein	0.0341966	0.678465
STMAn7_01230	WP_004134334.1	Nitrogen regulatory protein P-II	0.0341394	0.759537
STMAn7_42470	WP_099484395.1	putative protein/MSMEI_1241	0.0341174	0.708062
STMAn7_24850	WP_154329473.1	hypothetical protein	0.034069	0.782581
STMAn7_03180	#N/A	hypothetical protein	0.0339994	0.521458
STMAn7_20900	WP_005409542.1	hypothetical protein	0.0339322	0.53001
STMAn7_25190	WP_185805992.1	hypothetical protein	0.0337821	0.7443
STMAn7_24990	WP_138969900.1	Isochorismatase	0.0337764	0.620181
STMAn7_04730	WP_154329204.1	hypothetical protein	0.0337215	0.80838
STMAn7_01030	WP_005407529.1	hypothetical protein	0.0336704	0.802339
STMAn7_20830	WP_172459944.1	Flagellar biosynthesis protein FlhA	0.0336162	0.544122
STMAn7_39990	#N/A	Competence protein ComM	0.0336161	0.342217
STMAn7_24900	WP_005409936.1	hypothetical protein	0.0335776	0.777628
STMAn7_09640	WP_126411773.1	hypothetical protein	0.0335534	0.470258
STMAn7_07160	WP_005408085.1	UDP-3-O-acyl-N-acetylglucosamine deacetylase	0.033344	0.841818
STMAn7_12150	WP_005412559.1	hypothetical protein	0.0332321	0.796253
STMAn7_41800	WP_049417909.1	hypothetical protein	0.0330974	0.766269
STMAn7_04540	WP_154329189.1	hypothetical protein	0.0329596	0.756619
STMAn7_37420	WP_005411131.1	ATP synthase subunit delta	0.0328611	0.752416
STMAn7_41100	WP_043034473.1	Chitin-binding protein CbpD	0.0328572	0.789657
STMAn7_12410	WP_154329286.1	hypothetical protein	0.0328333	0.764505
STMAn7_16250	WP_005408921.1	hypothetical protein	0.0327691	0.809253
STMAn7_35270	WP_005410921.1	Pyrophosphate--fructose 6-phosphate 1-phosphotransferase	0.0327547	0.815208
STMAn7_20970	WP_005409549.1	hypothetical protein	0.0326807	0.587935
STMAn7_14930	WP_100438043.1	hypothetical protein	0.0326504	0.541379
STMAn7_25160	WP_005413716.1	Transcriptional regulator MntR	0.0325996	0.816979
STMAn7_23790	WP_099474081.1	hypothetical protein	0.0325593	0.645209
STMAn7_06600	WP_012479118.1	N-acetylglucosaminyl-diphospho-decaprenol L-rhamnosyltransferase	0.0325259	0.792501
STMAn7_26500	WP_062607298.1	hypothetical protein	0.0325017	0.81594
STMAn7_28240	WP_012480765.1	Kynurenine 3-monooxygenase	0.0324665	0.800451
STMAn7_27430	WP_154329530.1	hypothetical protein	0.0324637	0.463299
STMAn7_17020	WP_005409044.1	HTH-type transcriptional regulator YhaJ	0.0324181	0.816517
STMAn7_36210	WP_065183180.1	hypothetical protein	0.0323737	0.662196
STMAn7_36080	WP_099484747.1	putative multidrug resistance protein EmrY	0.0322838	0.798884
STMAn7_23800	WP_099474083.1	hypothetical protein	0.0322177	0.666559
STMAn7_40050	WP_076739462.1	hypothetical protein	0.0322054	0.756867
STMAn7_23050	WP_005409753.1	Putative L-lactate dehydrogenase operon regulatory protein	0.0321362	0.818088
STMAn7_03190	#N/A	hypothetical protein	0.0321235	0.607793
STMAn7_17470	WP_154329355.1	Adenine DNA glycosylase	0.031871	0.759252
STMAn7_42280	WP_099485169.1	Ferrochelatase	0.0318333	0.789339
STMAn7_03020	#N/A	tRNA-Thr(tgt)	0.031823	0.532023
STMAn7_11700	WP_099498040.1	Colicin I receptor	0.0314548	0.694482
STMAn7_38520	WP_005411240.1	hypothetical protein	0.031264	0.824664
STMAn7_14990	WP_005408789.1	Phosphate transport system permease protein PstA	0.0312155	0.677333
STMAn7_32800	WP_005410675.1	L-serine dehydratase 1	0.0311255	0.797921
STMAn7_18570	WP_154329367.1	Cytoskeleton protein RodZ	0.0311195	0.82597
STMAn7_34640	WP_044571441.1	hypothetical protein	0.031029	0.811129
STMAn7_19720	#N/A	Transcriptional activatory protein AadR	0.0309722	0.822733
STMAn7_19280	#N/A	tRNA-Arg(cct)	0.0309057	0.576959
STMAn7_22350	WP_154329688.1	hypothetical protein	0.0308187	0.773541
STMAn7_36100	WP_032129880.1	Stress response protein NhaX	0.030679	0.694241
STMAn7_38720	WP_005411260.1	hypothetical protein	0.0306287	0.724808
STMAn7_14510	WP_005408744.1	Ribosome-recycling factor	0.0305754	0.829642
STMAn7_34720	WP_060380230.1	hypothetical protein	0.0305523	0.491287
STMAn7_29620	WP_005410372.1	Cysteine desulfuration protein SufE	0.0305119	0.7418
STMAn7_28840	WP_043034723.1	ECF RNA polymerase sigma factor SigJ	0.0304438	0.832749
STMAn7_31510	WP_005410551.1	hypothetical protein	0.0304053	0.723885
STMAn7_32040	WP_005410601.1	hypothetical protein	0.0303945	0.805215
STMAn7_41690	WP_012481609.1	hypothetical protein	0.0301446	0.536935
STMAn7_27590	WP_154329546.1	IS1595 family transposase ISAcif2	0.0300981	0.804377
STMAn7_11970	WP_043034176.1	hypothetical protein	0.0300212	0.829973
STMAn7_29940	WP_060380901.1	Ribonuclease D	0.0299273	0.838386
STMAn7_09880	WP_050483582.1	hypothetical protein	0.0299066	0.601771
STMAn7_06810	WP_080334763.1	hypothetical protein	0.0298596	0.744856
STMAn7_16610	WP_154329343.1	putative DNA endonuclease SmrA	0.0298502	0.830685
STMAn7_10620	#N/A	hypothetical protein	0.0298487	0.482114
STMAn7_37350	WP_111196809.1	hypothetical protein	0.0297173	0.821571
STMAn7_23470	WP_099474041.1	Macrolide export ATP-binding/permease protein MacB	0.0295467	0.797081
STMAn7_34500	WP_024958475.1	hypothetical protein	0.0293453	0.816421
STMAn7_28280	WP_099484298.1	hypothetical protein	0.0292897	0.807348
STMAn7_08700	WP_005408211.1	50S ribosomal protein L6	0.0290132	0.834828
STMAn7_02460	WP_033833504.1	hypothetical protein	0.0289283	0.824022
STMAn7_41200	WP_005411574.1	hypothetical protein	0.028863	0.841715
STMAn7_05820	WP_154329229.1	Cystathionine beta-lyase	0.0288469	0.832912
STMAn7_25460	WP_099484278.1	Type 3 secretion system secretin	0.0288244	0.840675
STMAn7_21200	WP_099484549.1	Flagellar hook protein FlgE	0.0286898	0.59174
STMAn7_20000	WP_154329397.1	hypothetical protein	0.028657	0.7856
STMAn7_19310	WP_076738967.1	hypothetical protein	0.0285879	0.440125
STMAn7_29990	WP_005410406.1	hypothetical protein	0.0285712	0.531701
STMAn7_05880	WP_060380266.1	hypothetical protein	0.0285691	0.793296
STMAn7_21220	WP_005409575.1	Flagellar basal-body rod protein FlgC	0.0283746	0.586394
STMAn7_39930	#N/A	hypothetical protein	0.0283623	0.467995
STMAn7_27550	WP_154329542.1	hypothetical protein	0.0282055	0.747958
STMAn7_26560	WP_012480624.1	Oligoribonuclease	0.0281906	0.855349
STMAn7_10070	#N/A	tRNA-Val(tac)	0.0281272	0.571873
STMAn7_40950	WP_049397682.1	hypothetical protein	0.027918	0.766795
STMAn7_34230	WP_060380528.1	hypothetical protein	0.0278784	0.82367
STMAn7_06480	WP_005408024.1	Type II secretion system protein E	0.0277945	0.831492
STMAn7_18780	WP_111174241.1	3-oxoacyl-[acyl-carrier-protein] reductase FabG	0.0277816	0.83683
STMAn7_00200	WP_154329103.1	Tyrosine recombinase XerC	0.027707	0.784294
STMAn7_36280	WP_099484752.1	hypothetical protein	0.0276988	0.835472
STMAn7_11810	WP_043034184.1	putative ATP-dependent transporter SufC	0.0276499	0.793511
STMAn7_03570	WP_154329175.1	Arginine--tRNA ligase	0.0276393	0.836194
STMAn7_34970	WP_005410891.1	dITP/XTP pyrophosphatase	0.0276261	0.821281
STMAn7_00570	WP_099485082.1	hypothetical protein	0.0275035	0.828509
STMAn7_13610	WP_099484373.1	hypothetical protein	0.0274206	0.863718
STMAn7_10930	WP_154329273.1	Metal-pseudopaline receptor CntO	0.0274179	0.790043
STMAn7_16430	WP_005412916.1	hypothetical protein	0.0274047	0.829735
STMAn7_29380	WP_099497583.1	Lipid A export ATP-binding/permease protein MsbA	0.0272268	0.822578
STMAn7_37740	WP_099484406.1	hypothetical protein	0.027219	0.809864
STMAn7_18910	WP_005413048.1	hypothetical protein	0.0271926	0.714202
STMAn7_34850	#N/A	Formate dehydrogenase-O major subunit	0.0271883	0.846922
STMAn7_32120	WP_099484533.1	Aquaporin Z 2	0.0271772	0.832614
STMAn7_10470	WP_005408313.1	Acyl carrier protein	0.0271531	0.873429
STMAn7_21530	WP_049397465.1	hypothetical protein	0.0269332	0.828815
STMAn7_16490	WP_012479721.1	Spermidine N(1)-acetyltransferase	0.0269189	0.820947
STMAn7_28070	WP_010480482.1	Aminoalkylphosphonate N-acetyltransferase	0.0268201	0.841894
STMAn7_14050	WP_043035680.1	hypothetical protein	0.0266188	0.811744
STMAn7_23520	#N/A	hypothetical protein	0.0265351	0.707966
STMAn7_30680	WP_005410469.1	D-inositol-3-phosphate glycosyltransferase	0.0264576	0.843466
STMAn7_21250	WP_099473118.1	hypothetical protein	0.0263678	0.700126
STMAn7_35340	WP_099484123.1	hypothetical protein	0.0263623	0.681513
STMAn7_31900	WP_012480965.1	hypothetical protein	0.0259605	0.778842
STMAn7_27860	WP_185805953.1	hypothetical protein	0.0258989	0.806576
STMAn7_02440	WP_099484570.1	hypothetical protein	0.0258952	0.356368
STMAn7_19000	WP_099473017.1	Hippurate hydrolase	0.0258739	0.809247
STMAn7_23120	WP_005409760.1	2-dehydro-3-deoxygluconokinase	0.0258291	0.82649
STMAn7_21940	WP_049450190.1	hypothetical protein	0.0257535	0.865161
STMAn7_38110	WP_005411199.1	Threonylcarbamoyl-AMP synthase	0.0257087	0.852523
STMAn7_14320	WP_099485263.1	hypothetical protein	0.025598	0.848141
STMAn7_34070	WP_005410800.1	Type 4 prepilin-like proteins leader peptide-processing enzyme	0.0255798	0.863722
STMAn7_06770	WP_043033824.1	hypothetical protein	0.0255647	0.791797
STMAn7_38390	WP_005411227.1	10 kDa chaperonin	0.0254174	0.794856
[truncated: 2,244 more rows]

## Sheet: K279a+Rubrolide 23
Table S3:	Regulated genes of Stenotrophomonas maltophilia K279a after treatment with rubrolide 23.
Locu-tag	Annotation	log2 fold-change	P-Value
SMLT_RS00250	integrase arm-type DNA-binding domain-containing protein	NA	NA
SMLT_RS22415	AlpA family phage regulatory protein	NA	NA
SMLT_RS00255	hypothetical protein	NA	NA
SMLT_RS00260	ogr/Delta-like zinc finger family protein	NA	NA
SMLT_RS00265	hypothetical protein	NA	NA
SMLT_RS00270	hypothetical protein	NA	NA
SMLT_RS00275	hypothetical protein	NA	NA
SMLT_RS00280	toprim domain-containing protein	NA	NA
SMLT_RS00285	DUF927 domain-containing protein	NA	NA
SMLT_RS00290	hypothetical protein	NA	NA
SMLT_RS00295	phage portal protein	NA	NA
SMLT_RS00300	XRE family transcriptional regulator	NA	NA
SMLT_RS00305	type II toxin-antitoxin system RelE/ParE family toxin	NA	NA
SMLT_RS01430	GpE family phage tail protein	NA	NA
SMLT_RS04745	tRNA-Leu	NA	NA
SMLT_RS23315	hypothetical protein	NA	NA
SMLT_RS09375	tRNA-Met	NA	NA
SMLT_RS19810	tRNA-Ile	NA	NA
SMLT_RS14720	NAD(P)H-dependent oxidoreductase	4.48456	2.33512e-08
SMLT_RS10150	MBL fold metallo-hydrolase	3.33949	1.85248e-14
SMLT_RS00870	VOC family protein	2.56992	4.24064e-07
SMLT_RS06140	EF-hand domain-containing protein	2.2612	2.97069e-06
SMLT_RS22560	DUF596 domain-containing protein	2.25463	0.000322459
SMLT_RS06015	LysE family transporter	2.00254	0.000146982
SMLT_RS11665	TonB-dependent receptor	1.98463	2.89937e-06
SMLT_RS02310	malonic semialdehyde reductase	1.94671	1.78845e-06
SMLT_RS03265	cell surface protein	1.82972	1.16212e-07
SMLT_RS11690	copper homeostasis membrane protein CopD	1.8038	9.38465e-06
SMLT_RS13290	RHS repeat protein	1.7649	4.26194e-06
SMLT_RS23265	hypothetical protein	1.69044	0.00179346
SMLT_RS08690	succinate dehydrogenase assembly factor 2	1.61025	0.00136105
SMLT_RS11685	copper-translocating P-type ATPase	1.58926	2.96674e-06
SMLT_RS04420	50S ribosomal protein L30	1.58684	2.78207e-06
SMLT_RS00340	hypothetical protein	1.57402	7.50448e-06
SMLT_RS05135	hypothetical protein	1.55485	0.00385779
SMLT_RS13285	hypothetical protein	1.48247	0.00044042
SMLT_RS11710	nuclear transport factor 2 family protein	1.47708	0.000386023
SMLT_RS04440	30S ribosomal protein S11	1.447	4.91001e-07
SMLT_RS15955	hypothetical protein	1.44	3.96656e-10
SMLT_RS11700	four-helix bundle copper-binding protein	1.42333	0.00157503
SMLT_RS02760	3-hydroxyacyl-[acyl-carrier-protein] dehydratase FabA	1.40913	1.21938e-08
SMLT_RS11660	DUF4198 domain-containing protein	1.38777	3.40344e-05
SMLT_RS16270	tryptophan synthase subunit beta	1.3823	0.000342767
SMLT_RS04435	30S ribosomal protein S13	1.37088	4.36283e-07
SMLT_RS03630	M23 family metallopeptidase	1.36309	2.14193e-06
SMLT_RS07855	hypothetical protein	1.36171	1.40289e-06
SMLT_RS12045	hypothetical protein	1.35996	0.004369
SMLT_RS17895	pilin	1.35302	0.000159894
SMLT_RS06060	cell division topological specificity factor MinE	1.32921	1.91648e-05
SMLT_RS18825	hypothetical protein	1.32457	0.000763547
SMLT_RS11245	translation initiation factor IF-1	1.31957	1.56271e-05
SMLT_RS11715	cytochrome c	1.30802	0.00103328
SMLT_RS03355	fimbrial protein	1.28887	0.00148611
SMLT_RS06095	DUF423 domain-containing protein	1.28036	0.00222187
SMLT_RS11705	DUF411 domain-containing protein	1.28028	0.00304877
SMLT_RS16415	TonB-dependent receptor	1.26959	0.00323643
SMLT_RS08875	hypothetical protein	1.26434	0.000152913
SMLT_RS16475	C40 family peptidase	1.25364	4.34367e-06
SMLT_RS05130	hypothetical protein	1.251	0.000937395
SMLT_RS11695	copper homeostasis periplasmic binding protein CopC	1.24098	0.00296551
SMLT_RS22640	AAA family ATPase	1.23973	4.97425e-05
SMLT_RS11680	hypothetical protein	1.2367	0.0017942
SMLT_RS04325	30S ribosomal protein S10	1.22883	2.51334e-07
SMLT_RS01240	acyl-CoA dehydrogenase family protein	1.22049	0.00241999
SMLT_RS23125	hypothetical protein	1.21481	6.37248e-07
SMLT_RS03615	cell division protein FtsZ	1.20957	4.64809e-09
SMLT_RS01680	HEAT repeat domain-containing protein	1.20756	0.000519932
SMLT_RS04415	30S ribosomal protein S5	1.20474	3.82574e-07
SMLT_RS04265	preprotein translocase subunit SecE	1.19661	5.40561e-08
SMLT_RS18610	TonB-dependent receptor	1.19284	0.000829937
SMLT_RS18660	threonine dehydratase	1.1911	0.00102941
SMLT_RS07335	multidrug efflux MFS transporter periplasmic adaptor subunit EmrA	1.18627	5.29921e-05
SMLT_RS02315	polyisoprenoid-binding protein	1.1779	2.36354e-06
SMLT_RS23105	hypothetical protein	1.17703	0.000352243
SMLT_RS17495	twitching motility response regulator PilG	1.16443	1.19555e-05
SMLT_RS15230	hypothetical protein	1.15602	0.00751224
SMLT_RS04385	50S ribosomal protein L24	1.15118	2.68364e-06
SMLT_RS04455	50S ribosomal protein L17	1.14804	4.57948e-08
SMLT_RS23190	hypothetical protein	1.14413	0.000104381
SMLT_RS04450	DNA-directed RNA polymerase subunit alpha	1.13946	2.92715e-09
SMLT_RS04400	30S ribosomal protein S8	1.13713	0.000147847
SMLT_RS04305	30S ribosomal protein S12	1.1347	3.23246e-07
SMLT_RS06295	carboxymuconolactone decarboxylase family protein	1.13144	0.00758539
SMLT_RS16970	putative selenoprotein	1.12803	0.000336531
SMLT_RS06605	ribosome maturation factor RimM	1.12024	2.36449e-05
SMLT_RS16215	preprotein translocase subunit SecG	1.11728	9.75081e-09
SMLT_RS04340	50S ribosomal protein L23	1.11282	0.000205792
SMLT_RS17270	cytochrome b	1.11097	2.02971e-06
SMLT_RS19740	hypothetical protein	1.10997	0.000696825
SMLT_RS20405	CD225/dispanin family protein	1.10739	0.000319357
SMLT_RS02510	D-serine/D-alanine/glycine transporter	1.10681	0.0017652
SMLT_RS12430	sugar kinase	1.10603	2.36785e-05
SMLT_RS16265	hypothetical protein	1.10473	0.00197433
SMLT_RS20810	hypothetical protein	1.09983	5.59067e-06
SMLT_RS19260	lipid A deacylase LpxR family protein	1.09546	3.38989e-05
SMLT_RS20410	DUF2752 domain-containing protein	1.09503	5.75233e-05
SMLT_RS11720	copper-binding protein CopB	1.09468	0.0013767
SMLT_RS00210	aspartate/tyrosine/aromatic aminotransferase	1.09316	7.81201e-11
SMLT_RS14290	VirB3 family type IV secretion system protein	1.09249	0.000695108
SMLT_RS09755	cold-shock protein	1.09071	8.29884e-05
SMLT_RS19735	hypothetical protein	1.0854	0.000677279
SMLT_RS02865	phasin family protein	1.0803	0.00307887
SMLT_RS17185	methylisocitrate lyase	1.07329	5.41457e-07
SMLT_RS04320	elongation factor Tu	1.06327	3.06724e-05
SMLT_RS04405	50S ribosomal protein L6	1.06311	1.38475e-05
SMLT_RS03580	phospho-N-acetylmuramoyl-pentapeptide-transferase	1.06264	1.36002e-07
SMLT_RS02225	TonB-dependent receptor	1.06019	0.000429874
SMLT_RS23410	hypothetical protein	1.05806	0.00561724
SMLT_RS16260	tryptophan synthase subunit alpha	1.05502	0.0021764
SMLT_RS04425	50S ribosomal protein L15	1.0545	4.42946e-06
SMLT_RS14460	hypothetical protein	1.04929	0.000105167
SMLT_RS01660	MFS transporter	1.04587	0.000226042
SMLT_RS07860	TlpA family protein disulfide reductase	1.04118	8.97533e-05
SMLT_RS04310	30S ribosomal protein S7	1.03886	1.19541e-06
SMLT_RS06110	DUF4177 domain-containing protein	1.03535	0.0214012
SMLT_RS18655	acetolactate synthase	1.02967	0.0144658
SMLT_RS02530	YciI family protein	1.02126	0.00201188
SMLT_RS15000	30S ribosomal protein S6	1.01828	6.10407e-05
SMLT_RS23100	hypothetical protein	1.01764	0.00166791
SMLT_RS06200	DUF2274 domain-containing protein	1.00422	0.0181004
SMLT_RS21800	50S ribosomal protein L28	1.00406	8.04897e-06
SMLT_RS04330	50S ribosomal protein L3	1.00359	8.84157e-06
SMLT_RS00175	cyclin-dependent kinase inhibitor 3 family protein	1.00126	1.44535e-05
SMLT_RS11915	hypothetical protein	1.00125	0.00185327
SMLT_RS22520	nucleoid-associated protein	1.0012	0.000835365
SMLT_RS20225	1-acyl-sn-glycerol-3-phosphate acyltransferase	1.00094	2.56275e-05
SMLT_RS14885	hypothetical protein	0.999676	0.000539507
SMLT_RS12520	C39 family peptidase	0.999407	0.00963554
SMLT_RS04560	hypothetical protein	0.989615	9.64146e-07
SMLT_RS12510	hypothetical protein	0.988355	0.00882874
SMLT_RS14515	hypothetical protein	0.98113	0.00114194
SMLT_RS11675	DUF305 domain-containing protein	0.980082	0.00716382
SMLT_RS14305	P-type DNA transfer ATPase VirB11	0.971664	0.000251439
SMLT_RS22865	50S ribosomal protein L35	0.965679	0.000883987
SMLT_RS14455	AAA family ATPase	0.963242	1.83236e-06
SMLT_RS04355	50S ribosomal protein L22	0.962638	0.00106732
SMLT_RS08755	YfhL family 4Fe-4S dicluster ferredoxin	0.959896	0.000590335
SMLT_RS20485	50S ribosomal protein L13	0.957048	3.018e-05
SMLT_RS00140	MFS transporter	0.948184	0.000231882
SMLT_RS04410	50S ribosomal protein L18	0.94727	5.28615e-05
SMLT_RS18605	hypothetical protein	0.945577	0.0148045
SMLT_RS04350	30S ribosomal protein S19	0.938697	0.000295083
SMLT_RS04530	glutathione S-transferase N-terminal domain-containing protein	0.931311	9.18358e-08
SMLT_RS04360	30S ribosomal protein S3	0.929013	0.000133781
SMLT_RS02145	30S ribosomal protein S21	0.925231	0.00241667
SMLT_RS01560	NYN domain-containing protein	0.9243	0.000495791
SMLT_RS23405	hypothetical protein	0.924163	0.00411699
SMLT_RS01065	signal peptidase I	0.921016	9.12611e-06
SMLT_RS22305	ribonuclease P protein component	0.920366	0.000872836
SMLT_RS06000	GNAT family N-acetyltransferase	0.918782	0.00112951
SMLT_RS21505	2,5-didehydrogluconate reductase DkgB	0.918719	7.2385e-05
SMLT_RS08600	aspartate 1-decarboxylase	0.917477	0.000730219
SMLT_RS08835	SDR family NAD(P)-dependent oxidoreductase	0.916196	0.0163021
SMLT_RS04315	elongation factor G	0.915723	0.00133297
SMLT_RS13205	nitrate reductase molybdenum cofactor assembly chaperone	0.914227	0.0011511
SMLT_RS03045	sugar phosphate isomerase/epimerase	0.910738	0.000454054
SMLT_RS06600	30S ribosomal protein S16	0.910493	0.00133615
SMLT_RS04445	30S ribosomal protein S4	0.91013	4.16827e-05
SMLT_RS04255	elongation factor Tu	0.909892	4.64375e-05
SMLT_RS14315	TrbG/VirB9 family P-type conjugative transfer protein	0.90809	0.000616878
SMLT_RS01035	DUF2059 domain-containing protein	0.906315	0.000163587
SMLT_RS07495	FKBP-type peptidyl-prolyl cis-trans isomerase	0.90538	8.92926e-07
SMLT_RS07735	DUF3301 domain-containing protein	0.902885	0.00367642
SMLT_RS11910	ATP-binding protein	0.899647	4.62499e-06
SMLT_RS15235	hypothetical protein	0.899638	0.0212119
SMLT_RS10580	efflux RND transporter periplasmic adaptor subunit	0.898092	0.00166355
SMLT_RS17685	Holliday junction branch migration protein RuvA	0.89716	1.00258e-05
SMLT_RS06090	SRPBCC family protein	0.895405	1.68925e-06
SMLT_RS14755	3-phosphoserine/phosphohydroxythreonine transaminase	0.895362	4.40942e-06
SMLT_RS04345	50S ribosomal protein L2	0.894391	0.000157397
SMLT_RS22635	modification methylase	0.893862	0.000111194
SMLT_RS12505	hypothetical protein	0.892267	0.0106352
SMLT_RS17275	YceI family protein	0.890428	8.96492e-06
SMLT_RS12530	transporter	0.889015	0.0106669
SMLT_RS06185	50S ribosomal protein L21	0.887644	0.000477794
SMLT_RS06065	septum site-determining protein MinD	0.885776	6.17851e-08
SMLT_RS00585	DUF4159 domain-containing protein	0.884304	0.00398077
SMLT_RS07325	multidrug efflux system transcriptional regulator EmrR	0.877077	0.0168352
SMLT_RS15475	carbohydrate ABC transporter permease	0.876441	0.000716859
SMLT_RS18270	type B 50S ribosomal protein L31	0.875484	0.00133537
SMLT_RS02860	asparagine synthase (glutamine-hydrolyzing)	0.87345	0.00395034
SMLT_RS20815	hypothetical protein	0.8703	0.00500268
SMLT_RS23110	hypothetical protein	0.870249	0.00215702
SMLT_RS14725	hypothetical protein	0.870229	0.00740704
SMLT_RS04070	DUF3106 domain-containing protein	0.869045	0.000152189
SMLT_RS17435	YnfA family protein	0.868312	0.0131988
SMLT_RS15975	DUF1653 domain-containing protein	0.864485	0.00351557
SMLT_RS23390	hypothetical protein	0.86187	0.0154487
SMLT_RS04490	translational GTPase TypA	0.860092	0.00128227
SMLT_RS06105	membrane protein	0.853819	0.00112598
SMLT_RS07150	hypothetical protein	0.85342	0.000961508
SMLT_RS23145	hypothetical protein	0.851507	0.00356781
SMLT_RS09985	RES family NAD+ phosphorylase	0.850843	0.000146287
SMLT_RS04285	50S ribosomal protein L10	0.847634	2.37322e-05
SMLT_RS09860	integration host factor subunit beta	0.847614	0.00364878
SMLT_RS21825	hypothetical protein	0.845854	0.00379334
SMLT_RS00590	TldD/PmbA family protein	0.841709	0.00408808
SMLT_RS14310	TrbI/VirB10 family protein	0.841361	0.000385125
SMLT_RS19045	EamA family transporter	0.839199	0.0116962
SMLT_RS08210	DUF47 family protein	0.838849	6.03846e-05
SMLT_RS04430	preprotein translocase subunit SecY	0.836665	0.000197518
SMLT_RS18425	EVE domain-containing protein	0.83243	0.00126019
SMLT_RS14325	hypothetical protein	0.827444	0.000784885
SMLT_RS04335	50S ribosomal protein L4	0.826202	5.2484e-05
SMLT_RS02160	dihydroneopterin aldolase	0.823333	0.00305346
SMLT_RS06520	hypothetical protein	0.821787	0.00273204
SMLT_RS08880	hypothetical protein	0.820772	0.0123029
SMLT_RS16965	carbon starvation protein A	0.820601	0.00104431
SMLT_RS15185	hypothetical protein	0.818044	0.000763639
SMLT_RS14235	hypothetical protein	0.816559	0.00047052
SMLT_RS04365	50S ribosomal protein L16	0.812509	0.0042423
SMLT_RS05490	GlsB/YeaQ/YmgE family stress response membrane protein	0.80819	0.0028499
SMLT_RS10695	DUF2135 domain-containing protein	0.804343	0.00309822
SMLT_RS18805	response regulator transcription factor	0.800738	0.00127997
SMLT_RS04575	glycine C-acetyltransferase	0.799457	0.000219509
SMLT_RS01705	ABC transporter permease	0.795034	0.00166577
SMLT_RS00145	hypothetical protein	0.794713	0.0344284
SMLT_RS01175	LysE family translocator	0.793528	0.000334529
SMLT_RS20480	30S ribosomal protein S9	0.792867	0.000700375
SMLT_RS19515	ABC transporter ATP-binding protein	0.789672	0.00627102
SMLT_RS22205	STAS domain-containing protein	0.788925	0.00351047
SMLT_RS19655	DUF481 domain-containing protein	0.787977	1.64387e-06
SMLT_RS05530	DUF4198 domain-containing protein	0.787175	0.000661176
SMLT_RS02390	YncE family protein	0.786006	0.0293513
SMLT_RS04395	30S ribosomal protein S14	0.783759	0.00162108
SMLT_RS03010	class I SAM-dependent methyltransferase	0.779988	0.000594117
SMLT_RS04565	rRNA pseudouridine synthase	0.779507	9.88956e-06
SMLT_RS20105	VOC family protein	0.77897	0.00228289
SMLT_RS16910	DUF4845 domain-containing protein	0.778682	0.00066051
SMLT_RS19030	thiol:disulfide interchange protein DsbA/DsbL	0.775506	0.000146877
SMLT_RS16200	NADH-quinone oxidoreductase subunit B	0.774512	3.11297e-05
SMLT_RS06190	50S ribosomal protein L27	0.77411	3.87569e-05
SMLT_RS11760	hypothetical protein	0.773867	0.0246094
SMLT_RS18895	DegV family protein	0.773271	0.00218162
SMLT_RS06040	oligopeptide transporter, OPT family	0.769575	0.00189216
SMLT_RS22525	hypothetical protein	0.768156	0.00023415
SMLT_RS09950	helix-turn-helix transcriptional regulator	0.766576	0.00126307
SMLT_RS20315	hypothetical protein	0.764044	6.36039e-05
SMLT_RS02085	cytochrome c oxidase subunit 3	0.763266	0.00175608
SMLT_RS00055	biopolymer transporter ExbD	0.762779	0.00337598
SMLT_RS16205	NADH-quinone oxidoreductase subunit A	0.761329	9.70472e-05
SMLT_RS04170	4-(cytidine 5'-diphospho)-2-C-methyl-D-erythritol kinase	0.760726	8.53723e-06
SMLT_RS10780	outer membrane protein assembly factor BamE	0.758025	0.00787467
SMLT_RS07715	cytochrome bc complex cytochrome b subunit	0.757535	0.00423153
SMLT_RS19525	FtsX-like permease family protein	0.757427	0.00855603
SMLT_RS18295	DNA-directed RNA polymerase subunit omega	0.756941	0.0170325
SMLT_RS00840	hypothetical protein	0.756862	0.0110543
SMLT_RS04185	50S ribosomal protein L25/general stress protein Ctc	0.756571	0.00141162
SMLT_RS18680	3-isopropylmalate dehydratase small subunit	0.75633	0.0138645
SMLT_RS13355	M14 family metallocarboxypeptidase	0.756051	0.00063581
SMLT_RS06205	TrbI/VirB10 family protein	0.755896	0.0128611
SMLT_RS10540	amino acid permease	0.755763	0.000339534
SMLT_RS22825	hypothetical protein	0.754768	0.00491568
SMLT_RS20180	type II 3-dehydroquinate dehydratase	0.753153	0.00126738
SMLT_RS02375	hypothetical protein	0.752456	2.01558e-06
SMLT_RS16165	NADH-quinone oxidoreductase subunit NuoI	0.752256	0.00178611
SMLT_RS16400	TonB-dependent receptor	0.751844	0.00288551
SMLT_RS03085	dTDP-glucose 4,6-dehydratase	0.750088	6.69867e-05
SMLT_RS22615	DUF1674 domain-containing protein	0.745449	0.00636615
SMLT_RS19570	F0F1 ATP synthase subunit gamma	0.744592	0.00281289
SMLT_RS12625	HAMP domain-containing histidine kinase	0.743971	0.00115108
SMLT_RS09705	tRNA guanosine(34) transglycosylase Tgt	0.743918	3.00729e-05
SMLT_RS04390	50S ribosomal protein L5	0.743276	0.00241326
SMLT_RS00005	chromosomal replication initiator protein DnaA	0.742794	0.00035199
SMLT_RS09850	(d)CMP kinase	0.742352	0.00105277
SMLT_RS14245	lipase	0.741486	0.0121771
SMLT_RS00050	biopolymer transporter ExbD	0.740095	0.000494086
SMLT_RS20555	ribulose-phosphate 3-epimerase	0.739567	0.000102399
SMLT_RS07780	SDR family NAD(P)-dependent oxidoreductase	0.738394	9.36269e-05
SMLT_RS00385	EF-hand domain-containing protein	0.736985	0.00272901
SMLT_RS09015	head decoration protein	0.735019	0.0481483
SMLT_RS01210	epoxyqueuosine reductase QueH	0.734989	0.00112005
SMLT_RS18775	dicarboxylate/amino acid:cation symporter	0.729613	0.0252098
SMLT_RS05460	phosphoribosylformylglycinamidine cyclo-ligase	0.728649	4.56532e-05
SMLT_RS01700	ABC transporter permease	0.728364	0.00361131
SMLT_RS17125	twitching motility response regulator PilH	0.726499	0.000813459
SMLT_RS16170	NADH-quinone oxidoreductase subunit NuoH	0.726388	0.00134116
SMLT_RS22215	glutathione peroxidase	0.726325	0.000351818
SMLT_RS11975	hypothetical protein	0.725157	0.00257496
SMLT_RS13575	M14 family metallocarboxypeptidase	0.72497	0.00226827
SMLT_RS04000	nucleoside diphosphate kinase regulator	0.724592	0.000158152
SMLT_RS05760	single-stranded DNA-binding protein	0.724071	0.000864784
SMLT_RS09770	adenine phosphoribosyltransferase	0.723726	0.000666859
SMLT_RS17940	hypothetical protein	0.72352	0.00342079
SMLT_RS08810	hypothetical protein	0.723078	0.0153357
SMLT_RS12735	DUF4034 domain-containing protein	0.718747	0.00014418
SMLT_RS15745	RNA polymerase-binding protein DksA	0.718175	1.06473e-05
SMLT_RS09710	preprotein translocase subunit YajC	0.717177	0.00312408
SMLT_RS14990	50S ribosomal protein L9	0.717132	0.000193813
SMLT_RS01715	efflux RND transporter periplasmic adaptor subunit	0.716406	0.00488319
SMLT_RS13260	hypothetical protein	0.715862	0.000378686
SMLT_RS18650	acetolactate synthase 2 catalytic subunit	0.713369	0.0165918
SMLT_RS12420	glucose 1-dehydrogenase	0.712961	0.0127739
SMLT_RS02380	hypothetical protein	0.712041	8.21949e-05
SMLT_RS03005	NAD-dependent epimerase/dehydratase family protein	0.711495	0.0111829
SMLT_RS20300	thioredoxin	0.710206	0.0121051
SMLT_RS15775	TRZ/ATZ family hydrolase	0.709522	0.000277732
SMLT_RS01710	ABC transporter ATP-binding protein	0.707906	0.0173392
SMLT_RS18160	dicarboxylate/amino acid:cation symporter	0.707674	0.000570607
SMLT_RS17355	TonB-dependent receptor	0.705766	0.0149059
SMLT_RS03270	S8 family serine peptidase	0.705145	0.0259156
SMLT_RS07720	cytochrome c1	0.702819	0.00403725
SMLT_RS19490	lactoylglutathione lyase	0.701241	0.000352209
SMLT_RS21455	class I SAM-dependent methyltransferase	0.699513	8.15519e-05
SMLT_RS06615	50S ribosomal protein L19	0.698646	0.00830427
SMLT_RS07865	hypothetical protein	0.697942	0.0442076
SMLT_RS01095	GGDEF domain-containing protein	0.697828	0.000789601
SMLT_RS01675	hypothetical protein	0.697118	0.018496
SMLT_RS02100	hypothetical protein	0.69672	0.000138191
SMLT_RS04290	50S ribosomal protein L7/L12	0.696648	0.00145334
SMLT_RS01630	hypothetical protein	0.696242	0.00953832
SMLT_RS18005	hypothetical protein	0.69402	0.0258893
SMLT_RS04980	ACP S-malonyltransferase	0.691299	5.12467e-07
SMLT_RS08560	ferredoxin family protein	0.691098	0.00204604
SMLT_RS12345	serine hydrolase	0.689222	0.00529387
SMLT_RS15670	poly-beta-1,6-N-acetyl-D-glucosamine biosynthesis protein PgaD	0.685558	0.0369128
SMLT_RS10470	heavy-metal-associated domain-containing protein	0.685541	0.00817152
SMLT_RS05415	BolA family transcriptional regulator	0.684674	0.00480436
SMLT_RS18670	class I SAM-dependent methyltransferase	0.682369	0.0168683
SMLT_RS04755	ATP-dependent Clp endopeptidase proteolytic subunit ClpP	0.682139	0.000382055
SMLT_RS08825	LysR family transcriptional regulator	0.682051	0.00984041
SMLT_RS07820	type IV pilin protein	0.681829	0.0100593
SMLT_RS18780	porin	0.681392	0.0121383
SMLT_RS21660	acyl carrier protein	0.680888	0.0197173
SMLT_RS01170	hypothetical protein	0.680467	0.00705954
SMLT_RS14995	30S ribosomal protein S18	0.680274	0.00596368
SMLT_RS20245	CDP-alcohol phosphatidyltransferase family protein	0.679778	1.03483e-05
SMLT_RS08685	succinate dehydrogenase iron-sulfur subunit	0.679066	0.00434564
SMLT_RS15550	amidohydrolase	0.679018	0.000925616
SMLT_RS01310	hypothetical protein	0.67839	0.00469756
SMLT_RS22310	50S ribosomal protein L34	0.678193	0.0110141
SMLT_RS08395	carbon storage regulator CsrA	0.677935	0.0256726
SMLT_RS18595	inorganic diphosphatase	0.677865	0.000661777
SMLT_RS15180	DUF2807 domain-containing protein	0.677537	0.00245491
SMLT_RS12945	FecR domain-containing protein	0.677126	0.0417561
SMLT_RS16545	SIMPL domain-containing protein	0.676956	0.000958377
SMLT_RS14295	TrbC/VirB2 family protein	0.676872	0.0250267
SMLT_RS17710	hypothetical protein	0.676395	0.00472487
SMLT_RS20400	CD225/dispanin family protein	0.67634	0.00381989
SMLT_RS19370	multidrug efflux RND transporter periplasmic adaptor subunit SmeD	0.674555	0.00956187
SMLT_RS13465	acyl-CoA desaturase	0.674016	0.0225296
SMLT_RS15035	carbonate dehydratase	0.672274	0.000145547
SMLT_RS00205	class 1 fructose-bisphosphatase	0.672082	0.000817168
SMLT_RS04915	YbaB/EbfC family nucleoid-associated protein	0.671736	0.00057739
SMLT_RS16030	MerR family transcriptional regulator	0.671158	0.00562978
SMLT_RS02080	cytochrome c oxidase assembly protein	0.670962	0.00624235
SMLT_RS15150	FKBP-type peptidyl-prolyl cis-trans isomerase	0.670163	4.19859e-07
SMLT_RS19585	F0F1 ATP synthase subunit B	0.669547	0.00255728
SMLT_RS08850	SDR family oxidoreductase	0.668725	0.0472586
SMLT_RS18010	fumarylacetoacetate hydrolase family protein	0.667197	1.57568e-05
SMLT_RS06610	tRNA (guanosine(37)-N1)-methyltransferase TrmD	0.666828	0.0105495
SMLT_RS14285	VirB4 family type IV secretion/conjugal transfer ATPase	0.665554	0.0115808
SMLT_RS04270	transcription termination/antitermination protein NusG	0.665275	0.000720451
SMLT_RS02060	DUF2244 domain-containing protein	0.665135	0.0130431
SMLT_RS13225	hypothetical protein	0.664045	0.0116876
SMLT_RS15140	SlyX family protein	0.663284	0.0480402
SMLT_RS20340	hypothetical protein	0.663129	0.0519514
SMLT_RS17265	polyisoprenoid-binding protein	0.663089	0.00140803
SMLT_RS07850	hypothetical protein	0.662031	0.0274896
SMLT_RS04370	50S ribosomal protein L29	0.661569	0.00905994
SMLT_RS17855	outer membrane protein assembly factor BamD	0.659123	0.000266447
SMLT_RS23115	hypothetical protein	0.657886	0.0485716
SMLT_RS04995	beta-ketoacyl-ACP synthase II	0.657826	1.16669e-05
SMLT_RS18615	helix-turn-helix transcriptional regulator	0.657668	0.0102447
SMLT_RS10600	elongation factor P-like protein YeiP	0.657549	0.000751225
SMLT_RS15325	arsenate reductase (glutaredoxin)	0.657449	0.0137096
SMLT_RS18675	3-isopropylmalate dehydratase large subunit	0.65713	0.0134086
SMLT_RS00120	IS3-like element ISStma5 family transposase	0.656808	0.00763179
SMLT_RS03090	glucose-1-phosphate thymidylyltransferase RfbA	0.656081	0.00202491
SMLT_RS08480	TonB-dependent siderophore receptor	0.655184	0.0467423
SMLT_RS19390	ATP-dependent protease subunit HslV	0.655024	0.0223841
SMLT_RS20900	S8 family serine peptidase	0.65444	0.0130143
SMLT_RS00795	protein-export chaperone SecB	0.653798	0.000660622
SMLT_RS18000	Rieske (2Fe-2S) protein	0.653762	0.0213568
SMLT_RS21000	hypothetical protein	0.65371	0.0178049
SMLT_RS04300	DNA-directed RNA polymerase subunit beta'	0.65289	0.00328189
SMLT_RS04295	DNA-directed RNA polymerase subunit beta	0.651089	0.00651215
SMLT_RS23225	hypothetical protein	0.65103	0.00343028
SMLT_RS08870	endonuclease/exonuclease/phosphatase family protein	0.650655	0.00288189
SMLT_RS04180	ribose-phosphate diphosphokinase	0.650298	0.00428418
SMLT_RS18645	ketol-acid reductoisomerase	0.649614	0.0279688
SMLT_RS16180	NADH-quinone oxidoreductase subunit NuoF	0.648571	0.00281828
SMLT_RS14280	hypothetical protein	0.647754	0.0106064
SMLT_RS09980	hypothetical protein	0.647677	0.0381952
SMLT_RS17020	hypothetical protein	0.64694	0.00952266
SMLT_RS20500	adenosylmethionine decarboxylase	0.646118	0.0010565
SMLT_RS20330	roadblock/LC7 domain-containing protein	0.645696	0.0546042
SMLT_RS17935	hypothetical protein	0.644995	0.00958706
SMLT_RS14220	acetyltransferase	0.644577	0.00355222
SMLT_RS16855	hypoxanthine-guanine phosphoribosyltransferase	0.644154	0.000636708
SMLT_RS14240	hypothetical protein	0.642884	0.0276086
SMLT_RS20430	polymer-forming cytoskeletal protein	0.639098	0.000595029
SMLT_RS03590	undecaprenyldiphospho-muramoylpentapeptide beta-N-acetylglucosaminyltransferase	0.637956	0.00180289
SMLT_RS12525	hypothetical protein	0.637735	0.0344842
SMLT_RS14330	type IV secretory system conjugative DNA transfer family protein	0.636052	0.00389061
SMLT_RS14965	pyridoxal phosphate-dependent aminotransferase	0.635515	0.00611835
SMLT_RS16960	pirin family protein	0.634827	0.0303913
SMLT_RS16955	hypothetical protein	0.633483	0.0359049
SMLT_RS14320	type IV secretion system protein	0.630954	0.00176185
SMLT_RS19310	rod shape-determining protein	0.629343	0.000483356
SMLT_RS07340	multidrug efflux MFS transporter permease subunit EmrB	0.628979	0.0288831
SMLT_RS11225	ATP-dependent Clp protease adapter ClpS	0.628882	0.00836843
SMLT_RS00700	P-II family nitrogen regulator	0.628757	0.0539924
SMLT_RS02425	hypothetical protein	0.627307	0.0306436
SMLT_RS15175	membrane protein	0.626441	0.00227654
SMLT_RS00040	TonB family protein	0.625882	0.000111684
SMLT_RS22410	hypothetical protein	0.624329	0.0131249
SMLT_RS01935	exodeoxyribonuclease III	0.623714	4.92139e-05
SMLT_RS20770	polyamine aminopropyltransferase	0.623507	0.00670509
SMLT_RS03095	dTDP-4-dehydrorhamnose 3,5-epimerase	0.62326	0.0106495
SMLT_RS13195	peptidylprolyl isomerase	0.62307	0.0193331
SMLT_RS09960	cation:proton antiporter	0.6228	0.00812944
SMLT_RS13480	autotransporter outer membrane beta-barrel domain-containing protein	0.622697	0.0160027
SMLT_RS15220	dihydrolipoyllysine-residue succinyltransferase	0.622451	0.00978608
SMLT_RS15145	UDP-glucose/GDP-mannose dehydrogenase family protein	0.622261	0.000207381
SMLT_RS21345	energy transducer TonB	0.622204	0.0143975
SMLT_RS19590	F0F1 ATP synthase subunit C	0.62174	0.00497408
SMLT_RS16185	NADH-quinone oxidoreductase subunit NuoE	0.620959	0.00334123
SMLT_RS02070	cytochrome c oxidase subunit I	0.619983	0.0154917
SMLT_RS00045	TonB-system energizer ExbB	0.61996	0.00252963
SMLT_RS20630	winged helix-turn-helix transcriptional regulator	0.619334	0.000267075
SMLT_RS03285	type II secretion system major pseudopilin GspG	0.61857	0.0030649
SMLT_RS11485	DNA-binding protein	0.61839	0.0587674
SMLT_RS01750	catalase family peroxidase	0.618199	0.00222207
SMLT_RS14120	hypothetical protein	0.616555	0.00589573
SMLT_RS20595	K+/H+ antiporter subunit F	0.614938	0.0625331
SMLT_RS07175	3-hydroxyacyl-ACP dehydratase FabZ	0.614759	0.00479571
SMLT_RS01165	ribonucleotide-diphosphate reductase subunit beta	0.614324	0.00520141
SMLT_RS07935	tRNA-Gly	0.614106	0.0545362
SMLT_RS21460	aldo/keto reductase	0.613811	0.00318312
SMLT_RS01550	hypothetical protein	0.61364	0.0375519
SMLT_RS20660	pyruvate dehydrogenase (acetyl-transferring) E1 component subunit alpha	0.612829	0.00177305
SMLT_RS20550	GNAT family N-acetyltransferase	0.612732	0.00953023
SMLT_RS07275	2,3,4,5-tetrahydropyridine-2,6-dicarboxylate N-succinyltransferase	0.61214	0.000845831
SMLT_RS00095	hypothetical protein	0.61041	0.00139685
SMLT_RS18900	hypothetical protein	0.610359	0.0317537
SMLT_RS16465	peptidylprolyl isomerase	0.610096	0.00502998
SMLT_RS05670	hypothetical protein	0.609761	0.00912289
SMLT_RS20170	isocitrate lyase/phosphoenolpyruvate mutase family protein	0.608284	0.00699864
SMLT_RS06175	acyl-CoA thioesterase	0.60794	0.0150504
SMLT_RS04380	50S ribosomal protein L14	0.604548	0.00508123
SMLT_RS07385	23S rRNA (guanosine(2251)-2'-O)-methyltransferase RlmB	0.604513	0.00373827
SMLT_RS20325	hypothetical protein	0.604265	0.0622627
SMLT_RS16900	GTPase Era	0.604025	0.000325019
SMLT_RS20185	acetyl-CoA carboxylase biotin carboxyl carrier protein	0.60306	0.00292337
SMLT_RS12540	membrane protein	0.601578	0.0119358
SMLT_RS23425	hypothetical protein	0.60136	0.0669179
SMLT_RS15930	lipocalin family protein	0.600618	0.0303098
SMLT_RS06125	formate-dependent phosphoribosylglycinamide formyltransferase	0.60031	0.0034274
SMLT_RS16160	NADH-quinone oxidoreductase subunit J	0.599822	0.00812993
SMLT_RS18540	sodium-translocating pyrophosphatase	0.599241	0.0079789
SMLT_RS07975	hypothetical protein	0.598891	0.046857
SMLT_RS06535	ubiquinol oxidase subunit II	0.598683	0.0109846
SMLT_RS10605	SDR family oxidoreductase	0.598314	0.00258439
SMLT_RS06275	NAD(P)H-dependent oxidoreductase	0.59808	0.0328173
SMLT_RS12515	hypothetical protein	0.598037	0.0681419
SMLT_RS16915	signal peptidase I	0.597554	0.000187353
SMLT_RS19520	ABC transporter permease	0.597519	0.0359177
SMLT_RS19140	SIS domain-containing protein	0.597505	0.0105665
SMLT_RS17490	response regulator	0.597155	0.0110258
SMLT_RS06780	hypothetical protein	0.597008	0.021406
SMLT_RS06545	cytochrome o ubiquinol oxidase subunit III	0.595705	0.0134523
SMLT_RS17100	adenylosuccinate synthase	0.594301	0.00263851
SMLT_RS16050	50S ribosomal protein L20	0.594142	0.00975403
SMLT_RS15455	RluA family pseudouridine synthase	0.593893	0.000616015
SMLT_RS14300	transglycosylase SLT domain-containing protein	0.593107	0.00964799
SMLT_RS18865	Grx4 family monothiol glutaredoxin	0.593082	4.10508e-05
SMLT_RS18075	hypothetical protein	0.592134	0.00749094
SMLT_RS12250	LacI family DNA-binding transcriptional regulator	0.591799	0.023172
SMLT_RS18525	6-phosphofructokinase	0.591146	0.00874417
SMLT_RS08840	efflux RND transporter periplasmic adaptor subunit	0.589034	0.0640237
SMLT_RS20335	ATP/GTP-binding protein	0.588126	0.0704735
SMLT_RS23310	tautomerase family protein	0.588103	0.0415379
SMLT_RS04585	L-threonine 3-dehydrogenase	0.586809	0.0100481
SMLT_RS03470	6,7-dimethyl-8-ribityllumazine synthase	0.586798	3.44789e-05
SMLT_RS01670	ATP-binding cassette domain-containing protein	0.586356	0.0329054
SMLT_RS04205	response regulator	0.585939	0.0239892
SMLT_RS23055	hypothetical protein	0.584969	0.0396747
SMLT_RS10790	type II toxin-antitoxin system VapC family toxin	0.584311	0.058552
SMLT_RS16405	peptidase	0.583797	0.0292455
SMLT_RS15090	efflux RND transporter periplasmic adaptor subunit	0.58315	0.00459785
SMLT_RS14135	class III poly(R)-hydroxyalkanoic acid synthase subunit PhaC	0.582436	0.00314398
SMLT_RS13200	respiratory nitrate reductase subunit gamma	0.582249	0.0298508
SMLT_RS05275	PilT/PilU family type 4a pilus ATPase	0.581939	0.0118804
SMLT_RS15500	LacI family DNA-binding transcriptional regulator	0.581691	0.00675863
SMLT_RS20295	ATP-dependent RNA helicase RhlB	0.580222	0.0261426
SMLT_RS20495	quaternary ammonium compound efflux SMR transporter SugE	0.580201	0.0517484
SMLT_RS16375	HIT family protein	0.579421	0.017676
SMLT_RS09010	major capsid protein	0.579211	0.0685305
SMLT_RS05750	ABC transporter ATP-binding protein	0.578989	0.0296618
SMLT_RS04805	lytic transglycosylase domain-containing protein	0.576616	0.00375153
SMLT_RS03035	glycosyltransferase family 2 protein	0.576613	0.0108188
SMLT_RS16090	hypothetical protein	0.575973	0.00719435
SMLT_RS15170	ABC transporter ATP-binding protein	0.575886	0.00611243
SMLT_RS07330	multidrug efflux transporter outer membrane subunit EmrC	0.572987	0.0617253
SMLT_RS18665	2-isopropylmalate synthase	0.572386	0.0623882
SMLT_RS07870	MipA/OmpV family protein	0.572166	0.00836334
SMLT_RS05455	hypothetical protein	0.571424	0.0103584
SMLT_RS13360	DUF3348 domain-containing protein	0.570963	0.0407733
SMLT_RS18875	AMP nucleosidase	0.570057	0.00652671
SMLT_RS04780	tRNA-Asp	0.569762	0.0694844
SMLT_RS00200	2OG-Fe(II) oxygenase	0.569265	0.0142407
SMLT_RS11490	hypothetical protein	0.56869	0.0205967
SMLT_RS17380	DUF1304 domain-containing protein	0.568403	0.00533295
SMLT_RS16930	sigma-E factor negative regulatory protein	0.567078	0.012148
SMLT_RS09990	hypothetical protein	0.566238	0.0409813
SMLT_RS00745	superoxide dismutase family protein	0.565859	0.0153594
SMLT_RS08675	succinate dehydrogenase, hydrophobic membrane anchor protein	0.565297	0.017107
SMLT_RS09650	pyridoxal kinase	0.564771	0.00300018
SMLT_RS03770	nucleoside transporter NupC	0.564228	0.0041882
SMLT_RS16925	DegQ family serine endoprotease	0.564186	0.0566077
SMLT_RS02175	hypothetical protein	0.564071	0.0158056
SMLT_RS18600	HDOD domain-containing protein	0.564017	0.00265158
SMLT_RS04710	Bax inhibitor-1/YccA family protein	0.563621	0.00950308
SMLT_RS01260	organic hydroperoxide resistance protein	0.562502	0.008743
SMLT_RS04505	malate dehydrogenase	0.562305	0.015032
SMLT_RS18535	hypothetical protein	0.562039	0.00704963
SMLT_RS09725	trans-2-enoyl-CoA reductase family protein	0.561037	0.00914433
SMLT_RS06685	hypothetical protein	0.560921	0.0566427
SMLT_RS15720	N-acetylornithine carbamoyltransferase	0.560738	0.0180292
SMLT_RS06075	GNAT family N-acetyltransferase	0.560354	0.000479196
SMLT_RS00680	META domain-containing protein	0.560226	0.0384989
SMLT_RS08670	succinate dehydrogenase, cytochrome b556 subunit	0.559226	0.0167982
SMLT_RS02185	membrane protein	0.559154	0.00657927
SMLT_RS00310	bifunctional 4-hydroxy-2-oxoglutarate aldolase/2-dehydro-3-deoxy-phosphogluconate aldolase	0.557687	0.0246063
SMLT_RS16945	pirin family protein	0.556249	0.0175951
SMLT_RS14410	hypothetical protein	0.555316	0.0163322
SMLT_RS16255	acetyl-CoA carboxylase carboxyltransferase subunit beta	0.554736	0.000423786
SMLT_RS02395	hypothetical protein	0.554408	0.0694948
SMLT_RS20805	DUF4279 domain-containing protein	0.553803	0.0635895
SMLT_RS16520	ribosome-associated protein	0.553415	0.00606645
SMLT_RS16220	triose-phosphate isomerase	0.553227	0.0172002
SMLT_RS09720	protein translocase subunit SecF	0.551897	0.00967743
SMLT_RS09310	hypothetical protein	0.551054	0.024774
SMLT_RS15310	cold-shock protein	0.550836	0.0813065
SMLT_RS18200	pilus assembly protein PilP	0.548304	0.0298526
SMLT_RS14600	hypothetical protein	0.548235	0.0105386
SMLT_RS02940	ABC transporter permease	0.547664	0.00381613
SMLT_RS15285	hypothetical protein	0.54538	0.0080237
SMLT_RS06730	glycine zipper 2TM domain-containing protein	0.545096	0.0276973
SMLT_RS21970	glycine--tRNA ligase subunit alpha	0.545069	0.00416293
SMLT_RS18080	fructose-bisphosphate aldolase class I	0.544482	0.0255601
SMLT_RS15155	glutathione peroxidase	0.544227	0.0313874
SMLT_RS14115	hypothetical protein	0.544182	0.0839571
SMLT_RS02040	outer membrane protein transport protein	0.543985	0.0320379
SMLT_RS18095	phosphoglycerate kinase	0.543361	0.000429141
SMLT_RS09920	helix-turn-helix domain-containing protein	0.5431	0.0105812
SMLT_RS04460	disulfide bond formation protein B	0.542891	0.00474987
SMLT_RS07120	PadR family transcriptional regulator	0.542584	0.0754237
SMLT_RS21450	hypothetical protein	0.541866	0.0389599
SMLT_RS04970	ketoacyl-ACP synthase III	0.541684	0.0154129
SMLT_RS11775	TolC family protein	0.541058	0.0168696
SMLT_RS18320	formate dehydrogenase subunit gamma	0.540298	0.0532283
SMLT_RS05640	DUF3861 family protein	0.540192	0.0221594
SMLT_RS12940	TonB-dependent receptor	0.537416	0.0587605
SMLT_RS02755	beta-ketoacyl-ACP synthase I	0.536961	0.0181684
SMLT_RS04105	branched-chain amino acid aminotransferase	0.536871	0.00379107
SMLT_RS07430	putative DNA-binding domain-containing protein	0.536807	0.0717216
SMLT_RS19265	D-alanyl-D-alanine carboxypeptidase	0.536102	0.00238738
SMLT_RS05920	HAMP domain-containing histidine kinase	0.536095	0.00186134
SMLT_RS05260	pyrroline-5-carboxylate reductase	0.535494	0.00894145
SMLT_RS15770	bifunctional 2-polyprenyl-6-hydroxyphenol methylase/3-demethylubiquinol 3-O-methyltransferase UbiG	0.535447	0.00937396
SMLT_RS11780	cation transporter	0.535433	0.0545742
SMLT_RS02065	cytochrome c oxidase subunit II	0.535136	0.0273299
SMLT_RS15415	superoxide dismutase	0.535017	0.0114289
SMLT_RS00105	tyrosine-type recombinase/integrase	0.533637	0.0619126
SMLT_RS05955	malonate decarboxylase subunit epsilon	0.533602	0.071473
SMLT_RS09865	DUF1049 domain-containing protein	0.532343	0.0205051
SMLT_RS06810	EamA family transporter	0.532206	0.0236328
SMLT_RS18685	3-isopropylmalate dehydrogenase	0.531101	0.0445194
SMLT_RS19565	F0F1 ATP synthase subunit beta	0.529761	0.0433511
SMLT_RS22730	hypothetical protein	0.52927	0.0643654
SMLT_RS17695	YebC/PmpR family DNA-binding transcriptional regulator	0.528572	0.0103884
SMLT_RS04280	50S ribosomal protein L1	0.528188	0.0276389
SMLT_RS12695	EamA family transporter	0.52807	0.0245963
SMLT_RS07130	polyhydroxyalkanoate depolymerase	0.52679	0.0223371
SMLT_RS05160	DUF2946 domain-containing protein	0.526745	0.0250975
SMLT_RS10720	NAD-dependent succinate-semialdehyde dehydrogenase	0.524664	0.00367166
SMLT_RS04765	endopeptidase La	0.52458	0.00516727
SMLT_RS00010	DNA polymerase III subunit beta	0.524392	0.00658939
SMLT_RS04275	50S ribosomal protein L11	0.524165	0.0380126
SMLT_RS10550	phosphoglycerate dehydrogenase	0.523686	0.00578896
SMLT_RS10230	quinone-dependent dihydroorotate dehydrogenase	0.523421	0.00433566
SMLT_RS19625	outer membrane beta-barrel protein	0.523252	0.0706397
SMLT_RS16935	RNA polymerase sigma factor RpoE	0.523174	0.0486774
SMLT_RS03115	phosphomannomutase/phosphoglucomutase	0.523061	0.00102953
SMLT_RS20365	amidohydrolase	0.522823	0.00391622
SMLT_RS18110	type I glyceraldehyde-3-phosphate dehydrogenase	0.521013	0.0106064
SMLT_RS08740	16S rRNA (guanine(966)-N(2))-methyltransferase RsmD	0.520804	0.00615918
SMLT_RS05245	redox-sensitive transcriptional activator SoxR	0.520754	0.00849715
SMLT_RS11725	copper resistance system multicopper oxidase	0.519846	0.0658323
SMLT_RS02295	DUF2145 domain-containing protein	0.519645	0.00473677
SMLT_RS02205	MurR/RpiR family transcriptional regulator	0.519596	0.0625953
SMLT_RS02430	hypothetical protein	0.519502	0.0506047
SMLT_RS07425	DoxX family protein	0.518077	0.0782325
SMLT_RS13110	Lrp/AsnC family transcriptional regulator	0.51785	0.0646522
SMLT_RS19070	TonB-dependent receptor	0.517635	0.0514817
SMLT_RS03410	RcnB family protein	0.517274	0.0170071
SMLT_RS20205	50S ribosomal protein L11 methyltransferase	0.517274	0.00260361
SMLT_RS04375	30S ribosomal protein S17	0.516824	0.0092863
SMLT_RS02910	PilT/PilU family type 4a pilus ATPase	0.516278	0.0193353
SMLT_RS17485	chemotaxis protein CheW	0.514587	0.0197701
SMLT_RS07145	acetyl-CoA carboxylase carboxyltransferase subunit alpha	0.513699	0.000512379
SMLT_RS23350	hypothetical protein	0.513125	0.0599611
SMLT_RS07645	CBS domain-containing protein	0.513017	0.032442
SMLT_RS11895	TM0106 family RecB-like putative nuclease	0.513001	0.0259896
SMLT_RS18770	NADP-dependent malic enzyme	0.512673	0.027717
SMLT_RS12030	hypothetical protein	0.512643	0.0899279
SMLT_RS18035	GNAT family N-acetyltransferase	0.512481	0.0236416
SMLT_RS16725	hypothetical protein	0.512235	0.0828612
SMLT_RS07465	phosphate ABC transporter substrate-binding protein PstS	0.512036	0.00755361
SMLT_RS17615	hypothetical protein	0.511806	0.0099788
SMLT_RS14905	DUF3037 domain-containing protein	0.511448	0.0495968
SMLT_RS03450	hypothetical protein	0.510106	0.0120021
SMLT_RS08585	3-methyl-2-oxobutanoate hydroxymethyltransferase	0.509845	0.00574366
SMLT_RS11800	Tn3 family transposase	0.507064	0.00767272
SMLT_RS08830	hypothetical protein	0.506181	0.0868497
SMLT_RS06120	SPFH domain-containing protein	0.504695	0.0101235
SMLT_RS02075	hypothetical protein	0.5045	0.0959969
SMLT_RS22630	modification methylase	0.504008	0.0132946
SMLT_RS20760	hypothetical protein	0.503888	0.0836177
SMLT_RS00685	META and DUF4377 domain-containing protein	0.50376	0.0390907
SMLT_RS09795	cytochrome c	0.503217	0.00493587
SMLT_RS10950	flagellar biosynthetic protein FliQ	0.503031	0.080021
SMLT_RS06540	cytochrome o ubiquinol oxidase subunit I	0.502983	0.0448755
SMLT_RS12435	hypothetical protein	0.502979	0.021863
SMLT_RS03400	NCS2 family permease	0.501518	0.0165513
SMLT_RS11755	AAA family ATPase	0.501479	0.0118801
SMLT_RS08025	hypothetical protein	0.501356	0.0710419
SMLT_RS21040	Gfo/Idh/MocA family oxidoreductase	0.500971	0.0171446
SMLT_RS03610	cell division protein FtsA	0.500645	0.0094217
SMLT_RS02285	hypothetical protein	0.500201	0.0152603
SMLT_RS20775	aspartyl/asparaginyl beta-hydroxylase domain-containing protein	0.499857	0.00442041
SMLT_RS14555	hypothetical protein	0.498454	0.0675967
SMLT_RS13190	NarK/NasA family nitrate transporter	0.498259	0.0752154
SMLT_RS19480	hypothetical protein	0.497443	0.096291
SMLT_RS14530	hypothetical protein	0.49738	0.0198404
SMLT_RS14750	prephenate dehydratase	0.497113	0.00669597
SMLT_RS06640	hypothetical protein	0.496867	0.068043
SMLT_RS08660	sn-glycerol-3-phosphate ABC transporter ATP-binding protein UgpC	0.495978	0.0265127
SMLT_RS17930	response regulator transcription factor	0.495728	0.0122395
SMLT_RS22405	UvrD-helicase domain-containing protein	0.495426	0.0126317
SMLT_RS07230	30S ribosomal protein S2	0.495151	0.00333915
SMLT_RS14605	ParA family protein	0.492786	0.0974647
SMLT_RS19890	LysM peptidoglycan-binding domain-containing protein	0.492585	0.00933368
SMLT_RS09780	YeiH family putative sulfate export transporter	0.49256	0.0317068
SMLT_RS18560	YbaN family protein	0.492135	0.101847
SMLT_RS08695	hypothetical protein	0.491507	0.0950492
SMLT_RS16330	SCO family protein	0.490927	0.00903249
SMLT_RS02405	nuclear transport factor 2 family protein	0.490449	0.106542
SMLT_RS06945	helix-turn-helix transcriptional regulator	0.490291	0.0100989
SMLT_RS10485	LacI family DNA-binding transcriptional regulator	0.489985	0.0123434
SMLT_RS21410	ABC transporter permease	0.489977	0.0126338
SMLT_RS08630	response regulator	0.489868	0.0264342
SMLT_RS15970	hypothetical protein	0.489183	0.0235124
SMLT_RS19345	hypothetical protein	0.488651	0.106517
SMLT_RS16005	hypothetical protein	0.488325	0.0381638
SMLT_RS01745	cytochrome b	0.488038	0.0472759
SMLT_RS22195	outer membrane lipid asymmetry maintenance protein MlaD	0.487346	0.0122636
SMLT_RS03455	hypothetical protein	0.487114	0.0876851
SMLT_RS14415	helix-turn-helix transcriptional regulator	0.486791	0.0922567
SMLT_RS20605	sodium:calcium antiporter	0.48646	0.0211417
SMLT_RS22495	hypothetical protein	0.486281	0.105429
SMLT_RS05590	cysteine desulfurase	0.4843	0.0877267
SMLT_RS15825	polyhydroxyalkanoate synthesis repressor PhaR	0.483913	0.0306641
SMLT_RS16085	glycoside hydrolase family 18 protein	0.483505	0.00315538
SMLT_RS12465	VOC family protein	0.483448	0.0507169
SMLT_RS00595	TldD/PmbA family protein	0.483431	0.0756998
SMLT_RS23345	hybrid sensor histidine kinase/response regulator	0.483424	0.0300315
SMLT_RS04685	carboxymuconolactone decarboxylase family protein	0.483099	0.0323084
SMLT_RS20875	sugar-phosphatase	0.482947	0.0268585
SMLT_RS08645	6-phosphogluconolactonase	0.482281	0.0056892
SMLT_RS05950	hypothetical protein	0.482211	0.0728018
SMLT_RS05280	aldo/keto reductase	0.481977	0.0477623
SMLT_RS20220	phosphatidate cytidylyltransferase	0.481648	0.0634693
SMLT_RS04770	HU family DNA-binding protein	0.481616	0.0606456
SMLT_RS07460	phosphate ABC transporter permease subunit PstC	0.480741	0.100058
SMLT_RS19530	PDZ domain-containing protein	0.479307	0.0915055
SMLT_RS13665	type II secretion system F family protein	0.478786	0.11011
SMLT_RS09800	c-type cytochrome	0.47791	0.00911178
SMLT_RS22565	hypothetical protein	0.477446	0.118512
SMLT_RS08410	hypothetical protein	0.477418	0.0437311
SMLT_RS07125	sensor domain-containing protein	0.4774	0.0285234
SMLT_RS21625	acyl-CoA thioesterase	0.473844	0.102753
SMLT_RS06645	RNA-binding S4 domain-containing protein	0.47352	0.0484326
SMLT_RS09915	tetratricopeptide repeat protein	0.473416	0.0651234
SMLT_RS10260	hypothetical protein	0.472977	0.0256438
SMLT_RS00065	hypothetical protein	0.4727	0.0350078
SMLT_RS05780	DUF1080 domain-containing protein	0.472368	0.0744301
SMLT_RS07485	hypothetical protein	0.472302	0.061475
SMLT_RS18970	SMI1/KNR4 family protein	0.471704	0.0618007
SMLT_RS07605	polyamine ABC transporter substrate-binding protein	0.471454	0.0111099
SMLT_RS05785	cytochrome c	0.470633	0.0756798
SMLT_RS02595	hypothetical protein	0.470045	0.0888326
SMLT_RS02585	histidine kinase	0.469714	0.0230739
SMLT_RS01945	hypothetical protein	0.46933	0.039534
SMLT_RS08245	3-deoxy-8-phosphooctulonate synthase	0.469306	0.0113705
SMLT_RS03710	methionine adenosyltransferase	0.469203	0.00806056
SMLT_RS19820	RNA polymerase sigma factor RpoD	0.468339	0.0318847
SMLT_RS19805	VCBS repeat-containing protein	0.46813	0.0204398
SMLT_RS00035	tetratricopeptide repeat protein	0.467022	0.0139316
SMLT_RS16355	transcription elongation factor GreB	0.466271	0.0427513
SMLT_RS18015	large-conductance mechanosensitive channel protein MscL	0.466195	0.0883418
SMLT_RS07075	DUF885 domain-containing protein	0.465325	0.0333412
SMLT_RS17415	glycine cleavage system aminomethyltransferase GcvT	0.464165	0.00119438
SMLT_RS12280	ABC transporter substrate-binding protein	0.463348	0.0897554
SMLT_RS19340	nucleoside deaminase	0.462628	0.062128
SMLT_RS17280	glutaredoxin family protein	0.461355	0.118745
SMLT_RS13785	hypothetical protein	0.460687	0.011333
SMLT_RS03830	diacylglycerol kinase	0.459873	0.068297
SMLT_RS16190	NADH-quinone oxidoreductase subunit D	0.459653	0.013201
SMLT_RS04510	RluA family pseudouridine synthase	0.458651	0.108006
SMLT_RS21580	hypothetical protein	0.458599	0.0939971
SMLT_RS20845	AHH domain-containing protein	0.457604	0.0143306
SMLT_RS08590	pantoate--beta-alanine ligase	0.456769	0.0270852
SMLT_RS13900	LysR family transcriptional regulator	0.456749	0.0150328
SMLT_RS14145	phosphatidylcholine/phosphatidylserine synthase	0.456621	0.0230894
SMLT_RS20590	Na+/H+ antiporter subunit E	0.454727	0.0917634
SMLT_RS04190	aminoacyl-tRNA hydrolase	0.454549	0.104
SMLT_RS11185	hypothetical protein	0.453558	0.0515235
SMLT_RS00525	BlaI/MecI/CopY family transcriptional regulator	0.453556	0.0315134
SMLT_RS19035	thiol:disulfide interchange protein DsbA/DsbL	0.453521	0.0074751
SMLT_RS19385	ATP-dependent protease ATPase subunit HslU	0.453349	0.177826
SMLT_RS20065	co-chaperone GroES	0.453004	0.123654
SMLT_RS17465	chemotaxis protein CheW	0.451659	0.0971507
SMLT_RS22370	hypothetical protein	0.451477	0.0830849
SMLT_RS16480	dicarboxylate/amino acid:cation symporter	0.450479	0.0264799
SMLT_RS16155	NADH-quinone oxidoreductase subunit NuoK	0.449445	0.0903281
SMLT_RS15165	GntR family transcriptional regulator	0.449408	0.0675253
SMLT_RS05575	non-heme iron oxygenase ferredoxin subunit	0.449045	0.0839578
SMLT_RS12080	BLUF domain-containing protein	0.447702	0.120632
SMLT_RS09905	nucleoside-diphosphate kinase	0.446902	0.0540163
SMLT_RS07435	DUF692 domain-containing protein	0.44652	0.110891
SMLT_RS00740	superoxide dismutase family protein	0.446067	0.0213724
SMLT_RS12545	hypothetical protein	0.44514	0.129026
SMLT_RS17180	2-methylcitrate synthase	0.444366	0.0298272
SMLT_RS04900	DNA adenine methylase	0.443626	0.0394852
SMLT_RS07380	GFA family protein	0.443527	0.0628288
SMLT_RS14485	hypothetical protein	0.443187	0.108534
SMLT_RS03740	methyltransferase domain-containing protein	0.442774	0.0279308
SMLT_RS15480	sugar ABC transporter permease	0.442632	0.0749384
SMLT_RS02180	PQQ-dependent sugar dehydrogenase	0.442415	0.0731845
SMLT_RS11875	hypothetical protein	0.44155	0.109293
SMLT_RS20505	cAMP-activated global transcriptional regulator CRP	0.441336	0.0347409
SMLT_RS07310	bacterioferritin	0.440465	0.0765702
SMLT_RS10235	class I SAM-dependent methyltransferase	0.440372	0.0150815
SMLT_RS01050	peptidyl-dipeptidase Dcp	0.440217	0.0692425
SMLT_RS09000	hypothetical protein	0.440186	0.106361
SMLT_RS22335	hypothetical protein	0.439537	0.0250427
SMLT_RS20070	endonuclease	0.438513	0.0765135
SMLT_RS02935	cystathionine gamma-synthase	0.438005	0.000565978
SMLT_RS00135	AAA family ATPase	0.437147	0.0117146
SMLT_RS17195	hypothetical protein	0.437076	0.108412
SMLT_RS17900	pilin	0.436721	0.134979
SMLT_RS20190	acetyl-CoA carboxylase biotin carboxylase subunit	0.436561	0.0808277
SMLT_RS11060	hypothetical protein	0.436251	0.129367
SMLT_RS17870	succinate--CoA ligase subunit alpha	0.436052	0.0298644
SMLT_RS04100	putative Fe-S cluster assembly protein SufT	0.435289	0.0635734
SMLT_RS05045	phage tail protein	0.433577	0.131744
SMLT_RS19900	DUF494 domain-containing protein	0.433155	0.0118535
SMLT_RS18975	VOC family protein	0.432793	0.0946118
SMLT_RS11350	SapC family protein	0.432562	0.0862135
SMLT_RS05620	SET domain-containing protein-lysine N-methyltransferase	0.432041	0.114264
SMLT_RS11845	WYL domain-containing protein	0.431655	0.0853937
SMLT_RS11950	nucleotidyltransferase family protein	0.430915	0.131153
SMLT_RS15915	NADP-dependent oxidoreductase	0.430715	0.0742271
SMLT_RS02090	twin transmembrane helix small protein	0.43052	0.135852
SMLT_RS07115	peptidylprolyl isomerase	0.42984	0.0495322
SMLT_RS03040	multidrug transporter	0.429797	0.129828
SMLT_RS02535	YciI family protein	0.429156	0.136417
SMLT_RS19040	endonuclease/exonuclease/phosphatase family protein	0.428102	0.0262964
SMLT_RS19725	hypothetical protein	0.427568	0.139769
SMLT_RS09890	acetyl-CoA C-acyltransferase	0.427259	0.0622738
SMLT_RS14405	hypothetical protein	0.426647	0.038026
SMLT_RS17390	serine hydrolase	0.426644	0.0281761
SMLT_RS21005	short-chain fatty acid transporter	0.426343	0.0542671
SMLT_RS01665	ABC transporter permease	0.42592	0.106392
SMLT_RS15495	TonB-dependent receptor	0.425771	0.0670503
SMLT_RS09675	hypothetical protein	0.425502	0.0171443
SMLT_RS16575	ribosome silencing factor	0.424633	0.0293756
SMLT_RS21540	hypothetical protein	0.423275	0.13947
SMLT_RS20565	phosphoribosylaminoimidazolesuccinocarboxamide synthase	0.422867	0.00859717
SMLT_RS10735	two-component system response regulator	0.42285	0.0661424
SMLT_RS07795	Tfp pilus assembly protein FimT/FimU	0.422689	0.0779354
SMLT_RS21985	hypothetical protein	0.420453	0.0353439
SMLT_RS17860	lipase	0.420144	0.0962195
SMLT_RS04165	lipoprotein localization protein LolB	0.420002	0.0506454
SMLT_RS11215	NUDIX hydrolase	0.419998	0.0370316
SMLT_RS19700	NAD(P)-dependent oxidoreductase	0.41971	0.0361907
SMLT_RS20840	DUF1629 domain-containing protein	0.419178	0.0650469
SMLT_RS07070	polysaccharide lyase	0.419101	0.133693
SMLT_RS16300	VOC family protein	0.418894	0.101857
SMLT_RS18285	RidA family protein	0.418318	0.066916
SMLT_RS14745	3-phosphoshikimate 1-carboxyvinyltransferase	0.416601	0.0322483
SMLT_RS01045	1-acyl-sn-glycerol-3-phosphate acyltransferase	0.41512	0.0168267
SMLT_RS15060	DUF2461 domain-containing protein	0.415002	0.0785865
SMLT_RS01110	putative peptide maturation dehydrogenase	0.414727	0.0536353
SMLT_RS19220	oxidoreductase	0.413836	0.0658711
SMLT_RS11310	ATP-binding protein	0.412569	0.1446
SMLT_RS09225	hypothetical protein	0.411326	0.13223
SMLT_RS20720	hypothetical protein	0.411014	0.0762105
SMLT_RS00790	rhodanese-like domain-containing protein	0.410648	0.0134948
SMLT_RS00370	DUF4785 family protein	0.409447	0.140055
SMLT_RS05645	HU family DNA-binding protein	0.40928	0.0815325
SMLT_RS21770	hypothetical protein	0.40862	0.059333
SMLT_RS22210	VacJ family lipoprotein	0.408234	0.0199815
SMLT_RS04570	hypothetical protein	0.40816	0.113687
SMLT_RS21860	NAD-dependent epimerase/dehydratase family protein	0.408061	0.0295322
SMLT_RS08750	hypothetical protein	0.408025	0.100529
SMLT_RS16600	DUF998 domain-containing protein	0.407787	0.115914
SMLT_RS11920	hypothetical protein	0.407595	0.135832
SMLT_RS00380	fatty acid desaturase	0.407525	0.0416042
SMLT_RS01180	acyl-CoA thioesterase	0.40747	0.0645873
SMLT_RS07185	outer membrane protein assembly factor BamA	0.407412	0.0756031
SMLT_RS09835	agmatine deiminase family protein	0.406615	0.0343743
SMLT_RS11535	hypothetical protein	0.405876	0.156028
SMLT_RS16800	hypothetical protein	0.405289	0.0281331
SMLT_RS12975	OsmC family protein	0.404965	0.122442
SMLT_RS07180	UDP-3-O-(3-hydroxymyristoyl)glucosamine N-acyltransferase	0.40479	0.0128892
SMLT_RS10490	L-fucose:H+ symporter permease	0.40457	0.0489962
SMLT_RS21310	hypothetical protein	0.404539	0.0805066
SMLT_RS07810	pilus assembly protein	0.404341	0.129959
SMLT_RS16035	integration host factor subunit alpha	0.404146	0.0975217
SMLT_RS19620	DNA-deoxyinosine glycosylase	0.403667	0.0502409
SMLT_RS14170	DUF1249 domain-containing protein	0.403473	0.0415993
SMLT_RS18935	GGDEF domain-containing protein	0.403292	0.0534435
SMLT_RS02385	hypothetical protein	0.402739	0.078918
SMLT_RS12205	1-phosphofructokinase family hexose kinase	0.402569	0.0897317
SMLT_RS08555	hypothetical protein	0.402189	0.0281136
SMLT_RS07745	carboxylating nicotinate-nucleotide diphosphorylase	0.402144	0.0363826
SMLT_RS20460	bacterioferritin-associated ferredoxin	0.40197	0.118593
SMLT_RS05125	hypothetical protein	0.401364	0.0565303
SMLT_RS16510	DUF4870 domain-containing protein	0.400809	0.0609277
SMLT_RS21735	oxygen-dependent coproporphyrinogen oxidase	0.400697	0.0447641
SMLT_RS03280	type II secretion system F family protein	0.400661	0.0270029
SMLT_RS16650	VOC family protein	0.400077	0.0761307
SMLT_RS12275	ABC transporter ATP-binding protein	0.39989	0.13278
SMLT_RS02925	YdcH family protein	0.39973	0.15875
SMLT_RS05390	LPS export ABC transporter ATP-binding protein	0.397741	0.0298844
SMLT_RS19205	response regulator	0.39771	0.0328979
SMLT_RS00635	ParA family protein	0.397574	0.0312504
SMLT_RS21655	acyl carrier protein	0.397406	0.134178
SMLT_RS20195	hypothetical protein	0.396924	0.137318
SMLT_RS09575	hypothetical protein	0.396808	0.108126
SMLT_RS05605	hypothetical protein	0.396804	0.147504
SMLT_RS12970	hydrolase	0.396252	0.143081
SMLT_RS09805	MexH family multidrug efflux RND transporter periplasmic adaptor subunit	0.396091	0.140349
SMLT_RS05795	Gfo/Idh/MocA family oxidoreductase	0.395636	0.105073
SMLT_RS20255	phosphoribosylamine--glycine ligase	0.395632	0.060023
SMLT_RS04955	septum formation inhibitor Maf	0.394959	0.0739227
SMLT_RS08065	hypothetical protein	0.394753	0.15278
SMLT_RS00785	hypothetical protein	0.394746	0.0657936
SMLT_RS06960	30S ribosomal protein THX	0.39436	0.163036
SMLT_RS19885	peptide deformylase	0.394269	0.0587857
SMLT_RS09395	hypothetical protein	0.393892	0.128807
SMLT_RS05740	hypothetical protein	0.393883	0.164981
SMLT_RS10665	glutamine-hydrolyzing carbamoyl-phosphate synthase small subunit	0.393792	0.0742544
SMLT_RS11600	arsenate reductase (glutaredoxin)	0.393553	0.101816
SMLT_RS20165	hypothetical protein	0.392683	0.090285
SMLT_RS12450	DNA/RNA non-specific endonuclease	0.392657	0.169607
SMLT_RS12535	SPFH domain-containing protein	0.392284	0.0127013
SMLT_RS11220	hypothetical protein	0.392233	0.0726016
SMLT_RS07045	DUF72 domain-containing protein	0.392162	0.132329
SMLT_RS08010	hypothetical protein	0.392033	0.152799
SMLT_RS04065	NAD(P) transhydrogenase subunit alpha	0.391625	0.0141847
SMLT_RS17850	23S rRNA pseudouridine(1911/1915/1917) synthase RluD	0.39149	0.0132271
SMLT_RS09975	glutamine-hydrolyzing GMP synthase	0.391479	0.0905841
SMLT_RS07565	MFS transporter	0.39115	0.0732404
SMLT_RS13680	DUF3613 domain-containing protein	0.390991	0.1667
SMLT_RS19075	biopolymer transporter ExbD	0.389897	0.0900447
SMLT_RS10635	hypothetical protein	0.389492	0.152036
SMLT_RS15095	multidrug efflux RND transporter permease subunit	0.389063	0.075393
SMLT_RS13330	nuclear transport factor 2 family protein	0.389023	0.126904
SMLT_RS05335	prolyl oligopeptidase family serine peptidase	0.38884	0.0803187
SMLT_RS14130	YfeK family protein	0.388458	0.086748
SMLT_RS09700	tRNA preQ1(34) S-adenosylmethionine ribosyltransferase-isomerase QueA	0.387794	0.0715142
SMLT_RS14200	oligoribonuclease	0.387304	0.0474376
SMLT_RS05790	sugar phosphate isomerase/epimerase	0.386716	0.124548
SMLT_RS02690	peptide-methionine (R)-S-oxide reductase MsrB	0.386698	0.0620943
SMLT_RS05595	Fe-S cluster assembly protein SufD	0.386171	0.127752
SMLT_RS06785	GNAT family N-acetyltransferase	0.386012	0.103101
SMLT_RS03585	putative lipid II flippase FtsW	0.384718	0.0545642
SMLT_RS02625	M13 family metallopeptidase	0.384483	0.0655671
SMLT_RS08765	MBL fold metallo-hydrolase	0.382019	0.132243
SMLT_RS07710	ubiquinol-cytochrome c reductase iron-sulfur subunit	0.381958	0.0925077
SMLT_RS00490	Elastase inhibitor AFLEI flags: Precursor	0.381707	0.154201
SMLT_RS19580	F0F1 ATP synthase subunit delta	0.381512	0.0808017
SMLT_RS07750	hypothetical protein	0.38105	0.0468612
SMLT_RS16645	serine hydrolase	0.38104	0.0301483
SMLT_RS04960	DUF177 domain-containing protein	0.379862	0.10036
SMLT_RS03310	PilN domain-containing protein	0.378918	0.0306351
SMLT_RS01895	response regulator transcription factor	0.378409	0.0590069
SMLT_RS22655	hypothetical protein	0.378332	0.0541672
SMLT_RS07655	hypothetical protein	0.377745	0.0478771
SMLT_RS10535	amino acid permease	0.376219	0.144903
SMLT_RS00615	helix-turn-helix transcriptional regulator	0.376023	0.171771
SMLT_RS03600	D-alanine--D-alanine ligase	0.375627	0.0576818
SMLT_RS15195	class II fumarate hydratase	0.375251	0.103195
SMLT_RS11870	ATP-binding protein	0.375173	0.184675
SMLT_RS14620	hypothetical protein	0.374713	0.0850825
SMLT_RS18520	adenylate kinase	0.372993	0.00539392
SMLT_RS00940	tRNA (cytidine(34)-2'-O)-methyltransferase	0.372793	0.0623972
SMLT_RS16295	tRNA pseudouridine(38-40) synthase TruA	0.372734	0.0495974
SMLT_RS21865	suppressor of fused domain protein	0.372509	0.0390419
SMLT_RS12620	response regulator transcription factor	0.372379	0.0557134
SMLT_RS18880	amidohydrolase	0.372166	0.144255
SMLT_RS12340	trypsin-like serine protease	0.371959	0.141751
SMLT_RS06795	MtnX-like HAD-IB family phosphatase	0.371844	0.123186
SMLT_RS00660	1-acyl-sn-glycerol-3-phosphate acyltransferase	0.371135	0.0352433
SMLT_RS02280	queuosine precursor transporter	0.371023	0.0935626
SMLT_RS16245	UDP-glucose 4-epimerase GalE	0.370884	0.0592
SMLT_RS05505	L,D-transpeptidase	0.37087	0.0650205
SMLT_RS01955	peptidoglycan DD-metalloendopeptidase family protein	0.370775	0.0792199
SMLT_RS02220	transglutaminase domain-containing protein	0.370249	0.103627
SMLT_RS10510	acireductone synthase	0.369784	0.0395356
SMLT_RS22715	DNA-binding protein	0.369277	0.177133
SMLT_RS07805	PilW family protein	0.368877	0.124088
SMLT_RS18405	YecA family protein	0.368706	0.0419183
SMLT_RS18410	TIGR02449 family protein	0.368487	0.0821008
SMLT_RS14855	nuclear transport factor 2 family protein	0.368154	0.10371
SMLT_RS16630	DUF502 domain-containing protein	0.368037	0.0699578
SMLT_RS04555	OmpA family protein	0.367941	0.0906621
SMLT_RS20230	hypothetical protein	0.367753	0.149978
SMLT_RS21850	lipid-A-disaccharide synthase N-terminal domain-containing protein	0.367419	0.102854
SMLT_RS19430	S9 family peptidase	0.367377	0.142639
SMLT_RS19155	glucokinase	0.367368	0.118564
SMLT_RS09840	hypothetical protein	0.367163	0.16143
SMLT_RS00875	Dyp-type peroxidase	0.366973	0.12015
SMLT_RS06550	cytochrome o ubiquinol oxidase subunit IV	0.366929	0.176447
SMLT_RS08050	DUF4124 domain-containing protein	0.366525	0.0716943
SMLT_RS07765	carboxymuconolactone decarboxylase family protein	0.366195	0.125925
SMLT_RS16195	NADH-quinone oxidoreductase subunit C	0.365171	0.0550756
SMLT_RS04830	serine/threonine-protein phosphatase	0.364708	0.0206043
SMLT_RS23195	hypothetical protein	0.36409	0.197074
SMLT_RS10670	carbamoyl-phosphate synthase large subunit	0.364078	0.048558
SMLT_RS20980	VOC family protein	0.364069	0.0907841
SMLT_RS18720	TolC family outer membrane protein	0.363981	0.0130322
SMLT_RS08650	glucokinase	0.363486	0.0312401
SMLT_RS11505	hypothetical protein	0.363138	0.143406
SMLT_RS19145	LacI family DNA-binding transcriptional regulator	0.362713	0.0667455
SMLT_RS12460	hypothetical protein	0.36261	0.198532
SMLT_RS15335	hypothetical protein	0.361755	0.159537
SMLT_RS16790	autotransporter serine protease	0.361294	0.0881705
SMLT_RS15850	tRNA (adenosine(37)-N6)-threonylcarbamoyltransferase complex ATPase subunit type 1 TsaE	0.361228	0.118365
SMLT_RS00365	hypothetical protein	0.361226	0.173831
SMLT_RS05115	hypothetical protein	0.3611	0.14136
SMLT_RS02140	GatB/YqeY domain-containing protein	0.360381	0.130395
SMLT_RS07690	tRNA (N6-isopentenyl adenosine(37)-C2)-methylthiotransferase MiaB	0.35981	0.119362
SMLT_RS22710	DNA-binding protein	0.359599	0.20127
SMLT_RS00800	NAD(P)-dependent glycerol-3-phosphate dehydrogenase	0.358903	0.123144
SMLT_RS01135	cytochrome c5 family protein	0.358883	0.0327158
SMLT_RS03320	hypothetical protein	0.358516	0.0936947
SMLT_RS10675	transcription elongation factor GreA	0.358269	0.0939542
SMLT_RS09830	carbon-nitrogen hydrolase	0.357423	0.0505367
SMLT_RS13675	hypothetical protein	0.35728	0.204875
SMLT_RS03260	phosphoribosylformylglycinamidine synthase	0.357024	0.0560441
SMLT_RS21245	MoxR family ATPase	0.356009	0.174613
SMLT_RS07480	endonuclease III	0.35575	0.190761
SMLT_RS14335	hypothetical protein	0.355561	0.181127
SMLT_RS01880	bifunctional phosphopantothenoylcysteine decarboxylase/phosphopantothenate--cysteine ligase CoaBC	0.355319	0.0530852
SMLT_RS16175	NADH-quinone oxidoreductase subunit G	0.355206	0.124588
SMLT_RS20965	hypothetical protein	0.354906	0.186656
SMLT_RS07800	type IV pilus modification protein PilV	0.35454	0.167105
SMLT_RS10865	response regulator	0.354527	0.179212
SMLT_RS03415	serine hydroxymethyltransferase	0.353946	0.0130503
SMLT_RS03780	hemin uptake protein HemP	0.353862	0.203381
SMLT_RS07005	RNA-binding S4 domain-containing protein	0.353257	0.170063
SMLT_RS13525	zinc-binding dehydrogenase	0.353147	0.186055
SMLT_RS00675	YbhB/YbcL family Raf kinase inhibitor-like protein	0.353053	0.0171483
SMLT_RS12615	hypothetical protein	0.352309	0.138593
SMLT_RS17410	glycine cleavage system protein GcvH	0.352128	0.151822
SMLT_RS03605	cell division protein FtsQ/DivIB	0.351894	0.0816967
SMLT_RS07505	sulfurtransferase	0.35136	0.071743
SMLT_RS06160	enoyl-CoA hydratase/isomerase family protein	0.350696	0.0640173
SMLT_RS04810	hydroxyacylglutathione hydrolase	0.349659	0.141686
SMLT_RS14695	tyrosine-type recombinase/integrase	0.348112	0.0546339
SMLT_RS16100	30S ribosomal protein S15	0.347966	0.172058
SMLT_RS17875	ADP-forming succinate--CoA ligase subunit beta	0.34762	0.0432138
SMLT_RS01795	hypothetical protein	0.347391	0.124436
SMLT_RS19575	F0F1 ATP synthase subunit alpha	0.346872	0.122132
SMLT_RS20905	hypothetical protein	0.346821	0.199659
SMLT_RS17550	hypothetical protein	0.346573	0.0624506
SMLT_RS14420	oxidoreductase	0.346472	0.156908
SMLT_RS13815	hypothetical protein	0.346192	0.173103
SMLT_RS03290	GspH/FimT family pseudopilin	0.345839	0.0891057
SMLT_RS05470	AI-2E family transporter	0.345745	0.0387256
SMLT_RS09600	ferric iron uptake transcriptional regulator	0.345523	0.167523
SMLT_RS09490	hypothetical protein	0.345319	0.215098
SMLT_RS20435	membrane protein	0.344751	0.0431451
SMLT_RS07625	ABC transporter permease subunit	0.344099	0.0826914
SMLT_RS13660	CpaF family protein	0.343982	0.217741
SMLT_RS16785	Glu/Leu/Phe/Val dehydrogenase	0.343367	0.14768
SMLT_RS20215	DNA-binding transcriptional regulator Fis	0.342702	0.0977207
SMLT_RS05910	redoxin domain-containing protein	0.342331	0.196242
SMLT_RS14085	methyl-accepting chemotaxis protein	0.341869	0.217818
SMLT_RS20560	DnaJ domain-containing protein	0.341172	0.179027
SMLT_RS21830	TolC family protein	0.340678	0.20972
SMLT_RS03825	hypothetical protein	0.339989	0.163767
SMLT_RS21720	hypothetical protein	0.33986	0.205636
SMLT_RS16240	polysaccharide deacetylase family protein	0.339701	0.128751
SMLT_RS16045	phenylalanine--tRNA ligase subunit alpha	0.339637	0.182306
SMLT_RS16860	beta-N-acetylhexosaminidase	0.339417	0.0583168
SMLT_RS10595	MliC family protein	0.339266	0.0369342
SMLT_RS10840	hypothetical protein	0.339103	0.21941
SMLT_RS04500	peptidylprolyl isomerase	0.338831	0.0620227
SMLT_RS16865	DsbA family oxidoreductase	0.338456	0.161664
SMLT_RS13345	diacylglycerol kinase	0.338172	0.220457
SMLT_RS16125	ribosome maturation factor RimP	0.338131	0.101517
SMLT_RS03680	hypothetical protein	0.338067	0.219316
SMLT_RS18640	gamma-glutamyltransferase	0.337784	0.122112
SMLT_RS01130	TetR/AcrR family transcriptional regulator	0.33762	0.150904
SMLT_RS03595	UDP-N-acetylmuramate--L-alanine ligase	0.33758	0.198051
SMLT_RS03900	16S rRNA (adenine(1518)-N(6)/adenine(1519)-N(6))-dimethyltransferase RsmA	0.337142	0.114351
SMLT_RS12700	low temperature requirement protein A	0.337056	0.158094
SMLT_RS05775	gluconate 2-dehydrogenase subunit 3 family protein	0.336961	0.195187
SMLT_RS15015	asparagine--tRNA ligase	0.336904	0.0843668
SMLT_RS02195	amino acid permease	0.335346	0.109735
SMLT_RS14175	kinase/pyrophosphorylase	0.334952	0.126105
SMLT_RS02735	hypothetical protein	0.334942	0.226809
SMLT_RS00855	hypothetical protein	0.334645	0.187877
SMLT_RS08535	PhoH family protein	0.333903	0.176975
SMLT_RS09435	hypothetical protein	0.333881	0.229288
SMLT_RS11205	high frequency lysogenization protein HflD	0.333749	0.0358821
SMLT_RS15685	hypothetical protein	0.333537	0.179212
SMLT_RS06115	hypothetical protein	0.333532	0.215058
SMLT_RS17330	CBS domain-containing protein	0.333402	0.226778
SMLT_RS20995	hypothetical protein	0.33338	0.0945743
SMLT_RS11550	mercuric ion transporter MerT	0.33309	0.169811
SMLT_RS03620	UDP-3-O-acyl-N-acetylglucosamine deacetylase	0.332826	0.0336899
SMLT_RS03125	CoA transferase subunit A	0.332678	0.126232
SMLT_RS08760	gamma-glutamyltransferase	0.33228	0.0718147
SMLT_RS09485	hypothetical protein	0.332091	0.218306
SMLT_RS14665	hypothetical protein	0.331893	0.0893197
SMLT_RS03865	TPM domain-containing protein	0.331519	0.126818
SMLT_RS20250	bifunctional phosphoribosylaminoimidazolecarboxamide formyltransferase/IMP cyclohydrolase	0.331263	0.129702
SMLT_RS15450	zinc transporter ZupT	0.330844	0.080647
SMLT_RS13685	hypothetical protein	0.330577	0.191543
SMLT_RS23010	zinc-dependent alcohol dehydrogenase	0.330391	0.226802
SMLT_RS12270	ABC transporter permease	0.330039	0.220092
SMLT_RS09635	molecular chaperone DnaJ	0.329871	0.186953
SMLT_RS12690	DUF3224 domain-containing protein	0.329719	0.10353
SMLT_RS09740	YaeQ family protein	0.329564	0.181532
SMLT_RS16450	glutathione-disulfide reductase	0.3293	0.0700717
SMLT_RS03215	DNA polymerase III subunit chi	0.329175	0.198914
SMLT_RS05070	hypothetical protein	0.328981	0.158898
SMLT_RS02020	hypothetical protein	0.328394	0.187879
SMLT_RS06445	4-hydroxy-3-methylbut-2-enyl diphosphate reductase	0.328326	0.00315586
SMLT_RS02290	hypothetical protein	0.328271	0.129723
SMLT_RS04635	UDP-2,3-diacylglucosamine diphosphatase	0.328204	0.0540895
SMLT_RS20060	chaperonin GroEL	0.32706	0.233715
SMLT_RS03475	transcription antitermination factor NusB	0.326935	0.0472544
SMLT_RS20665	alpha-ketoacid dehydrogenase subunit beta	0.326723	0.0278732
SMLT_RS16665	HAD family hydrolase	0.326507	0.117692
SMLT_RS12040	hypothetical protein	0.325787	0.237377
SMLT_RS03790	hypothetical protein	0.325757	0.239237
SMLT_RS09130	hypothetical protein	0.325334	0.153723
SMLT_RS13830	FMN-dependent L-lactate dehydrogenase LldD	0.324601	0.209961
SMLT_RS19365	multidrug efflux RND transporter permease subunit SmeE	0.323616	0.228229
SMLT_RS13265	hypothetical protein	0.323582	0.20377
SMLT_RS05250	short chain dehydrogenase	0.322972	0.187647
SMLT_RS15225	dihydrolipoyl dehydrogenase	0.322634	0.150435
SMLT_RS10870	STAS domain-containing protein	0.322597	0.227663
SMLT_RS02590	response regulator transcription factor	0.322184	0.137194
SMLT_RS18310	formate dehydrogenase-N subunit alpha	0.322123	0.117056
SMLT_RS00955	DUF4156 domain-containing protein	0.321982	0.139654
SMLT_RS02770	MBL fold metallo-hydrolase	0.321589	0.212852
SMLT_RS19270	septal ring lytic transglycosylase RlpA family protein	0.320266	0.0210103
SMLT_RS21900	coniferyl aldehyde dehydrogenase	0.31991	0.105469
SMLT_RS06805	DMT family transporter	0.318834	0.162179
SMLT_RS01040	aminoacyl-tRNA hydrolase	0.318751	0.110052
SMLT_RS20465	RNA pyrophosphohydrolase	0.318639	0.111941
SMLT_RS18470	acetylornithine transaminase	0.318541	0.0578503
SMLT_RS09970	IMP dehydrogenase	0.318347	0.155089
SMLT_RS19160	TonB-dependent receptor	0.318161	0.198787
SMLT_RS15680	glutamate 5-kinase	0.318157	0.203238
SMLT_RS04965	50S ribosomal protein L32	0.317898	0.164273
SMLT_RS07100	DMT family transporter	0.317505	0.232109
SMLT_RS14070	response regulator	0.31749	0.179163
SMLT_RS00440	hypothetical protein	0.316417	0.0448123
SMLT_RS02890	fumarylacetoacetate hydrolase family protein	0.316037	0.0247646
SMLT_RS08885	autoinducer binding domain-containing protein	0.315706	0.144719
SMLT_RS20640	hypothetical protein	0.315225	0.191231
SMLT_RS13990	cation diffusion facilitator family transporter	0.315115	0.203201
SMLT_RS02230	serine hydrolase	0.314981	0.226798
SMLT_RS16325	50S ribosomal protein L3 N(5)-glutamine methyltransferase	0.314908	0.0666506
SMLT_RS14820	hypothetical protein	0.314889	0.242738
SMLT_RS12425	lipase	0.313737	0.227556
SMLT_RS16115	translation initiation factor IF-2	0.313009	0.113757
SMLT_RS03765	ribokinase	0.312779	0.0305631
SMLT_RS04110	S8 family serine peptidase	0.312002	0.252316
SMLT_RS09825	N-acetyltransferase	0.311554	0.164378
SMLT_RS12225	helix-turn-helix transcriptional regulator	0.311462	0.22983
SMLT_RS06670	barstar family protein	0.311075	0.253961
SMLT_RS22460	IS3 family transposase	0.310276	0.152557
SMLT_RS15370	M3 family metallopeptidase	0.310083	0.230627
SMLT_RS06045	S9 family peptidase	0.30962	0.146955
SMLT_RS10370	threonine synthase	0.309354	0.20914
SMLT_RS14035	tRNA-Glu	0.309345	0.211743
SMLT_RS05230	DUF4105 domain-containing protein	0.30894	0.0819907
SMLT_RS21070	DeoR family transcriptional regulator	0.308934	0.118447
SMLT_RS12935	transferrin-binding protein-like solute binding protein	0.308599	0.0808243
SMLT_RS16440	MGMT family protein	0.308381	0.211358
SMLT_RS08040	GNAT family N-acetyltransferase	0.308258	0.21073
SMLT_RS07635	magnesium and cobalt transport protein CorA	0.308171	0.145654
SMLT_RS08845	multidrug efflux RND transporter permease subunit	0.30804	0.238385
SMLT_RS15320	phospholipase A	0.307799	0.194596
SMLT_RS20240	class I SAM-dependent methyltransferase family protein	0.307655	0.170589
SMLT_RS14660	hypothetical protein	0.306903	0.238381
SMLT_RS00720	hypothetical protein	0.306464	0.216313
SMLT_RS07510	N-acetylmuramoyl-L-alanine amidase	0.306113	0.16157
SMLT_RS07775	Grx4 family monothiol glutaredoxin	0.30593	0.210099
SMLT_RS05010	dTMP kinase	0.30567	0.151856
SMLT_RS14735	energy transducer TonB	0.305449	0.0884992
SMLT_RS19425	pyridoxal phosphate-dependent aminotransferase	0.304244	0.0372413
SMLT_RS09415	hypothetical protein	0.303585	0.237846
SMLT_RS22200	ABC transporter substrate-binding protein	0.302983	0.144845
SMLT_RS08100	AraC family transcriptional regulator	0.302471	0.122171
SMLT_RS06180	excinuclease ABC subunit UvrA	0.302394	0.200377
SMLT_RS20790	P-II family nitrogen regulator	0.301176	0.191977
SMLT_RS15555	pyridoxal phosphate-dependent aminotransferase	0.3007	0.137024
SMLT_RS17150	alpha-2-macroglobulin family protein	0.29985	0.134699
SMLT_RS18210	PilN domain-containing protein	0.29892	0.182729
SMLT_RS07170	acyl-ACP--UDP-N-acetylglucosamine O-acyltransferase	0.29741	0.09954
SMLT_RS16095	polyribonucleotide nucleotidyltransferase	0.29642	0.196068
SMLT_RS13625	AraC family transcriptional regulator	0.296413	0.277451
SMLT_RS16845	cold-shock protein	0.296256	0.26355
SMLT_RS10350	helix-turn-helix domain-containing protein	0.29535	0.0937385
SMLT_RS15780	elongation factor P	0.295238	0.161063
SMLT_RS01865	arginine--tRNA ligase	0.295191	0.252293
SMLT_RS17500	glutathione synthase	0.294929	0.0803936
SMLT_RS05600	Fe-S cluster assembly ATPase SufC	0.294901	0.243502
SMLT_RS01185	NAD-dependent protein deacetylase	0.294575	0.224726
SMLT_RS10745	crotonase/enoyl-CoA hydratase family protein	0.293923	0.234857
SMLT_RS05075	tail fiber domain-containing protein	0.29373	0.275677
SMLT_RS04850	glycosyltransferase family 9 protein	0.293676	0.0896212
SMLT_RS20600	Na+/H+ antiporter subunit G	0.293582	0.252321
SMLT_RS02945	ABC transporter ATP-binding protein	0.293023	0.0779043
SMLT_RS13650	type II and III secretion system protein family protein	0.292816	0.283244
SMLT_RS15715	argininosuccinate synthase	0.29243	0.134154
SMLT_RS07255	molecular chaperone	0.291878	0.273202
SMLT_RS02825	peptide-methionine (S)-S-oxide reductase MsrA	0.291612	0.27428
SMLT_RS20820	hypothetical protein	0.290779	0.281144
SMLT_RS19615	dihydrolipoyllysine-residue acetyltransferase	0.290528	0.164468
SMLT_RS01930	orotate phosphoribosyltransferase	0.2903	0.0482129
SMLT_RS13240	MoaD/ThiS family protein	0.290143	0.247622
SMLT_RS18205	type 4a pilus biogenesis protein PilO	0.289653	0.217301
SMLT_RS07785	TonB-dependent receptor	0.289195	0.22443
SMLT_RS02210	dipeptide epimerase	0.288851	0.178402
SMLT_RS08530	hypothetical protein	0.288243	0.157734
SMLT_RS01805	DUF1428 domain-containing protein	0.288067	0.284231
SMLT_RS01090	isocitrate lyase	0.287287	0.170176
SMLT_RS13515	ribonucleotide-diphosphate reductase subunit beta	0.286575	0.275465
SMLT_RS20320	bifunctional isocitrate dehydrogenase kinase/phosphatase	0.286391	0.206956
SMLT_RS04590	S46 family peptidase	0.28567	0.259094
SMLT_RS00425	DUF480 domain-containing protein	0.285417	0.206825
SMLT_RS22720	helix-turn-helix domain-containing protein	0.28538	0.237713
SMLT_RS07095	LysR family transcriptional regulator	0.28509	0.198425
SMLT_RS04750	trigger factor	0.284829	0.0841936
SMLT_RS12305	hypothetical protein	0.284749	0.284137
SMLT_RS14210	helix-turn-helix transcriptional regulator	0.284416	0.252215
SMLT_RS13670	type II secretion system F family protein	0.284415	0.291152
SMLT_RS05020	PilZ domain-containing protein	0.284372	0.188871
SMLT_RS21365	ABC transporter permease	0.284333	0.132009
SMLT_RS01855	SDR family NAD(P)-dependent oxidoreductase	0.284096	0.0996332
SMLT_RS18215	pilus assembly protein PilM	0.283669	0.17856
SMLT_RS16950	aquaporin Z	0.283231	0.275523
SMLT_RS19025	cytochrome c4	0.282541	0.146024
SMLT_RS12705	hypothetical protein	0.282489	0.293462
SMLT_RS18820	acetoacetyl-CoA reductase	0.282397	0.294329
SMLT_RS06875	M13 family metallopeptidase	0.281291	0.253488
SMLT_RS05035	phage tail protein	0.280771	0.29577
SMLT_RS16850	S-methyl-5'-thioinosine phosphorylase	0.280269	0.194194
SMLT_RS07840	tRNA-Val	0.280086	0.148645
SMLT_RS22500	MerR family transcriptional regulator	0.279153	0.27566
SMLT_RS20140	GIY-YIG nuclease family protein	0.279151	0.200492
SMLT_RS00330	phenylalanine 4-monooxygenase	0.27905	0.272323
SMLT_RS21165	malonyl-ACP O-methyltransferase BioC	0.278802	0.243121
SMLT_RS00950	insulinase family protein	0.278727	0.189809
SMLT_RS02200	L,D-transpeptidase family protein	0.278652	0.11428
SMLT_RS00760	acetyl-CoA C-acetyltransferase	0.278579	0.137375
SMLT_RS14625	hypothetical protein	0.278215	0.164022
SMLT_RS03240	RDD family protein	0.277676	0.156325
SMLT_RS10610	hydroxymethylglutaryl-CoA lyase	0.277595	0.150524
SMLT_RS12930	DUF560 domain-containing protein	0.277553	0.214134
SMLT_RS20795	accessory factor UbiK family protein	0.277415	0.244181
SMLT_RS03700	phosphoenolpyruvate carboxylase	0.277375	0.0689077
SMLT_RS06635	MATE family efflux transporter	0.276952	0.196896
SMLT_RS00075	hypothetical protein	0.276467	0.300691
SMLT_RS16990	response regulator transcription factor	0.276105	0.133418
SMLT_RS16710	alkylphosphonate utilization protein	0.275365	0.279483
SMLT_RS18395	Xaa-Pro dipeptidase	0.275356	0.0718538
SMLT_RS16730	DUF4097 family beta strand repeat protein	0.275202	0.228379
SMLT_RS22100	ergothioneine biosynthesis protein EgtB	0.27513	0.290647
SMLT_RS02580	M28 family peptidase	0.275103	0.21235
SMLT_RS03350	hypothetical protein	0.274796	0.310113
SMLT_RS15020	hypothetical protein	0.273807	0.264018
SMLT_RS19315	carbohydrate kinase family protein	0.273664	0.170169
SMLT_RS22390	DUF4241 domain-containing protein	0.273393	0.156088
SMLT_RS02805	TfoX/Sxy family protein	0.273072	0.163428
SMLT_RS00640	histidine phosphatase family protein	0.273007	0.193948
SMLT_RS20425	iron-sulfur cluster insertion protein ErpA	0.271976	0.177406
SMLT_RS19510	efflux RND transporter periplasmic adaptor subunit	0.27166	0.259354
SMLT_RS20270	RNA polymerase sigma factor RpoH	0.27148	0.0993749
SMLT_RS09135	hypothetical protein	0.270895	0.292004
SMLT_RS04085	NAD(P) transhydrogenase subunit alpha	0.270467	0.25895
SMLT_RS05100	hypothetical protein	0.270369	0.272022
SMLT_RS16660	methionine--tRNA ligase	0.270182	0.163814
SMLT_RS22085	D-hexose-6-phosphate mutarotase	0.269814	0.161414
SMLT_RS21895	exodeoxyribonuclease III	0.269706	0.183576
SMLT_RS20075	divalent-cation tolerance protein CutA	0.269519	0.305538
SMLT_RS03255	chitinase	0.269481	0.274391
SMLT_RS01615	arginase	0.269473	0.144045
SMLT_RS00480	FAD-dependent oxidoreductase	0.269433	0.199577
SMLT_RS06855	hypothetical protein	0.268817	0.175901
SMLT_RS11210	tRNA 2-thiouridine(34) synthase MnmA	0.268624	0.174421
SMLT_RS02835	peptide-methionine (R)-S-oxide reductase MsrB	0.267331	0.320523
SMLT_RS14835	hypothetical protein	0.267252	0.0757465
SMLT_RS12020	alpha/beta hydrolase	0.267158	0.287442
SMLT_RS06370	IS630-like element ISStma10 family transposase	0.26695	0.249391
SMLT_RS18430	ribose-5-phosphate isomerase RpiA	0.266757	0.191875
SMLT_RS18635	BCCT family transporter	0.266586	0.295316
SMLT_RS18030	alanine:cation symporter family protein	0.266362	0.217254
SMLT_RS03170	H-NS histone family protein	0.266169	0.259648
SMLT_RS13210	nitrate reductase subunit beta	0.265172	0.275409
SMLT_RS15505	BolA family transcriptional regulator	0.265008	0.303031
SMLT_RS06895	23S rRNA (adenine(2030)-N(6))-methyltransferase RlmJ	0.264976	0.121391
SMLT_RS16655	DUF2147 domain-containing protein	0.264936	0.253861
SMLT_RS00100	hypothetical protein	0.26458	0.253308
SMLT_RS06150	hypothetical protein	0.264561	0.225285
SMLT_RS16235	glycosyltransferase family 4 protein	0.263741	0.181762
SMLT_RS00960	3-oxoacyl-ACP synthase III	0.263282	0.0564914
SMLT_RS19125	autotransporter outer membrane beta-barrel domain-containing protein	0.263281	0.305024
SMLT_RS21320	DUF885 domain-containing protein	0.262993	0.148497
SMLT_RS22540	RHS repeat-associated core domain-containing protein	0.262753	0.195607
SMLT_RS15390	N-acetyltransferase	0.262218	0.308037
SMLT_RS10515	acireductone dioxygenase	0.261889	0.126368
SMLT_RS15440	4a-hydroxytetrahydrobiopterin dehydratase	0.261471	0.256733
SMLT_RS14910	serine hydrolase	0.261323	0.190809
SMLT_RS09120	hypothetical protein	0.26093	0.0676109
SMLT_RS09585	type II toxin-antitoxin system RatA family toxin	0.260851	0.147347
SMLT_RS11455	GNAT family N-acetyltransferase	0.260141	0.297812
SMLT_RS11145	chemotaxis protein CheV	0.259972	0.334547
SMLT_RS23335	hypothetical protein	0.259779	0.324662
SMLT_RS02345	IS3-like element ISStma9 family transposase	0.25925	0.246671
SMLT_RS18950	S-(hydroxymethyl)glutathione dehydrogenase/class III alcohol dehydrogenase	0.25888	0.200633
SMLT_RS14765	polyhydroxyalkanoic acid system family protein	0.258573	0.332838
SMLT_RS09730	EAL domain-containing protein	0.258514	0.2039
SMLT_RS04800	peptidyl-prolyl cis-trans isomerase	0.258006	0.248608
SMLT_RS02325	hypothetical protein	0.257743	0.339856
SMLT_RS17310	M23 family metallopeptidase	0.257734	0.245277
SMLT_RS15075	NAD kinase	0.257593	0.12387
SMLT_RS14180	phosphoenolpyruvate synthase	0.257544	0.212634
SMLT_RS05765	TIM barrel protein	0.257194	0.305271
SMLT_RS14185	mechanosensitive ion channel	0.256916	0.260725
SMLT_RS06935	HlyD family secretion protein	0.256411	0.248105
SMLT_RS19650	hypothetical protein	0.256405	0.145996
SMLT_RS03155	ABC transporter ATP-binding protein	0.25618	0.173651
SMLT_RS05735	hypothetical protein	0.255867	0.286391
SMLT_RS09695	aminotransferase class III-fold pyridoxal phosphate-dependent enzyme	0.255865	0.21175
SMLT_RS09910	23S rRNA (adenine(2503)-C(2))-methyltransferase RlmN	0.255739	0.290367
SMLT_RS19715	TetR/AcrR family transcriptional regulator	0.255624	0.247326
SMLT_RS13655	fimbrial protein	0.254998	0.341921
SMLT_RS09630	molecular chaperone DnaK	0.254583	0.31564
SMLT_RS22395	peptidoglycan-binding protein	0.254527	0.340408
SMLT_RS10250	aldehyde dehydrogenase family protein	0.254515	0.244867
SMLT_RS00965	alpha/beta fold hydrolase	0.254395	0.221769
SMLT_RS22725	transcriptional regulator CopL	0.254321	0.316996
SMLT_RS11065	flagellar export chaperone FliS	0.254145	0.358329
SMLT_RS07210	ribosome recycling factor	0.25395	0.174602
SMLT_RS14700	tRNA-Ser	0.253928	0.270887
SMLT_RS07490	enoyl-CoA hydratase/isomerase family protein	0.253887	0.194806
SMLT_RS22755	hypothetical protein	0.253875	0.144659
SMLT_RS12125	ferritin-like domain-containing protein	0.253387	0.318421
SMLT_RS19415	YbaN family protein	0.253369	0.278601
SMLT_RS12445	alpha/beta fold hydrolase	0.253106	0.264305
SMLT_RS06070	septum site-determining protein MinC	0.252879	0.24927
SMLT_RS19610	dihydrolipoyl dehydrogenase	0.252866	0.217962
SMLT_RS19000	glutamate--cysteine ligase	0.252797	0.23712
SMLT_RS08745	pantetheine-phosphate adenylyltransferase	0.252695	0.0921075
SMLT_RS21335	glutathione S-transferase N-terminal domain-containing protein	0.25255	0.2846
SMLT_RS13540	VOC family protein	0.252485	0.31169
SMLT_RS18890	2-hydroxychromene-2-carboxylate isomerase	0.25206	0.294931
SMLT_RS21180	hypothetical protein	0.251937	0.161154
SMLT_RS07680	ABC transporter ATP-binding protein	0.25163	0.269426
SMLT_RS03730	glycosyltransferase family 2 protein	0.251153	0.291038
SMLT_RS07890	MotA/TolQ/ExbB proton channel family protein	0.251132	0.166214
SMLT_RS01085	malate synthase A	0.25069	0.339587
SMLT_RS12455	HAD family phosphatase	0.250381	0.29187
SMLT_RS02370	hypothetical protein	0.249914	0.259716
SMLT_RS04250	tRNA-Thr	0.249881	0.237223
SMLT_RS02095	SURF1 family protein	0.249581	0.216965
SMLT_RS03860	TPM domain-containing protein	0.249453	0.286987
SMLT_RS13995	lysine decarboxylase	0.249187	0.260971
SMLT_RS01775	hypothetical protein	0.249165	0.287006
SMLT_RS13645	Flp pilus assembly protein CpaB	0.248756	0.356091
SMLT_RS03575	UDP-N-acetylmuramoyl-tripeptide--D-alanyl-D-alanine ligase	0.24846	0.242601
SMLT_RS04670	phosphate regulon transcriptional regulator PhoB	0.248347	0.165295
SMLT_RS17385	MFS transporter	0.248027	0.125876
SMLT_RS08355	RNA chaperone Hfq	0.247699	0.24097
SMLT_RS10225	UDP-N-acetylmuramate dehydrogenase	0.247312	0.187525
SMLT_RS01160	ribonucleoside-diphosphate reductase subunit alpha	0.247273	0.29035
SMLT_RS04135	redoxin domain-containing protein	0.246865	0.173875
SMLT_RS10345	hypothetical protein	0.246792	0.240429
SMLT_RS08230	DNA topoisomerase IV subunit B	0.246519	0.246494
SMLT_RS07550	aspartate aminotransferase family protein	0.246348	0.273398
SMLT_RS03810	arylesterase	0.245954	0.215672
SMLT_RS17165	type II toxin-antitoxin system RelE/ParE family toxin	0.24584	0.283068
SMLT_RS14425	hypothetical protein	0.245816	0.35672
SMLT_RS12590	sensory rhodopsin transducer	0.245083	0.334903
SMLT_RS14590	HNH endonuclease	0.244731	0.246349
SMLT_RS07815	pilus assembly protein	0.244532	0.266816
SMLT_RS13215	nitrate reductase subunit alpha	0.244306	0.299808
SMLT_RS03815	response regulator transcription factor	0.244106	0.337075
SMLT_RS14630	hypothetical protein	0.24397	0.317575
SMLT_RS01770	AI-2E family transporter	0.243773	0.216137
SMLT_RS04930	Slp family lipoprotein	0.243712	0.167196
SMLT_RS08735	molecular chaperone HtpG	0.24352	0.35052
SMLT_RS22000	Sec-independent protein translocase subunit TatA	0.243075	0.265385
SMLT_RS20390	SDR family oxidoreductase	0.242378	0.297299
SMLT_RS06270	hypothetical protein	0.242178	0.229484
SMLT_RS14465	hypothetical protein	0.241841	0.270586
SMLT_RS04080	RNA polymerase sigma factor	0.241412	0.356818
SMLT_RS02320	hypothetical protein	0.241357	0.329629
SMLT_RS14010	thiol:disulfide interchange protein DsbG	0.241131	0.106318
SMLT_RS06775	VOC family protein	0.240807	0.336508
SMLT_RS13750	MFS transporter	0.240685	0.272127
SMLT_RS06525	hypothetical protein	0.239932	0.359445
SMLT_RS05090	GPW/gp25 family protein	0.239023	0.257313
SMLT_RS06930	transcriptional repressor	0.238802	0.216405
SMLT_RS02340	pyruvate dehydrogenase (acetyl-transferring), homodimeric type	0.238768	0.221385
SMLT_RS04520	hypothetical protein	0.238488	0.270466
SMLT_RS08090	SRPBCC family protein	0.238467	0.357352
SMLT_RS21340	TIGR00645 family protein	0.237876	0.307486
SMLT_RS22625	ribbon-helix-helix protein, CopG family	0.237666	0.357645
SMLT_RS19500	CBS domain-containing protein	0.237634	0.22077
SMLT_RS07440	hypothetical protein	0.237587	0.372459
SMLT_RS03665	response regulator transcription factor	0.237473	0.276549
SMLT_RS10245	SDR family oxidoreductase	0.237414	0.289377
SMLT_RS13695	hypothetical protein	0.236847	0.356512
SMLT_RS14770	phasin family protein	0.236449	0.365263
SMLT_RS11825	hypothetical protein	0.235809	0.259494
SMLT_RS00690	undecaprenyl-diphosphate phosphatase	0.235791	0.290893
SMLT_RS17650	Tol-Pal system beta propeller repeat protein TolB	0.235477	0.163808
SMLT_RS07595	gamma-glutamyl-gamma-aminobutyrate hydrolase family protein	0.235378	0.210364
SMLT_RS23340	hypothetical protein	0.235303	0.371764
SMLT_RS09140	ATP-binding protein	0.235103	0.368499
SMLT_RS03000	NAD(P)/FAD-dependent oxidoreductase	0.235038	0.320396
SMLT_RS17075	hypothetical protein	0.234698	0.36756
SMLT_RS14225	hypothetical protein	0.234561	0.361318
SMLT_RS04595	histidine phosphatase family protein	0.234249	0.222013
SMLT_RS17705	GNAT family N-acetyltransferase	0.234038	0.192173
SMLT_RS13590	MgtC/SapB family protein	0.233718	0.242254
SMLT_RS13825	D-lactate dehydrogenase	0.233406	0.364856
SMLT_RS08680	succinate dehydrogenase flavoprotein subunit	0.232431	0.265809
SMLT_RS14060	GNAT family N-acetyltransferase	0.232237	0.368076
SMLT_RS08150	BLUF domain-containing protein	0.232012	0.264336
SMLT_RS22900	6S RNA	0.231678	0.361468
SMLT_RS09885	UTP--glucose-1-phosphate uridylyltransferase GalU	0.231655	0.312315
SMLT_RS16705	hypothetical protein	0.231403	0.348111
SMLT_RS11365	lipocalin family protein	0.23139	0.378275
SMLT_RS22870	hypothetical protein	0.230786	0.241725
SMLT_RS21370	ATP-binding cassette domain-containing protein	0.230388	0.265809
SMLT_RS01635	tryptophan--tRNA ligase	0.229696	0.0983646
SMLT_RS03805	ATP-binding cassette domain-containing protein	0.229496	0.219048
SMLT_RS11200	chemotaxis protein	0.229038	0.386888
SMLT_RS10050	helix-turn-helix transcriptional regulator	0.228853	0.31139
SMLT_RS18315	formate dehydrogenase subunit beta	0.228592	0.33788
SMLT_RS10355	DMT family transporter	0.228487	0.358964
SMLT_RS03250	DsbC family protein	0.227278	0.262864
SMLT_RS11430	response regulator	0.227206	0.322709
SMLT_RS05420	UDP-N-acetylglucosamine 1-carboxyvinyltransferase	0.226839	0.278632
SMLT_RS17980	sulfur carrier protein ThiS	0.226741	0.336948
SMLT_RS02555	sigma-70 family RNA polymerase sigma factor	0.226726	0.262816
SMLT_RS10590	nuclear transport factor 2 family protein	0.225807	0.357104
SMLT_RS11235	ATP-dependent Clp protease ATP-binding subunit ClpA	0.225377	0.250644
SMLT_RS05755	LacI family DNA-binding transcriptional regulator	0.22532	0.288754
SMLT_RS06790	aminotransferase class III-fold pyridoxal phosphate-dependent enzyme	0.225304	0.345288
SMLT_RS10020	3-hydroxybutyrate dehydrogenase	0.224927	0.303328
SMLT_RS20700	DUF808 domain-containing protein	0.224904	0.234892
SMLT_RS15270	glutathione S-transferase family protein	0.224555	0.282214
SMLT_RS16940	enoyl-CoA hydratase/isomerase family protein	0.224386	0.328144
SMLT_RS18750	zinc-finger domain-containing protein	0.223393	0.331823
SMLT_RS05270	type IV pilus twitching motility protein PilT	0.222988	0.299833
SMLT_RS12655	prolyl aminopeptidase	0.222859	0.244176
SMLT_RS06815	alpha/beta fold hydrolase	0.222668	0.328351
SMLT_RS18565	biliverdin-producing heme oxygenase	0.222639	0.395611
SMLT_RS05685	dienelactone hydrolase family protein	0.222427	0.353691
SMLT_RS09855	30S ribosomal protein S1	0.221383	0.272247
SMLT_RS12500	sigma-54-dependent Fis family transcriptional regulator	0.221246	0.382474
SMLT_RS17360	TetR/AcrR family transcriptional regulator	0.219838	0.213048
SMLT_RS17950	acyl-CoA thioesterase	0.219828	0.398845
SMLT_RS08120	hypothetical protein	0.219822	0.284449
SMLT_RS11315	ABC transporter substrate-binding protein	0.21961	0.352186
SMLT_RS00765	porphyrin biosynthesis protein	0.219571	0.275131
SMLT_RS08925	lysozyme	0.219291	0.276815
SMLT_RS16535	ribonuclease G	0.219225	0.264735
SMLT_RS19485	PLP-dependent cysteine synthase family protein	0.219189	0.169496
SMLT_RS12220	aromatic alcohol reductase	0.21889	0.288746
SMLT_RS16055	translation initiation factor IF-3	0.218778	0.342635
SMLT_RS05295	DUF4287 domain-containing protein	0.218638	0.331827
SMLT_RS01145	membrane protein	0.218432	0.346396
SMLT_RS18625	ion channel	0.218326	0.374961
SMLT_RS02255	HAD family hydrolase	0.218104	0.236929
SMLT_RS10200	DoxX family protein	0.217987	0.401033
SMLT_RS18845	pyridoxal phosphate-dependent aminotransferase	0.217271	0.172727
SMLT_RS12160	hypothetical protein	0.217268	0.41141
SMLT_RS01885	dUTP diphosphatase	0.216565	0.296067
SMLT_RS10845	chemotaxis protein CheW	0.216252	0.415007
SMLT_RS17970	tRNA-Gly	0.215856	0.162473
SMLT_RS03675	DUF3228 family protein	0.21549	0.263374
SMLT_RS11955	XdhC family protein	0.215277	0.376289
SMLT_RS07225	elongation factor Ts	0.215187	0.332481
SMLT_RS10795	bifunctional aconitate hydratase 2/2-methylisocitrate dehydratase	0.214522	0.399086
SMLT_RS16750	mechanosensitive ion channel family protein	0.214494	0.171594
SMLT_RS02730	DUF3247 family protein	0.214427	0.445384
SMLT_RS16120	transcription termination/antitermination protein NusA	0.214389	0.275517
SMLT_RS21440	hypothetical protein	0.214302	0.376652
SMLT_RS05105	hypothetical protein	0.213767	0.232179
SMLT_RS09315	hypothetical protein	0.213255	0.348207
SMLT_RS13470	ferredoxin reductase	0.212843	0.416035
SMLT_RS16335	phosphatidylserine decarboxylase	0.212536	0.288885
SMLT_RS06515	hypothetical protein	0.2124	0.342667
SMLT_RS05615	SUF system Fe-S cluster assembly regulator	0.212355	0.38255
SMLT_RS07930	CDP-diacylglycerol--glycerol-3-phosphate 3-phosphatidyltransferase	0.211974	0.306285
SMLT_RS08170	TIGR03862 family flavoprotein	0.211481	0.283539
SMLT_RS16555	TonB-dependent receptor	0.211262	0.40341
SMLT_RS04025	prolyl aminopeptidase	0.211103	0.215814
SMLT_RS15380	cyclopropane fatty acyl phospholipid synthase	0.21027	0.345471
SMLT_RS10010	hypothetical protein	0.210221	0.423514
SMLT_RS07790	LOG family protein	0.210079	0.263442
SMLT_RS09595	outer membrane protein assembly factor BamE	0.2093	0.228427
SMLT_RS21995	twin-arginine translocase subunit TatB	0.208653	0.177238
SMLT_RS03150	MCE family protein	0.20857	0.297133
SMLT_RS01780	phage holin family protein	0.208504	0.346372
SMLT_RS06085	response regulator transcription factor	0.208315	0.184932
SMLT_RS19460	YajQ family cyclic di-GMP-binding protein	0.208077	0.246853
SMLT_RS08665	folate-binding protein YgfZ	0.207979	0.220443
SMLT_RS21835	efflux RND transporter periplasmic adaptor subunit	0.207667	0.407126
SMLT_RS09320	hypothetical protein	0.207455	0.425585
SMLT_RS00315	cysteine dioxygenase family protein	0.207438	0.414352
SMLT_RS15795	phosphate/phosphite/phosphonate ABC transporter substrate-binding protein	0.206885	0.219503
SMLT_RS11240	hypothetical protein	0.206566	0.414801
SMLT_RS02250	EF-hand domain-containing protein	0.206461	0.391813
SMLT_RS20765	arginine decarboxylase	0.205679	0.335717
SMLT_RS22265	dipeptidase	0.205479	0.126153
SMLT_RS16810	acyl-CoA dehydrogenase family protein	0.205356	0.286379
SMLT_RS10240	DUF4190 domain-containing protein	0.204992	0.405285
SMLT_RS17110	protease modulator HflC	0.204699	0.243579
SMLT_RS18020	M28 family peptidase	0.204301	0.377147
SMLT_RS02630	EAL domain-containing protein	0.204159	0.318329
SMLT_RS08710	hypothetical protein	0.204035	0.250132
SMLT_RS16720	YkgJ family cysteine cluster protein	0.204017	0.431657
SMLT_RS16320	chorismate synthase	0.203927	0.1858
SMLT_RS06210	P-type conjugative transfer protein TrbG	0.203885	0.421065
SMLT_RS17845	peptidoglycan editing factor PgeF	0.203476	0.258336
SMLT_RS15045	kynureninase	0.203417	0.157864
SMLT_RS02640	DoxX family protein	0.20317	0.43672
SMLT_RS00810	hypothetical protein	0.203088	0.386795
SMLT_RS05555	Fe2+-dependent dioxygenase	0.202811	0.363189
SMLT_RS07090	hypothetical protein	0.202456	0.407574
SMLT_RS00845	L,D-transpeptidase	0.202193	0.436359
SMLT_RS18340	tRNA-Sec	0.201305	0.403579
SMLT_RS16470	C40 family peptidase	0.199931	0.305336
SMLT_RS16920	elongation factor 4	0.199628	0.357328
SMLT_RS06530	GyrI-like domain-containing protein	0.199287	0.374695
SMLT_RS14125	PspC domain-containing protein	0.198884	0.411775
SMLT_RS06170	hypothetical protein	0.198759	0.445995
SMLT_RS03855	LemA family protein	0.198574	0.391989
SMLT_RS16770	RNA-binding protein	0.198565	0.232189
SMLT_RS11380	DUF2878 domain-containing protein	0.198539	0.437337
SMLT_RS18070	O-acetyl-ADP-ribose deacetylase	0.198455	0.346084
SMLT_RS13640	pilus assembly protein	0.198333	0.441525
SMLT_RS15690	argininosuccinate lyase	0.198198	0.395255
SMLT_RS10160	EAL domain-containing protein	0.197659	0.336213
SMLT_RS13600	class I SAM-dependent methyltransferase	0.197322	0.334589
SMLT_RS02795	TonB-dependent vitamin B12 receptor	0.197024	0.436249
SMLT_RS13635	prepilin peptidase	0.196978	0.41899
SMLT_RS17460	16S rRNA (uracil(1498)-N(3))-methyltransferase	0.196355	0.227235
SMLT_RS02505	EAL domain-containing protein	0.196277	0.362051
SMLT_RS02215	SH3 domain-containing protein	0.195884	0.377771
SMLT_RS10775	aconitate hydratase AcnA	0.195153	0.386564
SMLT_RS01205	bifunctional nicotinamidase/pyrazinamidase	0.195116	0.272357
SMLT_RS13505	thioredoxin family protein	0.195006	0.447653
SMLT_RS00935	acyl-CoA dehydrogenase family protein	0.19479	0.308437
SMLT_RS10120	amidohydrolase	0.194649	0.455633
SMLT_RS18590	hypothetical protein	0.194407	0.438373
SMLT_RS08285	Smr/MutS family protein	0.194105	0.342646
SMLT_RS21215	nucleotidyltransferase domain-containing protein	0.194032	0.422318
SMLT_RS14140	class III poly(R)-hydroxyalkanoic acid synthase subunit PhaE	0.193996	0.295509
SMLT_RS07740	DUF2272 domain-containing protein	0.193707	0.368274
SMLT_RS05110	glycoside hydrolase family 104 protein	0.193346	0.295144
SMLT_RS12890	thioredoxin family protein	0.19326	0.446138
SMLT_RS06870	2,3-diphosphoglycerate-dependent phosphoglycerate mutase	0.192718	0.206562
SMLT_RS20645	thioredoxin family protein	0.192695	0.341669
SMLT_RS03970	glutamine--tRNA ligase/YqeY domain fusion protein	0.192612	0.340878
SMLT_RS11765	CusA/CzcA family heavy metal efflux RND transporter	0.192465	0.317263
SMLT_RS21870	ParB/RepB/Spo0J family partition protein	0.192453	0.0987755
SMLT_RS13860	CocE/NonD family hydrolase	0.192362	0.386539
SMLT_RS09150	hypothetical protein	0.192103	0.428776
SMLT_RS20280	response regulator	0.191469	0.368975
SMLT_RS03945	hypothetical protein	0.191202	0.440565
SMLT_RS18530	DUF488 family protein	0.19035	0.398165
SMLT_RS03915	LPS-assembly protein LptD	0.189884	0.399999
SMLT_RS17420	NfeD family protein	0.18963	0.25689
SMLT_RS09265	hypothetical protein	0.189122	0.282514
SMLT_RS08785	uracil phosphoribosyltransferase	0.189019	0.371527
SMLT_RS19055	M23 family metallopeptidase	0.188789	0.407007
SMLT_RS04475	mechanosensitive ion channel family protein	0.188708	0.46374
SMLT_RS01735	response regulator transcription factor	0.188579	0.42638
SMLT_RS07345	hypothetical protein	0.18772	0.374879
SMLT_RS19420	oligopeptidase B	0.187718	0.40029
SMLT_RS03705	acyl-CoA thioesterase	0.187194	0.368886
SMLT_RS13855	helix-turn-helix transcriptional regulator	0.186989	0.416575
SMLT_RS11945	hypothetical protein	0.186403	0.358083
SMLT_RS03540	DM13 domain-containing protein	0.185728	0.47105
SMLT_RS06725	HAMP domain-containing protein	0.185728	0.471778
SMLT_RS09145	hypothetical protein	0.185494	0.47428
SMLT_RS15675	glutamate-5-semialdehyde dehydrogenase	0.185263	0.369898
SMLT_RS13405	phosphopantetheine-binding protein	0.185074	0.434191
SMLT_RS11625	thioredoxin-disulfide reductase	0.18474	0.391705
SMLT_RS06165	copper chaperone PCu(A)C	0.184483	0.423437
SMLT_RS09680	RNA polymerase sigma factor	0.18413	0.37701
SMLT_RS12925	response regulator	0.184029	0.483778
SMLT_RS14205	tRNA adenosine(34) deaminase TadA	0.18397	0.427618
SMLT_RS11840	hypothetical protein	0.183781	0.20068
SMLT_RS15710	acetylornithine deacetylase	0.183766	0.433727
SMLT_RS05650	OsmC family protein	0.1836	0.475612
SMLT_RS00535	hypothetical protein	0.183484	0.476758
SMLT_RS23400	hypothetical protein	0.18344	0.322006
SMLT_RS15820	acetoacetyl-CoA reductase	0.182819	0.239999
SMLT_RS01275	peptidoglycan-binding protein	0.182779	0.465023
SMLT_RS13840	L-lactate permease	0.181786	0.475402
SMLT_RS19175	SAM-dependent methyltransferase	0.181611	0.264854
SMLT_RS02550	DUF1428 domain-containing protein	0.18161	0.483243
SMLT_RS18300	guanylate kinase	0.181394	0.30817
SMLT_RS14850	hypothetical protein	0.181333	0.431714
SMLT_RS17135	peroxiredoxin	0.181179	0.445657
SMLT_RS21575	YcgL domain-containing protein	0.180483	0.399012
SMLT_RS13165	ATP-binding cassette domain-containing protein	0.180353	0.486485
SMLT_RS05550	hypothetical protein	0.180315	0.49018
SMLT_RS15630	cytochrome d ubiquinol oxidase subunit II	0.179922	0.41878
SMLT_RS17990	tRNA (guanosine(46)-N7)-methyltransferase TrmB	0.179876	0.312358
SMLT_RS21280	hypothetical protein	0.179832	0.406535
SMLT_RS16385	dCTP deaminase	0.179582	0.305985
SMLT_RS10710	peptide chain release factor 2	0.179535	0.153601
SMLT_RS18325	formate dehydrogenase accessory protein FdhE	0.179349	0.284771
SMLT_RS15695	N-acetyl-gamma-glutamyl-phosphate reductase	0.179253	0.435106
SMLT_RS03735	hypothetical protein	0.178952	0.481648
SMLT_RS05345	magnesium transporter	0.178874	0.397844
SMLT_RS12490	hypothetical protein	0.178668	0.488666
SMLT_RS15085	TetR/AcrR family transcriptional regulator	0.178479	0.433543
SMLT_RS15350	carboxymuconolactone decarboxylase family protein	0.178335	0.442991
SMLT_RS09070	hypothetical protein	0.178298	0.181272
SMLT_RS20885	sorbosone dehydrogenase family protein	0.178146	0.4731
SMLT_RS17405	hypothetical protein	0.178002	0.454229
SMLT_RS03220	leucyl aminopeptidase	0.177895	0.455857
SMLT_RS11345	hypothetical protein	0.177794	0.452807
SMLT_RS03130	CoA transferase subunit B	0.177781	0.374861
SMLT_RS00530	BlaR protein	0.17721	0.447331
SMLT_RS08635	bifunctional 4-hydroxy-2-oxoglutarate aldolase/2-dehydro-3-deoxy-phosphogluconate aldolase	0.177137	0.313729
SMLT_RS10960	flagellar biosynthetic protein FliO	0.177089	0.481365
SMLT_RS15215	2-oxoglutarate dehydrogenase E1 component	0.176926	0.319398
SMLT_RS06970	methylated-DNA--[protein]-cysteine S-methyltransferase	0.176872	0.474584
SMLT_RS14230	N-acetyltransferase	0.176806	0.414355
SMLT_RS16350	DUF853 family protein	0.176409	0.330058
SMLT_RS15665	poly-beta-1,6 N-acetyl-D-glucosamine synthase	0.176405	0.496463
SMLT_RS20455	bacterioferritin	0.176401	0.458505
SMLT_RS00610	type II toxin-antitoxin system HipA family toxin	0.176376	0.38337
SMLT_RS14975	chromosome segregation protein SMC	0.175922	0.339752
SMLT_RS20655	tryptophan 2,3-dioxygenase	0.175749	0.404416
SMLT_RS16875	23S rRNA (uracil(1939)-C(5))-methyltransferase RlmD	0.17548	0.292269
SMLT_RS01640	hypothetical protein	0.175159	0.373972
SMLT_RS18885	amidohydrolase family protein	0.175062	0.400619
SMLT_RS09030	hypothetical protein	0.174795	0.177389
SMLT_RS14740	energy transducer TonB	0.17472	0.47788
SMLT_RS12575	exodeoxyribonuclease III	0.174434	0.489145
SMLT_RS12235	serine hydrolase	0.174142	0.414049
SMLT_RS05080	phage tail protein I	0.174026	0.418364
SMLT_RS03685	Cys-tRNA(Pro) deacylase	0.173872	0.474193
SMLT_RS03335	glycosyltransferase	0.173866	0.432056
SMLT_RS17690	crossover junction endodeoxyribonuclease RuvC	0.173729	0.451082
SMLT_RS06050	DUF819 family protein	0.173661	0.410787
SMLT_RS05440	phosphoribosylglycinamide formyltransferase	0.173607	0.49391
SMLT_RS11795	tyrosine-type recombinase/integrase	0.173247	0.310406
SMLT_RS22770	hypothetical protein	0.172982	0.440322
SMLT_RS08985	hypothetical protein	0.17257	0.36133
SMLT_RS18485	NAD(P)-dependent oxidoreductase	0.17248	0.266412
SMLT_RS16675	RidA family protein	0.172351	0.464858
SMLT_RS10290	response regulator	0.171568	0.505556
SMLT_RS15365	glutathione peroxidase	0.17137	0.446306
SMLT_RS07600	glutamine synthetase	0.171229	0.435078
SMLT_RS20370	efflux RND transporter periplasmic adaptor subunit	0.170889	0.413671
SMLT_RS18390	PilZ domain-containing protein	0.170874	0.415522
SMLT_RS10420	imidazole glycerol phosphate synthase subunit HisF	0.170639	0.481135
SMLT_RS13410	isochorismatase family protein	0.170525	0.501187
SMLT_RS22220	hypothetical protein	0.170516	0.506093
SMLT_RS23365	IS5/IS1182 family transposase	0.170303	0.428354
SMLT_RS03870	prolipoprotein diacylglyceryl transferase	0.169689	0.315385
SMLT_RS11560	mercury(II) reductase	0.169531	0.394622
SMLT_RS20690	NAD-dependent dehydratase	0.169473	0.338255
SMLT_RS20285	ABC transporter permease	0.169101	0.30829
SMLT_RS14895	hypothetical protein	0.169021	0.498053
SMLT_RS14570	hypothetical protein	0.16884	0.482962
SMLT_RS07450	phosphate ABC transporter ATP-binding protein PstB	0.168107	0.422282
SMLT_RS05730	GNAT family N-acetyltransferase	0.167862	0.425928
SMLT_RS02300	hypothetical protein	0.167734	0.51303
SMLT_RS09715	protein translocase subunit SecD	0.16738	0.500771
SMLT_RS03875	thymidylate synthase	0.16688	0.293173
SMLT_RS15025	hypothetical protein	0.166122	0.471995
SMLT_RS17600	response regulator	0.165879	0.515212
SMLT_RS17450	ADP compounds hydrolase NudE	0.165555	0.409714
SMLT_RS06800	DegT/DnrJ/EryC1/StrS family aminotransferase	0.165474	0.468714
SMLT_RS10655	3-oxoacyl-ACP reductase	0.16514	0.40265
SMLT_RS16420	M13 family metallopeptidase	0.164514	0.399772
SMLT_RS20290	cell division ATP-binding protein FtsE	0.163795	0.311397
SMLT_RS14860	TetR/AcrR family transcriptional regulator	0.163776	0.429871
SMLT_RS10660	4-hydroxy-tetrahydrodipicolinate reductase	0.163529	0.379555
SMLT_RS09845	50S ribosomal protein L36	0.162715	0.521268
SMLT_RS10725	acetolactate synthase large subunit	0.162447	0.423511
SMLT_RS21025	hypothetical protein	0.162172	0.531332
SMLT_RS11630	NAD(P)/FAD-dependent oxidoreductase	0.162048	0.39659
SMLT_RS13780	amidohydrolase family protein	0.161693	0.481169
SMLT_RS12010	RNA polymerase sigma-70 factor	0.160932	0.482797
SMLT_RS15870	M48 family metallopeptidase	0.160592	0.455826
SMLT_RS05015	DNA polymerase III subunit delta'	0.159429	0.323061
SMLT_RS04730	tRNA-Lys	0.15933	0.269898
SMLT_RS23280	hypothetical protein	0.159233	0.535284
SMLT_RS19720	VOC family protein	0.158862	0.516761
SMLT_RS00850	hypothetical protein	0.158848	0.531607
SMLT_RS05535	DUF2271 domain-containing protein	0.158768	0.452105
SMLT_RS15490	hypothetical protein	0.158684	0.467202
SMLT_RS11790	helix-turn-helix domain-containing protein	0.158495	0.41798
SMLT_RS05360	hypothetical protein	0.158341	0.520681
SMLT_RS08565	sugar porter family MFS transporter	0.157753	0.298921
SMLT_RS05495	M20/M25/M40 family metallo-hydrolase	0.157703	0.388158
SMLT_RS14430	ankyrin repeat domain-containing protein	0.157652	0.538771
SMLT_RS07500	CoA pyrophosphatase	0.157076	0.428668
SMLT_RS20345	NADP-dependent isocitrate dehydrogenase	0.156612	0.484319
SMLT_RS01280	DUF1311 domain-containing protein	0.156478	0.509148
SMLT_RS08860	VOC family protein	0.15616	0.54541
SMLT_RS15765	phosphoglycolate phosphatase	0.155994	0.502968
SMLT_RS18870	DUF924 family protein	0.15584	0.449394
SMLT_RS12210	PTS fructose transporter subunit IIBC	0.155794	0.490573
SMLT_RS18400	aminopeptidase P N-terminal domain-containing protein	0.155755	0.266639
SMLT_RS22875	IS3 family transposase	0.155737	0.331244
SMLT_RS02775	NAD(P)H-binding protein	0.155132	0.533866
SMLT_RS06650	DUF937 domain-containing protein	0.154908	0.540865
SMLT_RS18455	glutamate-1-semialdehyde 2,1-aminomutase	0.154161	0.3522
SMLT_RS17560	DNA starvation/stationary phase protection protein	0.153934	0.469649
SMLT_RS11040	response regulator transcription factor	0.15266	0.549433
SMLT_RS04045	NUDIX hydrolase	0.152586	0.447114
SMLT_RS01305	zinc-dependent peptidase	0.152315	0.519999
SMLT_RS18265	citrate synthase	0.152272	0.425563
SMLT_RS08260	phosphopyruvate hydratase	0.152193	0.410869
SMLT_RS14845	hypothetical protein	0.151991	0.450111
SMLT_RS14015	TlpA family protein disulfide reductase	0.151903	0.450931
SMLT_RS21390	lytic polysaccharide monooxygenase	0.151177	0.55331
SMLT_RS05055	phage tail assembly protein	0.15088	0.478899
SMLT_RS03465	3,4-dihydroxy-2-butanone-4-phosphate synthase	0.149904	0.471021
SMLT_RS08990	hypothetical protein	0.149799	0.536428
SMLT_RS06155	acyl-CoA thioesterase II	0.149257	0.335289
SMLT_RS00485	glutamate synthase large subunit	0.149212	0.460403
SMLT_RS01420	phage tail protein	0.148649	0.151534
SMLT_RS16490	WG repeat-containing protein	0.148533	0.536369
SMLT_RS09505	hypothetical protein	0.147799	0.56291
SMLT_RS03210	valine--tRNA ligase	0.147651	0.461361
SMLT_RS01900	sensor histidine kinase KdpD	0.147423	0.492721
SMLT_RS08175	FKBP-type peptidyl-prolyl cis-trans isomerase	0.147279	0.521366
SMLT_RS08920	hypothetical protein	0.147141	0.475004
SMLT_RS06590	nitronate monooxygenase	0.146839	0.420817
SMLT_RS10820	chemotaxis protein CheR	0.146674	0.566575
SMLT_RS17975	autotransporter domain-containing esterase	0.145997	0.533725
SMLT_RS02675	hypothetical protein	0.145686	0.43492
SMLT_RS21920	response regulator transcription factor	0.145073	0.525625
SMLT_RS05960	triphosphoribosyl-dephospho-CoA synthase MdcB	0.144789	0.566842
SMLT_RS16435	rhomboid family intramembrane serine protease	0.144652	0.398989
SMLT_RS19150	sugar MFS transporter	0.144253	0.507468
SMLT_RS13630	Flp family type IVb pilin	0.144125	0.539763
SMLT_RS16550	energy transducer TonB	0.143111	0.485233
SMLT_RS10650	MerR family transcriptional regulator	0.142884	0.580702
SMLT_RS09870	lipopolysaccharide assembly protein LapB	0.142659	0.225361
SMLT_RS10060	GNAT family N-acetyltransferase	0.142052	0.530826
SMLT_RS23155	hypothetical protein	0.141688	0.58118
SMLT_RS15515	segregation/condensation protein A	0.14124	0.536317
SMLT_RS15305	glycine zipper 2TM domain-containing protein	0.140816	0.560752
SMLT_RS15705	acetylglutamate kinase	0.140739	0.503451
SMLT_RS14890	S9 family peptidase	0.140709	0.544781
SMLT_RS06100	D-alanyl-D-alanine carboxypeptidase family protein	0.140356	0.473807
SMLT_RS02015	M28 family peptidase	0.140244	0.519907
SMLT_RS14840	hypothetical protein	0.138756	0.527823
SMLT_RS15040	3-hydroxyanthranilate 3,4-dioxygenase	0.138316	0.495015
SMLT_RS10135	ABC transporter substrate-binding protein	0.138058	0.59395
SMLT_RS18195	type IV pilus secretin PilQ family protein	0.138015	0.541119
SMLT_RS06375	hypothetical protein	0.137884	0.572973
SMLT_RS00915	response regulator transcription factor	0.137839	0.418197
SMLT_RS12480	twin-arginine translocation signal domain-containing protein	0.137614	0.561062
SMLT_RS10435	hypothetical protein	0.137335	0.554561
SMLT_RS05025	tRNA-Val	0.13726	0.358039
SMLT_RS07355	LysR family transcriptional regulator	0.136759	0.579268
SMLT_RS00030	M48 family metallopeptidase	0.136202	0.548365
SMLT_RS03835	TerC family protein	0.136136	0.451199
SMLT_RS04690	isocitrate dehydrogenase	0.135655	0.401027
SMLT_RS10295	PAS domain-containing sensor histidine kinase	0.135634	0.595067
SMLT_RS13035	IS110-like element ISStma6 family transposase	0.135434	0.323007
SMLT_RS09685	EAL domain-containing protein	0.135237	0.477241
SMLT_RS08640	phosphogluconate dehydratase	0.135148	0.454436
SMLT_RS10905	chemotaxis response regulator CheY	0.135106	0.594596
SMLT_RS11810	hypothetical protein	0.134377	0.573864
SMLT_RS09775	ATP-dependent RNA helicase DbpA	0.134071	0.442696
SMLT_RS19665	response regulator transcription factor	0.133954	0.454558
SMLT_RS19955	DUF3106 domain-containing protein	0.13381	0.512626
SMLT_RS19355	low affinity iron permease family protein	0.133783	0.60753
SMLT_RS22135	GTP cyclohydrolase I FolE	0.133548	0.376512
SMLT_RS15265	MFS transporter	0.133204	0.473924
SMLT_RS17640	tol-pal system protein YbgF	0.132692	0.373356
SMLT_RS02545	VOC family protein	0.132667	0.604655
SMLT_RS15360	ferredoxin--NADP reductase	0.13241	0.408864
SMLT_RS06420	30S ribosomal protein S20	0.132129	0.484803
SMLT_RS01950	anhydro-N-acetylmuramic acid kinase	0.13187	0.394137
SMLT_RS04700	LysR family transcriptional regulator	0.131363	0.496733
SMLT_RS03145	membrane integrity-associated transporter subunit PqiC	0.131319	0.448503
SMLT_RS05265	YggS family pyridoxal phosphate-dependent enzyme	0.131116	0.541959
SMLT_RS23430	hypothetical protein	0.131084	0.574904
SMLT_RS15330	glutathione S-transferase family protein	0.13075	0.42616
SMLT_RS09235	hypothetical protein	0.130325	0.462512
SMLT_RS03910	peptidylprolyl isomerase	0.130108	0.312284
SMLT_RS11340	elongation factor G	0.129231	0.50078
SMLT_RS20670	hypothetical protein	0.129204	0.607742
SMLT_RS17070	hypothetical protein	0.129178	0.50182
SMLT_RS03980	peptide-methionine (S)-S-oxide reductase MsrA	0.129035	0.477626
SMLT_RS19755	TonB-dependent receptor	0.128772	0.551274
SMLT_RS13340	HAMP domain-containing histidine kinase	0.128333	0.615088
SMLT_RS05430	DUF3108 domain-containing protein	0.128307	0.583407
SMLT_RS07525	DUF3325 domain-containing protein	0.128084	0.613375
SMLT_RS16685	virulence factor family protein	0.127726	0.519181
SMLT_RS07650	hypothetical protein	0.127378	0.421906
SMLT_RS00230	Ku protein	0.127206	0.615352
SMLT_RS18575	TonB-dependent receptor	0.127076	0.61096
SMLT_RS18260	membrane protein	0.126857	0.613367
SMLT_RS10465	Cu(I)-responsive transcriptional regulator	0.126281	0.605573
SMLT_RS09660	hypothetical protein	0.126145	0.621536
SMLT_RS13510	flavodoxin	0.126043	0.601196
SMLT_RS22340	HNH endonuclease	0.12602	0.63065
SMLT_RS21035	RHS repeat protein	0.125889	0.536245
SMLT_RS09590	RnfH family protein	0.125741	0.609695
SMLT_RS07950	efflux transporter outer membrane subunit	0.125191	0.537493
SMLT_RS18940	S-formylglutathione hydrolase	0.125048	0.610761
SMLT_RS05610	Fe-S cluster assembly protein SufB	0.12428	0.597339
SMLT_RS22290	tRNA uridine-5-carboxymethylaminomethyl(34) synthesis GTPase MnmE	0.123822	0.510036
SMLT_RS02600	hypothetical protein	0.123126	0.635001
SMLT_RS12965	hydrolase	0.123032	0.630528
SMLT_RS13835	transcriptional regulator LldR	0.122252	0.623409
SMLT_RS08890	protein deglycase HchA	0.122097	0.599961
SMLT_RS05880	ferric reductase-like transmembrane domain-containing protein	0.121859	0.619809
SMLT_RS14760	FHA domain-containing protein	0.121811	0.503704
SMLT_RS15405	MFS transporter	0.121555	0.580031
SMLT_RS09020	S49 family peptidase	0.121495	0.615874
SMLT_RS02540	VOC family protein	0.121092	0.638803
SMLT_RS21290	PD40 domain-containing protein	0.120792	0.486336
SMLT_RS22650	transfer-messenger RNA	0.120773	0.611268
SMLT_RS05120	helix-turn-helix domain-containing protein	0.120364	0.611935
SMLT_RS13245	molybdopterin molybdotransferase MoeA	0.119646	0.577961
SMLT_RS15810	protease HtpX	0.119455	0.601303
SMLT_RS00225	hypothetical protein	0.117927	0.637383
SMLT_RS07085	DUF4349 domain-containing protein	0.117816	0.45931
SMLT_RS02605	DUF2236 domain-containing protein	0.117802	0.511215
SMLT_RS14165	8-oxo-dGTP diphosphatase	0.117792	0.571123
SMLT_RS06655	catalase	0.117208	0.630095
SMLT_RS16605	thioredoxin	0.117062	0.569215
SMLT_RS17120	YhdH/YhfP family quinone oxidoreductase	0.116887	0.484959
SMLT_RS06900	two-component system response regulator CreB	0.116814	0.548515
SMLT_RS12960	pirin family protein	0.116514	0.628177
SMLT_RS21375	alpha/beta fold hydrolase	0.116146	0.619806
SMLT_RS05085	baseplate J/gp47 family protein	0.115998	0.606657
SMLT_RS21975	type II/IV secretion system protein	0.115463	0.551125
SMLT_RS02450	hypothetical protein	0.115451	0.6498
SMLT_RS03640	Nudix family hydrolase	0.115431	0.579206
SMLT_RS14260	hypothetical protein	0.115192	0.545093
SMLT_RS06430	bifunctional riboflavin kinase/FAD synthetase	0.115035	0.494603
SMLT_RS06765	type I methionyl aminopeptidase	0.114937	0.621091
SMLT_RS05225	GFA family protein	0.114194	0.614542
SMLT_RS05060	phage major tail tube protein	0.114142	0.619795
SMLT_RS04680	glutaredoxin 3	0.114109	0.468621
SMLT_RS19350	hypothetical protein	0.113954	0.646893
SMLT_RS02245	hypothetical protein	0.113641	0.594864
SMLT_RS03750	hypothetical protein	0.113425	0.65183
SMLT_RS11080	flagellin	0.113347	0.663138
SMLT_RS07705	lytic transglycosylase domain-containing protein	0.11301	0.581055
SMLT_RS20890	hypothetical protein	0.112727	0.656937
SMLT_RS11445	tryptophan-rich sensory protein	0.112113	0.661393
SMLT_RS13475	HTH-type transcriptional repressor FabR	0.110746	0.636548
SMLT_RS09620	heat-inducible transcriptional repressor HrcA	0.110612	0.513966
SMLT_RS08865	hypothetical protein	0.110585	0.605119
SMLT_RS16640	DUF885 family protein	0.11016	0.595333
SMLT_RS07675	HlyD family efflux transporter periplasmic adaptor subunit	0.109924	0.612853
SMLT_RS01100	putative peptide modification system cyclase	0.10991	0.588219
SMLT_RS15880	ribonuclease D	0.109739	0.553589
SMLT_RS12085	hypothetical protein	0.109716	0.66412
SMLT_RS15565	heme exporter protein CcmB	0.109665	0.568835
SMLT_RS04815	hypothetical protein	0.109483	0.48963
SMLT_RS00860	Ax21 family protein	0.109417	0.665759
SMLT_RS07050	VOC family protein	0.109307	0.670735
SMLT_RS10945	flagellar biosynthetic protein FliR	0.109284	0.647053
SMLT_RS11280	outer membrane lipoprotein chaperone LolA	0.109105	0.635893
SMLT_RS07630	NAD-dependent succinate-semialdehyde dehydrogenase	0.109078	0.613473
SMLT_RS08035	NUDIX domain-containing protein	0.109047	0.657449
SMLT_RS11190	IS110-like element ISStma6 family transposase	0.108597	0.595004
SMLT_RS03625	DUF721 domain-containing protein	0.10835	0.640599
SMLT_RS07665	rRNA maturation RNase YbeY	0.107942	0.542476
SMLT_RS19120	hypothetical protein	0.107877	0.648796
SMLT_RS00410	SEL1-like repeat protein	0.107872	0.612143
SMLT_RS18555	tonB-system energizer ExbB	0.107803	0.654646
SMLT_RS01440	phage major tail tube protein	0.106926	0.63593
SMLT_RS08240	CTP synthase	0.106407	0.614376
SMLT_RS15425	barstar family protein	0.106328	0.620863
SMLT_RS21420	2-dehydropantoate 2-reductase	0.106191	0.498746
SMLT_RS17095	hypothetical protein	0.105977	0.624437
SMLT_RS14355	NADH:flavin oxidoreductase/NADH oxidase family protein	0.105785	0.667152
SMLT_RS06985	DUF4019 domain-containing protein	0.105772	0.571887
SMLT_RS11150	flagellar basal body P-ring formation protein FlgA	0.105565	0.677236
SMLT_RS16500	exodeoxyribonuclease VII small subunit	0.105472	0.626461
SMLT_RS05500	helix-hairpin-helix domain-containing protein	0.105471	0.682313
SMLT_RS20825	DUF998 domain-containing protein	0.105241	0.668928
SMLT_RS11520	hypothetical protein	0.10519	0.64618
SMLT_RS18100	DUF3999 domain-containing protein	0.10495	0.597804
SMLT_RS23330	hypothetical protein	0.104772	0.424964
SMLT_RS08935	hypothetical protein	0.1041	0.4263
SMLT_RS05855	hypothetical protein	0.103793	0.573398
SMLT_RS11075	flagellin	0.103592	0.691948
SMLT_RS05190	class I SAM-dependent methyltransferase	0.103293	0.647988
SMLT_RS00115	hypothetical protein	0.103159	0.626367
SMLT_RS22465	IS3 family transposase	0.102745	0.624538
SMLT_RS10040	hypothetical protein	0.102411	0.634228
SMLT_RS07260	spore coat protein U domain-containing protein	0.1024	0.689877
SMLT_RS01655	hypothetical protein	0.10195	0.580123
SMLT_RS20545	lipid kinase YegS	0.101826	0.624847
SMLT_RS19640	MetQ/NlpA family ABC transporter substrate-binding protein	0.101636	0.49072
SMLT_RS10685	DUF1176 domain-containing protein	0.10124	0.632722
SMLT_RS19980	NAD(P)/FAD-dependent oxidoreductase	0.100943	0.552153
SMLT_RS02720	DUF3016 domain-containing protein	0.100777	0.610284
SMLT_RS20725	lipocalin family protein	0.100328	0.696923
SMLT_RS05380	ribosome-associated translation inhibitor RaiA	0.10018	0.602445
SMLT_RS04600	bifunctional tetrahydrofolate synthase/dihydrofolate synthase	0.0997614	0.565059
SMLT_RS14500	hypothetical protein	0.0997101	0.639285
SMLT_RS16880	response regulator	0.0995907	0.593339
SMLT_RS04235	isoaspartyl peptidase/L-asparaginase	0.0994941	0.626514
SMLT_RS02830	redoxin family protein	0.0993035	0.666049
SMLT_RS15010	iron-sulfur cluster assembly accessory protein	0.0992895	0.605663
SMLT_RS01765	hypothetical protein	0.09926	0.605084
SMLT_RS19915	DNA topoisomerase I	0.0987272	0.636753
SMLT_RS02330	siderophore-interacting protein	0.0986339	0.620034
SMLT_RS02810	GAF domain-containing protein	0.0981446	0.547301
SMLT_RS10970	flagellar motor switch protein FliM	0.0979725	0.700702
SMLT_RS21350	hypothetical protein	0.0975648	0.639797
SMLT_RS23230	hypothetical protein	0.0973024	0.634105
SMLT_RS17790	glutathione S-transferase	0.0970931	0.69378
SMLT_RS07970	hypothetical protein	0.0970571	0.701272
SMLT_RS12550	AprI/Inh family metalloprotease inhibitor	0.0967329	0.691451
SMLT_RS20975	alpha/beta hydrolase	0.0966787	0.625235
SMLT_RS17795	membrane protein	0.0966637	0.708788
SMLT_RS13270	hypothetical protein	0.0964483	0.651394
SMLT_RS16150	NADH-quinone oxidoreductase subunit L	0.0963684	0.664392
SMLT_RS06130	endonuclease/exonuclease/phosphatase family protein	0.0957842	0.564779
SMLT_RS19360	multidrug efflux RND transporter outer membrane subunit SmeF	0.0957551	0.703135
SMLT_RS04240	tRNA-Tyr	0.0952576	0.685113
SMLT_RS12725	L1 family subclass B3 metallo-beta-lactamase	0.0951131	0.701849
SMLT_RS13275	hypothetical protein	0.0951085	0.704221
SMLT_RS15900	hypothetical protein	0.0950923	0.690269
SMLT_RS11260	N-acetyltransferase	0.0945948	0.675267
SMLT_RS12200	phosphoenolpyruvate--protein phosphotransferase	0.0945637	0.660847
SMLT_RS14815	hypothetical protein	0.0944953	0.714529
SMLT_RS20200	hypothetical protein	0.0943341	0.636786
SMLT_RS19165	family 20 glycosylhydrolase	0.0941247	0.696116
SMLT_RS23435	hypothetical protein	0.0939598	0.715582
SMLT_RS19675	alpha/beta hydrolase	0.0937992	0.577525
SMLT_RS12005	cupin domain-containing protein	0.0931663	0.703099
SMLT_RS06915	hypothetical protein	0.0928907	0.667384
SMLT_RS14655	hypothetical protein	0.0924709	0.628465
SMLT_RS22260	amino acid permease	0.092226	0.707022
SMLT_RS09305	hypothetical protein	0.0918138	0.706766
SMLT_RS11085	flagellin	0.0908965	0.7292
SMLT_RS12095	ferritin-like domain-containing protein	0.0908021	0.713927
SMLT_RS10555	FAD-binding oxidoreductase	0.0901018	0.67529
SMLT_RS19970	glutathione S-transferase	0.0899911	0.565542
SMLT_RS09205	hypothetical protein	0.0898825	0.681914
SMLT_RS03975	DUF2007 domain-containing protein	0.0897819	0.678144
SMLT_RS11035	sigma-54-dependent Fis family transcriptional regulator	0.0896207	0.726704
SMLT_RS15605	homoserine O-acetyltransferase	0.0894451	0.649606
SMLT_RS09400	hypothetical protein	0.0894203	0.58855
SMLT_RS14775	restriction endonuclease	0.0893648	0.677163
SMLT_RS14545	hypothetical protein	0.0893011	0.648937
SMLT_RS15485	sugar ABC transporter substrate-binding protein	0.0890443	0.638235
SMLT_RS04485	DUF2127 domain-containing protein	0.0888546	0.70345
SMLT_RS07080	GFA family protein	0.0885228	0.593573
SMLT_RS11335	IS481-like element ISStma1 family transposase	0.0885031	0.488251
SMLT_RS05745	ABC transporter permease subunit	0.0884149	0.72473
SMLT_RS04225	TonB-dependent receptor	0.0883934	0.702401
SMLT_RS18440	tetratricopeptide repeat protein	0.0882873	0.62921
SMLT_RS12375	response regulator transcription factor	0.0882819	0.658807
SMLT_RS11385	class I SAM-dependent methyltransferase	0.0880422	0.730709
SMLT_RS15070	5'-nucleotidase	0.0880194	0.585399
SMLT_RS03380	cellulose biosynthesis cyclic di-GMP-binding regulatory protein BcsB	0.0879869	0.730125
SMLT_RS15660	poly-beta-1,6-N-acetyl-D-glucosamine N-deacetylase PgaB	0.0877669	0.731166
SMLT_RS06305	LysR family transcriptional regulator	0.0872984	0.698472
SMLT_RS16620	DUF4442 domain-containing protein	0.0871052	0.728921
SMLT_RS10975	flagellar basal body-associated FliL family protein	0.0870742	0.725583
SMLT_RS09820	TraB/GumN family protein	0.0866428	0.676986
SMLT_RS00455	tRNA 2-thiocytidine(32) synthetase TtcA	0.0865555	0.544857
SMLT_RS09405	hypothetical protein	0.0864658	0.733852
SMLT_RS17720	DUF3011 domain-containing protein	0.0860387	0.704408
SMLT_RS21890	GlsB/YeaQ/YmgE family stress response membrane protein	0.0851925	0.735868
SMLT_RS13295	alpha/beta hydrolase	0.0849065	0.692459
SMLT_RS05890	DUF692 domain-containing protein	0.0849064	0.591291
SMLT_RS17170	type II toxin-antitoxin system ParD family antitoxin	0.084753	0.737468
SMLT_RS10030	DUF4180 domain-containing protein	0.0847527	0.739756
SMLT_RS00390	bifunctional DNA-formamidopyrimidine glycosylase/DNA-(apurinic or apyrimidinic site) lyase	0.0846131	0.595297
SMLT_RS16015	hypothetical protein	0.0844238	0.735367
SMLT_RS08820	OmpA family lipoprotein	0.0840974	0.73336
SMLT_RS17430	DUF962 domain-containing protein	0.0840557	0.738462
SMLT_RS05425	hypothetical protein	0.0840233	0.712954
SMLT_RS02645	dioxygenase	0.0834044	0.709078
SMLT_RS00600	TldD/PmbA family protein	0.0833528	0.731893
SMLT_RS21270	dihydroxy-acid dehydratase	0.0833458	0.691618
SMLT_RS20610	hypothetical protein	0.0831073	0.656535
SMLT_RS06290	LysR family transcriptional regulator	0.0827154	0.742532
SMLT_RS15945	HNH endonuclease	0.0823402	0.670393
SMLT_RS07015	EAL domain-containing protein	0.0816098	0.752628
SMLT_RS05805	sugar phosphate isomerase/epimerase	0.0810364	0.696739
SMLT_RS20970	AraC family transcriptional regulator	0.0808959	0.719929
SMLT_RS05700	TonB-dependent receptor	0.0807315	0.724226
SMLT_RS06490	2-hydroxyacid dehydrogenase	0.0807312	0.62951
SMLT_RS19135	N-acetylglucosamine-6-phosphate deacetylase	0.0805459	0.702253
SMLT_RS07135	class I SAM-dependent methyltransferase	0.0801381	0.721726
SMLT_RS08250	hypothetical protein	0.0795006	0.728822
SMLT_RS02840	response regulator transcription factor	0.0792425	0.692628
SMLT_RS08980	hypothetical protein	0.0792218	0.580261
SMLT_RS20570	DUF962 domain-containing protein	0.0790161	0.654174
SMLT_RS15960	DUF3011 domain-containing protein	0.0779496	0.71073
SMLT_RS01905	potassium-transporting ATPase subunit KdpC	0.0779465	0.755932
SMLT_RS18490	hypothetical protein	0.0775788	0.760777
SMLT_RS05770	GMC family oxidoreductase	0.0775044	0.709567
SMLT_RS17920	hypothetical protein	0.0773927	0.74551
SMLT_RS03015	SDR family oxidoreductase	0.077385	0.751735
SMLT_RS11055	PilZ domain-containing protein	0.0771905	0.756261
SMLT_RS04020	peptide chain release factor N(5)-glutamine methyltransferase	0.0769152	0.661301
SMLT_RS14370	hypothetical protein	0.0766504	0.752707
SMLT_RS10875	chemotaxis protein CheW	0.076438	0.762021
SMLT_RS06745	efflux RND transporter periplasmic adaptor subunit	0.0764287	0.749856
SMLT_RS14380	hypothetical protein	0.0763072	0.763746
SMLT_RS10025	membrane protein	0.076086	0.760416
SMLT_RS03545	NRDE family protein	0.0760003	0.722821
SMLT_RS04990	acyl carrier protein	0.075692	0.728872
SMLT_RS19605	hypothetical protein	0.0756737	0.781181
SMLT_RS13235	molybdenum cofactor biosynthesis protein MoaE	0.0755409	0.712969
SMLT_RS16735	hypothetical protein	0.0752571	0.742664
SMLT_RS01445	phage tail sheath protein	0.075169	0.759453
SMLT_RS08045	GNAT family N-acetyltransferase	0.0749507	0.736236
SMLT_RS15445	energy transducer TonB	0.0748914	0.668291
SMLT_RS10955	flagellar type III secretion system pore protein FliP	0.0743744	0.754682
SMLT_RS13375	DUF2894 domain-containing protein	0.0743339	0.765432
SMLT_RS11155	flagellar biosynthesis anti-sigma factor FlgM	0.0737115	0.785814
SMLT_RS09625	nucleotide exchange factor GrpE	0.0734125	0.721392
SMLT_RS12110	BLUF domain-containing protein	0.0732999	0.768305
SMLT_RS05800	nucleoside permease	0.0732902	0.7395
SMLT_RS16815	ligase-associated DNA damage response exonuclease	0.0731852	0.768152
SMLT_RS06740	ABC transporter permease	0.0730385	0.741415
SMLT_RS19235	DUF2242 domain-containing protein	0.0728411	0.756059
[truncated: 2,488 more rows]

## Sheet: 454+Rubrolide 23
Table S3:	Regulated genes of Stenotrophomonas maltophilia 454 after treatment with rubrolide 23.
[truncated: 4,243 more rows]

[truncated: 2 more sheets: K279a+Rubrolide 18, 454+Rubrolide 18]
