# Supplementary material for: Molecular Insight into Gene Response of Diorcinol- and Rubrolide-Treated Biofilms of the Emerging Pathogen Stenotrophomonas maltophilia
Source: Microbiol Spectr. 2022 Apr 26;10(3):e02582-21. doi: 10.1128/spectrum.02582-21 (PMC9241881; doi:10.1128/spectrum.02582-21)
Supplement: SUPPLEMENTAL FILE 5 — Supplemental material. Download spectrum.02582-21-s005.xlsx, XLSX file, 0.6 MB [file spectrum.02582-21-s005.xlsx]

## Sheet: shared up genes (rubrolides)
Table S4:	Shared upregulated genes in Stenotrophomonas maltophilia K279a and 454 treated with rubrolides.
Compared conditions	Number of shared genes	Locus-tag (K279a)	Locus-tag (454)	Protein-ID	Annotation (K279a)	Annotation (454)	Log 2 Fold Change (Rubrolide L+K279a)	Log 2 Fold Change (Rubrolide 23+K279a)	Log 2 Fold Change (Rubrolide 18+K279a)	Log 2 Fold Change (Rubrolide L+sm454)	Log 2 Fold Change (Rubrolide 23+sm454)	Log 2 Fold Change (Rubrolide 18+sm454)	P-Value ( Rubrolide L+K279a)	P-Value ( Rubrolide 23+K279a)	P-Value ( Rubrolide 18+K279a)	P-Value ( Rubrolide L+sm454)	P-Value (Rubrolide 23+sm454)	P-Value ( Rubrolide 18+sm454)
Rubrolide L (454) Rubrolide 23 (K279a) Rubrolide 18 (454) Rubrolide 18 (K279a)	1	SMLT_RS06140	STMAn7_12870	WP_005412620.1	EF-hand domain-containing protein	EF-hand domain-containing protein	0.42492	2.2612	2.16168	2.55132	1.35666	3.22589	0.174461	2.97069e-06	6.84101e-06	1.60946e-08	0.000931227	3.45318e-12
Rubrolide L (454) Rubrolide 23 (454) Rubrolide 18 (454)	3	SMLT_RS04075	STMAn7_08040	WP_012479218.1	hypothetical protein	hypothetical protein	0.13283	-0.0519224	1.07276	3.81603	3.48252	4.63319	0.637727	0.831325	0.00611712	1.82759e-27	2.92933e-23	3.56676e-39
		NA	STMAn7_08050	WP_099498133.1	NA	RNA polymerase sigma factor	NA	NA	NA	3.42455	2.11958	4.08106	NA	NA	NA	5.41619e-19	1.32669e-08	6.91397e-26
		NA	STMAn7_36520	WP_099484084.1	NA	heparan-alpha-glucosaminide N-acetyltransferase domain-containing protein	NA	NA	NA	2.44295	2.20527	2.48809	NA	NA	NA	0.000112208	0.000415284	0.000134068
Rubrolide L (K279a) Rubrolide 23 (K279a)	2	SMLT_RS00870	NA	WP_012478754.1	VOC family protein	NA	6.47057	2.56992	-0.386135	NA	NA	NA	4.27433e-33	4.24064e-07	0.187209	NA	NA	NA
		SMLT_RS06015	STMAn7_12620	WP_005408523.1	LysE family transporter	LysE family transporter	2.3162	2.00254	1.618	0.0416212	0.282678	0.284929	2.20768e-05	0.000146982	0.00113445	0.482283	0.279779	0.0677388
Rubrolide L (K279a) Rubrolide 18 (K279a)	2	SMLT_RS00340	STMAn7_00510	WP_005411783.1	hypothetical protein	hypothetical protein	2.30067	1.57402	2.07443	0.0203761	-0.0194603	0.185335	3.90485e-10	7.50448e-06	1.13087e-08	0.855636	0.945689	0.412797
		SMLT_RS03265	NA	WP_044569507.1	cell surface protein	NA	2.23721	1.82972	2.92558	NA	NA	NA	2.23119e-10	1.16212e-07	3.60685e-16	NA	NA	NA
Rubrolide 23 (K279a) Rubrolide 18 (K279a)	1	SMLT_RS22560	NA	WP_100437303.1	DUF596 domain-containing protein	NA	1.55418	2.25463	2.57196	NA	NA	NA	0.00542536	0.000322459	6.64068e-05	NA	NA	NA
Rubrolide L (454) Rubrolide 18 (454)	1	NA	STMAn7_24930	WP_099481283.1	NA	OmpA family protein	NA	NA	NA	2.07428	1.63776	2.58982	NA	NA	NA	0.000496084	0.00349413	6.4113e-05
Rubrolide 23 (454) Rubrolide 18 (454)	17	NA	STMAn7_23100	WP_062607108.1	NA	glucose 1-dehydrogenase	NA	NA	NA	0.251077	3.09509	2.39021	NA	NA	NA	0.0704741	4.59372e-09	5.7121e-06
		NA	STMAn7_40210	WP_032954623.1	NA	NA	NA	NA	NA	0.271296	2.35648	3.2787	NA	NA	NA	0.0112591	0.00283831	0.000241644
		SMLT_RS22140	STMAn7_42490	WP_012481667.1	MarR family transcriptional regulator	MarR family transcriptional regulator	-1.66806	-1.47293	-0.39173	0.108491	2.26711	2.10422	0.000260441	0.000810687	0.176805	0.0451872	0.00449759	0.00433053
		NA	STMAn7_06570	WP_049461011.1	NA	hypothetical protein	NA	NA	NA	0.00725548	2.77903	2.099	NA	NA	NA	0.93099	1.48153e-07	5.22921e-05
		SMLT_RS08835	STMAn7_17700	WP_005409109.1	SDR family NAD(P)-dependent oxidoreductase	SDR family NAD(P)-dependent oxidoreductase	-0.130895	0.916196	-0.411476	0.202623	3.8592	2.01746	0.638364	0.0163021	0.164383	0.0931421	1.10193e-10	0.000163024
		NA	STMAn7_22040	WP_005409661.1	NA	hypothetical protein	NA	NA	NA	0.758184	2.17557	2.65939	NA	NA	NA	0.00900974	3.77518e-07	1.54774e-09
		NA	STMAn7_10850	WP_043033660.1	NA	hypothetical protein	NA	NA	NA	1.71769	2.55972	2.48692	NA	NA	NA	3.18992e-07	3.27095e-13	1.44832e-12
		NA	STMAn7_11960	WP_043034177.1	NA	UDP-N-acetylmuramoyl-L-alanine--D-glutamate ligase	NA	NA	NA	0.949182	3.15914	2.12267	NA	NA	NA	0.00573119	2.14573e-12	3.27898e-06
		SMLT_RS02085	STMAn7_04070	WP_005412024.1	cytochrome c oxidase subunit 3	cytochrome c oxidase subunit 3	1.14047	0.763266	1.26232	0.291955	2.70862	2.11016	9.70682e-06	0.00175608	1.16773e-06	0.0567541	1.13904e-07	1.73742e-05
		NA	STMAn7_10860	WP_154329271.1	NA	hypothetical protein	NA	NA	NA	1.82279	3.15284	3.35942	NA	NA	NA	1.06985e-06	1.00221e-15	2.73326e-17
		NA	STMAn7_10830	WP_005408337.1	NA	hypothetical protein	NA	NA	NA	0.108721	4.6339	2.47153	NA	NA	NA	0.13831	2.0479e-06	0.00239636
		NA	STMAn7_08220	WP_154329252.1	NA	lipoprotein insertase outer membrane protein LolB	NA	NA	NA	0.123629	2.15638	2.07309	NA	NA	NA	0.354416	1.46156e-07	4.06516e-07
		SMLT_RS05120	STMAn7_10840	WP_005408338.1	helix-turn-helix domain-containing protein	NA	-1.18136	0.120364	-0.202332	1.68385	4.65378	4.16825	0.0185883	0.611935	0.427174	0.00517718	1.87946e-08	4.80055e-07
		NA	STMAn7_06530	WP_005412204.1	NA	type II secretion system protein J	NA	NA	NA	0.218743	2.15517	2.3859	NA	NA	NA	0.0358566	0.00147986	0.000683302
		NA	STMAn7_02380	WP_060380143.1	NA	acyl-CoA dehydrogenase family protein	NA	NA	NA	1.30256	3.2812	3.24666	NA	NA	NA	0.00368994	1.29721e-07	1.58017e-07
		NA	STMAn7_27650	WP_060380481.1	NA	NAD(P)H-dependent oxidoreductase	NA	NA	NA	-0.183184	3.34691	3.17689	NA	NA	NA	0.153374	2.179e-10	1.38867e-09
		NA	STMAn7_19260	WP_154329385.1	NA	SDR family oxidoreductase	NA	NA	NA	1.02756	2.08015	2.62669	NA	NA	NA	0.00472047	1.61303e-05	1.76433e-07
Rubrolide L (K279a)	2	SMLT_RS00875	NA	WP_012478755.1	Dyp-type peroxidase	NA	3.14751	0.366973	-0.0371535	NA	NA	NA	3.38646e-26	0.12015	0.87008	NA	NA	NA
		SMLT_RS04110	STMAn7_08110	WP_005408178.1	S8 family serine peptidase	S8 family serine peptidase	2.41328	0.312002	1.46499	0.160038	0.188197	0.274111	9.71923e-08	0.252316	0.000376582	0.251093	0.527884	0.257686
Rubrolide 23 (K279a)	2	SMLT_RS14720	NA	WP_012480714.1	NAD(P)H-dependent oxidoreductase	NA	-0.0810858	4.48456	0.721296	NA	NA	NA	0.750465	2.33512e-08	0.0402472	NA	NA	NA
		SMLT_RS10150	NA	WP_012479991.1	MBL fold metallo-hydrolase	NA	-0.0028122	3.33949	0.154199	NA	NA	NA	0.995295	1.85248e-14	0.560478	NA	NA	NA
Rubrolide 18 (K279a)	7	SMLT_RS19755	NA	WP_049886011.1	TonB-dependent receptor	NA	0.252086	0.128772	2.47171	NA	NA	NA	0.326196	0.551274	0.000880833	NA	NA	NA
		SMLT_RS04420	STMAn7_08730	WP_005408214.1	50S ribosomal protein L30	50S ribosomal protein L30	1.40348	1.58684	2.11418	0.224573	0.961505	1.45794	2.67104e-05	2.78207e-06	1.10787e-09	0.075574	0.0231	0.00211335
		SMLT_RS13285	NA	WP_044570362.1	hypothetical protein	NA	1.01492	1.48247	2.05234	NA	NA	NA	0.00876433	0.00044042	3.85733e-06	NA	NA	NA
		SMLT_RS18700	NA	WP_012481206.1	efflux RND transporter permease subunit	NA	0.151867	-0.180279	2.01105	NA	NA	NA	0.42998	0.335568	1.11312e-20	NA	NA	NA
		SMLT_RS03270	NA	WP_012479111.1	S8 family serine peptidase	NA	1.34162	0.705145	2.04709	NA	NA	NA	0.000384255	0.0259156	4.20599e-07	NA	NA	NA
		SMLT_RS03355	STMAn7_06630	WP_005408038.1	fimbrial protein	fimbrial protein	0.786043	1.28887	2.18774	-0.0182789	0.211246	0.0170856	0.0271124	0.00148611	1.65496e-06	0.876799	0.478933	0.947832
		SMLT_RS08690	STMAn7_17410	WP_005409080.1	succinate dehydrogenase assembly factor 2	succinate dehydrogenase assembly factor 2	1.1723	1.61025	2.26941	0.101909	0.917798	-0.0382126	0.0102628	0.00136105	2.63543e-05	0.1646	0.0501436	0.864556
Rubrolide L (454)	2	NA	STMAn7_01620	WP_154329130.1	NA	VOC family protein	NA	NA	NA	4.40188	0.856585	-0.232713	NA	NA	NA	7.94664e-21	0.0205664	0.313855
		NA	STMAn7_40270	WP_099484235.1	NA	AraC family transcriptional regulator	NA	NA	NA	2.08986	0.765117	1.41295	NA	NA	NA	1.78312e-06	0.0336317	0.000630021
Rubrolide 23 (454)	66	NA	STMAn7_34310	WP_185805896.1	NA	NA	NA	NA	NA	0.804246	2.58449	1.113	NA	NA	NA	0.0116114	7.33777e-06	0.0111838
		SMLT_RS16185	STMAn7_30580	WP_005410460.1	NADH-quinone oxidoreductase subunit NuoE	NADH-quinone oxidoreductase subunit NuoE	0.6028	0.620959	1.16413	0.181968	2.0666	0.707608	0.00480795	0.00334123	1.98643e-07	0.219452	1.29133e-08	0.0167078
		NA	STMAn7_25190	WP_185805992.1	NA	NA	NA	NA	NA	0.0337821	2.75961	1.07122	NA	NA	NA	0.7443	1.09783e-07	0.00752909
		SMLT_RS13195	STMAn7_24580	WP_012480467.1	peptidylprolyl isomerase	peptidylprolyl isomerase	0.576354	0.62307	0.849554	0.0576343	2.36839	0.413343	0.0327601	0.0193331	0.00266975	0.517146	0.000221722	0.0902293
		SMLT_RS05090	STMAn7_10780	WP_005408332.1	GPW/gp25 family protein	GPW/gp25 family protein	-0.00101164	0.239023	0.324638	0.150462	5.40622	0.312052	0.991118	0.257313	0.179241	0.016974	3.47166e-05	0.0258971
		SMLT_RS03575	STMAn7_07070	WP_012479156.1	UDP-N-acetylmuramoyl-tripeptide--D-alanyl-D-alanine ligase	UDP-N-acetylmuramoyl-tripeptide--D-alanyl-D-alanine ligase	0.46588	0.24846	0.509026	0.367728	2.37682	1.44912	0.0385614	0.242601	0.0198882	0.0511534	1.64399e-11	1.90731e-05
		NA	STMAn7_07060	WP_049397423.1	NA	UDP-N-acetylmuramoyl-L-alanyl-D-glutamate--2,6-diaminopimelate ligase	NA	NA	NA	0.0699925	2.21863	1.1032	NA	NA	NA	0.590347	1.02777e-12	0.000173293
		SMLT_RS00665	STMAn7_01160	WP_024956257.1	alpha/beta fold hydrolase	alpha/beta fold hydrolase	-0.307067	-0.0762736	-0.0252665	0.684261	2.34345	1.25477	0.150561	0.703197	0.901523	0.0105469	5.6707e-10	0.000492829
		NA	STMAn7_13670	WP_043035543.1	NA	arginase family protein	NA	NA	NA	0.124634	2.35823	0.76394	NA	NA	NA	0.355581	8.46731e-11	0.0110433
		NA	STMAn7_37800	WP_154329615.1	NA	TonB-dependent receptor	NA	NA	NA	0.215402	2.07781	1.67405	NA	NA	NA	0.0654291	0.000249876	0.00134821
		NA	STMAn7_35570	WP_005410951.1	NA	class I SAM-dependent methyltransferase	NA	NA	NA	0.234609	2.46012	0.116605	NA	NA	NA	0.0539307	2.82046e-05	0.541501
		SMLT_RS19570	STMAn7_37400	WP_005411129.1	F0F1 ATP synthase subunit gamma	F0F1 ATP synthase subunit gamma	0.661318	0.744592	1.38737	0.124549	2.09249	1.3389	0.00806481	0.00281289	2.14724e-07	0.355033	2.61592e-08	0.000242295
		NA	STMAn7_07120	WP_154329237.1	NA	D-alanine--D-alanine ligase	NA	NA	NA	1.04618	3.16319	1.87857	NA	NA	NA	0.00545164	5.06512e-10	0.000139117
		NA	STMAn7_29680	WP_005410378.1	NA	phosphoglycolate phosphatase	NA	NA	NA	0.326992	2.79617	1.49454	NA	NA	NA	0.0295517	4.25877e-06	0.0039604
		NA	STMAn7_15520	WP_060380407.1	NA	cytochrome c1	NA	NA	NA	0.0385362	2.14358	1.085	NA	NA	NA	0.764274	3.30406e-08	0.00148515
		NA	STMAn7_09940	WP_004154592.1	NA	hypothetical protein	NA	NA	NA	-0.00328393	2.35497	-0.0060073	NA	NA	NA	0.828525	0.00976693	0.728134
		SMLT_RS03610	STMAn7_07140	WP_005408083.1	cell division protein FtsA	cell division protein FtsA	0.461404	0.500645	0.987073	0.132718	2.2522	0.638923	0.017884	0.0094217	1.19923e-06	0.298749	6.64151e-08	0.0353239
		SMLT_RS09635	STMAn7_17990	WP_005409242.1	molecular chaperone DnaJ	molecular chaperone DnaJ	-0.234959	0.329871	0.323251	0.198678	2.28867	1.19162	0.360989	0.186953	0.203867	0.145069	1.04396e-06	0.00270428
		SMLT_RS18660	STMAn7_35550	WP_033835631.1	threonine dehydratase	threonine dehydratase	0.292177	1.1911	0.280458	0.0742931	2.47566	0.209255	0.30347	0.00102941	0.300633	0.452447	2.04484e-05	0.326744
		SMLT_RS01090	STMAn7_02060	WP_005407653.1	isocitrate lyase	isocitrate lyase	-0.0537091	0.287287	0.00429141	0.239826	3.16224	0.00376957	0.789749	0.170176	0.999027	0.0333461	2.8655e-06	0.984543
		SMLT_RS06055	STMAn7_12700	WP_044569652.1	hypothetical protein	hypothetical protein	-0.474427	-0.3456	0.573135	0.16297	2.01027	-0.271614	0.0849687	0.173513	0.0337322	0.185951	2.25685e-05	0.233949
		NA	STMAn7_30570	WP_185805911.1	NA	NA	NA	NA	NA	0.531772	2.02244	1.32992	NA	NA	NA	0.0134637	4.48711e-12	4.92503e-06
		NA	STMAn7_10770	WP_099497693.1	NA	baseplate J/gp47 family protein	NA	NA	NA	0.118915	3.50549	1.86247	NA	NA	NA	0.111309	0.000163302	0.00807505
		SMLT_RS03585	STMAn7_07090	WP_005408078.1	putative lipid II flippase FtsW	putative lipid II flippase FtsW	0.481219	0.384718	0.722227	0.209535	2.61097	1.48367	0.0199717	0.0545642	0.000621158	0.0814282	4.29496e-06	0.00223332
		SMLT_RS03595	STMAn7_07110	WP_005408080.1	UDP-N-acetylmuramate--L-alanine ligase	UDP-N-acetylmuramate--L-alanine ligase	0.660199	0.33758	0.781202	0.192638	2.28323	1.12188	0.0230405	0.198051	0.00785249	0.197677	5.04586e-09	0.00148754
		NA	STMAn7_13100	WP_111174063.1	NA	FecR domain-containing protein	NA	NA	NA	0.083478	2.32251	0.809267	NA	NA	NA	0.519239	1.26662e-10	0.00863664
		NA	STMAn7_10760	WP_043033669.1	NA	NA	NA	NA	NA	0.0613673	4.97104	0.14906	NA	NA	NA	0.187372	8.03271e-05	0.136932
		NA	STMAn7_10790	WP_154329270.1	NA	phage baseplate assembly protein V	NA	NA	NA	0.171955	2.66344	1.20439	NA	NA	NA	0.0470025	0.00302537	0.0163395
		SMLT_RS05065	STMAn7_10730	WP_012479298.1	phage tail sheath subtilisin-like domain-containing protein	phage tail sheath subtilisin-like domain-containing protein	-1.19875	0.01015	-0.271193	1.06192	2.35494	1.06387	0.00883479	0.966225	0.324577	0.00393696	1.25852e-06	0.00725872
		NA	STMAn7_24520	WP_033835076.1	NA	ATP-binding cassette domain-containing protein	NA	NA	NA	0.102567	3.15319	0.142455	NA	NA	NA	0.294113	1.88851e-07	0.444254
		NA	STMAn7_01000	WP_099484013.1	NA	DUF58 domain-containing protein	NA	NA	NA	0.234581	3.66817	1.84766	NA	NA	NA	0.0273477	3.45377e-05	0.00773365
		SMLT_RS02950	STMAn7_05850	WP_012479057.1	CatB-related O-acetyltransferase	NA	0.402107	0.0666631	0.846755	0.548774	2.19338	1.08149	0.0488506	0.739699	5.88969e-05	0.0202004	9.21233e-07	0.00470203
		SMLT_RS16155	STMAn7_30520	WP_005410454.1	NADH-quinone oxidoreductase subunit NuoK	NADH-quinone oxidoreductase subunit NuoK	0.515701	0.449445	0.818776	0.157374	2.77164	1.53335	0.0662798	0.0903281	0.00634991	0.126548	1.50978e-05	0.00484124
		NA	STMAn7_25180	WP_154329478.1	NA	thioredoxin family protein	NA	NA	NA	0.304703	2.89072	0.86097	NA	NA	NA	0.0624394	3.43007e-10	0.01382
		NA	STMAn7_21900	WP_005409646.1	NA	restriction endonuclease	NA	NA	NA	0.0699718	2.09274	1.45616	NA	NA	NA	0.55082	3.10131e-06	0.000909528
		NA	STMAn7_10720	WP_005412457.1	NA	phage major tail tube protein	NA	NA	NA	0.3398	2.73892	0.601483	NA	NA	NA	0.0194907	0.000182582	0.0408139
		SMLT_RS03590	STMAn7_07100	WP_012479157.1	undecaprenyldiphospho-muramoylpentapeptide beta-N-acetylglucosaminyltransferase	undecaprenyldiphospho-muramoylpentapeptide beta-N-acetylglucosaminyltransferase	0.462503	0.637956	0.767852	0.621531	2.94026	1.94965	0.0215801	0.00180289	0.000226676	0.0151042	9.05175e-13	1.26965e-06
		NA	STMAn7_29380	WP_099497583.1	NA	thiol reductant ABC exporter subunit CydC	NA	NA	NA	0.0272268	2.13589	0.318542	NA	NA	NA	0.822578	4.44506e-07	0.197643
		NA	STMAn7_24600	WP_154329469.1	NA	nitrate reductase molybdenum cofactor assembly chaperone	NA	NA	NA	0.0602357	2.31931	1.00293	NA	NA	NA	NA	NA	NA
		NA	STMAn7_20160	WP_099484309.1	NA	multidrug efflux RND transporter permease subunit	NA	NA	NA	0.0149754	2.01856	0.881012	NA	NA	NA	0.895801	2.29271e-06	0.0117209
		SMLT_RS03580	STMAn7_07080	WP_010481929.1	phospho-N-acetylmuramoyl-pentapeptide-transferase	phospho-N-acetylmuramoyl-pentapeptide-transferase	0.855295	1.06264	1.37101	0.330239	2.0454	1.37545	2.0208e-05	1.36002e-07	1.72561e-11	0.0625391	5.83236e-08	0.000195306
		NA	STMAn7_19800	WP_065183922.1	NA	1-(5-phosphoribosyl)-5	NA	NA	NA	0.115686	2.88469	0.397656	NA	NA	NA	0.273692	1.25743e-06	0.116087
		NA	STMAn7_41170	WP_154329702.1	NA	epimerase	NA	NA	NA	0.135407	2.20267	0.844797	NA	NA	NA	0.287423	2.66636e-07	0.0148328
		NA	STMAn7_19220	WP_076739012.1	NA	UDP-N-acetylmuramate dehydrogenase	NA	NA	NA	0.257314	2.24597	1.46447	NA	NA	NA	0.114199	1.06457e-10	2.05426e-05
		NA	STMAn7_26140	WP_154329490.1	NA	cation diffusion facilitator family transporter	NA	NA	NA	0.0882986	2.31405	0.62261	NA	NA	NA	0.388779	3.02995e-05	0.0420448
		SMLT_RS19360	STMAn7_36970	WP_012481298.1	multidrug efflux RND transporter outer membrane subunit SmeF	multidrug efflux RND transporter outer membrane subunit SmeF	0.145396	0.0957551	0.581228	0.0556587	2.75027	0.34566	0.606116	0.703135	0.0698028	0.41682	0.000381588	0.0778316
		SMLT_RS08830	STMAn7_17690	WP_005409108.1	hypothetical protein	hypothetical protein	0.0427893	0.506181	-0.0080433	0.105293	2.63957	0.772243	0.872922	0.0868497	0.972053	0.313847	8.32411e-06	0.0276155
		SMLT_RS10680	STMAn7_20350	WP_012480070.1	hypothetical protein	hypothetical protein	0.0159941	-0.11322	0.304041	0.199834	2.48242	1.469	0.94374	0.594552	0.172757	0.152008	8.40611e-09	0.000297429
		NA	STMAn7_23090	WP_062607106.1	NA	MFS transporter	NA	NA	NA	0.36173	2.1455	1.89329	NA	NA	NA	0.0494355	6.70625e-08	2.20188e-06
		NA	STMAn7_19790	WP_087803382.1	NA	imidazole glycerol phosphate synthase subunit HisH	NA	NA	NA	0.0592636	2.1166	0.126801	NA	NA	NA	0.506286	0.000667963	0.520962
		NA	STMAn7_19070	WP_059034253.1	NA	MBL fold metallo-hydrolase	NA	NA	NA	0.0371336	3.88883	1.1275	NA	NA	NA	0.665469	2.95049e-08	0.0111829
		SMLT_RS06440	STMAn7_13030	WP_005408564.1	signal peptidase II	signal peptidase II	-0.123168	-0.128843	-0.0274029	0.24529	2.24999	1.31517	0.591671	0.559412	0.906169	0.0957585	4.81888e-07	0.00122935
		SMLT_RS21715	STMAn7_41690	WP_012481609.1	NUDIX domain-containing protein	NUDIX domain-containing protein	-0.551949	0.0473542	0.247947	0.0301446	2.30183	0.349204	0.107587	0.849259	0.371828	0.536935	0.00879604	0.046567
		NA	STMAn7_24130	WP_043033321.1	NA	hydrolase	NA	NA	NA	-0.0584625	2.34816	0.544739	NA	NA	NA	0.60377	2.07538e-06	0.0625726
		NA	STMAn7_14740	WP_033834101.1	NA	multidrug efflux transporter outer membrane subunit EmrC	NA	NA	NA	-0.774135	2.163	1.44775	NA	NA	NA	0.00666157	1.14701e-08	5.2549e-05
		SMLT_RS08840	STMAn7_17710	WP_005409110.1	efflux RND transporter periplasmic adaptor subunit	efflux RND transporter periplasmic adaptor subunit	0.0364606	0.589034	-0.3815	0.054104	3.02423	1.22384	0.908249	0.0640237	0.190908	0.639071	1.14565e-09	0.00277997
		SMLT_RS05105	STMAn7_10810	WP_012479305.1	hypothetical protein	hypothetical protein	-0.148344	0.213767	0.104963	-0.0266926	2.15817	0.19212	0.41707	0.232179	0.557599	0.590579	0.0103828	0.156079
		NA	STMAn7_14870	WP_005412764.1	NA	MacB family efflux pump subunit	NA	NA	NA	0.404988	2.32959	1.47169	NA	NA	NA	0.0367051	4.74105e-07	0.00078631
		NA	STMAn7_02400	WP_099484572.1	NA	enoyl-CoA hydratase/isomerase family protein	NA	NA	NA	0.112447	2.03595	1.20624	NA	NA	NA	0.227508	0.000657893	0.00879985
		NA	STMAn7_28420	WP_033833947.1	NA	DUF2058 family protein	NA	NA	NA	-0.0237939	2.00471	0.986881	NA	NA	NA	0.846875	1.92011e-06	0.00588096
		SMLT_RS17465	STMAn7_33160	WP_005410712.1	chemotaxis protein CheW	chemotaxis protein CheW	0.426816	0.451659	0.869771	0.217722	2.1684	1.33277	0.128014	0.0971507	0.00517841	0.118429	3.34212e-06	0.00128041
		NA	STMAn7_18750	WP_154329374.1	NA	hypothetical protein	NA	NA	NA	0.180749	2.31541	0.365459	NA	NA	NA	0.00915451	0.00847194	0.0244746
		SMLT_RS03015	STMAn7_05970	WP_012479069.1	SDR family oxidoreductase	SDR family oxidoreductase	-0.241101	0.077385	0.266802	1.13418	2.45139	1.38758	0.33744	0.751735	0.26507	0.00728486	1.40558e-05	0.0057562
		NA	STMAn7_23080	WP_100438568.1	NA	alginate lyase family protein	NA	NA	NA	0.150544	2.07637	1.2508	NA	NA	NA	0.268398	3.70734e-07	0.000768127
		NA	STMAn7_38730	WP_005414655.1	NA	hypothetical protein	NA	NA	NA	0.0401797	2.16516	0.246335	NA	NA	NA	0.547072	0.00294564	0.13379
		NA	STMAn7_12520	WP_024957002.1	NA	NA	NA	NA	NA	0.223757	2.02406	1.34699	NA	NA	NA	0.0585231	0.000590259	0.00795898
Rubrolide 18 (454)	11	NA	STMAn7_10870	WP_099481189.1	NA	hypothetical protein	NA	NA	NA	0.408944	1.65976	2.47855	NA	NA	NA	0.0186526	0.00164623	2.13832e-05
		NA	STMAn7_42770	WP_185805888.1	NA	NA	NA	NA	NA	0.715184	1.89784	2.35953	NA	NA	NA	0.00558514	1.81998e-08	5.88676e-12
		NA	STMAn7_12600	WP_005412603.1	NA	GNAT family N-acetyltransferase	NA	NA	NA	1.19049	1.19752	2.03688	NA	NA	NA	0.00233542	0.00467773	2.02631e-05
		SMLT_RS16720	STMAn7_31660	WP_053462562.1	YkgJ family cysteine cluster protein	NA	0.259299	0.204017	0.389771	0.0601588	0.744656	2.274	0.367876	0.431657	0.17862	0.505153	0.0633734	0.000265171
		NA	STMAn7_27390	WP_154329526.1	NA	hypothetical protein	NA	NA	NA	0.19322	0.135928	2.37127	NA	NA	NA	0.0119691	0.579949	0.00258837
		NA	STMAn7_13060	WP_100437999.1	NA	lysoplasmalogenase	NA	NA	NA	0.107562	1.86547	2.60304	NA	NA	NA	0.125691	0.00349676	0.000420548
		NA	STMAn7_09760	WP_005412405.1	NA	portal protein	NA	NA	NA	0.22535	1.77273	2.04219	NA	NA	NA	0.0291878	0.00887238	0.00433494
		NA	STMAn7_16570	WP_076739963.1	NA	cell division protein FtsB	NA	NA	NA	0.857369	1.7081	2.69289	NA	NA	NA	0.00923733	0.000764665	1.46275e-06
		NA	STMAn7_06720	WP_024957255.1	NA	NCS2 family permease	NA	NA	NA	0.313498	1.35122	2.07395	NA	NA	NA	0.0573713	0.00132736	6.11898e-06
		NA	STMAn7_06410	WP_032966420.1	NA	RDD family protein	NA	NA	NA	1.06279	1.22673	2.08944	NA	NA	NA	0.00657502	0.0101621	0.000199034
		NA	STMAn7_27560	WP_154329543.1	NA	hypothetical protein	NA	NA	NA	1.73895	1.94232	2.76144	NA	NA	NA	0.000107123	3.42976e-05	2.66027e-08

## Sheet: shared down genes (rubrolides)
Table S4:	Shared downregulated genes in Stenotrophomonas maltophilia K279a and 454 treated with rubrolides.
Compared conditions	Number of shared genes	Locus-tag (K279a)	Locus-tag (454)	Protein-ID	Annotation (K279a)	Annotation (454)	Log 2 Fold Change (Rubrolide L+K279a)	Log 2 Fold Change (Rubrolide 23+K279a)	Log 2 Fold Change (Rubrolide 18+K279a)	Log 2 Fold Change (Rubrolide L+sm454)	Log 2 Fold Change (Rubrolide 23+sm454)	Log 2 Fold Change (Rubrolide 18+sm454)	P-Value ( Rubrolide L+K279a)	P-Value ( Rubrolide 23+K279a)	P-Value ( Rubrolide 18+K279a)	P-Value ( Rubrolide L+sm454)	P-Value (Rubrolide 23+sm454)	P-Value ( Rubrolide 18+sm454)
Rubrolide L (K279a) Rubrolide 23 (454) Rubrolide 23 (K279a) Rubrolide 18 (K279a)	1	SMLT_RS13940	STMAn7_26040	WP_005413791.1	YggS family pyridoxal phosphate-dependent enzyme	YggS family pyridoxal phosphate-dependent enzyme	-3.89942	-4.56666	-3.43856	-1.49558	-2.01932	-1.74541	4.36087e-11	4.17958e-14	3.6381e-09	1.1016e-05	2.33761e-08	4.87346e-06
Rubrolide L (454) Rubrolide 23 (454) Rubrolide 18 (454) Rubrolide 18 (K279a)	1	SMLT_RS06950	STMAn7_14020	WP_012479581.1	TonB-dependent receptor	TonB-dependent receptor	-0.960983	-1.34503	-2.1105	-2.26195	-3.75229	-3.60597	0.00635742	0.000376874	3.44669e-07	7.9801e-08	6.98492e-17	8.67617e-15
Rubrolide L (K279a) Rubrolide 23 (K279a) Rubrolide 18 (K279a)	58	SMLT_RS13935	NA	WP_005413790.1	transcriptional regulator PtsJ	NA	-3.33621	-3.25176	-2.23092	NA	NA	NA	3.04814e-15	1.49588e-14	3.17291e-08	NA	NA	NA
		SMLT_RS12765	NA	WP_012480399.1	MFS transporter	NA	-2.88641	-3.02883	-2.00244	NA	NA	NA	1.11855e-12	1.02677e-13	3.19042e-07	NA	NA	NA
		SMLT_RS15245	STMAn7_28640	WP_005410277.1	TonB-dependent receptor	TonB-dependent receptor	-2.45243	-2.6721	-2.1918	-0.100859	-0.37277	-0.109437	8.13452e-08	5.45457e-09	5.4881e-07	0.409133	0.243238	0.623063
		SMLT_RS12265	NA	WP_012480311.1	phosphate porin	NA	-3.68038	-4.064	-3.6522	NA	NA	NA	6.8309e-08	5.06491e-09	4.33501e-08	NA	NA	NA
		SMLT_RS13795	NA	WP_012480571.1	TonB-dependent receptor	NA	-2.55201	-2.83471	-2.0901	NA	NA	NA	6.03041e-11	5.35858e-13	3.27874e-08	NA	NA	NA
		SMLT_RS05690	NA	WP_012479378.1	polyprenyl synthetase family protein	NA	-2.38809	-2.63483	-2.30552	NA	NA	NA	1.2081e-19	3.16115e-23	2.88636e-18	NA	NA	NA
		SMLT_RS16340	STMAn7_30890	WP_005410490.1	ribonuclease E inhibitor RraB	ribonuclease E inhibitor RraB	-3.16918	-2.68644	-2.70383	0.103038	0.815398	0.165546	1.29254e-14	1.93376e-11	1.17011e-11	0.308585	0.0430452	0.410153
		SMLT_RS13530	NA	WP_012480527.1	TonB-dependent receptor	NA	-2.46781	-2.82327	-2.27816	NA	NA	NA	1.39566e-06	5.93089e-08	5.63391e-06	NA	NA	NA
		SMLT_RS13450	NA	WP_012480516.1	superoxide dismutase	NA	-3.1764	-3.02238	-3.45726	NA	NA	NA	6.11729e-19	2.19765e-17	6.57995e-22	NA	NA	NA
		SMLT_RS13945	NA	WP_005410057.1	glutamine amidotransferase	NA	-3.80157	-4.06104	-3.6544	NA	NA	NA	3.37821e-11	3.23234e-12	1.47709e-10	NA	NA	NA
		SMLT_RS01840	STMAn7_03520	WP_005407753.1	LysR family transcriptional regulator	LysR family transcriptional regulator	-2.58383	-2.37554	-2.26975	-0.151781	-0.223587	-0.689736	5.50318e-13	2.30159e-11	1.10183e-10	0.296546	0.385178	0.0116768
		SMLT_RS14795	NA	WP_044571424.1	imidazolonepropionase	NA	-4.36585	-3.21497	-3.48442	NA	NA	NA	6.99642e-35	2.18464e-20	1.7896e-23	NA	NA	NA
		SMLT_RS14790	NA	WP_012480724.1	formimidoylglutamate deiminase	NA	-4.02358	-3.62471	-3.67139	NA	NA	NA	5.56547e-36	5.21567e-30	9.91218e-31	NA	NA	NA
		SMLT_RS12785	NA	WP_044570293.1	ABC transporter permease	NA	-2.42901	-2.35561	-2.21247	NA	NA	NA	1.83137e-09	4.81473e-09	2.37298e-08	NA	NA	NA
		SMLT_RS13090	NA	WP_012480451.1	hypothetical protein	NA	-2.95419	-2.97401	-2.67981	NA	NA	NA	4.21641e-06	3.71221e-06	1.36001e-05	NA	NA	NA
		SMLT_RS10565	NA	WP_012480058.1	DUF4105 domain-containing protein	NA	-2.05032	-2.28635	-2.01199	NA	NA	NA	2.00359e-05	2.97963e-06	2.50693e-05	NA	NA	NA
		SMLT_RS13070	NA	WP_012480449.1	general secretion pathway protein GspL	NA	-4.04791	-2.70007	-3.19704	NA	NA	NA	1.06617e-07	4.42735e-05	4.25616e-06	NA	NA	NA
		SMLT_RS05545	NA	WP_005412519.1	TonB-dependent receptor	NA	-2.78895	-2.22572	-2.16948	NA	NA	NA	2.65312e-05	0.000269866	0.000340634	NA	NA	NA
		SMLT_RS19685	NA	WP_044570913.1	TonB-dependent receptor	NA	-3.98632	-3.91899	-4.90968	NA	NA	NA	2.18559e-06	2.94672e-06	1.73475e-08	NA	NA	NA
		SMLT_RS11645	NA	WP_012480208.1	TolC family protein	NA	-3.19951	-3.05126	-3.73172	NA	NA	NA	1.41409e-12	1.05389e-11	1.38445e-15	NA	NA	NA
		SMLT_RS16345	NA	WP_044570661.1	transglycosylase SLT domain-containing protein	NA	-2.50634	-3.28718	-2.89511	NA	NA	NA	4.95297e-11	3.26889e-17	6.25747e-14	NA	NA	NA
		SMLT_RS10390	STMAn7_19750	WP_012480030.1	ATP phosphoribosyltransferase	ATP phosphoribosyltransferase	-2.85899	-3.25864	-2.11163	-0.251833	-0.702191	-0.4374	1.27029e-06	6.09902e-08	0.000131785	0.0305717	0.0683044	0.0852273
		SMLT_RS00890	NA	WP_012478758.1	TonB-dependent siderophore receptor	NA	-4.25183	-4.09102	-3.66498	NA	NA	NA	7.16929e-15	4.60976e-14	9.38671e-12	NA	NA	NA
		SMLT_RS13000	NA	WP_012480435.1	MotA/TolQ/ExbB proton channel family protein	NA	-4.04552	-3.65402	-4.0621	NA	NA	NA	7.56479e-09	8.24455e-08	5.21833e-09	NA	NA	NA
		SMLT_RS20615	NA	WP_005411338.1	hypothetical protein	NA	-2.23397	-2.67979	-3.7948	NA	NA	NA	0.00208279	0.000781037	5.51004e-05	NA	NA	NA
		SMLT_RS12995	STMAn7_24190	WP_005409874.1	biopolymer transporter ExbD	biopolymer transporter ExbD	-3.08831	-2.09738	-2.63875	-0.224928	-0.770587	-0.100599	5.21948e-06	0.000447809	4.23523e-05	0.0355463	0.0601128	0.585314
		SMLT_RS13075	NA	WP_005409889.1	type II secretion system minor pseudopilin GspK	NA	-3.55881	-4.98539	-3.63167	NA	NA	NA	7.61186e-07	1.71897e-08	5.00494e-07	NA	NA	NA
		SMLT_RS08450	NA	WP_012479746.1	TonB-dependent receptor	NA	-2.14287	-3.15956	-2.98389	NA	NA	NA	3.93131e-06	2.03902e-10	1.11458e-09	NA	NA	NA
		SMLT_RS03715	NA	WP_012479171.1	GNAT family N-acetyltransferase	NA	-2.22146	-2.58065	-2.09231	NA	NA	NA	5.67105e-10	1.87775e-12	2.22978e-09	NA	NA	NA
		SMLT_RS07700	STMAn7_15480	WP_012479668.1	WYL domain-containing protein	WYL domain-containing protein	-3.48636	-3.36027	-2.72635	-0.428672	0.364297	0.0545621	1.35169e-17	1.52841e-16	9.12932e-12	0.0358858	0.205184	0.805021
		SMLT_RS13040	NA	WP_012480443.1	filamentous haemagglutinin family protein	NA	-2.85617	-2.72251	-3.13969	NA	NA	NA	3.19347e-10	1.59561e-09	6.83357e-12	NA	NA	NA
		SMLT_RS20865	NA	WP_012481488.1	TonB-dependent receptor	NA	-6.38644	-5.26442	-5.45031	NA	NA	NA	2.92967e-08	1.97434e-06	1.0154e-06	NA	NA	NA
		SMLT_RS13425	NA	WP_012480512.1	MFS transporter	NA	-2.94731	-2.18188	-3.16138	NA	NA	NA	1.22901e-06	0.000122433	2.63499e-07	NA	NA	NA
		SMLT_RS21525	NA	WP_012481588.1	alpha/beta fold hydrolase	NA	-3.0606	-2.48865	-2.35332	NA	NA	NA	6.10966e-21	4.65393e-15	7.03856e-14	NA	NA	NA
		SMLT_RS18355	NA	WP_012481161.1	nucleotidyl transferase AbiEii/AbiGii toxin family protein	NA	-3.81691	-3.3518	-2.34571	NA	NA	NA	2.23958e-25	3.43437e-20	3.10682e-11	NA	NA	NA
		SMLT_RS01820	NA	WP_012478910.1	response regulator transcription factor	NA	-3.16008	-2.83413	-2.19739	NA	NA	NA	4.03887e-17	1.72687e-14	5.61093e-10	NA	NA	NA
		SMLT_RS21125	NA	WP_012481533.1	ComF family protein	NA	-2.41835	-2.39084	-2.88579	NA	NA	NA	3.75843e-05	4.60914e-05	3.22866e-06	NA	NA	NA
		SMLT_RS12660	NA	WP_005409807.1	hypothetical protein	NA	-3.22093	-2.64151	-3.65867	NA	NA	NA	2.3068e-06	4.21467e-05	2.51992e-07	NA	NA	NA
		SMLT_RS21400	NA	WP_012481570.1	ferredoxin--NADP reductase	NA	-2.37974	-2.66545	-2.104	NA	NA	NA	2.94152e-19	2.46139e-23	1.20751e-15	NA	NA	NA
		SMLT_RS12665	NA	WP_012480379.1	magnesium-translocating P-type ATPase	NA	-4.78711	-3.85116	-4.44734	NA	NA	NA	1.646e-08	2.35651e-06	1.09558e-07	NA	NA	NA
		SMLT_RS13965	NA	WP_012480593.1	FecR domain-containing protein	NA	-2.61409	-2.15916	-2.87037	NA	NA	NA	0.00022598	0.00103131	8.34048e-05	NA	NA	NA
		SMLT_RS15240	STMAn7_28630	WP_012480785.1	alkaline phosphatase D family protein	alkaline phosphatase D family protein	-2.40862	-2.7737	-2.60835	-0.078198	-0.629903	-0.134731	3.40854e-08	7.7452e-10	2.69784e-09	0.457297	0.0917354	0.527107
		SMLT_RS21590	NA	WP_012481595.1	3-oxoacyl-ACP reductase FabG	NA	-2.7884	-2.42944	-2.40904	NA	NA	NA	3.09753e-12	6.855e-10	8.4869e-10	NA	NA	NA
		SMLT_RS13060	NA	WP_012480447.1	type II secretion system secretin GspD	NA	-2.73341	-3.02944	-3.41388	NA	NA	NA	3.81062e-06	4.69014e-07	3.08985e-08	NA	NA	NA
		SMLT_RS20095	STMAn7_38450	WP_044570947.1	HAMP domain-containing protein	methyl-accepting chemotaxis protein	-2.02885	-2.59917	-2.20446	-0.137283	-0.519084	-0.00109568	1.67671e-05	1.17959e-07	3.83323e-06	0.320956	0.0827826	0.989884
		SMLT_RS08790	NA	WP_044569850.1	TonB-dependent receptor	NA	-3.01023	-2.80937	-2.77953	NA	NA	NA	1.67923e-09	1.20263e-08	1.6065e-08	NA	NA	NA
		SMLT_RS13300	NA	WP_012480491.1	helix-turn-helix transcriptional regulator	NA	-3.14488	-2.65785	-2.79179	NA	NA	NA	8.6725e-12	3.89621e-09	7.1101e-10	NA	NA	NA
		SMLT_RS12670	NA	WP_012480380.1	MgtC/SapB family protein	NA	-4.92926	-2.43799	-4.40241	NA	NA	NA	1.98658e-06	0.00211063	1.17697e-05	NA	NA	NA
		SMLT_RS10395	NA	WP_012480031.1	histidinol dehydrogenase	NA	-3.34991	-2.98036	-2.04033	NA	NA	NA	1.60987e-06	1.20545e-05	0.000849938	NA	NA	NA
		SMLT_RS21145	NA	WP_005414796.1	biotin synthase BioB	NA	-3.23952	-2.87147	-2.06616	NA	NA	NA	2.85607e-10	1.41891e-08	1.67995e-05	NA	NA	NA
		SMLT_RS21815	NA	WP_012481623.1	LysR family transcriptional regulator	NA	-3.5723	-3.21073	-3.10024	NA	NA	NA	1.36143e-21	4.8181e-18	4.30529e-17	NA	NA	NA
		SMLT_RS12985	NA	WP_044570314.1	putative porin	NA	-3.2069	-3.75817	-4.23391	NA	NA	NA	1.31192e-06	3.44291e-08	1.23117e-09	NA	NA	NA
		SMLT_RS05200	NA	WP_012479322.1	LysR family transcriptional regulator	NA	-2.51297	-2.30964	-2.25235	NA	NA	NA	3.8803e-26	1.27199e-22	7.52519e-22	NA	NA	NA
		SMLT_RS20380	NA	WP_012481429.1	efflux RND transporter permease subunit	NA	-3.57561	-3.45997	-3.34805	NA	NA	NA	2.78251e-12	1.26458e-11	4.57206e-11	NA	NA	NA
		SMLT_RS12990	NA	WP_005409873.1	TonB family protein	TonB family protein	-2.59417	-3.08447	-2.865	NA	NA	NA	0.000247296	4.18485e-05	8.84163e-05	NA	NA	NA
		SMLT_RS00895	NA	WP_044569354.1	phosphotransferase	NA	-2.7432	-2.27708	-2.35711	NA	NA	NA	9.50484e-19	1.00724e-13	1.34236e-14	NA	NA	NA
		SMLT_RS13005	NA	WP_044570317.1	ShlB/FhaC/HecB family hemolysin secretion/activation protein	NA	-4.33318	-4.04152	-4.04228	NA	NA	NA	5.90804e-07	1.29886e-06	1.25416e-06	NA	NA	NA
		SMLT_RS10270	NA	WP_012480010.1	GNAT family N-acetyltransferase	NA	-2.31564	-3.20253	-3.00983	NA	NA	NA	2.00051e-11	1.10217e-17	8.50171e-17	NA	NA	NA
Rubrolide L (K279a) Rubrolide 23 (454) Rubrolide 23 (K279a)	3	SMLT_RS15115	STMAn7_28380	WP_005410251.1	metalloregulator ArsR/SmtB family transcription factor	metalloregulator ArsR/SmtB family transcription factor	-2.8011	-2.05728	-1.219	-1.01113	-2.25583	0.0512693	8.05351e-15	4.59257e-09	0.000187239	0.000268535	1.10449e-12	0.824761
		SMLT_RS10385	STMAn7_19740	WP_005416326.1	helix-turn-helix domain-containing protein	NA	-2.1973	-2.52269	-1.5474	-1.62139	-2.29102	-0.523845	5.96467e-07	1.89203e-08	0.000174361	0.000240049	2.54739e-06	0.0652272
		SMLT_RS17305	STMAn7_32840	WP_005410679.1	homoserine O-succinyltransferase	homoserine O-succinyltransferase	-3.0929	-2.81275	-1.81321	-0.132525	-3.02165	-0.256914	1.4121e-07	1.1008e-06	0.000500447	0.0530224	0.000300603	0.139359
Rubrolide L (454) Rubrolide 23 (454) Rubrolide 18 (454)	4	SMLT_RS11155	STMAn7_21260	WP_005409579.1	flagellar biosynthesis anti-sigma factor FlgM	flagellar biosynthesis anti-sigma factor FlgM	-0.167947	0.0737115	-0.217143	-2.11223	-2.75053	-2.40679	0.545436	0.785814	0.40277	2.53775e-05	2.15705e-07	3.72297e-06
		NA	STMAn7_23830	WP_049475370.1	NA	DUF2796 domain-containing protein	NA	NA	NA	-2.46023	-4.53333	-3.51276	NA	NA	NA	6.89423e-06	1.72787e-12	7.26823e-08
		NA	STMAn7_08820	WP_060380189.1	NA	TonB-dependent receptor	NA	NA	NA	-2.09314	-2.77823	-2.10313	NA	NA	NA	7.8415e-09	1.60558e-13	1.67109e-08
		SMLT_RS06955	STMAn7_14030	WP_008264835.1	MerC domain-containing protein	MerC domain-containing protein	-1.73486	-0.736126	-1.95911	-2.27094	-3.29017	-2.43825	2.33025e-05	0.0231093	2.93606e-06	4.79172e-08	4.37833e-14	1.15097e-08
Rubrolide L (K279a) Rubrolide 23 (K279a)	27	SMLT_RS13065	NA	WP_012480448.1	type II secretion system protein M	NA	-4.6778	-3.10589	-0.650491	NA	NA	NA	0.000359708	0.00182462	0.00989511	NA	NA	NA
		SMLT_RS02610	STMAn7_05170	WP_005407901.1	TetR/AcrR family transcriptional regulator	TetR family transcriptional regulator	-2.57958	-2.25682	-1.8047	-0.311041	-0.910519	-0.185075	6.49001e-14	3.20208e-11	4.83814e-08	0.0754373	0.00133734	0.396757
		SMLT_RS02875	NA	WP_012479047.1	TonB-dependent receptor	NA	-2.04281	-2.34227	-0.473635	NA	NA	NA	0.00177396	0.000664278	0.085454	NA	NA	NA
		SMLT_RS17955	NA	WP_044570787.1	hypothetical protein	NA	-2.51998	-2.15069	-1.61309	NA	NA	NA	2.39321e-09	1.78124e-07	3.82129e-05	NA	NA	NA
		SMLT_RS17810	STMAn7_33870	WP_012481085.1	DUF3574 domain-containing protein	DUF3574 domain-containing protein	-2.21854	-2.51863	-1.99354	-0.241332	-1.02825	-0.55759	1.59787e-07	4.49958e-09	1.70884e-06	0.0949792	0.00875955	0.0568986
		SMLT_RS03720	NA	WP_012479172.1	UDP-2,3-diacylglucosamine diphosphatase	NA	-2.12224	-2.29265	-1.93469	NA	NA	NA	0.000460389	0.000301416	0.00087442	NA	NA	NA
		SMLT_RS14510	NA	WP_012480678.1	adhesin	NA	-2.28219	-2.63166	-1.90234	NA	NA	NA	7.89379e-07	2.22659e-08	1.74895e-05	NA	NA	NA
		SMLT_RS05845	NA	WP_044569640.1	DUF2867 domain-containing protein	NA	-2.25746	-2.27856	-1.66578	NA	NA	NA	1.19731e-12	7.13203e-13	6.56373e-08	NA	NA	NA
		SMLT_RS01585	NA	WP_012478870.1	type II toxin-antitoxin system RelE/ParE family toxin	NA	-2.5186	-2.66322	-1.8844	NA	NA	NA	7.55846e-10	1.19677e-10	1.42504e-06	NA	NA	NA
		SMLT_RS21200	NA	WP_012481544.1	multidrug efflux RND transporter periplasmic adaptor subunit SmeA	NA	-2.0354	-2.46654	-1.31211	NA	NA	NA	0.000249171	4.49903e-05	0.00474338	NA	NA	NA
		SMLT_RS06715	NA	WP_012479544.1	DUF2628 domain-containing protein	NA	-3.28029	-2.79197	-1.964	NA	NA	NA	2.83893e-12	1.09468e-09	5.44962e-06	NA	NA	NA
		SMLT_RS03105	STMAn7_06150	WP_143568537.1	hypothetical protein	hypothetical protein	-2.15739	-2.11748	-1.65063	-0.043249	-0.634342	0.184682	1.61648e-15	5.25916e-15	4.232e-10	0.728811	0.0240233	0.402759
		SMLT_RS11835	NA	WP_044570177.1	site-specific integrase	NA	-2.83054	-2.41049	-1.81851	NA	NA	NA	4.04096e-14	6.98879e-11	3.56029e-07	NA	NA	NA
		SMLT_RS17805	NA	WP_044571436.1	SH3 domain-containing protein	NA	-3.01137	-2.8879	-1.93322	NA	NA	NA	4.53792e-14	3.83184e-13	3.84836e-07	NA	NA	NA
		SMLT_RS07035	NA	WP_024956273.1	AAA family ATPase	NA	-2.69787	-2.14021	-1.51871	NA	NA	NA	6.67953e-09	1.56984e-06	0.00023647	NA	NA	NA
		SMLT_RS00885	STMAn7_01650	WP_024956293.1	nicotinamide mononucleotide transporter	nicotinamide riboside transporter PnuC	-2.22256	-2.02564	-0.83211	0.0205368	-0.00999936	0.142782	1.12652e-05	4.44583e-05	0.0224144	0.80734	0.976395	0.475867
		SMLT_RS08430	NA	WP_012479742.1	FecR domain-containing protein	NA	-2.76085	-2.12203	-1.36692	NA	NA	NA	1.07002e-06	3.27158e-05	0.00150907	NA	NA	NA
		SMLT_RS18365	NA	WP_005410889.1	ribonuclease PH	NA	-2.45423	-2.39132	-1.77317	NA	NA	NA	9.15329e-10	2.19557e-09	4.10796e-06	NA	NA	NA
		SMLT_RS22930	NA	WP_080047718.1	hemagglutinin repeat-containing protein	NA	-3.47939	-3.21395	-1.86843	NA	NA	NA	5.90734e-15	4.65705e-13	3.72702e-06	NA	NA	NA
		SMLT_RS18350	NA	WP_012481160.1	helix-turn-helix domain-containing protein	NA	-3.0765	-2.67256	-1.5112	NA	NA	NA	7.14925e-20	1.33734e-15	2.0681e-06	NA	NA	NA
		SMLT_RS21635	NA	WP_005411605.1	acyltransferase	NA	-2.13775	-2.02094	-0.72524	NA	NA	NA	4.62294e-07	1.88551e-06	0.0216513	NA	NA	NA
		SMLT_RS21640	NA	WP_012481600.1	glycosyltransferase family 2 protein	NA	-2.91395	-2.04505	-1.46812	NA	NA	NA	1.07102e-09	2.64776e-06	0.000223539	NA	NA	NA
		SMLT_RS17815	NA	WP_012481086.1	TonB-dependent receptor	NA	-2.92337	-2.67846	-1.83979	NA	NA	NA	6.00146e-07	3.52355e-06	0.000469368	NA	NA	NA
		SMLT_RS01590	NA	WP_012478871.1	putative addiction module antidote protein	NA	-3.08014	-2.89292	-1.772	NA	NA	NA	2.69038e-13	5.44329e-12	6.66209e-06	NA	NA	NA
		SMLT_RS11585	NA	WP_197599510.1	NAD(P)-binding domain-containing protein	NA	-3.06825	-2.35261	-0.776143	NA	NA	NA	1.98222e-13	7.08107e-09	0.0164738	NA	NA	NA
		SMLT_RS10480	NA	WP_012480045.1	GH92 family glycosyl hydrolase	NA	-2.01844	-2.2995	-1.92016	NA	NA	NA	6.0119e-09	5.5617e-11	2.26145e-08	NA	NA	NA
		SMLT_RS22620	NA	WP_012479781.1	helix-turn-helix transcriptional regulator	NA	-2.97016	-2.2675	-1.22456	NA	NA	NA	1.05049e-13	3.96559e-09	0.000371488	NA	NA	NA
Rubrolide L (K279a) Rubrolide 18 (K279a)	9	SMLT_RS12980	STMAn7_24160	WP_005409871.1	hypothetical protein	hypothetical protein	-2.69671	-0.323565	-2.69818	0.0488089	0.30731	0.255768	0.00100805	0.199979	0.0012867	0.493781	0.299927	0.15932
		SMLT_RS13100	NA	WP_012480452.1	sigma-70 family RNA polymerase sigma factor	NA	-2.16508	-1.88986	-2.42821	NA	NA	NA	2.17128e-06	1.86916e-05	3.01301e-07	NA	NA	NA
		SMLT_RS13455	NA	WP_012480517.1	flavin reductase family protein	NA	-2.71662	-1.88009	-3.04237	NA	NA	NA	1.09013e-12	2.40853e-07	4.38011e-15	NA	NA	NA
		SMLT_RS17300	STMAn7_32830	WP_005410678.1	O-succinylhomoserine (thiol)-lyase	O-succinylhomoserine (thiol)-lyase	-2.64357	-1.94134	-2.03902	-0.0828656	-0.589873	-0.161193	6.54215e-07	0.00010007	5.46548e-05	0.196787	0.0713841	0.307525
		SMLT_RS08140	NA	WP_012479716.1	oxygen-independent coproporphyrinogen III oxidase	NA	-2.84356	-1.89289	-2.35834	NA	NA	NA	7.9459e-08	0.000107784	4.20315e-06	NA	NA	NA
		SMLT_RS13550	NA	WP_012480531.1	FecR domain-containing protein	NA	-2.24698	-1.49732	-2.72006	NA	NA	NA	2.31062e-05	0.00145321	8.51663e-07	NA	NA	NA
		SMLT_RS13950	STMAn7_26060	WP_005410058.1	hypothetical protein	hypothetical protein	-4.11646	-1.64658	-3.20397	-0.177712	-0.411934	-0.0316312	0.00013025	0.00547158	0.000185074	0.0675767	0.220621	0.859822
		SMLT_RS01830	NA	WP_044571149.1	hypothetical protein	NA	-2.68479	-1.6653	-2.01232	NA	NA	NA	4.73513e-10	1.82268e-05	6.08697e-07	NA	NA	NA
		SMLT_RS23270	NA	WP_143566058.1	hypothetical protein	NA	-4.53769	-0.644626	-2.14666	NA	NA	NA	4.33885e-05	0.0511991	0.00136015	NA	NA	NA
Rubrolide 23 (K279a) Rubrolide 18 (K279a)	6	SMLT_RS11650	NA	WP_012480209.1	efflux RND transporter periplasmic adaptor subunit	NA	-1.95048	-2.6258	-2.22128	NA	NA	NA	5.85105e-07	1.02048e-10	1.93786e-08	NA	NA	NA
		SMLT_RS09275	NA	WP_033834766.1	hypothetical protein	NA	-1.16246	-2.61287	-2.77645	NA	NA	NA	0.0203714	0.00420828	0.00274026	NA	NA	NA
		SMLT_RS18830	NA	WP_044570851.1	TonB-dependent receptor	NA	-1.44269	-2.25489	-2.12649	NA	NA	NA	0.00143895	8.30503e-06	1.98956e-05	NA	NA	NA
		SMLT_RS12870	NA	WP_012480418.1	TolC family protein	NA	-1.96455	-2.31091	-2.18515	NA	NA	NA	7.3696e-06	8.50605e-07	1.34909e-06	NA	NA	NA
		SMLT_RS13080	NA	WP_005409890.1	type II secretion system major pseudopilin GspG	NA	-1.33555	-2.36681	-2.81385	NA	NA	NA	0.0126931	0.00264107	0.00116546	NA	NA	NA
		SMLT_RS13055	NA	WP_012480446.1	type II secretion system ATPase GspE	NA	-1.97859	-2.28182	-2.4406	NA	NA	NA	4.26826e-05	3.78471e-06	1.06294e-06	NA	NA	NA
Rubrolide L (454) Rubrolide 23 (454)	5	NA	STMAn7_12570	WP_154329290.1	NA	malonate decarboxylase subunit alpha	NA	NA	NA	-2.27831	-2.77378	-1.78214	NA	NA	NA	1.35192e-06	1.36915e-08	7.76748e-05
		NA	STMAn7_21820	WP_071306127.1	NA	tryptophan-rich sensory protein	NA	NA	NA	-2.66009	-3.46582	-1.42383	NA	NA	NA	1.25502e-08	7.14925e-13	0.000568419
		SMLT_RS11385	STMAn7_21700	WP_012480156.1	class I SAM-dependent methyltransferase	cyclopropane-fatty-acyl-phospholipid synthase family protein	0.0130995	0.0880422	0.584623	-2.67205	-2.16483	-0.664306	0.966535	0.730709	0.0676886	3.03406e-09	4.30926e-07	0.0301133
		NA	STMAn7_22710	WP_114618431.1	NA	NA	NA	NA	NA	-2.86175	-3.78631	-1.61836	NA	NA	NA	3.76292e-11	1.23296e-17	4.68617e-05
		NA	STMAn7_21720	WP_099523866.1	NA	FAD-dependent oxidoreductase	NA	NA	NA	-3.04434	-2.99183	-0.961573	NA	NA	NA	3.88061e-17	6.0682e-17	0.00152563
Rubrolide 23 (454) Rubrolide 18 (454)	5	NA	STMAn7_25390	WP_005409988.1	NA	OmpA family protein	NA	NA	NA	-0.139294	-3.01258	-2.26823	NA	NA	NA	0.288514	3.47568e-12	7.41062e-08
		NA	STMAn7_04900	WP_099497472.1	NA	MerC domain-containing protein	NA	NA	NA	-0.278181	-3.62586	-3.46249	NA	NA	NA	0.00535313	7.08912e-05	0.000447522
		NA	STMAn7_25400	WP_099484275.1	NA	hemagglutinin	NA	NA	NA	-0.269818	-3.53372	-2.52422	NA	NA	NA	0.0970033	3.92178e-19	6.34586e-11
		NA	STMAn7_13940	WP_005408686.1	NA	cell envelope integrity protein CreD	NA	NA	NA	-0.238264	-2.01664	-3.28181	NA	NA	NA	0.0885323	3.24489e-05	5.71395e-09
		NA	STMAn7_23580	WP_005413574.1	NA	hypothetical protein	NA	NA	NA	-0.153974	-3.3426	-2.28442	NA	NA	NA	0.0227714	0.00014726	0.0025824
Rubrolide L (K279a)	38	SMLT_RS15120	NA	WP_012480774.1	homocysteine S-methyltransferase family protein	NA	-2.69136	-1.88512	-1.79844	NA	NA	NA	9.05615e-12	6.71128e-07	1.77165e-06	NA	NA	NA
		SMLT_RS04645	NA	WP_012479258.1	glycosyltransferase family 1 protein	NA	-2.02891	-1.96694	-1.61275	NA	NA	NA	8.13421e-06	1.48117e-05	0.000130887	NA	NA	NA
		SMLT_RS00825	NA	WP_012478747.1	arsenate reductase ArsC	NA	-4.38437	-0.109207	-1.5815	NA	NA	NA	3.22654e-08	0.635132	0.00317751	NA	NA	NA
		SMLT_RS21475	NA	WP_012481580.1	RtcB family protein	NA	-2.42043	-1.65772	-0.679194	NA	NA	NA	4.51723e-05	0.00162545	0.0514786	NA	NA	NA
		SMLT_RS02435	NA	WP_012478989.1	polysaccharide deacetylase family protein	NA	-2.36743	-1.9839	-1.52915	NA	NA	NA	1.70422e-11	8.11951e-09	4.00712e-06	NA	NA	NA
		SMLT_RS14830	NA	WP_012480732.1	TonB-dependent receptor	NA	-2.01651	-1.65755	-1.37258	NA	NA	NA	0.000536484	0.00197412	0.0055801	NA	NA	NA
		SMLT_RS10400	NA	WP_012480032.1	histidinol-phosphate transaminase	NA	-3.06251	-1.80992	-1.95204	NA	NA	NA	1.33114e-08	0.000211735	9.17961e-05	NA	NA	NA
		SMLT_RS19250	NA	WP_012481287.1	lipoyl(octanoyl) transferase LipB	NA	-2.20391	-1.69351	-1.51471	NA	NA	NA	1.25223e-22	2.38598e-14	4.79152e-12	NA	NA	NA
		SMLT_RS13895	NA	WP_044570443.1	sterol desaturase family protein	NA	-3.41585	-0.385006	-0.450464	NA	NA	NA	0.000200133	0.128523	0.109085	NA	NA	NA
		SMLT_RS22325	NA	WP_049886003.1	hypothetical protein	NA	-2.54806	-1.62905	-1.69317	NA	NA	NA	4.84283e-06	0.000721076	0.000469688	NA	NA	NA
		SMLT_RS20005	STMAn7_38270	WP_005411215.1	trimeric intracellular cation channel family protein	trimeric intracellular cation channel family protein	-2.74297	-1.98973	-1.72338	-0.0294763	-0.100121	-0.202067	5.9187e-06	0.000274715	0.000856379	0.689589	0.726207	0.310276
		SMLT_RS12910	NA	WP_005409857.1	hypothetical protein	NA	-2.14674	-1.90138	-1.65851	NA	NA	NA	1.59843e-10	1.02874e-08	3.35995e-07	NA	NA	NA
		SMLT_RS13160	NA	WP_012480462.1	sulfite reductase flavoprotein subunit alpha	NA	-3.09568	-0.444145	-0.669606	NA	NA	NA	0.000719339	0.0338733	0.013694	NA	NA	NA
		SMLT_RS21470	NA	WP_005411579.1	slipin family protein	NA	-3.5214	-1.43098	-1.52106	NA	NA	NA	1.87081e-06	0.00694607	0.00576159	NA	NA	NA
		SMLT_RS21820	NA	WP_012481624.1	RidA family protein	NA	-2.72898	-0.768051	-0.21543	NA	NA	NA	0.000612785	0.0397192	0.406844	NA	NA	NA
		SMLT_RS21500	NA	WP_005411585.1	MFS transporter	NA	-2.17641	-1.44695	-0.343644	NA	NA	NA	0.00052229	0.00565291	0.207251	NA	NA	NA
		SMLT_RS20780	NA	WP_012481473.1	kinase	NA	-2.05653	-1.06987	0.142191	NA	NA	NA	1.61225e-10	0.000255992	0.549634	NA	NA	NA
		SMLT_RS09085	NA	WP_148272147.1	hypothetical protein	NA	-2.29908	0.0575102	-1.74988	NA	NA	NA	1.15511e-05	0.823583	0.000286604	NA	NA	NA
		SMLT_RS12760	NA	WP_012480398.1	TetR/AcrR family transcriptional regulator	NA	-2.43997	-1.96032	-1.32316	NA	NA	NA	1.50333e-16	1.56677e-11	2.1851e-06	NA	NA	NA
		SMLT_RS08080	NA	WP_012479711.1	LysR family transcriptional regulator	NA	-2.06342	-1.76521	-0.729815	NA	NA	NA	1.20418e-07	3.45192e-06	0.0192805	NA	NA	NA
		SMLT_RS12750	NA	WP_012480396.1	carboxymuconolactone decarboxylase family protein	NA	-2.44561	-1.76672	-1.53271	NA	NA	NA	1.73187e-08	1.42245e-05	9.7637e-05	NA	NA	NA
		SMLT_RS14785	NA	WP_012480723.1	histidine utilization repressor	NA	-2.01475	-1.86079	-1.49056	NA	NA	NA	4.91438e-12	1.24668e-10	1.11767e-07	NA	NA	NA
		SMLT_RS01815	NA	WP_005407747.1	Ax21 family protein	NA	-2.52948	-0.355599	-0.844478	NA	NA	NA	1.33204e-07	0.200461	0.0192407	NA	NA	NA
		SMLT_RS10190	NA	WP_012479998.1	DUF2938 domain-containing protein	NA	-2.1443	-1.41563	-1.12417	NA	NA	NA	2.74004e-07	0.000196175	0.00168915	NA	NA	NA
		SMLT_RS13155	STMAn7_24500	WP_005409905.1	PAS sensor domain-containing protein	PAS sensor domain-containing protein	-3.70109	-0.0460821	-0.303038	-0.0785828	-0.103525	-0.128543	1.35393e-05	0.824448	0.210768	0.251681	0.711288	0.433707
		SMLT_RS05850	NA	WP_196769499.1	metalloregulator ArsR/SmtB family transcription factor	NA	-2.17906	-1.65529	-1.00534	NA	NA	NA	3.05628e-14	3.23283e-09	0.000127933	NA	NA	NA
		SMLT_RS17295	NA	WP_012481023.1	homoserine dehydrogenase	NA	-2.04998	-1.1707	-1.72798	NA	NA	NA	6.01455e-06	0.00282614	7.5058e-05	NA	NA	NA
		SMLT_RS10405	NA	WP_012480033.1	bifunctional histidinol-phosphatase/imidazoleglycerol-phosphate dehydratase HisB	NA	-2.30161	-0.716382	-1.14864	NA	NA	NA	5.6558e-06	0.0365459	0.00570058	NA	NA	NA
		SMLT_RS08440	NA	WP_012479744.1	alkaline phosphatase D family protein	NA	-2.1179	-1.30883	-1.4375	NA	NA	NA	3.34414e-07	0.000262253	8.81024e-05	NA	NA	NA
		SMLT_RS11610	NA	WP_012480201.1	winged helix-turn-helix transcriptional regulator	NA	-2.37955	-1.77143	-1.38421	NA	NA	NA	2.69193e-05	0.000663784	0.00366935	NA	NA	NA
		SMLT_RS12800	NA	WP_044570295.1	MerC domain-containing protein	NA	-2.15981	-1.58542	-1.89044	NA	NA	NA	0.000328218	0.00284063	0.000958599	NA	NA	NA
		SMLT_RS11590	NA	WP_012480197.1	helix-turn-helix transcriptional regulator	NA	-2.06503	-1.13751	0.0875494	NA	NA	NA	4.85699e-11	9.69321e-05	0.727611	NA	NA	NA
		SMLT_RS00830	NA	WP_012478748.1	winged helix-turn-helix transcriptional regulator	NA	-4.10668	-0.242054	-0.903113	NA	NA	NA	1.24557e-06	0.290318	0.024169	NA	NA	NA
		SMLT_RS01250	NA	WP_012478810.1	enoyl-CoA hydratase/isomerase family protein	NA	-2.09109	-1.70862	-0.639533	NA	NA	NA	3.13062e-06	7.0682e-05	0.0485026	NA	NA	NA
		SMLT_RS08460	NA	WP_012479748.1	cytochrome c	NA	-2.74556	-1.81709	-1.713	NA	NA	NA	1.75844e-09	1.95973e-05	4.68003e-05	NA	NA	NA
		SMLT_RS02115	NA	WP_012478937.1	hypothetical protein	NA	-2.36801	-0.832886	-1.59475	NA	NA	NA	7.46626e-12	0.00338111	7.00989e-07	NA	NA	NA
		SMLT_RS20860	NA	WP_012481487.1	hypothetical protein	NA	-2.3825	-1.36791	-1.52626	NA	NA	NA	6.42663e-06	0.00204891	0.000849154	NA	NA	NA
		SMLT_RS23245	NA	WP_012481356.1	phage regulatory protein	NA	-3.33568	-0.269965	-0.245629	NA	NA	NA	0.00232965	0.204803	0.265382	NA	NA	NA
Rubrolide 23 (K279a)	20	SMLT_RS03520	NA	WP_012479148.1	metal-dependent hydrolase	NA	-1.66993	-2.09606	-1.35212	NA	NA	NA	4.14896e-06	4.25479e-08	8.92935e-05	NA	NA	NA
		SMLT_RS01365	NA	WP_012478828.1	toprim domain-containing protein	NA	-1.85741	-2.18344	-1.88258	NA	NA	NA	5.89152e-05	4.26525e-06	3.39461e-05	NA	NA	NA
		SMLT_RS00475	NA	WP_044571112.1	response regulator	NA	-1.88448	-2.37045	-1.94073	NA	NA	NA	1.2373e-05	1.30197e-07	6.35581e-06	NA	NA	NA
		SMLT_RS20925	NA	WP_012481499.1	cytochrome o ubiquinol oxidase subunit I	NA	-1.34344	-2.74055	-1.9612	NA	NA	NA	0.00186959	1.48945e-07	3.56112e-05	NA	NA	NA
		SMLT_RS11025	NA	WP_044570072.1	hypothetical protein	NA	-1.60534	-2.30998	-1.76261	NA	NA	NA	0.00266716	0.000194136	0.00149326	NA	NA	NA
		SMLT_RS08455	NA	WP_012479747.1	c-type cytochrome	NA	-1.94188	-2.21272	-1.92196	NA	NA	NA	5.63458e-06	5.05711e-07	6.34076e-06	NA	NA	NA
		SMLT_RS12645	NA	WP_012480377.1	TonB-dependent siderophore receptor	NA	-1.51539	-2.13126	-1.58947	NA	NA	NA	0.000300922	2.27376e-06	0.000149458	NA	NA	NA
		SMLT_RS21195	NA	WP_012481543.1	multidrug efflux RND transporter permease subunit SmeB	NA	-1.45712	-2.1236	-1.65833	NA	NA	NA	0.000454907	2.84779e-06	9.43154e-05	NA	NA	NA
		SMLT_RS00725	NA	WP_012478731.1	TonB-dependent receptor	NA	-1.72427	-2.39408	-1.91858	NA	NA	NA	0.000280769	2.75881e-06	6.96005e-05	NA	NA	NA
		SMLT_RS06330	NA	WP_012479484.1	AAA family ATPase	NA	-0.52723	-2.24892	-0.613346	NA	NA	NA	0.112625	0.000319781	0.0698342	NA	NA	NA
		SMLT_RS02050	NA	WP_012478929.1	AAA family ATPase	NA	-1.8878	-2.03412	-1.37577	NA	NA	NA	3.02477e-08	5.798e-09	1.29161e-05	NA	NA	NA
		SMLT_RS18910	STMAn7_36070	WP_012481236.1	HlyD family secretion protein	HlyD family secretion protein	-0.848952	-2.12654	-1.08452	0.229756	0.17593	0.48025	0.0312458	0.000280863	0.0118518	0.116971	0.562473	0.0802263
		SMLT_RS13050	NA	WP_012480445.1	type II secretion system inner membrane protein GspF	NA	-1.48524	-2.13192	-1.30143	NA	NA	NA	0.00507154	0.000581795	0.00811744	NA	NA	NA
		SMLT_RS15460	NA	WP_012480804.1	Rne/Rng family ribonuclease	NA	-1.37527	-2.16121	-1.38673	NA	NA	NA	0.000154439	2.44153e-08	0.000122567	NA	NA	NA
		SMLT_RS03905	STMAn7_07720	WP_005408140.1	4-hydroxythreonine-4-phosphate dehydrogenase PdxA	4-hydroxythreonine-4-phosphate dehydrogenase PdxA	-1.88823	-2.03201	-1.87684	-0.0621102	0.324189	0.307434	6.28394e-09	6.29097e-10	8.03729e-09	0.606643	0.298277	0.210693
		SMLT_RS17745	STMAn7_33740	WP_005414284.1	ABC-F family ATP-binding cassette domain-containing protein	ABC-F family ATP-binding cassette domain-containing protein	-1.81541	-2.24879	-1.84279	-0.688379	-0.18102	-0.575926	4.08293e-07	8.64033e-10	2.73378e-07	0.00119282	0.412399	0.00954543
		SMLT_RS05985	NA	WP_012479430.1	malonate decarboxylase subunit alpha	NA	-1.8558	-2.45501	-1.92427	NA	NA	NA	1.72848e-05	4.85574e-08	9.10963e-06	NA	NA	NA
		SMLT_RS04200	NA	WP_044569546.1	autotransporter outer membrane beta-barrel domain-containing protein	NA	-1.33621	-2.03208	-1.8196	NA	NA	NA	0.000128838	4.71365e-08	5.94269e-07	NA	NA	NA
		SMLT_RS00975	NA	WP_012478770.1	AMP-binding protein	NA	-1.8373	-2.16591	-1.83908	NA	NA	NA	1.89692e-08	5.96567e-11	1.73693e-08	NA	NA	NA
		SMLT_RS13030	NA	WP_012480441.1	prepilin-type N-terminal cleavage/methylation domain-containing protein	NA	-0.713492	-2.6276	-0.971514	NA	NA	NA	0.0452162	0.001777	0.0219229	NA	NA	NA
Rubrolide 18 (K279a)	19	SMLT_RS13545	NA	WP_044570404.1	sigma-70 family RNA polymerase sigma factor	NA	-1.88295	-1.56774	-2.49945	NA	NA	NA	0.00046466	0.00181656	1.84612e-05	NA	NA	NA
		SMLT_RS04465	NA	WP_012479238.1	TonB-dependent receptor	NA	-1.14152	-1.33716	-2.3115	NA	NA	NA	4.55954e-05	2.42607e-06	1.41102e-14	NA	NA	NA
		SMLT_RS13960	NA	WP_012480592.1	RNA polymerase sigma factor	NA	-1.47364	-1.502	-2.5665	NA	NA	NA	0.0015908	0.00128033	2.19309e-06	NA	NA	NA
		SMLT_RS19435	NA	WP_024957062.1	hypothetical protein	NA	-1.77186	-1.1895	-2.65465	NA	NA	NA	6.64973e-05	0.00226933	7.1881e-07	NA	NA	NA
		SMLT_RS12335	STMAn7_22920	WP_012480323.1	methionine synthase	methionine synthase	-0.0760415	-0.233071	-2.30365	-0.0527309	-0.0344848	-0.108599	0.781197	0.378976	1.85541e-06	0.380558	0.890925	0.446848
		SMLT_RS12330	STMAn7_22910	WP_012480322.1	DUF1852 domain-containing protein	DUF1852 domain-containing protein	-0.0964333	-0.353442	-2.64229	-0.0337473	-0.0259885	-0.0870506	0.719968	0.198346	1.60018e-06	0.582885	0.911644	0.559659
		SMLT_RS06850	NA	WP_012479564.1	TonB-dependent siderophore receptor	NA	-0.814023	-0.354411	-2.20663	NA	NA	NA	0.0186458	0.192278	2.29022e-07	NA	NA	NA
		SMLT_RS20740	NA	WP_012481469.1	PepSY domain-containing protein	NA	-1.35777	-0.118449	-2.0303	NA	NA	NA	0.00145858	0.633494	1.588e-05	NA	NA	NA
		SMLT_RS12100	NA	WP_012480284.1	endonuclease	NA	-1.28187	-0.612759	-3.28391	NA	NA	NA	0.0086758	0.0643469	2.74264e-05	NA	NA	NA
		SMLT_RS07470	NA	WP_012479636.1	phosphate ABC transporter substrate-binding protein PstS	NA	-1.46422	-1.3866	-2.37098	NA	NA	NA	0.000274708	0.000458265	1.29432e-07	NA	NA	NA
		SMLT_RS11355	NA	WP_012480152.1	response regulator	NA	-1.70194	-1.89562	-2.01908	NA	NA	NA	1.61117e-06	1.19918e-07	2.1289e-08	NA	NA	NA
		SMLT_RS09145	NA	WP_012479848.1	hypothetical protein	NA	-0.0301788	0.185494	-3.08576	NA	NA	NA	0.916496	0.47428	0.000847252	NA	NA	NA
		SMLT_RS12795	NA	WP_012480405.1	DUF2796 domain-containing protein	NA	-1.42231	-1.68347	-2.56251	NA	NA	NA	0.000351259	7.04423e-05	1.29819e-07	NA	NA	NA
		SMLT_RS08965	NA	WP_044569890.1	hypothetical protein	NA	-0.955998	-0.878413	-2.44107	NA	NA	NA	0.0156533	0.0187159	1.92826e-05	NA	NA	NA
		SMLT_RS08465	STMAn7_16970	WP_005409039.1	alpha/beta fold hydrolase	alpha/beta fold hydrolase	-1.79074	-1.51776	-2.26005	0.0498359	0.200194	0.210069	1.68953e-09	1.72346e-07	2.78569e-13	0.695695	0.486388	0.364783
		SMLT_RS13485	NA	WP_044570396.1	TonB-dependent receptor	NA	-0.912306	-0.481213	-2.42316	NA	NA	NA	0.0231476	0.0571715	0.00130891	NA	NA	NA
		SMLT_RS06360	NA	WP_012479490.1	DUF736 domain-containing protein	NA	-1.22123	-1.18715	-2.04008	NA	NA	NA	0.0166337	0.0141784	0.00403532	NA	NA	NA
		SMLT_RS05165	NA	WP_012479315.1	TonB-dependent receptor	NA	-1.08818	-1.89534	-2.55666	NA	NA	NA	0.0142627	0.000618906	2.41223e-05	NA	NA	NA
		SMLT_RS08800	NA	WP_012479785.1	metallophosphoesterase family protein	NA	-1.81267	-1.71406	-2.29768	NA	NA	NA	1.69064e-05	2.84073e-05	1.60054e-07	NA	NA	NA
Rubrolide L (454)	3	SMLT_RS11380	STMAn7_21690	WP_012480155.1	DUF2878 domain-containing protein	DUF2878 domain-containing protein	-0.0244329	0.198539	0.677195	-2.16421	-1.60439	-0.401831	0.924239	0.437337	0.0527284	2.17343e-05	0.000273547	0.133731
		NA	STMAn7_12390	WP_107433630.1	NA	EF-hand domain-containing protein	NA	NA	NA	-2.7779	-0.0881993	-0.0267182	NA	NA	NA	0.00413529	0.751461	0.869015
		NA	STMAn7_22780	WP_114618381.1	NA	porin	NA	NA	NA	-2.30705	-1.10362	-0.695355	NA	NA	NA	0.000811373	0.0182048	0.0390647
Rubrolide 23 (454)	49	NA	STMAn7_06740	WP_033834700.1	NA	RcnB family protein	NA	NA	NA	-0.637284	-2.40798	-1.35524	NA	NA	NA	0.0106876	4.21271e-11	6.01527e-05
		SMLT_RS16835	STMAn7_31910	WP_024958257.1	hypothetical protein	hypothetical protein	-0.166628	-0.175853	-0.562286	-0.898944	-2.48533	-1.53338	0.539376	0.481355	0.0584876	0.00136611	1.34783e-12	4.9664e-06
		SMLT_RS17165	STMAn7_32540	WP_005414161.1	type II toxin-antitoxin system RelE/ParE family toxin	type II toxin-antitoxin system RelE/ParE family toxin	-0.368257	0.24584	0.195065	-0.641121	-2.14497	-1.25257	0.143214	0.283068	0.392679	0.00720123	2.71721e-10	0.000117976
		NA	STMAn7_01680	WP_060380664.1	NA	glycine zipper 2TM domain-containing protein	NA	NA	NA	-0.33408	-2.67775	-0.0629568	NA	NA	NA	0.062209	1.75473e-12	0.764742
		SMLT_RS17060	STMAn7_32330	WP_012480990.1	hypothetical protein	hypothetical protein	-0.924666	-0.303968	-1.19885	-0.0457195	-2.80359	-0.129173	0.0256666	0.247888	0.00924226	0.497508	0.00165678	0.407428
		NA	STMAn7_12650	WP_099524481.1	NA	heparan-alpha-glucosaminide N-acetyltransferase domain-containing protein	NA	NA	NA	-1.62394	-2.60788	-1.24665	NA	NA	NA	0.000394491	1.30713e-06	0.00504986
		SMLT_RS15280	STMAn7_28710	WP_005410284.1	glycine zipper 2TM domain-containing protein	NA	-0.548751	-0.283118	-0.47473	-0.449696	-2.46032	-0.430567	0.00508677	0.127305	0.0135437	0.0293966	1.38994e-12	0.081866
		NA	STMAn7_22410	WP_024956842.1	NA	hypothetical protein	NA	NA	NA	-0.111747	-2.19143	-1.04962	NA	NA	NA	0.389275	8.7276e-08	0.00268735
		NA	STMAn7_39780	WP_111189270.1	NA	PepSY domain-containing protein	NA	NA	NA	-0.606707	-2.6261	-1.64943	NA	NA	NA	0.00904614	1.94953e-05	0.00172572
		NA	STMAn7_17450	WP_033833075.1	NA	DUF6491 family protein	NA	NA	NA	-0.717321	-2.87904	-1.5992	NA	NA	NA	0.00714708	4.19422e-14	7.51819e-06
		NA	STMAn7_12300	WP_004147836.1	NA	metalloregulator ArsR/SmtB family transcription factor	NA	NA	NA	-0.16068	-2.56315	0.077268	NA	NA	NA	0.201949	1.46997e-07	0.74072
		NA	STMAn7_01350	WP_154329124.1	NA	TonB-dependent receptor	NA	NA	NA	-0.340093	-2.19878	-0.463455	NA	NA	NA	0.0429439	6.48089e-05	0.102971
		NA	STMAn7_42050	WP_005411656.1	NA	GlsB/YeaQ/YmgE family stress response membrane protein	NA	NA	NA	-0.107148	-2.3714	-1.72249	NA	NA	NA	0.335037	6.68089e-07	0.000119814
		NA	STMAn7_09490	WP_005412383.1	NA	hypothetical protein	NA	NA	NA	-0.0263292	-2.57102	-0.31508	NA	NA	NA	NA	NA	NA
		NA	STMAn7_02320	WP_154329143.1	NA	bifunctional nicotinamide-nucleotide adenylyltransferase/Nudix hydroxylase	NA	NA	NA	-1.45244	-2.36889	-0.533169	NA	NA	NA	7.14752e-15	1.27172e-35	0.00212465
		NA	STMAn7_12830	WP_005408544.1	NA	SPFH domain-containing protein	NA	NA	NA	-0.230125	-2.11965	-1.77263	NA	NA	NA	0.125659	2.92869e-07	1.01914e-05
		NA	STMAn7_20040	WP_005413186.1	NA	hypothetical protein	NA	NA	NA	-0.0314477	-2.0788	0.0363368	NA	NA	NA	0.742996	0.000131626	0.874977
		NA	STMAn7_05270	WP_060381016.1	NA	hypothetical protein	NA	NA	NA	-0.251287	-2.11872	-1.14056	NA	NA	NA	0.114092	5.18313e-08	0.00101936
		NA	STMAn7_13570	WP_032965667.1	NA	glycine zipper 2TM domain-containing protein	NA	NA	NA	-0.849585	-3.24048	-1.88852	NA	NA	NA	0.00371577	1.68049e-16	4.21085e-07
		NA	STMAn7_04770	WP_154329206.1	NA	DUF4440 domain-containing protein	NA	NA	NA	-0.0545977	-2.09201	-1.82434	NA	NA	NA	0.672116	5.77356e-07	1.2586e-05
		SMLT_RS04975	STMAn7_10440	WP_005408310.1	hypothetical protein	hypothetical protein	-0.551818	-0.169678	-0.52413	-0.614171	-2.18914	-1.23431	0.0127008	0.401341	0.0160549	0.000884141	7.18221e-24	5.29714e-09
		SMLT_RS15285	STMAn7_28720	WP_005410285.1	hypothetical protein	hypothetical protein	0.393609	0.54538	-0.228894	-1.11189	-2.24212	-1.51159	0.0551998	0.0080237	0.257788	9.96185e-06	1.46661e-15	5.89116e-08
		SMLT_RS17560	STMAn7_33370	WP_005410730.1	DNA starvation/stationary phase protection protein	DNA starvation/stationary phase protection protein	0.00569557	0.153934	-0.326572	-0.18611	-2.16249	-0.63819	0.971752	0.469649	0.139803	0.137718	3.99171e-05	0.0409126
		SMLT_RS05380	STMAn7_11370	WP_004147311.1	ribosome-associated translation inhibitor RaiA	ribosome-associated translation inhibitor RaiA	-0.267248	0.10018	-0.110406	-1.37581	-2.7761	-0.676558	0.19623	0.602445	0.578887	5.74348e-05	2.72432e-13	0.0187289
		NA	STMAn7_13480	WP_185805983.1	NA	catalase	NA	NA	NA	-0.173821	-2.14358	-0.552608	NA	NA	NA	0.030984	0.00190609	0.0295845
		SMLT_RS02695	STMAn7_05330	WP_044569474.1	hypothetical protein	hypothetical protein	-1.09464	-0.753197	-0.770304	-1.03058	-3.19224	-1.00623	7.90786e-07	0.000418876	0.000295671	0.00439504	2.66113e-10	0.00750124
		SMLT_RS17170	STMAn7_32550	WP_005410653.1	type II toxin-antitoxin system ParD family antitoxin	type II toxin-antitoxin system ParD family antitoxin	-0.205642	0.084753	-0.929457	-0.976418	-2.35861	-1.1453	0.459899	0.737468	0.00932244	0.0019366	3.59329e-09	0.00117424
		NA	STMAn7_09510	WP_005412385.1	NA	hypothetical protein	NA	NA	NA	-0.121078	-2.66736	-0.894147	NA	NA	NA	0.177559	0.000115142	0.0182688
		NA	STMAn7_28940	WP_185805962.1	NA	hypothetical protein	NA	NA	NA	-0.195121	-2.07087	-0.812354	NA	NA	NA	0.200525	1.86427e-10	0.00350872
		NA	STMAn7_09500	WP_005412384.1	NA	hypothetical protein	NA	NA	NA	-0.0595652	-3.95164	-0.401312	NA	NA	NA	0.364222	7.33711e-05	0.0362733
		SMLT_RS12915	STMAn7_24030	WP_005413623.1	type II toxin-antitoxin system Phd/YefM family antitoxin	type II toxin-antitoxin system Phd/YefM family antitoxin	-1.57634	-0.601335	-1.30398	-0.929129	-2.66038	-1.79336	1.00472e-09	0.00890654	2.49833e-07	0.00350621	3.30315e-10	7.54441e-06
		NA	STMAn7_21710	WP_154329422.1	NA	DUF1365 domain-containing protein	NA	NA	NA	-1.82237	-2.36271	0.00131921	NA	NA	NA	7.04353e-05	1.5732e-06	0.993477
		SMLT_RS04930	STMAn7_10350	WP_005408301.1	Slp family lipoprotein	Slp family lipoprotein	0.0612114	0.243712	-0.314393	-1.01282	-2.64588	-1.3841	0.745372	0.167196	0.0757322	0.000511136	9.31654e-15	1.50209e-05
		NA	STMAn7_12380	WP_107433631.1	NA	DUF692 domain-containing protein	NA	NA	NA	-0.0291789	-3.91231	-0.168994	NA	NA	NA	0.616902	0.00239879	0.240206
		NA	STMAn7_37250	WP_049454983.1	NA	VOC family protein	NA	NA	NA	-0.780103	-2.06821	-0.72626	NA	NA	NA	0.00656389	1.79756e-07	0.0163028
		SMLT_RS00365	STMAn7_00560	WP_005407483.1	hypothetical protein	hypothetical protein	0.892541	0.361226	0.509175	-0.240144	-2.50707	-0.825117	0.00604203	0.173831	0.0740891	0.0792981	2.33672e-05	0.0260996
		NA	STMAn7_19660	WP_099485199.1	NA	DUF6491 family protein	NA	NA	NA	-0.712551	-2.21185	-1.07723	NA	NA	NA	0.0034317	1.06279e-12	0.00016738
		NA	STMAn7_31300	WP_154329566.1	NA	SIMPL domain-containing protein	NA	NA	NA	-1.26062	-2.34722	-1.19805	NA	NA	NA	8.79505e-06	3.0068e-14	3.3278e-05
		NA	STMAn7_21730	WP_043033535.1	NA	acyl-CoA desaturase	NA	NA	NA	-1.06491	-2.72263	-0.128473	NA	NA	NA	0.00404753	9.67073e-08	0.538382
		NA	STMAn7_09410	WP_049417433.1	NA	site-specific integrase	NA	NA	NA	-0.103441	-2.94016	-1.11308	NA	NA	NA	0.275334	7.27473e-06	0.0110504
		NA	STMAn7_19530	WP_099485196.1	NA	universal stress protein	NA	NA	NA	-0.807871	-2.55685	-0.954975	NA	NA	NA	0.00145405	1.79172e-16	0.000524083
		NA	STMAn7_01670	WP_154329132.1	NA	phosphotransferase	NA	NA	NA	-1.01137	-2.22024	-0.923491	NA	NA	NA	5.20559e-05	1.73442e-15	0.000278331
		SMLT_RS07080	STMAn7_14270	WP_012479600.1	GFA family protein	GFA family protein	-0.126756	0.0885228	-0.227148	-0.419596	-2.07101	-1.05992	0.462764	0.593573	0.18346	0.0358623	2.48521e-08	0.00123873
		NA	STMAn7_09680	WP_032961810.1	NA	hypothetical protein	NA	NA	NA	-1.70554	-2.93465	-1.07086	NA	NA	NA	6.99275e-06	2.38506e-12	0.00203411
		SMLT_RS15545	STMAn7_29240	WP_005410336.1	hypothetical protein	hypothetical protein	0.214881	0.0481747	-0.290776	-0.098615	-2.05041	-1.45556	0.388	0.836228	0.234782	0.40041	6.67084e-06	0.00057786
		SMLT_RS10470	STMAn7_19920	WP_005409441.1	heavy-metal-associated domain-containing protein	heavy-metal-associated domain-containing protein	0.293264	0.685541	-0.36437	-0.386997	-2.14832	-1.01296	0.232743	0.00817152	0.141398	0.046554	1.31196e-08	0.00190194
		SMLT_RS08715	STMAn7_17460	WP_005409085.1	oxidative damage protection protein	oxidative damage protection protein	-0.0070849	0.0385749	0.894277	-0.492951	-2.3565	-1.93489	0.985087	0.873018	0.0174099	0.0248127	6.77047e-09	6.63615e-06
		SMLT_RS00850	STMAn7_01580	WP_005407606.1	hypothetical protein	hypothetical protein	0.338569	0.158848	-0.0888063	-0.232175	-2.01578	-1.12121	0.263797	0.531607	0.730222	0.11634	3.60617e-06	0.00270225
		NA	STMAn7_33500	WP_099484107.1	NA	DUF2268 domain-containing putative Zn-dependent protease	NA	NA	NA	-0.0580842	-2.26915	-1.39967	NA	NA	NA	0.604617	3.76351e-06	0.00131981
Rubrolide 18 (454)	5	NA	STMAn7_05600	WP_154329227.1	NA	redoxin family protein	NA	NA	NA	-0.0776557	-0.401834	-2.54777	NA	NA	NA	0.285583	0.199154	0.000594043
		NA	STMAn7_40230	WP_099484231.1	NA	PLP-dependent aminotransferase family protein	NA	NA	NA	-0.118026	-0.761011	-2.31747	NA	NA	NA	0.135678	0.0564376	0.0071763
		SMLT_RS12120	STMAn7_22490	WP_012480287.1	manganese catalase family protein	manganese catalase family protein	0.0665352	-0.00631248	0.0456049	0.00839929	-0.471155	-2.46633	0.814208	0.977526	0.864036	0.940172	0.178135	0.00405534
		SMLT_RS10865	STMAn7_20710	WP_005409521.1	response regulator	response regulator	0.218541	0.354527	0.0540273	-1.5445	-1.42136	-2.81586	0.418611	0.179212	0.833858	0.000151799	0.000588281	1.07168e-08
		NA	STMAn7_05610	WP_060380577.1	NA	peptide-methionine (R)-S-oxide reductase MsrB	NA	NA	NA	-0.121709	-1.92063	-3.52972	NA	NA	NA	0.181215	0.001514	8.56442e-07

## Sheet: shared up genes (diorcinols)
Table S4:	Shared upregulated genes in Stenotrophomonas maltophilia K279a and 454 treated with diorcinols.
Compared conditions	Number of shared genes	Locus-tag (K279a)	Locus-tag (454)	Protein-ID	Annotation (K279a)	Annotation (454)	Log 2 Fold Change (Diorcinol I+K279a)	Log 2 Fold Change (Verticilatin+K279a)	Log 2 Fold Change (Diorcinol D+K279a)	Log 2 Fold Change (Diorcinol I+sm454)	Log 2 Fold Change (Verticilatin+sm454)	Log 2 Fold Change (Diorcinol D+sm454)	P-Value ( Diorcinol I+K279a)	P-Value ( Verticilatin+K279a)	P-Value ( Diorcinol D+K279a)	P-Value ( Diorcinol I+sm454)	P-Value (Verticilatin+sm454)	P-Value ( Diorcinol D+sm454)
Diorcinol I (454) Diorcinol I (K279a) Verticilatin (454) Verticilatin (K279a) Diorcinol D (454) Diorcinol D (K279a)	19	SMLT_RS22205	STMAn7_42620	WP_005414956.1	STAS domain-containing protein	STAS domain-containing protein	2.20711	2.73112	2.45492	2.35508	2.8704	2.8075	1.75409e-13	1.26864e-19	3.53642e-16	1.97942e-11	4.97763e-16	2.01115e-15
		SMLT_RS19365	STMAn7_36980	WP_005411088.1	multidrug efflux RND transporter permease subunit SmeE	multidrug efflux RND transporter permease subunit SmeE	3.419	4.78306	3.9739	7.13263	6.32814	7.19928	3.09489e-15	1.52613e-27	9.79009e-20	2.27747e-22	3.99673e-18	9.62886e-23
		SMLT_RS02565	STMAn7_05080	WP_005407892.1	hypothetical protein	hypothetical protein	3.26115	4.01354	2.98765	2.79948	5.12315	4.98538	3.50558e-08	3.10232e-11	3.82614e-07	3.57787e-07	3.70681e-19	3.07326e-18
		SMLT_RS19360	STMAn7_36970	WP_012481298.1	multidrug efflux RND transporter outer membrane subunit SmeF	multidrug efflux RND transporter outer membrane subunit SmeF	3.97635	4.9146	4.01769	8.31312	6.81982	7.75311	2.06208e-15	2.83535e-22	1.19939e-15	2.60167e-19	8.58283e-14	3.98971e-17
		SMLT_RS03005	STMAn7_05950	WP_012479067.1	NAD-dependent epimerase/dehydratase family protein	NAD-dependent epimerase/dehydratase family protein	2.30714	3.64675	3.02631	4.37344	5.33132	5.20586	1.71852e-12	2.11147e-28	3.74915e-20	2.90752e-22	4.28128e-32	1.07104e-30
		SMLT_RS04345	STMAn7_08580	WP_004145339.1	50S ribosomal protein L2	50S ribosomal protein L2	2.09382	2.11208	2.66095	2.00801	3.52881	3.28021	2.27495e-16	1.54212e-16	4.7463e-25	7.56198e-10	3.31269e-26	5.96098e-23
		SMLT_RS16165	STMAn7_30540	WP_005410456.1	NADH-quinone oxidoreductase subunit NuoI	NADH-quinone oxidoreductase subunit NuoI	2.18253	3.02026	2.85788	4.01955	5.12943	4.83268	7.33959e-17	1.69705e-30	1.83204e-27	1.62862e-15	7.15702e-24	1.96041e-21
		SMLT_RS04505	STMAn7_08890	WP_004153634.1	malate dehydrogenase	malate dehydrogenase	2.92614	4.07249	3.67883	2.99385	3.13688	3.32794	1.11972e-27	2.34717e-51	2.39441e-42	4.45209e-18	1.22698e-19	7.91913e-22
		SMLT_RS05065	STMAn7_10730	WP_012479298.1	phage tail sheath subtilisin-like domain-containing protein	phage tail sheath subtilisin-like domain-containing protein	2.90049	3.10026	3.74195	5.47176	4.59033	3.92601	5.10011e-07	1.156e-07	2.03537e-10	2.1209e-26	2.93978e-19	1.07902e-14
		SMLT_RS16160	STMAn7_30530	WP_010486441.1	NADH-quinone oxidoreductase subunit J	NADH-quinone oxidoreductase subunit J	2.39743	3.20952	2.962	5.2103	6.23123	6.11864	3.17249e-21	2.31981e-36	2.83365e-31	7.27579e-32	1.59653e-44	4.97597e-43
		SMLT_RS08685	STMAn7_17400	WP_005409079.1	succinate dehydrogenase iron-sulfur subunit	succinate dehydrogenase iron-sulfur subunit	2.43701	2.9392	2.59154	3.28727	4.48863	4.3211	8.40938e-20	8.22867e-28	3.68013e-22	8.39179e-19	4.1387e-33	7.12509e-31
		SMLT_RS15225	STMAn7_28600	WP_005410273.1	dihydrolipoyl dehydrogenase	dihydrolipoyl dehydrogenase	2.54381	3.46503	2.98586	3.47029	3.33745	3.17983	6.28876e-20	5.82023e-35	1.51799e-26	3.17398e-17	4.27173e-16	8.25423e-15
		SMLT_RS05090	STMAn7_10780	WP_005408332.1	GPW/gp25 family protein	GPW/gp25 family protein	2.29488	2.49059	3.35165	5.68266	5.41325	2.8288	0.00339907	0.00241503	0.000153601	1.73974e-05	3.65966e-05	0.00725749
		SMLT_RS02570	STMAn7_05090	WP_012479008.1	hypothetical protein	hypothetical protein	3.72765	3.94638	3.18765	3.92769	5.9245	6.01489	9.90575e-11	1.00065e-11	2.21647e-08	1.32393e-10	2.20281e-21	5.7454e-22
		SMLT_RS16155	STMAn7_30520	WP_005410454.1	NADH-quinone oxidoreductase subunit NuoK	NADH-quinone oxidoreductase subunit NuoK	2.32686	3.30313	3.04659	5.66944	6.33065	6.41934	7.75085e-12	6.69067e-22	6.43953e-19	1.12391e-16	3.36249e-20	1.02859e-20
		SMLT_RS17870	STMAn7_33990	WP_005410793.1	succinate--CoA ligase subunit alpha	succinate--CoA ligase subunit alpha	2.1879	2.65872	2.11655	2.56259	3.08426	3.05	6.19914e-22	2.72472e-31	1.37982e-20	1.52601e-15	1.42995e-21	3.8316e-21
		SMLT_RS22210	STMAn7_42630	WP_012481677.1	VacJ family lipoprotein	VacJ family lipoprotein	2.4845	2.59174	2.11653	4.31256	3.86131	3.69731	2.31314e-38	1.56042e-41	2.21288e-28	7.71651e-43	8.80894e-35	4.40337e-32
		SMLT_RS22120	STMAn7_42450	WP_012481665.1	ATP-binding protein	ATP-binding protein	2.50925	4.59594	4.54373	5.5483	6.65868	6.49287	6.64576e-08	2.02443e-21	5.4881e-21	1.42449e-33	2.32005e-47	3.89424e-45
		SMLT_RS12545	STMAn7_23350	WP_005409784.1	hypothetical protein	hypothetical protein	3.13572	4.56092	4.10425	2.91246	2.46792	2.15564	1.19186e-12	1.06048e-24	2.4815e-20	1.25568e-07	5.32986e-06	5.44016e-05
Diorcinol I (454) Diorcinol I (K279a) Verticilatin (K279a) Diorcinol D (454) Diorcinol D (K279a)	1	SMLT_RS09890	STMAn7_18510	WP_005409292.1	acetyl-CoA C-acyltransferase	acetyl-CoA C-acyltransferase	5.89753	4.13795	2.20757	5.27946	1.88138	2.30305	5.39078e-100	1.76477e-50	8.45586e-16	1.64642e-26	4.82534e-05	1.07897e-06
Diorcinol I (K279a) Verticilatin (454) Verticilatin (K279a) Diorcinol D (454) Diorcinol D (K279a)	3	SMLT_RS04395	STMAn7_08680	WP_005408209.1	30S ribosomal protein S14	30S ribosomal protein S14	2.01174	2.31931	2.8197	1.59055	2.06142	2.29569	2.71457e-13	6.32894e-17	4.18439e-24	0.000967598	3.40844e-05	5.10492e-06
		SMLT_RS06060	STMAn7_12710	WP_005408532.1	cell division topological specificity factor MinE	cell division topological specificity factor MinE	2.07327	2.81339	2.63099	1.72121	2.26404	2.13151	9.61461e-11	2.09445e-18	2.839e-16	2.0463e-05	3.69115e-08	1.97758e-07
		SMLT_RS04420	STMAn7_08730	WP_005408214.1	50S ribosomal protein L30	50S ribosomal protein L30	2.10793	2.65749	3.26127	1.00709	2.31743	2.28484	1.31834e-09	3.82717e-14	2.7333e-20	0.0418944	3.45971e-05	4.31401e-05
Diorcinol I (454) Diorcinol I (K279a) Verticilatin (454) Verticilatin (K279a) Diorcinol D (454)	6	SMLT_RS01245	STMAn7_02390	WP_005411946.1	enoyl-CoA hydratase	enoyl-CoA hydratase	4.37211	2.59221	1.39665	5.05026	3.53733	3.17952	4.32001e-26	1.47422e-10	0.000306368	3.37747e-13	1.40853e-07	1.62949e-06
		SMLT_RS08535	STMAn7_17090	WP_005409049.1	PhoH family protein	PhoH family protein	2.08378	3.17468	1.89859	3.59443	2.33255	2.25275	1.8661e-10	2.01271e-21	6.63752e-09	9.79442e-30	9.96789e-14	6.28425e-13
		SMLT_RS01235	STMAn7_02370	WP_012478809.1	CoA-acylating methylmalonate-semialdehyde dehydrogenase	CoA-acylating methylmalonate-semialdehyde dehydrogenase	4.14088	3.08351	1.94474	3.57802	2.93123	2.26429	1.36378e-20	2.28172e-12	4.8228e-06	8.56807e-07	3.25669e-05	0.000749943
		SMLT_RS13190	STMAn7_24570	WP_012480466.1	NarK/NasA family nitrate transporter	NarK/NasA family nitrate transporter	3.37608	2.53023	1.84396	3.86952	5.61673	4.45449	2.72004e-18	3.71093e-11	9.19262e-07	1.14775e-08	8.39611e-16	8.85118e-11
		SMLT_RS03010	STMAn7_05960	WP_012479068.1	class I SAM-dependent methyltransferase	class I SAM-dependent methyltransferase	2.20643	2.3764	1.75409	2.18079	2.29665	2.25128	7.67694e-20	6.47776e-23	3.43365e-13	1.89813e-11	1.57897e-12	4.2488e-12
		SMLT_RS13215	STMAn7_24620	WP_012480471.1	nitrate reductase subunit alpha	nitrate reductase subunit alpha	3.11946	2.01304	0.372524	3.52413	3.09639	3.27944	3.41905e-22	2.09794e-10	0.206452	1.04318e-07	2.06336e-06	5.99285e-07
Diorcinol I (454) Verticilatin (454) Verticilatin (K279a) Diorcinol D (454) Diorcinol D (K279a)	50	SMLT_RS03090	STMAn7_06120	WP_012479084.1	glucose-1-phosphate thymidylyltransferase RfbA	glucose-1-phosphate thymidylyltransferase RfbA	1.49617	2.36821	2.27212	2.30621	3.10132	2.86029	7.31888e-11	2.45878e-24	1.50871e-22	1.7243e-20	1.91651e-35	1.7902e-30
		SMLT_RS06070	STMAn7_12730	WP_043034132.1	septum site-determining protein MinC	septum site-determining protein MinC	0.956442	2.21026	2.1916	2.98178	4.2824	3.85547	0.000217218	1.9047e-16	3.43333e-16	8.97862e-21	1.63853e-40	2.89638e-33
		SMLT_RS02995	STMAn7_05930	WP_012479065.1	GtrA family protein	GtrA family protein	1.42193	3.3467	2.78573	8.20527	9.19233	8.91894	0.00613972	2.38038e-08	2.25184e-06	1.02735e-09	1.1337e-11	4.15803e-11
		SMLT_RS03595	STMAn7_07110	WP_005408080.1	UDP-N-acetylmuramate--L-alanine ligase	UDP-N-acetylmuramate--L-alanine ligase	1.34574	3.57561	3.1558	4.79586	5.82054	5.26241	6.06272e-05	1.50713e-23	8.6726e-19	1.22111e-32	6.08014e-47	8.05569e-39
		SMLT_RS06095	STMAn7_12780	WP_005408539.1	DUF423 domain-containing protein	DUF423 domain-containing protein	1.67972	3.02299	2.3247	2.36788	2.85619	2.74844	0.00018894	9.9185e-11	5.33461e-07	1.52263e-05	2.99482e-07	7.51508e-07
		SMLT_RS18175	STMAn7_34590	WP_005410851.1	VWA domain-containing protein	VWA domain-containing protein	1.28087	3.27695	2.80012	3.55189	3.11821	3.07947	6.11287e-05	2.15025e-22	6.49484e-17	1.00844e-15	1.3198e-12	2.56765e-12
		SMLT_RS02950	STMAn7_05850	WP_012479057.1	CatB-related O-acetyltransferase	NA	1.10253	2.38449	2.4798	4.63943	5.88723	5.55715	3.57595e-07	4.24835e-28	3.58851e-30	9.44497e-24	7.82182e-37	4.42146e-33
		SMLT_RS02940	STMAn7_05830	WP_012479055.1	ABC transporter permease	ABC transporter permease	1.6901	2.72947	2.88517	3.2496	4.55017	4.33318	3.30135e-17	5.0408e-43	8.98017e-48	1.18381e-13	1.10297e-24	1.33008e-22
		SMLT_RS02955	STMAn7_05860	WP_012479058.1	class I SAM-dependent methyltransferase	class I SAM-dependent methyltransferase	0.552594	2.23314	2.32302	3.33844	4.80921	4.5514	0.024539	1.06055e-17	5.26303e-19	1.18251e-15	3.4643e-30	2.86175e-27
		SMLT_RS17690	STMAn7_33630	WP_005410757.1	crossover junction endodeoxyribonuclease RuvC	crossover junction endodeoxyribonuclease RuvC	-0.340968	2.19518	2.1849	2.01704	4.56986	4.14844	0.212734	1.14865e-14	1.69594e-14	3.08232e-05	4.03966e-19	3.94865e-16
		SMLT_RS01300	STMAn7_02960	WP_032953760.1	sensor histidine kinase	sensor histidine kinase	0.90105	2.33459	2.12964	2.42342	2.2974	2.01034	0.0122347	9.78931e-09	1.40903e-07	1.91881e-12	2.21837e-11	3.788e-09
		SMLT_RS03590	STMAn7_07100	WP_012479157.1	undecaprenyldiphospho-muramoylpentapeptide beta-N-acetylglucosaminyltransferase	undecaprenyldiphospho-muramoylpentapeptide beta-N-acetylglucosaminyltransferase	1.20334	2.35368	2.25577	4.54234	4.64157	4.33248	3.26271e-08	2.903e-26	2.84361e-24	2.05819e-27	1.52191e-28	3.71122e-25
		SMLT_RS04390	STMAn7_08670	WP_004154491.1	50S ribosomal protein L5	50S ribosomal protein L5	1.92715	2.01311	2.60202	2.44723	3.43205	3.6678	1.66093e-12	2.24626e-13	5.15862e-21	5.8217e-11	1.47335e-19	5.1022e-22
		SMLT_RS16145	STMAn7_30500	WP_005410452.1	NADH-quinone oxidoreductase subunit M	NADH-quinone oxidoreductase subunit M	1.91706	3.42154	2.93158	4.74365	5.8253	5.49743	6.34163e-11	3.80786e-30	1.02271e-22	1.09462e-20	5.90652e-30	5.79337e-27
		SMLT_RS16190	STMAn7_30590	WP_005410461.1	NADH-quinone oxidoreductase subunit D	NADH-quinone oxidoreductase subunit D	0.775979	2.36858	2.23573	3.23203	4.5303	4.41543	8.6774e-05	3.33778e-31	5.07939e-28	2.11087e-28	1.14074e-53	4.29117e-51
		SMLT_RS15140	STMAn7_28430	WP_005410256.1	SlyX family protein	SlyX family protein	1.18255	3.91579	4.03686	2.38663	3.14009	3.26523	0.00546422	1.46521e-16	1.83258e-17	6.35011e-06	6.74406e-09	1.8535e-09
		SMLT_RS18180	STMAn7_34600	WP_012481140.1	DUF4381 family protein	DUF4381 family protein	1.42601	3.26824	2.73582	4.24395	4.00158	3.65554	0.000165871	5.47844e-16	8.71018e-12	6.1678e-17	2.7161e-15	4.01713e-13
		SMLT_RS03100	STMAn7_06140	WP_012479086.1	dTDP-4-dehydrorhamnose reductase	dTDP-4-dehydrorhamnose reductase	1.1987	2.7044	2.59154	3.08576	3.92455	3.56785	1.0403e-06	2.3366e-27	2.84139e-25	4.44392e-22	2.21468e-34	8.31041e-29
		SMLT_RS03575	STMAn7_07070	WP_012479156.1	UDP-N-acetylmuramoyl-tripeptide--D-alanyl-D-alanine ligase	UDP-N-acetylmuramoyl-tripeptide--D-alanyl-D-alanine ligase	0.731548	2.4893	2.10008	3.7606	4.04638	3.73726	0.00227371	5.06853e-23	6.51642e-17	1.37438e-25	3.04219e-29	2.56749e-25
		SMLT_RS07225	STMAn7_14540	WP_005408747.1	elongation factor Ts	translation elongation factor Ts	1.58303	2.64496	3.21425	3.39394	5.17896	5.10357	1.05381e-08	9.60505e-21	1.34608e-29	2.72e-12	1.24675e-25	5.84814e-25
		SMLT_RS03000	STMAn7_05940	WP_012479066.1	NAD(P)/FAD-dependent oxidoreductase	NAD(P)/FAD-dependent oxidoreductase	1.6373	2.77811	2.2855	4.54828	5.31569	5.14027	9.57942e-08	1.26415e-18	3.07528e-13	9.57653e-30	9.01681e-40	2.3701e-37
		SMLT_RS08680	STMAn7_17390	WP_005409078.1	succinate dehydrogenase flavoprotein subunit	succinate dehydrogenase flavoprotein subunit	1.37679	2.66031	2.0382	2.06936	2.85673	2.70833	2.99102e-08	1.84608e-25	8.87715e-16	2.30354e-09	4.38767e-16	1.14772e-14
		SMLT_RS02945	STMAn7_05840	WP_012479056.1	ABC transporter ATP-binding protein	ABC transporter ATP-binding protein	0.719077	2.5852	2.5013	2.52998	4.01236	3.74736	5.84087e-05	9.29968e-46	7.42779e-43	1.88628e-10	3.96078e-23	1.83072e-20
		SMLT_RS20670	STMAn7_39630	WP_005411349.1	hypothetical protein	hypothetical protein	1.83849	2.8374	2.45672	2.6814	3.2041	3.24721	6.96185e-07	8.84567e-14	8.40113e-11	2.97045e-06	3.87667e-08	2.64882e-08
		SMLT_RS08690	STMAn7_17410	WP_005409080.1	succinate dehydrogenase assembly factor 2	succinate dehydrogenase assembly factor 2	1.86845	2.7354	2.56552	3.23599	4.62527	3.9652	0.000390079	7.14525e-07	3.11423e-06	0.000654375	5.7788e-06	6.67674e-05
		SMLT_RS06055	STMAn7_12700	WP_044569652.1	hypothetical protein	hypothetical protein	0.929847	2.9886	2.8817	4.45702	6.07243	5.57544	0.00226516	2.91453e-20	5.87931e-19	2.69845e-19	6.84839e-34	6.11441e-29
		SMLT_RS03605	STMAn7_07130	WP_005408082.1	cell division protein FtsQ/DivIB	cell division protein FtsQ/DivIB	1.30585	2.79541	2.77809	3.99772	5.50592	4.96229	6.87069e-09	1.01433e-34	2.79548e-34	2.02626e-13	1.78831e-23	1.59e-19
		SMLT_RS06170	STMAn7_12930	WP_012479451.1	hypothetical protein	hypothetical protein	0.621262	2.2922	2.1101	3.78705	4.64485	4.45219	0.103786	5.88324e-07	3.6895e-06	6.98977e-14	7.07303e-20	2.00746e-18
		SMLT_RS00055	STMAn7_00110	WP_005411740.1	biopolymer transporter ExbD	biopolymer transporter ExbD	1.33774	2.17501	2.16434	3.57413	4.0461	4.16057	3.12358e-06	2.03589e-13	2.65629e-13	3.28524e-19	4.82913e-24	2.39215e-25
		SMLT_RS22125	STMAn7_42460	WP_005411692.1	DUF4194 domain-containing protein	DUF4194 domain-containing protein	1.97638	3.37331	3.46541	4.91579	5.72051	5.56307	1.71013e-05	3.1339e-12	8.71646e-13	4.71649e-23	2.08477e-30	6.92864e-29
		SMLT_RS09935	STMAn7_18600	WP_012479950.1	ribosome biogenesis GTPase Der	ribosome biogenesis GTPase Der	0.141734	2.11761	2.41805	2.71915	4.17588	3.76921	0.500403	1.18895e-21	1.26304e-27	1.17095e-19	2.16635e-43	8.48823e-36
		SMLT_RS06605	STMAn7_13370	WP_005408595.1	ribosome maturation factor RimM	ribosome maturation factor RimM	0.393492	2.98305	3.62945	2.21886	5.38429	4.96136	0.129945	1.66429e-26	3.3702e-38	8.83244e-08	6.64833e-36	8.19941e-31
		SMLT_RS04190	STMAn7_08270	WP_005408192.1	aminoacyl-tRNA hydrolase	aminoacyl-tRNA hydrolase	0.708345	2.90221	3.4063	2.61615	5.00766	4.69796	0.039834	1.51689e-13	7.15509e-18	4.09259e-06	5.63386e-17	3.23885e-15
		SMLT_RS03095	STMAn7_06130	WP_012479085.1	dTDP-4-dehydrorhamnose 3,5-epimerase	dTDP-4-dehydrorhamnose 3,5-epimerase	1.24581	2.35575	2.37222	2.71128	3.46605	3.23392	4.63527e-06	3.28613e-17	1.81114e-17	1.02625e-08	5.65777e-13	1.44325e-11
		SMLT_RS03580	STMAn7_07080	WP_010481929.1	phospho-N-acetylmuramoyl-pentapeptide-transferase	phospho-N-acetylmuramoyl-pentapeptide-transferase	1.51318	3.23764	3.01773	4.17093	4.86448	4.5686	1.87014e-13	2.53905e-55	1.37691e-48	9.65211e-27	1.40277e-35	1.18112e-31
		SMLT_RS16140	STMAn7_30490	WP_005410451.1	NADH-quinone oxidoreductase subunit NuoN	NADH-quinone oxidoreductase subunit NuoN	1.78533	3.06897	2.65527	3.88695	4.39064	4.09883	1.14978e-08	3.14846e-22	4.00791e-17	7.56507e-26	2.47218e-32	1.74106e-28
		SMLT_RS22255	STMAn7_42720	WP_005411718.1	suppressor of fused domain protein	suppressor of fused domain protein	0.573753	2.10377	2.28917	2.62228	3.19377	3.00204	0.0339498	1.34418e-13	8.46954e-16	2.52557e-10	2.22784e-14	6.06009e-13
		SMLT_RS04300	STMAn7_08490	WP_005412340.1	DNA-directed RNA polymerase subunit beta'	DNA-directed RNA polymerase subunit beta\\'	1.35092	2.07209	2.1767	2.86269	3.58659	3.60037	2.52186e-08	5.71654e-17	1.59591e-18	5.86351e-17	2.27336e-25	1.50973e-25
		SMLT_RS04455	STMAn7_08800	WP_005408217.1	50S ribosomal protein L17	50S ribosomal protein L17	1.79801	2.62071	3.27152	3.71687	5.85883	5.72126	5.43101e-17	7.1157e-34	1.51603e-51	5.48833e-20	2.7832e-46	3.10563e-44
		SMLT_RS03610	STMAn7_07140	WP_005408083.1	cell division protein FtsA	cell division protein FtsA	1.73019	2.75801	2.62545	5.14229	5.20321	5.0345	1.74455e-16	8.73503e-39	2.51358e-35	3.31448e-32	6.43187e-33	5.63339e-31
		SMLT_RS03965	STMAn7_07840	WP_012479203.1	membrane protein	membrane protein	0.150821	2.28548	2.80016	2.28802	4.17387	4.18815	0.647634	2.45116e-09	4.49696e-13	2.22165e-07	3.75258e-20	2.58925e-20
		SMLT_RS15145	STMAn7_28440	WP_005410257.1	UDP-glucose/GDP-mannose dehydrogenase family protein	UDP-glucose/GDP-mannose dehydrogenase family protein	1.10143	2.55992	2.26228	2.19836	2.49798	2.31162	2.93257e-10	1.99302e-47	2.72472e-37	7.96835e-14	2.82554e-17	4.40438e-15
		SMLT_RS16170	STMAn7_30550	WP_005410457.1	NADH-quinone oxidoreductase subunit NuoH	NADH-quinone oxidoreductase subunit NuoH	1.85426	2.91977	2.81	4.62272	5.77597	5.50081	4.65028e-14	7.0843e-32	1.02497e-29	5.86578e-19	2.60702e-28	7.16156e-26
		SMLT_RS04450	STMAn7_08790	WP_005408216.1	DNA-directed RNA polymerase subunit alpha	DNA-directed RNA polymerase subunit alpha	1.95225	2.7943	3.37943	2.82288	4.27141	4.02628	3.12228e-23	2.8094e-45	3.86077e-65	7.4202e-18	5.5851e-38	5.15841e-34
		SMLT_RS03585	STMAn7_07090	WP_005408078.1	putative lipid II flippase FtsW	putative lipid II flippase FtsW	1.05881	2.534	2.44254	4.73112	5.04684	4.71259	1.70801e-06	5.1184e-29	4.37458e-27	5.00994e-15	8.93596e-17	6.25136e-15
		SMLT_RS19565	STMAn7_37390	WP_005411128.1	F0F1 ATP synthase subunit beta	F0F1 ATP synthase subunit beta	0.999726	2.55113	2.99475	4.58792	6.13549	5.98019	0.0011695	1.17446e-14	2.07257e-19	1.70663e-18	3.4475e-31	9.38867e-30
		SMLT_RS16185	STMAn7_30580	WP_005410460.1	NADH-quinone oxidoreductase subunit NuoE	NADH-quinone oxidoreductase subunit NuoE	0.873515	2.44442	2.34427	3.20084	4.34703	4.29327	9.82654e-05	4.38404e-26	3.96559e-24	9.47896e-18	5.93583e-31	3.05018e-30
		SMLT_RS19575	STMAn7_37410	WP_005411130.1	F0F1 ATP synthase subunit alpha	F0F1 ATP synthase subunit alpha	0.461879	2.2364	2.7021	3.98479	5.85378	5.53861	0.0807779	9.76256e-15	1.30249e-20	3.59837e-28	3.30867e-58	2.231e-52
		SMLT_RS19570	STMAn7_37400	WP_005411129.1	F0F1 ATP synthase subunit gamma	F0F1 ATP synthase subunit gamma	1.24004	2.54155	3.21023	4.86851	6.96323	6.66837	4.16956e-06	5.12831e-20	8.05114e-31	2.7794e-36	7.56205e-72	6.03295e-66
		SMLT_RS05390	STMAn7_11390	WP_005408391.1	LPS export ABC transporter ATP-binding protein	LPS export ABC transporter ATP-binding protein	1.67501	2.46894	2.14598	4.16133	4.40687	4.05173	3.57995e-17	2.27959e-35	3.94138e-27	1.02487e-16	1.73233e-18	5.76684e-16
Diorcinol I (454) Diorcinol I (K279a) Verticilatin (K279a) Diorcinol D (K279a)	2	SMLT_RS03750	STMAn7_07420	WP_012479177.1	hypothetical protein	hypothetical protein	3.64298	2.84844	2.04005	3.34234	1.08665	1.13392	1.05301e-15	2.20652e-10	3.21734e-06	3.06697e-07	0.0440828	0.0369229
		SMLT_RS15475	STMAn7_29100	WP_005410322.1	carbohydrate ABC transporter permease	carbohydrate ABC transporter permease	2.13067	2.99565	2.20064	2.38921	1.37268	1.45913	9.97914e-15	7.71505e-28	8.56896e-16	3.71019e-10	0.000199453	8.15589e-05
Diorcinol I (454) Diorcinol I (K279a) Verticilatin (K279a) Diorcinol D (454)	1	SMLT_RS14000	STMAn7_26160	WP_005410068.1	arginine/agmatine antiporter	arginine/agmatine antiporter	3.92791	3.03641	1.83874	4.14168	1.77263	2.99191	4.015e-38	1.05832e-23	6.55463e-10	8.28788e-11	0.00187324	1.25815e-06
Diorcinol I (K279a) Verticilatin (454) Verticilatin (K279a) Diorcinol D (454)	1	SMLT_RS13180	STMAn7_24550	WP_010485317.1	helix-turn-helix domain-containing protein	helix-turn-helix domain-containing protein	3.05909	2.04996	1.14387	1.7102	2.45356	2.0922	2.96793e-23	1.5344e-11	0.000119792	2.81586e-05	5.01458e-09	4.59263e-07
Diorcinol I (454) Diorcinol I (K279a) Verticilatin (454) Diorcinol D (454)	5	SMLT_RS13195	STMAn7_24580	WP_012480467.1	peptidylprolyl isomerase	peptidylprolyl isomerase	3.46235	1.82265	0.791058	3.042	4.32559	2.89967	1.8892e-26	1.00362e-08	0.0099341	9.6649e-06	1.68536e-09	2.1453e-05
		SMLT_RS13235	STMAn7_24660	WP_012480475.1	molybdenum cofactor biosynthesis protein MoaE	molybdenum cofactor biosynthesis protein MoaE	2.04128	0.833299	0.0723164	2.54466	3.23145	2.82718	6.68271e-15	0.00115723	0.773843	5.33085e-05	6.63899e-07	9.76945e-06
		SMLT_RS22200	STMAn7_42610	WP_005411707.1	ABC transporter substrate-binding protein	ABC transporter substrate-binding protein	2.03294	1.9425	1.45076	2.22961	2.32186	2.10573	3.0232e-16	6.20341e-15	4.08723e-09	8.91391e-19	3.40084e-20	5.8183e-17
		SMLT_RS13170	STMAn7_24530	WP_005409908.1	molybdate ABC transporter permease subunit	molybdate ABC transporter permease subunit	2.39344	1.21149	0.751878	3.0088	3.00371	2.54062	1.87551e-08	0.00277478	0.0551182	4.29791e-12	4.61522e-12	3.3848e-09
		SMLT_RS20530	STMAn7_39350	WP_012481439.1	aminodeoxychorismate/anthranilate synthase component II	aminodeoxychorismate/anthranilate synthase component II	2.56401	1.94039	1.47659	2.19266	3.35929	3.32684	9.34172e-07	0.000141028	0.00270192	2.59064e-06	2.49401e-12	3.87574e-12
Diorcinol I (454) Verticilatin (K279a) Diorcinol D (454) Diorcinol D (K279a)	1	SMLT_RS05105	STMAn7_10810	WP_012479305.1	hypothetical protein	hypothetical protein	1.69046	3.21754	2.87541	2.80915	1.90833	2.23729	0.0241402	0.00260312	0.00510954	0.00634432	0.0254479	0.0155806
Verticilatin (454) Verticilatin (K279a) Diorcinol D (454) Diorcinol D (K279a)	25	SMLT_RS20190	STMAn7_38650	WP_005411253.1	acetyl-CoA carboxylase biotin carboxylase subunit	acetyl-CoA carboxylase biotin carboxylase subunit	0.382252	2.24437	2.18601	1.64212	2.62208	2.66835	0.178294	1.55855e-12	5.47574e-12	5.44589e-06	1.54992e-12	6.53039e-13
		SMLT_RS06065	STMAn7_12720	WP_005408533.1	septum site-determining protein MinD	septum site-determining protein MinD	1.61403	2.49145	2.2789	1.86387	2.86226	2.63315	4.8382e-22	5.57182e-50	4.08439e-42	4.70067e-12	5.92303e-26	2.2468e-22
		SMLT_RS17685	STMAn7_33620	WP_005410756.1	Holliday junction branch migration protein RuvA	Holliday junction branch migration protein RuvA	1.25103	2.77146	2.54821	1.4861	3.01832	2.7103	7.96576e-10	2.20209e-43	9.54713e-37	4.19599e-07	7.14374e-24	1.11271e-19
		SMLT_RS04350	STMAn7_08590	WP_004154485.1	30S ribosomal protein S19	30S ribosomal protein S19	1.53258	2.00411	2.67351	1.56171	3.18611	2.99122	3.0216e-08	1.24586e-12	4.59592e-21	3.60997e-06	6.07615e-20	7.83806e-18
		SMLT_RS17195	STMAn7_32600	WP_012481009.1	hypothetical protein	NA	1.93661	2.09101	2.25558	1.46561	2.09189	2.23917	3.17582e-08	2.28636e-09	1.36485e-10	0.000305122	4.6861e-07	7.80259e-08
		SMLT_RS04355	STMAn7_08600	WP_004145348.1	50S ribosomal protein L22	50S ribosomal protein L22	1.53983	2.12239	2.68926	1.92098	3.42615	3.2777	1.62405e-06	1.25109e-10	6.98672e-16	1.03601e-06	3.54042e-17	6.62532e-16
		SMLT_RS05425	STMAn7_11460	WP_005408398.1	hypothetical protein	hypothetical protein	0.822843	2.53596	2.47874	1.41668	2.84285	2.4682	0.00184137	7.23218e-21	5.43549e-20	3.55575e-05	6.79024e-16	1.93401e-12
		SMLT_RS20760	STMAn7_39820	WP_005411369.1	hypothetical protein	DUF6122 family protein	1.63931	4.77353	5.60825	1.61594	4.71704	4.06077	0.0195274	3.34632e-07	3.64295e-09	0.0224225	1.36328e-07	3.75289e-06
		SMLT_RS04365	STMAn7_08620	WP_004154486.1	50S ribosomal protein L16	50S ribosomal protein L16	1.88679	2.16214	2.77297	1.73171	2.93813	2.88713	6.44544e-09	5.18444e-11	7.76701e-17	1.40609e-06	1.77404e-15	5.11958e-15
		SMLT_RS04340	STMAn7_08570	WP_004145338.1	50S ribosomal protein L23	50S ribosomal protein L23	1.80348	2.54593	3.16638	1.40515	3.32716	3.09319	1.77329e-08	7.99535e-15	8.39055e-22	4.35762e-05	1.77367e-20	5.41842e-18
		SMLT_RS21600	STMAn7_41450	WP_005411598.1	beta-ketoacyl-[acyl-carrier-protein] synthase family protein	beta-ketoacyl	1.25691	2.22849	2.32509	1.9541	2.83057	2.58348	0.000146258	1.07534e-10	1.82576e-11	0.000152954	1.59056e-07	1.36681e-06
		SMLT_RS04430	STMAn7_08750	WP_005408215.1	preprotein translocase subunit SecY	preprotein translocase subunit SecY	1.04826	2.68009	3.04042	1.96051	3.25392	3.22927	8.2418e-06	3.812e-28	1.3609e-35	1.47597e-09	7.32962e-23	1.50087e-22
		SMLT_RS04310	STMAn7_08510	WP_004145321.1	30S ribosomal protein S7	30S ribosomal protein S7	1.05618	2.09766	2.66384	1.19001	3.05953	2.76676	1.28836e-06	6.67573e-21	1.95671e-32	0.000559619	3.63149e-17	2.02061e-14
		SMLT_RS04440	STMAn7_08770	WP_004145443.1	30S ribosomal protein S11	30S ribosomal protein S11	1.60966	2.74283	3.33881	1.42296	3.61409	3.28372	3.9807e-08	6.15352e-20	2.11415e-28	0.000255417	2.12367e-18	1.4307e-15
		SMLT_RS04335	STMAn7_08560	WP_004145337.1	50S ribosomal protein L4	50S ribosomal protein L4	1.52929	2.06626	2.68481	1.27698	3.21755	2.96035	1.13059e-12	1.96033e-21	9.49166e-35	0.000606886	3.62265e-16	5.19169e-14
		SMLT_RS09825	STMAn7_18380	WP_005409279.1	N-acetyltransferase	GNAT family N-acetyltransferase	0.46025	2.27434	2.37398	1.34217	2.67314	2.15013	0.0647899	1.07151e-18	3.86074e-20	6.66675e-05	1.50716e-14	4.50553e-10
		SMLT_RS06540	STMAn7_13220	WP_005408582.1	cytochrome o ubiquinol oxidase subunit I	cytochrome o ubiquinol oxidase subunit I	1.86317	2.87916	2.49164	1.82675	3.15828	3.17326	9.64567e-10	2.41758e-20	9.31573e-16	1.28786e-05	4.00657e-13	3.14717e-13
		SMLT_RS15890	STMAn7_29970	WP_012480857.1	TonB-dependent receptor	TonB-dependent receptor	0.375285	2.53163	3.06992	1.46583	4.27882	3.8573	0.216361	3.05232e-13	1.64115e-18	5.94842e-05	1.17615e-28	1.00565e-23
		SMLT_RS04265	STMAn7_08420	WP_005408202.1	preprotein translocase subunit SecE	preprotein translocase subunit SecE	0.593112	2.05927	2.695	1.01413	3.00503	2.65963	0.00646748	8.79221e-20	1.97083e-32	0.00620875	5.89006e-14	2.24763e-11
		SMLT_RS04445	STMAn7_08780	WP_004145446.1	30S ribosomal protein S4	30S ribosomal protein S4	1.57538	2.36168	2.95848	1.81446	3.62283	3.33202	1.44983e-11	1.94402e-23	1.50643e-35	7.4249e-09	2.01807e-29	3.06498e-25
		SMLT_RS19040	STMAn7_36330	WP_005411026.1	endonuclease/exonuclease/phosphatase family protein	endonuclease/exonuclease/phosphatase family protein	1.99317	2.699	2.42125	1.76951	2.31828	2.1235	3.00946e-21	1.78112e-37	1.61833e-30	0.000572033	1.33032e-05	5.47026e-05
		SMLT_RS04385	STMAn7_08660	WP_004154490.1	50S ribosomal protein L24	50S ribosomal protein L24	1.87297	2.59856	3.05796	1.78774	3.58389	3.70256	1.98908e-13	6.2734e-24	2.29322e-32	4.42509e-07	1.06521e-22	4.47453e-24
		SMLT_RS04185	STMAn7_08260	WP_005408191.1	50S ribosomal protein L25/general stress protein Ctc	50S ribosomal protein L25/general stress protein Ctc	1.47199	2.47484	3.09229	1.54617	2.62853	2.58254	1.03507e-08	4.70295e-21	1.16877e-31	0.00020811	1.56913e-09	2.87388e-09
		SMLT_RS03710	STMAn7_07340	WP_005408103.1	methionine adenosyltransferase	methionine adenosyltransferase	0.910486	2.22831	2.69381	0.702329	3.16157	2.48409	1.39216e-06	9.27069e-31	6.35192e-44	0.105758	3.54149e-10	4.93939e-07
		SMLT_RS04330	STMAn7_08550	WP_004145336.1	50S ribosomal protein L3	50S ribosomal protein L3	1.41927	2.19358	2.82521	1.97128	4.11424	3.75568	1.49902e-09	4.41907e-20	6.34069e-32	2.11629e-07	1.41331e-25	1.07047e-21
Diorcinol I (454) Verticilatin (454) Verticilatin (K279a) Diorcinol D (454)	11	SMLT_RS08705	STMAn7_17440	WP_005409083.1	lipoprotein-releasing ABC transporter ATP-binding protein LolD	lipoprotein-releasing ABC transporter ATP-binding protein LolD	1.31463	2.08135	1.97481	2.55084	3.15541	2.69493	3.94467e-09	2.48519e-20	1.7682e-18	2.64129e-12	9.79192e-18	1.66937e-13
		SMLT_RS19690	STMAn7_37650	WP_005414559.1	DUF2628 domain-containing protein	DUF2628 domain-containing protein	1.85628	2.94988	1.53317	2.26537	3.33323	3.49382	3.77464e-07	1.64465e-15	2.60261e-05	0.00766361	0.000737051	0.000489555
		SMLT_RS05445	STMAn7_11500	WP_172476287.1	DUF2238 domain-containing protein	NA	-0.0507818	2.09913	1.82653	2.05756	3.4112	3.05714	0.878703	9.93884e-09	5.62789e-07	1.95133e-05	9.60837e-12	7.88613e-10
		SMLT_RS03015	STMAn7_05970	WP_012479069.1	SDR family oxidoreductase	SDR family oxidoreductase	1.11165	2.01638	1.88099	4.74423	5.68825	5.38855	8.42428e-05	1.72015e-12	4.69103e-11	7.49928e-16	7.3423e-22	7.47589e-20
		SMLT_RS18720	STMAn7_35670	WP_005410961.1	TolC family outer membrane protein	TolC family outer membrane protein	1.53962	2.24343	1.38914	2.15639	2.17329	2.19873	4.07319e-23	1.12038e-46	4.67513e-19	1.32174e-16	7.71664e-17	3.43909e-17
		SMLT_RS09635	STMAn7_17990	WP_005409242.1	molecular chaperone DnaJ	molecular chaperone DnaJ	1.14114	2.44878	1.76654	3.3617	2.11427	2.06211	0.000325475	3.59285e-13	1.02686e-07	6.75436e-12	7.33355e-06	1.16412e-05
		SMLT_RS01940	STMAn7_03710	WP_005412009.1	MFS transporter	MFS transporter	-0.145987	2.14123	1.9726	2.57064	3.30122	3.25971	0.558438	2.30682e-15	2.57716e-13	1.48792e-15	2.36802e-24	8.79452e-24
		SMLT_RS03040	STMAn7_06020	WP_012479074.1	multidrug transporter	SMR family transporter	0.738465	2.4141	1.46322	3.84019	4.96035	5.05022	0.0377892	2.91047e-10	0.000117939	0.000347474	1.23212e-05	9.10226e-06
		SMLT_RS17185	STMAn7_32580	WP_010482769.1	methylisocitrate lyase	methylisocitrate lyase	1.93388	2.41157	1.77873	3.04934	3.82365	2.5708	1.33023e-18	4.38103e-28	4.64987e-16	1.54464e-11	6.37835e-17	8.36263e-09
		SMLT_RS16195	STMAn7_30600	WP_005410462.1	NADH-quinone oxidoreductase subunit C	NADH-quinone oxidoreductase subunit C	0.674599	2.24009	1.99564	2.98343	4.30942	4.32735	0.00108891	5.60756e-26	4.22179e-21	3.09241e-27	1.8499e-54	5.68975e-55
		SMLT_RS03030	STMAn7_06000	WP_012479072.1	hypothetical protein	hypothetical protein	0.203995	2.23558	1.54033	2.75819	3.46247	3.19607	0.40683	4.02216e-17	5.00133e-09	4.40876e-12	6.28819e-18	1.40019e-15
Diorcinol I (454) Verticilatin (454) Diorcinol D (454) Diorcinol D (K279a)	8	SMLT_RS04380	STMAn7_08650	WP_004145357.1	50S ribosomal protein L14	50S ribosomal protein L14	1.4719	1.69889	2.35842	2.05141	2.2693	2.56511	3.9366e-10	8.68216e-13	7.00445e-23	1.33915e-10	1.50246e-12	1.74395e-15
		SMLT_RS04195	STMAn7_08280	WP_005408193.1	redox-regulated ATPase YchF	redox-regulated ATPase YchF	-0.309005	1.77285	2.33484	2.12815	4.36489	4.12896	0.352526	5.94846e-06	4.87748e-09	8.71989e-07	4.45907e-22	5.36729e-20
		SMLT_RS05565	STMAn7_11740	WP_033835561.1	TonB-dependent receptor	TonB-dependent receptor	-1.3504	1.73736	2.22321	3.05328	7.34107	6.06816	0.00556213	0.000963756	4.19063e-05	1.87049e-06	7.80801e-27	3.78322e-19
		SMLT_RS04970	STMAn7_10430	WP_005408309.1	ketoacyl-ACP synthase III	ketoacyl-ACP synthase III	0.2256	1.8729	2.64262	2.14288	4.25954	4.13257	0.339611	1.03313e-13	2.23753e-25	4.26305e-08	4.84825e-26	1.19915e-24
		SMLT_RS19585	STMAn7_37430	WP_005419512.1	F0F1 ATP synthase subunit B	F0F1 ATP synthase subunit B	0.0583536	1.94126	2.56196	2.09859	5.02663	4.49119	0.96892	1.4772e-15	1.2169e-25	1.01036e-07	1.09805e-34	3.5776e-28
		SMLT_RS04360	STMAn7_08610	WP_004145350.1	30S ribosomal protein S3	30S ribosomal protein S3	1.91999	1.97183	2.55794	2.21164	3.55562	3.48591	1.98338e-13	5.78824e-14	3.82281e-22	4.66528e-12	7.24572e-28	7.12526e-27
		SMLT_RS17105	STMAn7_32420	WP_005414170.1	DUF2065 family protein	DUF2065 family protein	0.424476	1.90346	2.3658	2.49361	4.91281	4.21969	0.309985	0.00633922	0.00133362	0.00969979	3.44083e-05	0.000233389
		SMLT_RS04295	STMAn7_08480	WP_005408205.1	DNA-directed RNA polymerase subunit beta	DNA-directed RNA polymerase subunit beta	0.913569	1.90824	2.12351	2.46117	3.59869	3.40524	0.000424406	3.44143e-12	8.69626e-15	6.02749e-10	6.47815e-19	3.62396e-17
Diorcinol I (K279a) Verticilatin (K279a) Diorcinol D (K279a)	59	SMLT_RS09025	NA	WP_198408047.1	phage portal protein	NA	3.63082	2.00844	3.18347	NA	NA	NA	1.83063e-09	0.000393352	1.05798e-07	NA	NA	NA
		SMLT_RS08980	NA	WP_012479817.1	hypothetical protein	NA	7.94055	4.529	6.38301	NA	NA	NA	4.79262e-09	0.000247089	1.45056e-06	NA	NA	NA
		SMLT_RS11685	NA	WP_100437323.1	copper-translocating P-type ATPase	NA	2.49805	2.47187	2.32928	NA	NA	NA	2.5118e-12	5.08369e-12	6.92187e-11	NA	NA	NA
		SMLT_RS05085	NA	WP_012479302.1	baseplate J/gp47 family protein	NA	3.71306	3.43203	4.12791	NA	NA	NA	1.84171e-07	1.19e-06	1.07096e-08	NA	NA	NA
		SMLT_RS04255	NA	WP_004154360.1	elongation factor Tu	elongation factor Tu	0.326185	1.05574	1.58181	NA	NA	NA	0.145174	7.67131e-06	2.43362e-11	NA	NA	NA
		SMLT_RS07130	NA	WP_005408728.1	polyhydroxyalkanoate depolymerase	NA	2.62063	2.9154	3.14053	NA	NA	NA	7.60544e-23	1.08954e-27	9.08771e-32	NA	NA	NA
		SMLT_RS09140	NA	WP_044569915.1	ATP-binding protein	NA	3.45887	2.03414	2.61801	NA	NA	NA	2.00595e-12	1.79506e-05	6.11385e-08	NA	NA	NA
		SMLT_RS01695	NA	WP_012478889.1	TonB-dependent receptor	NA	3.39178	5.8175	4.95085	NA	NA	NA	3.71634e-09	1.639e-22	5.94386e-17	NA	NA	NA
		SMLT_RS05045	NA	WP_005408323.1	phage tail protein	NA	2.70992	2.86236	3.64092	NA	NA	NA	3.38277e-05	1.58749e-05	9.2414e-08	NA	NA	NA
		SMLT_RS16395	NA	WP_012480903.1	TonB-dependent receptor	NA	2.17011	3.9897	2.97893	NA	NA	NA	1.48399e-05	7.9318e-14	1.23468e-08	NA	NA	NA
		SMLT_RS07870	NA	WP_012479683.1	MipA/OmpV family protein	NA	6.18505	6.47191	6.08282	NA	NA	NA	2.69767e-159	1.88131e-174	1.69527e-154	NA	NA	NA
		SMLT_RS07865	NA	WP_005408868.1	hypothetical protein	NA	6.74049	7.40541	6.91586	NA	NA	NA	2.54101e-41	2.01465e-49	2.18097e-43	NA	NA	NA
		SMLT_RS18055	NA	WP_012481122.1	DUF2946 domain-containing protein	NA	2.33442	2.54667	2.06502	NA	NA	NA	6.39507e-13	6.64011e-15	1.74974e-10	NA	NA	NA
		SMLT_RS05080	NA	WP_012479301.1	phage tail protein I	NA	3.78595	3.7878	4.4581	NA	NA	NA	4.53135e-06	4.75049e-06	1.39494e-07	NA	NA	NA
		SMLT_RS12210	NA	WP_012480301.1	PTS fructose transporter subunit IIBC	NA	3.37411	3.89218	3.804	NA	NA	NA	5.77385e-30	3.76235e-39	1.8233e-37	NA	NA	NA
		SMLT_RS09485	NA	WP_012479898.1	hypothetical protein	NA	2.36708	3.78053	3.32491	NA	NA	NA	3.91662e-05	3.97013e-10	2.8809e-08	NA	NA	NA
		SMLT_RS18610	NA	WP_005414397.1	TonB-dependent receptor	NA	4.9671	5.17218	3.73812	NA	NA	NA	1.31407e-32	4.03375e-35	1.80891e-19	NA	NA	NA
		SMLT_RS02575	NA	WP_032966398.1	hypothetical protein	NA	2.26127	3.82872	2.96529	NA	NA	NA	8.62886e-05	7.19988e-10	9.77778e-07	NA	NA	NA
		SMLT_RS19625	STMAn7_37510	WP_005411140.1	outer membrane beta-barrel protein	outer membrane beta-barrel protein	4.58478	4.08441	3.86677	0.395911	-0.0178959	-0.258788	5.22854e-28	1.08844e-22	1.42178e-20	0.175399	0.994276	0.377988
		SMLT_RS02865	NA	WP_005407952.1	phasin family protein	NA	2.06529	2.18752	2.72826	NA	NA	NA	6.83972e-07	1.94624e-07	1.53522e-10	NA	NA	NA
		SMLT_RS20860	NA	WP_012481487.1	hypothetical protein	NA	3.68445	3.07182	3.30091	NA	NA	NA	4.80891e-14	2.35063e-10	1.19861e-11	NA	NA	NA
		SMLT_RS05060	NA	WP_012479297.1	phage major tail tube protein	NA	3.73492	4.32117	5.04689	NA	NA	NA	5.85493e-08	6.71784e-10	1.07858e-12	NA	NA	NA
		SMLT_RS09020	NA	WP_012479824.1	S49 family peptidase	NA	4.16984	2.25479	3.23103	NA	NA	NA	6.04279e-17	3.25851e-06	6.75668e-11	NA	NA	NA
		SMLT_RS05070	NA	WP_012479299.1	hypothetical protein	NA	4.58075	4.63803	5.20365	NA	NA	NA	2.58407e-07	1.94265e-07	8.37472e-09	NA	NA	NA
		SMLT_RS10740	NA	WP_033832994.1	response regulator	NA	2.04809	2.27295	2.53201	NA	NA	NA	7.78767e-14	1.72061e-16	4.72694e-20	NA	NA	NA
		SMLT_RS09000	NA	WP_044569895.1	hypothetical protein	NA	4.34414	2.19194	3.48353	NA	NA	NA	2.00776e-07	0.00308918	1.85396e-05	NA	NA	NA
		SMLT_RS01255	NA	WP_005407687.1	3-hydroxyisobutyrate dehydrogenase	NA	4.73574	3.43665	2.21203	NA	NA	NA	5.61276e-29	2.52696e-16	6.43856e-08	NA	NA	NA
		SMLT_RS13995	NA	WP_012480597.1	lysine decarboxylase	NA	4.69445	4.36678	2.94511	NA	NA	NA	8.30099e-57	2.66318e-49	1.31425e-23	NA	NA	NA
		SMLT_RS12200	NA	WP_044570225.1	phosphoenolpyruvate--protein phosphotransferase	NA	3.11147	3.34919	3.29208	NA	NA	NA	4.18341e-27	5.54953e-31	4.91952e-30	NA	NA	NA
		SMLT_RS05225	STMAn7_11070	WP_033834825.1	GFA family protein	GFA family protein	2.26602	2.87866	2.98455	0.650188	-0.844751	-0.536294	2.125e-14	6.00645e-22	2.38459e-23	0.0887176	0.0298143	0.157181
		SMLT_RS09015	NA	WP_012479823.1	head decoration protein	NA	5.59586	3.61661	4.31529	NA	NA	NA	2.5442e-08	0.00013399	9.47981e-06	NA	NA	NA
		SMLT_RS12215	NA	WP_012480302.1	carbohydrate porin	NA	3.53247	4.58129	4.54655	NA	NA	NA	6.79206e-17	6.1883e-27	1.42078e-26	NA	NA	NA
		SMLT_RS05055	NA	WP_012479296.1	phage tail assembly protein	NA	3.53182	4.70914	5.33992	NA	NA	NA	1.78009e-06	6.76064e-10	4.33953e-12	NA	NA	NA
		SMLT_RS09895	NA	WP_012479946.1	3-hydroxyacyl-CoA dehydrogenase/enoyl-CoA hydratase family protein	NA	5.33127	4.25638	2.06959	NA	NA	NA	7.70523e-54	3.18689e-35	7.05572e-10	NA	NA	NA
		SMLT_RS17100	STMAn7_32410	WP_005410639.1	adenylosuccinate synthase	adenylosuccinate synthase	2.13535	2.12395	2.41618	0.591341	1.15841	0.914148	2.80509e-23	5.23053e-23	3.62585e-29	0.00695496	1.83086e-07	3.42792e-05
		SMLT_RS19655	STMAn7_37570	WP_005411146.1	DUF481 domain-containing protein	DUF481 domain-containing protein	2.0726	3.32294	3.25963	-0.0259856	1.30294	0.933361	1.29797e-35	4.58711e-90	1.29097e-86	0.89728	1.19107e-06	0.000441253
		SMLT_RS01240	NA	WP_005407684.1	acyl-CoA dehydrogenase family protein	NA	3.92729	2.38223	2.20638	NA	NA	NA	1.23863e-15	5.20338e-07	2.84948e-06	NA	NA	NA
		SMLT_RS09005	NA	WP_044571268.1	hypothetical protein	NA	4.17612	2.5291	3.12676	NA	NA	NA	0.000278922	0.00829744	0.00286985	NA	NA	NA
		SMLT_RS02055	NA	WP_012478930.1	bifunctional proline dehydrogenase/L-glutamate gamma-semialdehyde dehydrogenase PutA	NA	4.12702	4.09802	4.23101	NA	NA	NA	6.22167e-16	1.05209e-15	1.36353e-16	NA	NA	NA
		SMLT_RS13990	NA	WP_005410066.1	cation diffusion facilitator family transporter	NA	4.38071	3.52311	2.55951	NA	NA	NA	1.39724e-38	8.77067e-26	1.43835e-14	NA	NA	NA
		SMLT_RS02250	NA	WP_005407824.1	EF-hand domain-containing protein	NA	2.38378	3.43089	3.77592	NA	NA	NA	8.53996e-13	3.46046e-24	8.67927e-29	NA	NA	NA
		SMLT_RS13165	NA	WP_012480463.1	ATP-binding cassette domain-containing protein	NA	2.91811	2.93359	2.04807	NA	NA	NA	9.31993e-13	7.38983e-13	3.50618e-07	NA	NA	NA
		SMLT_RS16930	NA	WP_005414198.1	sigma-E factor negative regulatory protein	NA	2.14259	2.32989	2.05034	NA	NA	NA	1.30931e-16	3.80553e-19	2.75952e-15	NA	NA	NA
		SMLT_RS00145	NA	WP_005414985.1	hypothetical protein	NA	2.77089	3.22421	2.43784	NA	NA	NA	1.90535e-06	4.7588e-08	2.3898e-05	NA	NA	NA
		SMLT_RS00860	STMAn7_01600	WP_005411880.1	Ax21 family protein	Ax21 family protein	3.92489	3.57163	3.02541	0.211226	-0.179821	-0.458634	1.97948e-17	8.82689e-15	3.34109e-11	0.549213	0.599919	0.189401
		SMLT_RS07335	NA	WP_005408768.1	multidrug efflux MFS transporter periplasmic adaptor subunit EmrA	multidrug efflux MFS transporter periplasmic adaptor subunit EmrA	2.13012	2.11696	2.26875	NA	NA	NA	8.65512e-12	1.4017e-11	5.29452e-13	NA	NA	NA
		SMLT_RS01815	NA	WP_005407747.1	Ax21 family protein	NA	3.13133	3.11792	2.71262	NA	NA	NA	1.61097e-10	2.17054e-10	2.3797e-08	NA	NA	NA
		SMLT_RS18615	NA	WP_005414398.1	helix-turn-helix transcriptional regulator	NA	2.57925	2.62369	2.20691	NA	NA	NA	9.82231e-19	1.91304e-19	2.80086e-14	NA	NA	NA
		SMLT_RS16925	NA	WP_005410604.1	DegQ family serine endoprotease	NA	2.72987	4.87632	4.14101	NA	NA	NA	3.84288e-11	1.52881e-30	1.09691e-22	NA	NA	NA
		SMLT_RS15495	NA	WP_005410326.1	TonB-dependent receptor	NA	2.86548	3.87594	2.31768	NA	NA	NA	5.65895e-23	5.37856e-40	1.01311e-15	NA	NA	NA
		SMLT_RS09010	NA	WP_012479822.1	major capsid protein	NA	3.81876	2.34264	3.33364	NA	NA	NA	3.53454e-15	6.90619e-07	4.71484e-12	NA	NA	NA
		SMLT_RS18700	NA	WP_012481206.1	efflux RND transporter permease subunit	NA	2.57599	4.31217	2.19413	NA	NA	NA	2.05606e-32	1.78014e-86	4.91086e-24	NA	NA	NA
		SMLT_RS15220	NA	WP_005410272.1	dihydrolipoyllysine-residue succinyltransferase	NA	2.09221	2.3918	2.04599	NA	NA	NA	3.97567e-14	9.53537e-18	1.65074e-13	NA	NA	NA
		SMLT_RS12540	NA	WP_012480360.1	membrane protein	NA	2.83025	3.68403	3.33303	NA	NA	NA	8.50141e-25	1.75734e-40	1.56577e-33	NA	NA	NA
		SMLT_RS01905	NA	WP_012478920.1	potassium-transporting ATPase subunit KdpC	NA	2.15206	4.41269	4.30464	NA	NA	NA	1.13725e-07	1.05242e-25	1.4347e-24	NA	NA	NA
		SMLT_RS18460	STMAn7_35140	WP_012481174.1	azurin	azurin	3.57054	3.16053	2.04395	1.43301	-0.183389	0.273121	4.48813e-34	3.67748e-27	1.65962e-12	0.00626619	0.689258	0.550004
		SMLT_RS12205	NA	WP_012480300.1	1-phosphofructokinase family hexose kinase	NA	4.07934	3.27294	3.50409	NA	NA	NA	3.39709e-44	3.28153e-29	3.60809e-33	NA	NA	NA
		SMLT_RS19370	NA	WP_012481299.1	multidrug efflux RND transporter periplasmic adaptor subunit SmeD	NA	2.78267	3.32104	2.85276	NA	NA	NA	1.2014e-19	5.72885e-27	1.78437e-20	NA	NA	NA
		SMLT_RS05075	NA	WP_012479300.1	tail fiber domain-containing protein	NA	3.07124	3.75641	4.25226	NA	NA	NA	3.30472e-08	3.57333e-11	1.02983e-13	NA	NA	NA
Diorcinol I (454) Diorcinol I (K279a) Verticilatin (K279a)	1	SMLT_RS20060	STMAn7_38380	WP_005411226.1	chaperonin GroEL	chaperonin GroEL	2.12012	3.70761	1.73568	2.95141	1.80865	1.85393	4.96313e-05	3.72372e-11	0.000762898	3.46333e-10	6.00912e-05	4.08252e-05
Diorcinol I (454) Diorcinol I (K279a) Verticilatin (454)	2	SMLT_RS13185	STMAn7_24560	WP_044570336.1	coproporphyrinogen III oxidase	coproporphyrinogen III oxidase	3.77613	1.93481	0.985803	2.19703	2.32979	1.9862	1.15627e-18	2.568e-06	0.0114995	9.36641e-05	3.97437e-05	0.0003367
		SMLT_RS13200	STMAn7_24590	WP_012480468.1	respiratory nitrate reductase subunit gamma	respiratory nitrate reductase subunit gamma	3.67384	1.68823	0.547101	2.30444	3.12164	1.63051	6.85079e-28	2.20846e-07	0.0791906	0.000243455	2.09777e-06	0.0055562
Diorcinol I (K279a) Verticilatin (454) Diorcinol D (454)	1	SMLT_RS17210	STMAn7_32630	WP_012481011.1	aminoglycoside N-acetyltransferase AAC(6')-Iz	aminoglycoside N-acetyltransferase AAC(6\\')-Iz	2.98608	1.84906	1.16209	1.8794	3.58764	3.40668	3.54791e-12	9.06801e-06	0.00377955	9.31225e-07	1.51828e-19	7.64944e-18
Diorcinol I (454) Verticilatin (K279a) Diorcinol D (K279a)	1	SMLT_RS19385	STMAn7_37020	WP_005414521.1	ATP-dependent protease ATPase subunit HslU	ATP-dependent protease ATPase subunit HslU	1.96091	4.12872	2.75489	2.68262	0.969259	1.05766	2.89327e-05	2.60566e-16	2.0235e-08	1.9658e-08	0.0242039	0.0147622
Verticilatin (454) Verticilatin (K279a) Diorcinol D (K279a)	4	SMLT_RS04435	STMAn7_08760	WP_004154500.1	30S ribosomal protein S13	30S ribosomal protein S13	1.07697	2.47238	2.9048	-0.108287	2.21197	1.91131	6.79239e-05	2.53644e-18	1.66275e-24	0.745868	2.67095e-10	3.78511e-08
		SMLT_RS15000	STMAn7_28140	WP_005410228.1	30S ribosomal protein S6	30S ribosomal protein S6	0.209133	2.02551	2.65359	-0.46512	2.08704	1.70056	0.402704	9.5685e-14	3.59779e-22	0.143389	8.19185e-10	4.24128e-07
		SMLT_RS04325	STMAn7_08540	WP_005408208.1	30S ribosomal protein S10	30S ribosomal protein S10	1.16502	2.31707	2.65801	0.139686	2.0472	1.65527	1.52353e-06	1.35691e-20	1.2791e-26	0.668228	2.49795e-09	1.09963e-06
		SMLT_RS05420	STMAn7_11450	WP_005408397.1	UDP-N-acetylglucosamine 1-carboxyvinyltransferase	UDP-N-acetylglucosamine 1-carboxyvinyltransferase	1.46099	2.60825	2.4935	1.40316	2.22041	1.95005	3.88319e-09	6.63292e-25	6.29529e-23	5.7836e-10	2.59999e-22	1.19268e-17
Verticilatin (454) Verticilatin (K279a) Diorcinol D (454)	5	SMLT_RS00460	STMAn7_00750	WP_005411825.1	recombination-associated protein RdgC	recombination-associated protein RdgC	1.08398	2.10583	1.97542	1.59467	2.99075	2.85915	6.4532e-06	9.47914e-18	8.12661e-16	1.29041e-09	2.56626e-29	5.61598e-27
		SMLT_RS03025	STMAn7_05990	WP_012479071.1	UbiA family prenyltransferase	UbiA family prenyltransferase	-0.35073	2.13947	1.91128	0.65655	2.34164	2.14104	0.272235	5.64014e-09	1.60569e-07	0.0408625	3.82946e-12	1.88535e-10
		SMLT_RS03035	STMAn7_06010	WP_024957346.1	glycosyltransferase family 2 protein	glycosyltransferase family 2 protein	1.27231	2.29352	1.73961	1.92403	2.68702	2.56425	1.77855e-07	3.68388e-21	8.39233e-13	2.45773e-07	1.25794e-12	1.12697e-11
		SMLT_RS06545	STMAn7_13230	WP_005408583.1	cytochrome o ubiquinol oxidase subunit III	cytochrome o ubiquinol oxidase subunit III	1.90078	2.05538	1.93736	1.82323	2.76049	2.72911	5.64855e-12	1.33117e-13	2.77185e-12	5.04761e-08	5.48947e-16	1.13017e-15
		SMLT_RS15050	STMAn7_28240	WP_012480765.1	FAD-dependent monooxygenase	FAD-dependent monooxygenase	0.428563	2.38449	1.96038	1.93914	3.01008	2.73576	0.082183	8.968e-20	6.32062e-14	1.53099e-07	1.36561e-15	3.25609e-13
Verticilatin (454) Diorcinol D (454) Diorcinol D (K279a)	18	SMLT_RS04370	STMAn7_08630	WP_004154487.1	50S ribosomal protein L29	50S ribosomal protein L29	1.67656	1.9297	2.5616	1.46382	2.26887	2.29834	4.90524e-09	2.58767e-11	1.63245e-18	0.00623548	7.31352e-05	6.05631e-05
		SMLT_RS16045	STMAn7_30300	WP_005410434.1	phenylalanine--tRNA ligase subunit alpha	phenylalanine--tRNA ligase subunit alpha	0.0415991	1.7527	2.14328	1.28135	2.77079	2.68054	0.894283	2.72405e-07	4.97993e-10	0.00100828	1.55498e-11	6.39887e-11
		SMLT_RS20480	STMAn7_39250	WP_005411311.1	30S ribosomal protein S9	30S ribosomal protein S9	0.541452	1.66414	2.31512	0.919371	3.37431	2.90035	0.025663	7.38562e-11	3.27213e-19	0.00625752	4.72842e-21	4.06622e-16
		SMLT_RS19590	STMAn7_37440	WP_005411133.1	F0F1 ATP synthase subunit C	F0F1 ATP synthase subunit C	0.304409	1.59378	2.22063	1.71812	3.99634	3.70252	0.187508	6.79344e-11	2.06867e-19	0.000248636	2.19309e-15	1.62183e-13
		SMLT_RS06015	STMAn7_12620	WP_005408523.1	LysE family transporter	LysE family transporter	0.397884	1.74786	2.9843	1.31552	4.59375	2.77617	0.31908	0.00108085	1.96309e-07	0.0485803	1.17582e-05	0.0022803
		SMLT_RS20765	STMAn7_39830	WP_005411370.1	arginine decarboxylase	arginine decarboxylase	-0.301152	1.94279	2.20844	0.862621	2.44646	2.17717	0.221343	2.30643e-13	1.02912e-16	0.00312095	6.80148e-16	5.27364e-13
		SMLT_RS20500	STMAn7_39290	WP_005411315.1	adenosylmethionine decarboxylase	adenosylmethionine decarboxylase	0.509216	1.84441	2.30315	0.617409	2.57245	2.16204	0.0122807	4.02982e-18	3.07952e-27	0.0712545	3.60501e-12	3.70559e-09
		SMLT_RS07230	STMAn7_14550	WP_005408748.1	30S ribosomal protein S2	30S ribosomal protein S2	1.55401	1.83467	2.41011	1.46311	3.41662	3.26737	6.12127e-18	3.69703e-24	3.75381e-40	0.00195381	3.29441e-11	1.97998e-10
		SMLT_RS20495	STMAn7_39280	WP_005411314.1	quaternary ammonium compound efflux SMR transporter SugE	quaternary ammonium compound efflux SMR transporter SugE	0.222077	1.97597	3.22068	1.10399	3.63812	3.28677	0.505878	1.32632e-07	2.08563e-17	0.0105475	1.33528e-14	2.69989e-12
		SMLT_RS20485	STMAn7_39260	WP_005414692.1	50S ribosomal protein L13	50S ribosomal protein L13	0.495343	1.6934	2.27771	0.534114	3.09424	2.63428	0.0314957	3.02333e-12	1.23598e-20	0.0966092	6.53967e-19	2.74561e-14
		SMLT_RS04405	STMAn7_08700	WP_005408211.1	50S ribosomal protein L6	50S ribosomal protein L6	1.41322	1.85709	2.41079	1.08561	2.91844	2.69697	2.80802e-08	7.19283e-13	2.30319e-20	0.0032817	1.31731e-13	6.42838e-12
		SMLT_RS09735	STMAn7_18190	WP_005409262.1	NAD(P)/FAD-dependent oxidoreductase	NAD(P)/FAD-dependent oxidoreductase	-0.418712	1.76516	2.05853	1.81168	3.40672	3.13366	0.0911309	1.49686e-12	2.11389e-16	3.45785e-07	9.18256e-21	6.91449e-18
		SMLT_RS14185	STMAn7_26530	WP_005410099.1	mechanosensitive ion channel	mechanosensitive ion channel	0.459802	1.83486	2.35192	1.93869	2.61671	2.46295	0.0837572	4.43218e-11	4.64946e-17	8.10389e-06	3.88695e-09	2.54606e-08
		SMLT_RS04485	STMAn7_08860	WP_005408223.1	DUF2127 domain-containing protein	DUF2127 domain-containing protein	0.167432	1.75746	2.72693	1.88282	3.74194	3.55266	0.549724	5.72836e-09	4.36812e-19	0.000209669	6.04162e-12	5.62417e-11
		SMLT_RS08845	STMAn7_17720	WP_005409111.1	multidrug efflux RND transporter permease subunit	multidrug efflux RND transporter permease subunit	-0.811943	0.877918	2.56437	1.11277	3.33549	2.51055	0.0819767	0.0991144	7.09926e-05	0.024103	4.21751e-09	5.6698e-06
		SMLT_RS04410	STMAn7_08710	WP_024957318.1	50S ribosomal protein L18	50S ribosomal protein L18	1.45115	1.83522	2.43048	1.10156	2.7135	2.54249	1.53623e-09	2.79051e-14	9.17609e-24	0.00315534	7.57419e-12	1.29086e-10
		SMLT_RS04375	STMAn7_08640	WP_004154489.1	30S ribosomal protein S17	30S ribosomal protein S17	1.11598	1.51591	2.15075	1.2287	2.62632	2.68835	1.78998e-07	2.6332e-12	6.27578e-23	0.00691367	1.06799e-07	5.66223e-08
		SMLT_RS04270	STMAn7_08430	WP_004154362.1	transcription termination/antitermination protein NusG	transcription termination/antitermination protein NusG	0.427696	1.63192	2.20784	1.34088	3.53594	3.26482	0.0338903	8.83723e-15	1.65388e-25	0.00018153	7.15723e-21	4.05586e-18
Diorcinol I (454) Verticilatin (454) Diorcinol D (454)	276	NA	STMAn7_34310	WP_185805896.1	NA	NA	NA	NA	NA	2.73681	2.89128	3.04096	NA	NA	NA	2.6634e-06	8.20656e-07	2.387e-07
		NA	STMAn7_04010	WP_154329181.1	NA	bifunctional proline dehydrogenase/L-glutamate gamma-semialdehyde dehydrogenase PutA	NA	NA	NA	5.21747	4.40066	4.02958	NA	NA	NA	6.35305e-45	1.14371e-32	8.95011e-28
		NA	STMAn7_11660	WP_111174265.1	NA	FAD:protein FMN transferase	NA	NA	NA	3.04765	4.91255	4.32658	NA	NA	NA	1.97634e-06	2.43394e-13	7.76267e-11
		NA	STMAn7_13710	WP_099484377.1	NA	DegT/DnrJ/EryC1/StrS family aminotransferase	NA	NA	NA	4.10307	3.56291	3.53972	NA	NA	NA	4.88606e-17	2.17545e-13	3.13373e-13
		NA	STMAn7_14460	WP_043034854.1	NA	outer membrane protein assembly factor BamA	NA	NA	NA	2.48924	3.10324	2.9139	NA	NA	NA	4.38007e-10	1.48507e-14	4.42741e-13
		NA	STMAn7_21560	WP_043033553.1	NA	ABC transporter substrate-binding protein	NA	NA	NA	2.8753	4.79609	3.63732	NA	NA	NA	1.04594e-05	3.37543e-12	6.1622e-08
		SMLT_RS19290	STMAn7_36830	WP_005411073.1	rod shape-determining protein RodA	rod shape-determining protein RodA	-0.327215	1.27689	1.36775	2.11358	3.43663	3.09903	0.235973	1.03604e-05	2.57093e-06	3.21634e-05	1.00986e-10	4.16441e-09
		SMLT_RS02990	STMAn7_05920	WP_065427968.1	GtrA family protein	GtrA family protein	-0.966973	0.773326	0.509951	2.57783	3.96702	3.75035	0.0158551	0.0399254	0.172923	0.000549845	8.63343e-07	2.73407e-06
		NA	STMAn7_19980	WP_154329396.1	NA	carbohydrate kinase	NA	NA	NA	3.29853	4.35111	3.58889	NA	NA	NA	1.00831e-12	1.58852e-20	1.09924e-14
		NA	STMAn7_29350	WP_154329554.1	NA	cytochrome C biogenesis protein	NA	NA	NA	2.35824	2.35385	2.09272	NA	NA	NA	2.93456e-11	3.17145e-11	2.89033e-09
		SMLT_RS05235	STMAn7_11090	WP_012479329.1	alpha/beta hydrolase	alpha/beta hydrolase	0.427927	1.93043	1.39583	2.39926	3.00791	2.89181	0.102852	1.09256e-11	6.77502e-07	7.79022e-09	7.80048e-13	5.66619e-12
		NA	STMAn7_34420	WP_005410834.1	NA	HAD hydrolase-like protein	NA	NA	NA	2.92518	4.22681	4.08126	NA	NA	NA	1.37412e-11	6.20158e-22	1.32893e-20
		NA	STMAn7_10690	WP_049430173.1	NA	phage tail protein	NA	NA	NA	3.63682	3.13831	2.32009	NA	NA	NA	6.36798e-05	0.00037204	0.00444187
		NA	STMAn7_34100	WP_043034309.1	NA	HAMP domain-containing histidine kinase	NA	NA	NA	2.23697	2.63618	2.29976	NA	NA	NA	5.58054e-08	2.35958e-10	2.46682e-08
		NA	STMAn7_09130	WP_154329257.1	NA	ferritin-like domain-containing protein	NA	NA	NA	2.66842	3.19009	2.94543	NA	NA	NA	1.32351e-13	1.34208e-18	3.7089e-16
		NA	STMAn7_06570	WP_049461011.1	NA	hypothetical protein	NA	NA	NA	3.64947	3.34804	3.23249	NA	NA	NA	1.55039e-11	4.90722e-10	1.71174e-09
		NA	STMAn7_34230	WP_060380528.1	NA	SLC13 family permease	NA	NA	NA	2.24052	2.36263	2.00125	NA	NA	NA	9.06768e-08	1.99898e-08	1.46576e-06
		NA	STMAn7_21580	WP_134729354.1	NA	heme ABC transporter ATP-binding protein	NA	NA	NA	2.12908	4.42988	3.85098	NA	NA	NA	0.00259439	4.72904e-08	1.32631e-06
		NA	STMAn7_15900	WP_060380511.1	NA	tetraacyldisaccharide 4\\'-kinase	NA	NA	NA	3.4391	4.49777	4.01851	NA	NA	NA	3.26977e-16	3.31637e-26	2.25819e-21
		NA	STMAn7_02410	WP_099484571.1	NA	3-hydroxyisobutyrate dehydrogenase	NA	NA	NA	5.33375	3.49254	3.19595	NA	NA	NA	2.98196e-20	5.8425e-10	1.12472e-08
		NA	STMAn7_29540	WP_088430021.1	NA	N-acetyl-gamma-glutamyl-phosphate reductase	NA	NA	NA	2.16532	3.39534	3.32571	NA	NA	NA	3.43086e-06	1.52242e-12	4.03383e-12
		NA	STMAn7_01730	WP_099479750.1	NA	c-type cytochrome	NA	NA	NA	2.73755	2.54865	2.75619	NA	NA	NA	2.23597e-05	6.77236e-05	2.01083e-05
		NA	STMAn7_11670	WP_049459151.1	NA	DUF4198 domain-containing protein	NA	NA	NA	3.20512	4.97599	4.42198	NA	NA	NA	3.31357e-08	9.33582e-17	1.05815e-13
		NA	STMAn7_05880	WP_060380266.1	NA	glycosyl transferase	NA	NA	NA	3.78526	5.24382	4.90379	NA	NA	NA	6.88086e-15	1.70008e-26	1.80872e-23
		NA	STMAn7_05890	WP_154329230.1	NA	hypothetical protein	NA	NA	NA	2.98628	4.50022	4.36568	NA	NA	NA	2.38418e-13	1.25907e-27	3.91193e-26
		NA	STMAn7_23470	WP_099474041.1	NA	MacB family efflux pump subunit	NA	NA	NA	3.23378	4.72843	4.30902	NA	NA	NA	4.19543e-14	1.18774e-27	2.23595e-23
		NA	STMAn7_24600	WP_154329469.1	NA	nitrate reductase molybdenum cofactor assembly chaperone	NA	NA	NA	3.51531	4.37666	2.9964	NA	NA	NA	NA	NA	NA
		NA	STMAn7_41170	WP_154329702.1	NA	epimerase	NA	NA	NA	3.61109	3.71432	3.84754	NA	NA	NA	1.37029e-16	1.93176e-17	1.44145e-18
		NA	STMAn7_03240	WP_111118134.1	NA	TonB-dependent receptor	NA	NA	NA	4.14002	6.47594	6.17561	NA	NA	NA	1.97603e-24	2.38094e-56	1.7818e-51
		SMLT_RS03295	STMAn7_06520	WP_005412203.1	prepilin-type N-terminal cleavage/methylation domain-containing protein	prepilin-type N-terminal cleavage/methylation domain-containing protein	0.154174	0.536786	0.286125	3.42	3.41027	3.25418	0.602843	0.0858776	0.361032	5.70094e-07	6.11808e-07	1.72263e-06
		SMLT_RS08275	STMAn7_16590	WP_005409005.1	2-C-methyl-D-erythritol 2,4-cyclodiphosphate synthase	2-C-methyl-D-erythritol 2,4-cyclodiphosphate synthase	0.191582	1.66615	1.3672	3.20925	4.29098	3.83179	0.517641	3.04205e-07	2.31122e-05	1.45462e-09	1.61533e-15	8.56276e-13
		NA	STMAn7_11800	WP_043034185.1	NA	Fe-S cluster assembly protein SufD	NA	NA	NA	2.14136	4.0882	3.31376	NA	NA	NA	0.000141113	1.26822e-11	2.36072e-08
		SMLT_RS01155	STMAn7_02190	WP_044569373.1	cell division protein ZapE	cell division protein ZapE	-0.383388	-0.0264688	0.0551965	2.19722	3.39453	3.24103	0.0123649	0.86521	0.716365	1.01811e-09	1.80645e-20	7.39679e-19
		NA	STMAn7_31220	WP_099484060.1	NA	polyprenyl synthetase family protein	NA	NA	NA	2.59035	3.4405	3.10237	NA	NA	NA	1.9791e-13	3.60398e-22	2.0042e-18
		NA	STMAn7_26150	WP_099485018.1	NA	lysine decarboxylase	NA	NA	NA	4.8719	3.84973	3.70859	NA	NA	NA	6.85984e-16	9.32448e-11	3.88625e-10
		NA	STMAn7_14390	WP_076739135.1	NA	hypothetical protein	NA	NA	NA	2.63163	4.25543	3.81844	NA	NA	NA	1.12824e-09	5.44191e-22	3.64112e-18
		NA	STMAn7_07190	WP_005408088.1	NA	preprotein translocase subunit SecA	NA	NA	NA	2.55013	2.83155	2.661	NA	NA	NA	1.26009e-11	7.27579e-14	1.7522e-12
		NA	STMAn7_29320	WP_099484812.1	NA	heme lyase CcmF/NrfE family subunit	NA	NA	NA	2.4728	2.7356	2.30618	NA	NA	NA	2.86643e-13	7.88234e-16	8.56138e-12
		NA	STMAn7_01000	WP_099484013.1	NA	DUF58 domain-containing protein	NA	NA	NA	4.0352	3.00222	3.41392	NA	NA	NA	7.49546e-06	0.000435524	9.78511e-05
		SMLT_RS05120	STMAn7_10840	WP_005408338.1	helix-turn-helix domain-containing protein	NA	1.15203	0.644107	0.884587	3.71834	2.717	2.43904	0.0271805	0.213495	0.10054	3.73525e-06	0.000363136	0.00105351
		NA	STMAn7_05370	WP_154329221.1	NA	alanine racemase	NA	NA	NA	2.45898	2.84646	2.66402	NA	NA	NA	3.35654e-10	5.30496e-13	1.22281e-11
		NA	STMAn7_30710	WP_043035581.1	NA	phosphoglucosamine mutase	NA	NA	NA	3.11722	4.39308	4.13041	NA	NA	NA	1.5217e-17	1.26981e-32	4.2563e-29
		NA	STMAn7_39340	WP_005411320.1	NA	anthranilate phosphoribosyltransferase	NA	NA	NA	2.3082	3.52931	3.56629	NA	NA	NA	1.25845e-10	1.9554e-22	9.76175e-23
		NA	STMAn7_36990	WP_005411089.1	NA	multidrug efflux RND transporter periplasmic adaptor subunit SmeD	NA	NA	NA	6.43436	5.82965	6.52374	NA	NA	NA	1.10356e-18	9.17378e-16	3.8672e-19
		SMLT_RS06440	STMAn7_13030	WP_005408564.1	signal peptidase II	signal peptidase II	0.502352	1.44161	1.33224	2.86878	3.07403	2.74013	0.0493809	7.61945e-08	6.6611e-07	4.18466e-10	2.54339e-11	2.1522e-09
		NA	STMAn7_14740	WP_033834101.1	NA	multidrug efflux transporter outer membrane subunit EmrC	NA	NA	NA	2.94813	3.54898	2.44404	NA	NA	NA	3.42842e-14	9.66714e-20	2.2661e-10
		NA	STMAn7_14760	WP_032966542.1	NA	multidrug efflux MFS transporter permease subunit EmrB	NA	NA	NA	2.60806	3.37163	2.74316	NA	NA	NA	2.27347e-08	1.17781e-12	4.59772e-09
		NA	STMAn7_40790	WP_154329653.1	NA	DUF4350 domain-containing protein	NA	NA	NA	3.44898	3.51115	3.44316	NA	NA	NA	1.37811e-09	7.13529e-10	1.42187e-09
		SMLT_RS19560	STMAn7_37380	WP_005411127.1	F0F1 ATP synthase subunit epsilon	F0F1 ATP synthase subunit epsilon	0.0419402	0.967699	1.68723	3.96883	5.64854	5.39361	0.879533	0.000563327	3.69942e-09	1.18595e-14	2.53625e-27	4.01016e-25
		NA	STMAn7_29690	WP_099484822.1	NA	bifunctional 2-polyprenyl-6-hydroxyphenol methylase/3-demethylubiquinol 3-O-methyltransferase UbiG	NA	NA	NA	2.61151	4.0013	3.84852	NA	NA	NA	8.85273e-11	1.64097e-22	5.32332e-21
		NA	STMAn7_29820	WP_062606513.1	NA	TraB/GumN family protein	NA	NA	NA	3.07164	3.78801	3.52925	NA	NA	NA	1.08658e-13	9.17025e-20	1.9339e-17
		NA	STMAn7_36650	WP_005411056.1	NA	response regulator	NA	NA	NA	2.30119	2.23477	2.06348	NA	NA	NA	1.86244e-14	9.45014e-14	5.308e-12
		NA	STMAn7_06960	WP_154329236.1	NA	metal-dependent hydrolase	NA	NA	NA	2.77571	3.71237	2.95872	NA	NA	NA	0.00083181	2.52543e-05	0.000443685
		SMLT_RS08350	STMAn7_16730	WP_012479733.1	tRNA (adenosine(37)-N6)-dimethylallyltransferase MiaA	tRNA (adenosine(37)-N6)-dimethylallyltransferase MiaA	-0.255641	0.394055	0.303699	2.42463	3.02131	2.7272	0.230525	0.0667637	0.158927	1.45027e-12	1.76323e-18	2.00034e-15
		SMLT_RS03020	STMAn7_05980	WP_024957348.1	FAD-binding protein	FAD-binding oxidoreductase	0.124407	1.73828	1.73071	3.13348	4.35443	3.96881	0.597001	1.94723e-12	2.85562e-12	1.00759e-09	8.21741e-17	2.44831e-14
		NA	STMAn7_12950	WP_024957497.1	NA	excinuclease ABC subunit UvrA	NA	NA	NA	2.20123	2.49745	2.39064	NA	NA	NA	1.27312e-13	5.68054e-17	1.01417e-15
		SMLT_RS21410	STMAn7_41140	WP_005411568.1	ABC transporter permease	ABC transporter permease	0.932531	1.4473	1.91205	2.00116	3.93463	3.47348	6.85659e-06	1.28999e-12	7.78133e-21	6.05761e-06	1.60797e-17	3.77975e-14
		NA	STMAn7_01140	WP_099484021.1	NA	hotdog fold thioesterase	NA	NA	NA	2.21743	2.36964	2.29045	NA	NA	NA	1.56739e-10	1.02657e-11	3.90731e-11
		NA	STMAn7_10700	WP_099497690.1	NA	NA	NA	NA	NA	3.78931	3.34829	2.64773	NA	NA	NA	2.29681e-12	4.06029e-10	4.38951e-07
		NA	STMAn7_07970	WP_060380826.1	NA	N-formylglutamate amidohydrolase	NA	NA	NA	4.1465	3.65963	3.51399	NA	NA	NA	1.428e-17	3.56276e-14	3.09502e-13
		NA	STMAn7_22680	WP_060380056.1	NA	carbohydrate porin	NA	NA	NA	6.35432	7.92809	7.03187	NA	NA	NA	8.48267e-23	3.90327e-34	2.19925e-27
		SMLT_RS11120	STMAn7_21190	WP_012480125.1	flagellar basal body rod protein FlgF	flagellar basal body rod protein FlgF	0.668219	0.331105	0.470272	3.24941	2.10458	3.75801	0.112349	0.463814	0.303744	0.000804304	0.010504	0.00020266
		NA	STMAn7_31940	WP_005410591.1	NA	S-methyl-5\\'-thioinosine phosphorylase	NA	NA	NA	2.73935	3.92494	3.73736	NA	NA	NA	1.10483e-15	5.01221e-30	1.97901e-27
		NA	STMAn7_29560	WP_005410366.1	NA	acetylglutamate kinase	NA	NA	NA	2.46455	3.95913	3.99159	NA	NA	NA	2.25352e-08	1.70162e-18	8.97344e-19
		SMLT_RS17520	STMAn7_33290	WP_005414256.1	hypothetical protein	hypothetical protein	1.12774	1.77065	1.58137	2.84742	2.99726	2.61686	1.04323e-06	3.96337e-14	1.06047e-11	1.14048e-17	2.37059e-19	3.08006e-15
		SMLT_RS13230	STMAn7_24650	WP_012480474.1	molybdenum cofactor guanylyltransferase	molybdenum cofactor guanylyltransferase	1.58254	0.968465	0.328079	3.13983	3.70401	3.20654	5.14746e-07	0.00186612	0.28381	6.89669e-08	3.76893e-10	3.8405e-08
		NA	STMAn7_22650	WP_172476256.1	NA	phosphoenolpyruvate--protein phosphotransferase	NA	NA	NA	3.065	4.46879	3.84843	NA	NA	NA	1.65788e-33	1.13939e-68	1.57806e-51
		SMLT_RS07960	STMAn7_16010	WP_012479691.1	ABC transporter ATP-binding protein	ABC transporter ATP-binding protein	0.894564	1.43037	1.43278	2.95958	4.05323	3.5018	2.09995e-05	2.37617e-11	2.14598e-11	4.68916e-10	4.42216e-17	3.01735e-13
		SMLT_RS00665	STMAn7_01160	WP_024956257.1	alpha/beta fold hydrolase	alpha/beta fold hydrolase	-0.210023	0.372477	0.578536	2.75057	3.37723	3.12716	0.353374	0.110788	0.0133741	4.95339e-13	1.30879e-18	2.77069e-16
		NA	STMAn7_23340	WP_005409783.1	NA	membrane protein	NA	NA	NA	4.14955	4.34754	3.86312	NA	NA	NA	4.0782e-23	3.45501e-25	2.43313e-20
		NA	STMAn7_11960	WP_043034177.1	NA	UDP-N-acetylmuramoyl-L-alanine--D-glutamate ligase	NA	NA	NA	5.33666	6.39018	6.316	NA	NA	NA	3.82724e-32	6.31867e-45	6.14787e-44
		NA	STMAn7_33610	WP_169449093.1	NA	NA	NA	NA	NA	2.15281	3.33654	3.15897	NA	NA	NA	6.21573e-07	5.99593e-14	1.00942e-12
		NA	STMAn7_35440	WP_099484128.1	NA	TonB-dependent receptor	NA	NA	NA	4.31513	4.52895	4.27523	NA	NA	NA	2.58497e-18	6.11622e-20	5.09703e-18
		SMLT_RS03360	STMAn7_06640	WP_005408039.1	molecular chaperone	molecular chaperone	-1.25636	0.916163	1.33119	2.10658	3.40874	3.1696	0.00712733	0.0524306	0.00660976	0.0101114	0.000266249	0.00056315
		NA	STMAn7_42470	WP_099484395.1	NA	DUF3375 domain-containing protein	NA	NA	NA	3.64739	5.20799	5.11808	NA	NA	NA	3.79527e-08	2.2404e-14	5.97483e-14
		NA	STMAn7_10790	WP_154329270.1	NA	phage baseplate assembly protein V	NA	NA	NA	4.4688	4.03572	2.34686	NA	NA	NA	1.97978e-05	8.50379e-05	0.00793654
		NA	STMAn7_29530	WP_099497579.1	NA	argininosuccinate lyase	NA	NA	NA	3.29027	4.14505	4.11569	NA	NA	NA	7.33101e-12	1.38314e-17	2.28928e-17
		SMLT_RS10310	STMAn7_19590	WP_005409409.1	chemotaxis protein CheB	chemotaxis protein CheB	-0.172827	1.185	1.21823	3.64597	4.94176	4.78839	0.591155	0.000840944	0.000628132	1.91022e-11	2.82235e-19	3.06424e-18
		SMLT_RS03215	STMAn7_06360	WP_005408012.1	DNA polymerase III subunit chi	DNA polymerase III subunit chi	0.232223	1.93468	1.97889	2.0956	3.6553	3.29597	0.444283	9.30812e-09	4.4976e-09	5.63095e-07	2.02715e-17	1.4971e-14
		NA	STMAn7_23480	WP_043033373.1	NA	efflux RND transporter periplasmic adaptor subunit	NA	NA	NA	2.54338	4.42112	3.83579	NA	NA	NA	1.32629e-10	7.4595e-28	1.65351e-21
		NA	STMAn7_42290	WP_005411680.1	NA	alpha/beta hydrolase	NA	NA	NA	2.99408	5.45193	4.45842	NA	NA	NA	5.75638e-07	3.06874e-18	5.97272e-13
		NA	STMAn7_07490	WP_154329678.1	NA	TonB-dependent hemoglobin/transferrin/lactoferrin family receptor	NA	NA	NA	2.18292	3.3584	2.50966	NA	NA	NA	2.32777e-05	4.34407e-10	1.67237e-06
		NA	STMAn7_31000	WP_005410501.1	NA	TonB-dependent receptor	NA	NA	NA	4.19196	5.84309	5.56504	NA	NA	NA	2.50149e-55	4.61665e-105	1.49557e-95
		NA	STMAn7_13680	WP_043035542.1	NA	GNAT family N-acetyltransferase	NA	NA	NA	4.33824	3.54351	3.73956	NA	NA	NA	1.0598e-23	1.45856e-16	2.97911e-18
		SMLT_RS19300	STMAn7_36850	WP_005411075.1	rod shape-determining protein MreD	rod shape-determining protein MreD	-0.458256	1.75888	1.74747	2.99237	4.20329	3.73665	0.206685	1.12958e-05	1.31553e-05	2.27132e-06	1.32775e-10	8.04957e-09
		NA	STMAn7_01940	WP_005411909.1	NA	pseudouridine synthase	NA	NA	NA	2.23601	2.40068	2.1404	NA	NA	NA	8.19743e-13	1.73999e-14	6.61807e-12
		NA	STMAn7_02110	WP_099523379.1	NA	acetyl/propionyl/methylcrotonyl-CoA carboxylase subunit alpha	NA	NA	NA	2.2639	2.52686	2.05922	NA	NA	NA	6.2247e-11	3.78398e-13	2.29132e-09
		NA	STMAn7_27550	WP_154329542.1	NA	NA	NA	NA	NA	2.85982	2.45478	2.72996	NA	NA	NA	1.39356e-06	2.43559e-05	3.57977e-06
		NA	STMAn7_22660	WP_076740008.1	NA	1-phosphofructokinase family hexose kinase	NA	NA	NA	3.85522	5.06048	4.43736	NA	NA	NA	1.50657e-33	4.40017e-56	9.46748e-44
		NA	STMAn7_37060	WP_005411095.1	NA	DUF484 family protein	NA	NA	NA	3.01645	3.3916	3.24349	NA	NA	NA	4.6367e-15	1.77789e-18	4.31837e-17
		NA	STMAn7_31510	WP_005410551.1	NA	VOC family protein	NA	NA	NA	2.99596	3.13558	2.91272	NA	NA	NA	1.68244e-06	6.25082e-07	3.00195e-06
		NA	STMAn7_36140	WP_099484749.1	NA	YqcC family protein	NA	NA	NA	2.0693	2.78454	3.59196	NA	NA	NA	2.78258e-05	3.77548e-08	2.66629e-12
		NA	STMAn7_21490	WP_099523886.1	NA	DUF3857 domain-containing protein	NA	NA	NA	2.84107	3.77665	3.71613	NA	NA	NA	1.82612e-13	3.31333e-22	1.40742e-21
		SMLT_RS03145	STMAn7_06230	WP_005407999.1	membrane integrity-associated transporter subunit PqiC	ABC-type transport auxiliary lipoprotein family protein	0.771802	1.06506	0.518118	2.33415	2.04184	2.01043	4.04837e-05	1.62289e-08	0.00607334	1.05872e-12	3.75915e-10	6.72064e-10
		NA	STMAn7_19600	WP_099485198.1	NA	hybrid sensor histidine kinase/response regulator	NA	NA	NA	2.86509	4.24497	3.92706	NA	NA	NA	8.77525e-10	4.36519e-19	1.18134e-16
		NA	STMAn7_20770	WP_099484539.1	NA	chemotaxis protein CheA	NA	NA	NA	3.67151	3.02882	3.91989	NA	NA	NA	4.77424e-14	3.12752e-10	1.01713e-15
		NA	STMAn7_05640	WP_049432961.1	NA	ATP-binding protein	NA	NA	NA	2.19909	2.43031	2.05996	NA	NA	NA	4.5734e-11	4.25231e-13	6.11709e-10
		NA	STMAn7_24520	WP_033835076.1	NA	ATP-binding cassette domain-containing protein	NA	NA	NA	5.62819	6.25779	5.82849	NA	NA	NA	3.59948e-19	3.90271e-23	2.15679e-20
		NA	STMAn7_01490	WP_005407597.1	NA	NAD(P)-dependent glycerol-3-phosphate dehydrogenase	NA	NA	NA	3.94172	3.89318	3.75796	NA	NA	NA	2.57765e-24	8.76064e-24	2.77933e-22
		NA	STMAn7_36520	WP_099484084.1	NA	heparan-alpha-glucosaminide N-acetyltransferase domain-containing protein	NA	NA	NA	2.83853	3.37632	3.22706	NA	NA	NA	1.91e-05	6.72389e-07	1.74014e-06
		NA	STMAn7_05100	WP_154329217.1	NA	hypothetical protein	NA	NA	NA	3.76906	5.75578	5.76565	NA	NA	NA	6.83535e-12	1.01077e-24	8.51741e-25
		NA	STMAn7_04000	WP_099485061.1	NA	AAA family ATPase	NA	NA	NA	3.08693	4.31457	4.58331	NA	NA	NA	1.38241e-06	6.09958e-11	4.49081e-12
		NA	STMAn7_21200	WP_099484549.1	NA	flagellar hook protein FlgE	NA	NA	NA	3.78965	2.12884	3.85113	NA	NA	NA	0.000224771	0.0104179	0.000189216
		NA	STMAn7_26140	WP_154329490.1	NA	cation diffusion facilitator family transporter	NA	NA	NA	4.91271	5.01377	4.42019	NA	NA	NA	5.47897e-16	1.4688e-16	2.14552e-13
		NA	STMAn7_15830	WP_154329339.1	NA	MipA/OmpV family protein	NA	NA	NA	5.17352	3.00013	4.29535	NA	NA	NA	2.50639e-08	0.000369501	2.02754e-06
		NA	STMAn7_14480	WP_100438040.1	NA	1-deoxy-D-xylulose-5-phosphate reductoisomerase	NA	NA	NA	3.15891	4.59705	4.16243	NA	NA	NA	2.21472e-13	5.75371e-26	1.10446e-21
		NA	STMAn7_16470	WP_005408993.1	NA	inorganic phosphate transporter	NA	NA	NA	2.37556	3.78782	3.29437	NA	NA	NA	1.30848e-09	2.74262e-21	1.19736e-16
		NA	STMAn7_41480	WP_169449037.1	NA	NA	NA	NA	NA	2.56738	3.70201	3.47113	NA	NA	NA	2.02568e-07	3.00816e-13	6.70938e-12
		NA	STMAn7_18370	WP_010484557.1	NA	TraB/GumN family protein	NA	NA	NA	2.57911	3.62875	3.23949	NA	NA	NA	2.69271e-17	2.52088e-32	3.48124e-26
		NA	STMAn7_15360	WP_154329328.1	NA	DUF4105 domain-containing protein	NA	NA	NA	2.65617	3.80696	3.49023	NA	NA	NA	1.82584e-08	3.16567e-15	3.8589e-13
		NA	STMAn7_11650	WP_111174264.1	NA	sulfite reductase subunit alpha	NA	NA	NA	3.69613	6.07067	5.43819	NA	NA	NA	6.4755e-06	2.50445e-12	2.37426e-10
		NA	STMAn7_07120	WP_154329237.1	NA	D-alanine--D-alanine ligase	NA	NA	NA	5.77678	6.76463	6.23957	NA	NA	NA	1.88355e-28	4.04795e-38	8.42864e-33
		SMLT_RS19540	STMAn7_37340	WP_005414539.1	GHKL domain-containing protein	ATP-binding protein	-0.398366	0.480234	0.265332	2.24622	2.91589	2.87652	0.078936	0.03519	0.245269	5.67911e-10	1.68717e-15	3.846e-15
		NA	STMAn7_40810	WP_154329654.1	NA	DUF58 domain-containing protein	NA	NA	NA	2.86167	2.73622	2.96361	NA	NA	NA	1.02243e-08	3.91532e-08	3.21807e-09
		NA	STMAn7_13100	WP_111174063.1	NA	FecR domain-containing protein	NA	NA	NA	2.32059	2.53908	2.2904	NA	NA	NA	1.70836e-10	2.81209e-12	2.79618e-10
		NA	STMAn7_21570	WP_154329419.1	NA	iron ABC transporter permease	NA	NA	NA	2.3915	4.37969	3.71314	NA	NA	NA	0.000106232	3.61303e-11	1.2618e-08
		SMLT_RS20280	STMAn7_38850	WP_005411271.1	response regulator	response regulator	1.06236	1.25187	1.03842	2.04828	2.24438	2.2247	2.20132e-05	7.6132e-07	3.83452e-05	4.17951e-07	3.46653e-08	4.46674e-08
		NA	STMAn7_11510	WP_005408403.1	NA	hypothetical protein	NA	NA	NA	2.12649	3.06843	2.77197	NA	NA	NA	8.79737e-07	3.66097e-12	2.60628e-10
		NA	STMAn7_08520	WP_010480354.1	NA	elongation factor G	NA	NA	NA	3.19762	4.57359	4.42673	NA	NA	NA	8.02498e-13	6.62114e-24	1.52429e-22
		NA	STMAn7_15820	WP_154329338.1	NA	hypothetical protein	NA	NA	NA	6.20605	3.93914	5.14323	NA	NA	NA	5.52582e-07	0.000477767	1.80985e-05
		NA	STMAn7_37620	WP_005414555.1	NA	glucans biosynthesis glucosyltransferase MdoH	NA	NA	NA	2.64272	3.21588	2.85514	NA	NA	NA	7.44961e-11	4.34935e-15	2.46295e-12
		SMLT_RS03465	STMAn7_06850	WP_012479137.1	3,4-dihydroxy-2-butanone-4-phosphate synthase	3,4-dihydroxy-2-butanone-4-phosphate synthase	0.662522	0.902035	1.18236	2.42586	4.75737	4.12332	0.00555689	0.000240612	1.75599e-06	7.90641e-07	1.96215e-20	6.30747e-16
		SMLT_RS21580	STMAn7_41410	WP_005411594.1	hypothetical protein	hypothetical protein	1.45158	1.66845	0.990568	2.934	2.95409	3.06027	4.11428e-05	4.38918e-06	0.00481888	4.15933e-09	3.29409e-09	9.7153e-10
		NA	STMAn7_28420	WP_033833947.1	NA	DUF2058 family protein	NA	NA	NA	3.89221	4.58363	4.24759	NA	NA	NA	1.59179e-18	6.98153e-25	1.08884e-21
		NA	STMAn7_26740	WP_154329494.1	NA	VirB4 family type IV secretion/conjugal transfer ATPase	NA	NA	NA	3.38136	4.46599	4.05105	NA	NA	NA	8.45767e-15	3.05739e-24	2.37538e-20
		NA	STMAn7_28340	WP_033835832.1	NA	multidrug efflux RND transporter permease subunit	NA	NA	NA	3.2533	2.29363	2.68137	NA	NA	NA	3.56318e-19	1.49368e-10	1.05802e-13
		NA	STMAn7_06610	WP_100443138.1	NA	nicotinate phosphoribosyltransferase	NA	NA	NA	2.01899	2.90195	2.39382	NA	NA	NA	5.06256e-15	6.24631e-29	2.25984e-20
		NA	STMAn7_29510	WP_154329555.1	NA	glutamate 5-kinase	NA	NA	NA	2.36168	3.16427	3.32337	NA	NA	NA	2.8851e-06	9.37006e-10	1.4884e-10
		NA	STMAn7_31270	WP_099484058.1	NA	TIGR02099 family protein	NA	NA	NA	2.88982	3.63348	3.40563	NA	NA	NA	4.19348e-21	3.84701e-32	1.73122e-28
		NA	STMAn7_28210	WP_033835127.1	NA	carbonate dehydratase	NA	NA	NA	2.85099	2.98221	2.70368	NA	NA	NA	2.54452e-16	1.10118e-17	6.90495e-15
		NA	STMAn7_07060	WP_049397423.1	NA	UDP-N-acetylmuramoyl-L-alanyl-D-glutamate--2,6-diaminopimelate ligase	NA	NA	NA	3.37978	3.54925	3.34202	NA	NA	NA	1.02803e-26	3.13287e-29	3.50482e-26
		SMLT_RS03905	STMAn7_07720	WP_005408140.1	4-hydroxythreonine-4-phosphate dehydrogenase PdxA	4-hydroxythreonine-4-phosphate dehydrogenase PdxA	-1.15416	-0.231219	0.146201	2.29146	3.59783	3.09652	0.00018286	0.445005	0.62925	1.42578e-07	8.87666e-16	3.02888e-12
		NA	STMAn7_04630	WP_154329197.1	NA	NA	NA	NA	NA	2.36725	3.00161	2.99199	NA	NA	NA	1.03075e-10	4.38971e-16	5.33988e-16
		SMLT_RS15735	STMAn7_29620	WP_005410372.1	SufE family protein	SufE family protein	-0.644982	1.69768	1.54584	3.33066	4.62124	4.55833	0.0261592	2.8723e-09	6.31734e-08	6.65186e-09	2.82086e-15	6.24522e-15
		NA	STMAn7_10600	WP_099497683.1	NA	hypothetical protein	NA	NA	NA	2.3599	2.61917	2.62103	NA	NA	NA	2.74461e-05	4.23283e-06	4.27286e-06
		NA	STMAn7_21790	WP_065196719.1	NA	response regulator	NA	NA	NA	2.32941	3.00809	2.77104	NA	NA	NA	1.56702e-06	1.18474e-09	1.77582e-08
		NA	STMAn7_10760	WP_043033669.1	NA	NA	NA	NA	NA	8.58205	7.42405	6.65637	NA	NA	NA	5.02159e-10	4.78865e-08	6.11142e-07
		NA	STMAn7_16020	WP_099484730.1	NA	HlyD family efflux transporter periplasmic adaptor subunit	NA	NA	NA	3.46707	3.32437	2.99549	NA	NA	NA	2.61164e-18	5.21192e-17	3.26268e-14
		NA	STMAn7_32620	WP_154329567.1	NA	hypothetical protein	NA	NA	NA	3.30418	5.45098	5.38075	NA	NA	NA	8.84674e-11	1.50129e-25	5.98094e-25
		NA	STMAn7_10720	WP_005412457.1	NA	phage major tail tube protein	NA	NA	NA	5.72414	5.11762	4.19373	NA	NA	NA	9.91603e-13	1.29826e-10	8.11101e-08
		NA	STMAn7_36130	WP_005411006.1	NA	S-formylglutathione hydrolase	NA	NA	NA	2.34735	2.34751	3.32871	NA	NA	NA	1.6893e-09	1.54505e-09	3.30879e-17
		NA	STMAn7_24940	WP_099484250.1	NA	DUF2894 domain-containing protein	NA	NA	NA	3.10249	5.17315	4.71315	NA	NA	NA	0.000703384	2.60975e-07	1.95746e-06
		NA	STMAn7_37420	WP_005411131.1	NA	F0F1 ATP synthase subunit delta	NA	NA	NA	3.66327	6.0058	5.46491	NA	NA	NA	7.59115e-12	5.32757e-28	1.40849e-23
		NA	STMAn7_30560	WP_099484387.1	NA	NADH-quinone oxidoreductase subunit NuoG	NA	NA	NA	4.52027	5.52718	5.25275	NA	NA	NA	2.97028e-20	3.83791e-29	1.61083e-26
		NA	STMAn7_10740	WP_099497691.1	NA	hypothetical protein	NA	NA	NA	4.48618	3.69162	3.10453	NA	NA	NA	9.99159e-07	3.32176e-05	0.000306119
		NA	STMAn7_26780	WP_033833165.1	NA	P-type DNA transfer ATPase VirB11	NA	NA	NA	2.51912	3.1053	3.07728	NA	NA	NA	1.17748e-06	3.86801e-09	5.21047e-09
		SMLT_RS14290	STMAn7_26750	WP_012480639.1	VirB3 family type IV secretion system protein	VirB3 family type IV secretion system protein	1.50121	1.42077	0.90886	3.68436	4.83143	3.68771	1.41668e-05	4.55606e-05	0.00769678	2.82471e-06	2.79851e-09	2.79342e-06
		NA	STMAn7_41470	WP_099485140.1	NA	tryptophan 7-halogenase	NA	NA	NA	2.16128	3.08466	2.95265	NA	NA	NA	2.40315e-05	5.56025e-09	2.23223e-08
		NA	STMAn7_34630	WP_185805974.1	NA	NA	NA	NA	NA	2.32572	2.75468	2.40756	NA	NA	NA	9.1732e-08	4.04671e-10	3.46421e-08
		NA	STMAn7_34580	WP_154329587.1	NA	VWA domain-containing protein	NA	NA	NA	3.45149	2.62617	2.4405	NA	NA	NA	2.62498e-16	2.62597e-10	3.65061e-09
		NA	STMAn7_29680	WP_005410378.1	NA	phosphoglycolate phosphatase	NA	NA	NA	4.51667	5.93628	5.81602	NA	NA	NA	9.74157e-13	2.30239e-20	1.19552e-19
		NA	STMAn7_06040	WP_012479076.1	NA	NA	NA	NA	NA	2.41652	3.32057	3.39491	NA	NA	NA	3.28135e-08	7.11701e-14	2.14321e-14
		NA	STMAn7_33790	WP_154329580.1	NA	ATP-binding protein	NA	NA	NA	2.35966	3.65754	3.13446	NA	NA	NA	5.49974e-05	2.65084e-09	2.28129e-07
		NA	STMAn7_10670	WP_154329269.1	NA	phage late control D family protein	NA	NA	NA	3.25758	3.55169	2.92009	NA	NA	NA	6.51104e-07	7.2904e-08	6.19804e-06
		NA	STMAn7_30510	WP_076739788.1	NA	NADH-quinone oxidoreductase subunit L	NA	NA	NA	5.29616	6.28728	6.30346	NA	NA	NA	5.27109e-20	3.32886e-27	2.41463e-27
		NA	STMAn7_02210	WP_049449365.1	NA	ribonucleotide-diphosphate reductase subunit beta	NA	NA	NA	2.45236	3.62236	3.38438	NA	NA	NA	4.42359e-12	6.18903e-24	3.678e-21
		SMLT_RS20220	STMAn7_38710	WP_005414654.1	phosphatidate cytidylyltransferase	phosphatidate cytidylyltransferase	0.289628	0.810293	0.182215	3.20171	3.21354	3.23316	0.318333	0.00840672	0.549674	0.000289125	0.000274257	0.000256381
		NA	STMAn7_39640	WP_111117703.1	NA	2-oxo acid dehydrogenase subunit E2	NA	NA	NA	3.73524	2.8852	3.22682	NA	NA	NA	3.83259e-22	4.38191e-14	4.35578e-17
		NA	STMAn7_07150	WP_154329238.1	NA	cell division protein FtsZ	NA	NA	NA	4.56872	3.89783	3.91964	NA	NA	NA	2.80174e-56	1.42071e-41	5.15853e-42
		NA	STMAn7_02400	WP_099484572.1	NA	enoyl-CoA hydratase/isomerase family protein	NA	NA	NA	6.19572	4.80616	4.54263	NA	NA	NA	1.63595e-18	4.58369e-12	4.95865e-11
		NA	STMAn7_25000	WP_099484255.1	NA	AMP-binding protein	NA	NA	NA	2.63276	5.62744	5.02365	NA	NA	NA	0.00101067	1.02016e-09	3.36894e-08
		SMLT_RS10885	STMAn7_20750	WP_012480097.1	flagellar motor protein MotD	flagellar motor protein MotD	-1.44253	-1.50311	-1.51421	2.03902	2.25507	2.9361	1.14991e-05	6.61396e-06	5.78772e-06	2.1593e-07	1.1742e-08	2.43922e-13
		NA	STMAn7_37800	WP_154329615.1	NA	TonB-dependent receptor	NA	NA	NA	7.91975	5.10765	7.36476	NA	NA	NA	3.3746e-33	3.17167e-15	4.72067e-29
		NA	STMAn7_20730	WP_154329408.1	NA	chemotaxis protein CheW	NA	NA	NA	3.10448	3.07975	3.64426	NA	NA	NA	1.46505e-13	2.23435e-13	6.75246e-18
		NA	STMAn7_38020	WP_111193524.1	NA	16S rRNA (cytosine(967)-C(5))-methyltransferase RsmB	NA	NA	NA	3.29459	4.85129	4.54421	NA	NA	NA	2.96451e-19	3.1788e-39	1.0555e-34
		NA	STMAn7_11950	WP_043034178.1	NA	hypothetical protein	NA	NA	NA	3.01192	4.32873	4.19684	NA	NA	NA	1.3527e-17	3.94536e-34	3.16842e-32
		NA	STMAn7_29630	WP_005414014.1	NA	MFS transporter	NA	NA	NA	3.25346	4.37312	4.18457	NA	NA	NA	4.36675e-10	1.43876e-16	2.35328e-15
		NA	STMAn7_13590	WP_005412688.1	NA	ABC transporter permease	NA	NA	NA	3.35512	3.30224	3.22455	NA	NA	NA	1.56211e-12	3.10574e-12	9.39319e-12
		NA	STMAn7_21890	WP_099534003.1	NA	NA	NA	NA	NA	2.44747	3.04266	2.72284	NA	NA	NA	0.000102177	2.66556e-06	2.0522e-05
		NA	STMAn7_19220	WP_076739012.1	NA	UDP-N-acetylmuramate dehydrogenase	NA	NA	NA	2.71374	2.96871	2.67522	NA	NA	NA	8.07257e-15	2.42476e-17	1.78441e-14
		NA	STMAn7_16600	WP_005409006.1	NA	tRNA pseudouridine(13) synthase TruD	NA	NA	NA	2.14252	3.15516	2.72128	NA	NA	NA	1.09833e-06	2.73962e-12	1.12628e-09
		NA	STMAn7_29080	WP_043034728.1	NA	endonuclease/exonuclease/phosphatase family protein	NA	NA	NA	2.64468	3.46063	3.01611	NA	NA	NA	1.11467e-06	4.17466e-10	3.82131e-08
		SMLT_RS08270	STMAn7_16580	WP_005409004.1	2-C-methyl-D-erythritol 4-phosphate cytidylyltransferase	2-C-methyl-D-erythritol 4-phosphate cytidylyltransferase	0.541354	1.342	1.01691	2.05641	2.40153	2.17263	0.0173823	1.01149e-08	1.30467e-05	1.44545e-13	7.79889e-18	6.13151e-15
		NA	STMAn7_33240	WP_005410719.1	NA	energy transducer TonB	NA	NA	NA	2.46756	3.68311	3.20604	NA	NA	NA	1.40087e-10	4.02735e-21	1.58412e-16
		NA	STMAn7_05730	WP_060380110.1	NA	maleylacetoacetate isomerase	NA	NA	NA	2.11329	2.35694	2.2618	NA	NA	NA	2.67411e-11	1.27879e-13	1.16167e-12
		NA	STMAn7_41530	WP_099485143.1	NA	glycosyltransferase family 2 protein	NA	NA	NA	2.6119	4.41623	4.10783	NA	NA	NA	2.15577e-06	1.21025e-14	5.68217e-13
		NA	STMAn7_13670	WP_043035543.1	NA	arginase family protein	NA	NA	NA	4.19016	3.20775	3.45078	NA	NA	NA	3.29117e-29	3.73564e-18	1.14616e-20
		SMLT_RS16340	STMAn7_30890	WP_005410490.1	ribonuclease E inhibitor RraB	ribonuclease E inhibitor RraB	-2.25544	-0.950012	-1.04173	3.00119	3.87578	3.57158	8.12054e-09	0.00895748	0.00434275	3.43349e-07	1.21781e-10	2.38071e-09
		SMLT_RS18510	STMAn7_35240	WP_012481182.1	LON peptidase substrate-binding domain-containing protein	LON peptidase substrate-binding domain-containing protein	0.0768065	0.614945	0.832029	2.51817	3.44866	3.08311	0.66827	0.000508362	2.61948e-06	1.50918e-06	1.40757e-10	7.36419e-09
		NA	STMAn7_20000	WP_154329397.1	NA	glycoside hydrolase family 2 protein	NA	NA	NA	2.74645	4.04307	2.7535	NA	NA	NA	1.50529e-07	6.34685e-14	1.48755e-07
		NA	STMAn7_34080	WP_049452340.1	NA	dephospho-CoA kinase	NA	NA	NA	2.9108	3.50022	3.2924	NA	NA	NA	3.32605e-13	3.42813e-18	2.49826e-16
		SMLT_RS03565	STMAn7_07050	WP_005412243.1	cell division protein	cell division protein	0.0984279	1.95729	1.57626	2.92543	3.22848	3.13074	0.677846	1.24628e-16	1.54654e-11	2.73811e-11	2.59478e-13	1.21935e-12
		SMLT_RS18435	STMAn7_35090	WP_005410903.1	DUF192 domain-containing protein	DUF192 domain-containing protein	0.0305156	1.27813	1.38859	2.11576	3.24732	3.06924	0.902446	1.92101e-06	2.55432e-07	7.4657e-14	3.46188e-30	3.41589e-27
		NA	STMAn7_08900	WP_060380771.1	NA	RluA family pseudouridine synthase	NA	NA	NA	2.60729	4.21227	4.27038	NA	NA	NA	1.43965e-06	4.2499e-14	2.09199e-14
		SMLT_RS20595	STMAn7_39480	WP_005411334.1	K+/H+ antiporter subunit F	K+/H+ antiporter subunit F	0.798387	0.386518	0.978298	2.03329	3.01061	2.87038	0.0644235	0.391197	0.040463	0.00207402	1.87457e-05	4.03696e-05
		NA	STMAn7_04610	WP_154329195.1	NA	PD-(D/E)XK motif protein	NA	NA	NA	2.44259	2.7086	2.55889	NA	NA	NA	1.35152e-06	1.07694e-07	4.48477e-07
		NA	STMAn7_37810	WP_154329616.1	NA	hypothetical protein	NA	NA	NA	3.71036	3.45589	3.77367	NA	NA	NA	2.84327e-24	2.40758e-21	4.5849e-25
		NA	STMAn7_07990	WP_005408166.1	NA	exodeoxyribonuclease IX	NA	NA	NA	2.17217	2.35836	2.10009	NA	NA	NA	1.02728e-10	2.5811e-12	3.91682e-10
		NA	STMAn7_21550	WP_154329418.1	NA	ATP-binding protein	NA	NA	NA	2.42188	4.46948	2.98571	NA	NA	NA	6.55162e-05	6.01704e-12	1.73552e-06
		NA	STMAn7_14410	WP_076739133.1	NA	ribonuclease HII	NA	NA	NA	3.25281	3.97135	3.65327	NA	NA	NA	1.61985e-07	3.59329e-10	6.08831e-09
		NA	STMAn7_32560	WP_099484599.1	NA	Fe/S-dependent 2-methylisocitrate dehydratase AcnD	NA	NA	NA	3.18752	3.67016	2.72984	NA	NA	NA	3.66606e-16	1.02593e-20	2.07446e-12
		SMLT_RS15580	STMAn7_29310	WP_005410343.1	cytochrome c maturation protein CcmE	cytochrome c maturation protein CcmE	-0.0640922	0.414431	0.329066	2.35134	2.4563	2.52687	0.790732	0.0944515	0.186227	2.36892e-10	3.98383e-11	1.11714e-11
		SMLT_RS20085	STMAn7_38430	WP_005411231.1	TlpA family protein disulfide reductase	TlpA family protein disulfide reductase	0.0225303	1.82959	0.890218	2.67802	2.44793	2.29962	0.939785	2.21628e-08	0.00508909	4.04425e-07	3.01505e-06	9.91053e-06
		NA	STMAn7_29830	WP_005410393.1	NA	DUF1684 domain-containing protein	NA	NA	NA	2.16068	2.97387	2.76243	NA	NA	NA	2.09699e-11	6.79238e-20	1.88519e-17
		NA	STMAn7_29660	WP_185805959.1	NA	M23 family metallopeptidase	NA	NA	NA	2.99239	3.38053	3.20164	NA	NA	NA	1.72465e-10	8.26737e-13	1.03322e-11
		NA	STMAn7_22670	WP_005409714.1	NA	fructose-specific PTS transporter subunit EIIC	NA	NA	NA	4.24127	5.60522	4.80246	NA	NA	NA	2.27083e-24	8.4937e-41	1.35283e-30
		NA	STMAn7_40830	WP_043035569.1	NA	glutathionylspermidine synthase family protein	NA	NA	NA	2.01064	3.12827	2.64541	NA	NA	NA	1.14029e-09	1.07517e-20	2.25408e-15
		SMLT_RS20410	STMAn7_39110	WP_005411299.1	DUF2752 domain-containing protein	DUF2752 domain-containing protein	0.400077	1.52	0.721058	2.60091	3.25256	3.87501	0.131762	4.28005e-08	0.00885085	1.42725e-05	1.27595e-07	5.78002e-10
		NA	STMAn7_40690	WP_154329650.1	NA	multidrug efflux transporter outer membrane subunit SmeC	NA	NA	NA	3.03603	4.08281	3.56431	NA	NA	NA	4.24189e-07	3.6529e-11	5.23398e-09
		NA	STMAn7_28250	WP_099484301.1	NA	exodeoxyribonuclease I	NA	NA	NA	2.52365	3.14281	2.75304	NA	NA	NA	3.72562e-15	1.98798e-22	1.1111e-17
		NA	STMAn7_35630	WP_005410957.1	NA	NA	NA	NA	NA	4.89848	3.4793	3.48366	NA	NA	NA	8.59965e-20	4.30469e-11	3.84276e-11
		NA	STMAn7_36860	WP_154329609.1	NA	rod shape-determining protein MreC	NA	NA	NA	2.64845	3.92633	3.61623	NA	NA	NA	3.80432e-15	8.10938e-31	1.76857e-26
		SMLT_RS06805	STMAn7_13720	WP_005408666.1	DMT family transporter	DMT family transporter	0.813966	1.42675	0.892001	3.06398	2.52947	2.7114	0.00217053	2.33681e-07	0.00103586	1.41127e-09	3.85264e-07	6.30953e-08
		NA	STMAn7_17270	WP_154329353.1	NA	phosphatase PAP2 family protein	NA	NA	NA	2.35569	3.02124	2.68886	NA	NA	NA	4.18814e-07	1.93721e-10	1.08135e-08
		SMLT_RS10230	STMAn7_19230	WP_005409365.1	quinone-dependent dihydroorotate dehydrogenase	quinone-dependent dihydroorotate dehydrogenase	0.550596	0.772726	0.36085	2.14025	2.2423	2.04346	0.00351688	5.31718e-05	0.0570859	6.38782e-13	5.29673e-14	5.84021e-12
		NA	STMAn7_34770	WP_005410870.1	NA	citrate synthase	NA	NA	NA	2.03645	3.02347	2.76176	NA	NA	NA	1.35297e-11	3.76819e-23	1.13066e-19
		NA	STMAn7_37750	WP_032965969.1	NA	NA	NA	NA	NA	2.18004	2.20477	2.4447	NA	NA	NA	8.2293e-05	6.78793e-05	1.27511e-05
		NA	STMAn7_21780	WP_154329424.1	NA	hybrid sensor histidine kinase/response regulator	NA	NA	NA	2.67362	3.2915	3.04562	NA	NA	NA	4.00959e-09	8.62194e-13	2.99856e-11
		NA	STMAn7_06330	WP_099474662.1	NA	ribosomal protein S18-alanine N-acetyltransferase	NA	NA	NA	2.62586	3.278	2.9742	NA	NA	NA	8.0624e-08	3.7583e-11	1.59029e-09
		NA	STMAn7_33910	WP_005410785.1	NA	alpha,alpha-trehalose-phosphate synthase (UDP-forming)	NA	NA	NA	3.44407	2.38214	2.66936	NA	NA	NA	1.87425e-13	1.85803e-07	6.77938e-09
		NA	STMAn7_28590	WP_049472821.1	NA	dihydrolipoyllysine-residue succinyltransferase	NA	NA	NA	2.68113	2.79513	2.60241	NA	NA	NA	3.25063e-18	1.29499e-19	2.78507e-17
		NA	STMAn7_21900	WP_005409646.1	NA	restriction endonuclease	NA	NA	NA	3.51403	3.78607	3.25618	NA	NA	NA	3.0769e-14	3.5375e-16	1.54699e-12
		NA	STMAn7_20580	WP_005409507.1	NA	bifunctional aconitate hydratase 2/2-methylisocitrate dehydratase	NA	NA	NA	3.66749	3.37037	3.55409	NA	NA	NA	2.33162e-10	4.51806e-09	7.41921e-10
		SMLT_RS16895	STMAn7_32010	WP_005410598.1	DNA repair protein RecO	DNA repair protein RecO	-0.00104749	1.11302	1.45623	3.00137	4.79047	4.61392	0.99513	0.000511313	7.26224e-06	4.08806e-08	1.68039e-17	2.09779e-16
		NA	STMAn7_29520	WP_005414003.1	NA	YciI family protein	NA	NA	NA	3.49355	4.85225	4.9194	NA	NA	NA	0.00101405	2.40466e-05	1.95011e-05
		NA	STMAn7_34610	WP_099484114.1	NA	DUF58 domain-containing protein	NA	NA	NA	3.47309	2.82802	2.7568	NA	NA	NA	2.55426e-15	7.58981e-11	2.07354e-10
		NA	STMAn7_11570	WP_087803686.1	NA	nucleotidyltransferase family protein	NA	NA	NA	2.32737	3.13242	2.9281	NA	NA	NA	2.45662e-08	1.36224e-13	3.98252e-12
		SMLT_RS10305	STMAn7_19580	WP_005409408.1	chemotaxis protein CheR	chemotaxis protein CheR	-0.149637	0.573742	0.556463	2.35543	3.68303	3.51584	0.54929	0.0230623	0.0277728	9.34255e-07	9.91017e-14	1.06156e-12
		NA	STMAn7_38720	WP_005411260.1	NA	1-acyl-sn-glycerol-3-phosphate acyltransferase	NA	NA	NA	2.31916	2.00474	2.2977	NA	NA	NA	0.000108725	0.000636881	0.000120771
		NA	STMAn7_09940	WP_004154592.1	NA	hypothetical protein	NA	NA	NA	4.26778	2.21571	3.30529	NA	NA	NA	0.00245549	0.0236118	0.00796215
		NA	STMAn7_30700	WP_099479367.1	NA	UDP-glucose 4-epimerase GalE	NA	NA	NA	2.74784	2.99136	2.7512	NA	NA	NA	1.6944e-10	4.55394e-12	1.60051e-10
		NA	STMAn7_14860	WP_114618484.1	NA	TolC family protein	NA	NA	NA	2.56036	2.69757	3.44465	NA	NA	NA	6.35746e-07	1.7365e-07	5.54909e-11
		NA	STMAn7_06250	WP_049450006.1	NA	ABC transporter ATP-binding protein	NA	NA	NA	2.42092	2.11693	2.22791	NA	NA	NA	1.01218e-13	6.09206e-11	6.65617e-12
		SMLT_RS22250	STMAn7_42710	WP_005411717.1	hypothetical protein	hypothetical protein	0.46253	1.78051	1.76581	2.22559	2.59596	2.32746	0.103666	6.83762e-09	9.38628e-09	1.54814e-07	1.37683e-09	4.49353e-08
		SMLT_RS10680	STMAn7_20350	WP_012480070.1	hypothetical protein	hypothetical protein	0.773839	1.42285	1.6509	3.79079	4.95025	4.77505	0.00225273	5.28893e-08	3.3327e-10	9.60112e-18	1.11692e-28	7.57548e-27
		NA	STMAn7_21910	WP_032960044.1	NA	DEAD/DEAH box helicase family protein	NA	NA	NA	2.04892	2.56412	2.30412	NA	NA	NA	6.48297e-10	1.85247e-14	4.71639e-12
		NA	STMAn7_40820	WP_059035808.1	NA	hypothetical protein	NA	NA	NA	4.03273	6.10495	5.44172	NA	NA	NA	1.24349e-09	2.45371e-19	7.84562e-16
		NA	STMAn7_14870	WP_005412764.1	NA	MacB family efflux pump subunit	NA	NA	NA	2.6487	2.67662	3.75131	NA	NA	NA	1.41078e-08	9.58257e-09	2.50629e-15
		SMLT_RS03045	STMAn7_06030	WP_012479075.1	sugar phosphate isomerase/epimerase	TIM barrel protein	0.885772	1.87928	1.42287	2.12395	3.1403	3.00631	0.00101538	4.95065e-12	1.66095e-07	0.000177995	1.2962e-07	3.59202e-07
		NA	STMAn7_19260	WP_154329385.1	NA	SDR family oxidoreductase	NA	NA	NA	3.0087	3.62048	3.37367	NA	NA	NA	2.87593e-09	1.43428e-12	3.76032e-11
		NA	STMAn7_16000	WP_060380152.1	NA	ABC transporter permease	NA	NA	NA	2.97582	3.867	3.25288	NA	NA	NA	1.95152e-13	3.17082e-21	1.1678e-15
		SMLT_RS21245	STMAn7_40800	WP_005411535.1	MoxR family ATPase	MoxR family ATPase	0.815774	1.25173	0.632905	2.8262	2.75658	2.73949	0.014294	0.000411266	0.0650519	3.51961e-08	7.02875e-08	8.28152e-08
		NA	STMAn7_13090	WP_154329292.1	NA	TonB-dependent receptor	NA	NA	NA	3.49656	3.15426	2.99	NA	NA	NA	4.94841e-14	8.27725e-12	8.23099e-11
		NA	STMAn7_13890	WP_154329308.1	NA	transcription-repair coupling factor	NA	NA	NA	2.00542	3.26893	2.92145	NA	NA	NA	2.48433e-09	1.55959e-21	1.2392e-17
		SMLT_RS03560	STMAn7_07040	WP_005412242.1	cell division protein FtsL	cell division protein FtsL	-0.390553	0.370307	0.491943	2.16827	3.39585	3.22422	0.182283	0.213898	0.0997728	0.000110738	7.76645e-09	3.7246e-08
		NA	STMAn7_40710	WP_099524074.1	NA	multidrug efflux RND transporter periplasmic adaptor subunit SmeA	NA	NA	NA	4.64705	6.55794	5.55286	NA	NA	NA	1.32493e-13	8.05934e-25	1.78256e-18
		NA	STMAn7_06950	WP_005408066.1	NA	FAD-binding protein	NA	NA	NA	2.75388	2.84653	2.65535	NA	NA	NA	7.36498e-09	2.45185e-09	2.23615e-08
		SMLT_RS07275	STMAn7_14630	WP_005408756.1	2,3,4,5-tetrahydropyridine-2,6-dicarboxylate N-succinyltransferase	2,3,4,5-tetrahydropyridine-2,6-dicarboxylate N-succinyltransferase	1.51244	1.79025	1.61651	2.63784	2.58296	2.44961	7.54287e-15	2.74131e-20	4.98422e-17	2.97292e-23	2.15599e-22	2.46991e-20
		NA	STMAn7_04920	WP_154329213.1	NA	ATP-binding cassette domain-containing protein	NA	NA	NA	2.2385	2.91497	2.64952	NA	NA	NA	0.000164543	2.30521e-06	1.36726e-05
		NA	STMAn7_13060	WP_100437999.1	NA	lysoplasmalogenase	NA	NA	NA	3.32897	2.90568	2.83067	NA	NA	NA	3.20651e-05	0.000189136	0.00024739
		NA	STMAn7_05070	WP_133050816.1	NA	hypothetical protein	NA	NA	NA	2.70621	4.94385	4.66499	NA	NA	NA	1.45499e-06	3.26093e-17	1.45373e-15
		SMLT_RS14310	STMAn7_26790	WP_012480643.1	TrbI/VirB10 family protein	TrbI/VirB10 family protein	1.17197	0.723925	0.18508	2.56773	2.52558	2.63767	3.02883e-06	0.00390313	0.45697	3.1298e-11	5.89308e-11	9.03737e-12
		SMLT_RS03880	STMAn7_07670	WP_012479194.1	dihydrofolate reductase	dihydrofolate reductase	0.069977	1.95227	1.93391	3.23373	4.17091	3.89678	0.799196	1.90232e-10	2.86607e-10	2.14391e-08	1.15129e-12	2.53917e-11
		NA	STMAn7_10710	WP_005412456.1	NA	phage tail assembly protein	NA	NA	NA	4.64008	4.56457	3.7291	NA	NA	NA	0.000102597	0.000125855	0.000950211
		NA	STMAn7_11790	WP_043034186.1	NA	cysteine desulfurase	NA	NA	NA	2.53832	4.44917	3.76652	NA	NA	NA	2.23347e-05	2.11124e-12	1.79415e-09
		NA	STMAn7_28220	WP_005413911.1	NA	3-hydroxyanthranilate 3,4-dioxygenase	NA	NA	NA	2.35759	2.93797	2.81332	NA	NA	NA	2.44646e-09	1.75005e-13	1.58375e-12
		SMLT_RS02960	STMAn7_05870	WP_012479059.1	glycoside hydrolase family 99-like domain-containing protein	NA	0.370443	1.48553	1.58058	2.61623	3.7595	3.4706	0.0694014	1.64674e-12	8.2615e-14	3.48763e-11	6.01816e-21	3.67299e-18
		NA	STMAn7_10770	WP_099497693.1	NA	baseplate J/gp47 family protein	NA	NA	NA	5.54877	5.06542	4.0747	NA	NA	NA	3.52622e-08	3.58644e-07	2.30609e-05
		SMLT_RS14295	STMAn7_26760	WP_012480640.1	TrbC/VirB2 family protein	TrbC/VirB2 family protein	1.32747	0.597087	0.161042	3.65656	3.45762	2.51405	0.000296565	0.0957556	0.647463	1.50793e-08	7.25606e-08	4.31566e-05
		NA	STMAn7_17420	WP_099484522.1	NA	hypothetical protein	NA	NA	NA	2.56209	3.42136	3.09935	NA	NA	NA	4.67436e-07	4.11511e-11	1.76276e-09
		NA	STMAn7_42550	WP_099484833.1	NA	exodeoxyribonuclease V subunit alpha	NA	NA	NA	2.35603	2.10094	2.05094	NA	NA	NA	1.86921e-14	6.94355e-12	2.06184e-11
		NA	STMAn7_04120	WP_154329183.1	NA	heme o synthase	NA	NA	NA	2.41993	3.33958	3.28871	NA	NA	NA	3.58771e-06	5.08042e-10	8.67403e-10
		NA	STMAn7_13380	WP_024956747.1	NA	tRNA (guanosine(37)-N1)-methyltransferase TrmD	NA	NA	NA	3.40515	5.73431	5.31763	NA	NA	NA	2.5256e-14	1.7731e-36	1.03641e-31
		NA	STMAn7_06530	WP_005412204.1	NA	type II secretion system protein J	NA	NA	NA	3.25336	3.40884	3.43535	NA	NA	NA	1.8148e-05	8.18933e-06	7.09111e-06
		SMLT_RS10880	STMAn7_20740	WP_012480096.1	ParA family protein	ParA family protein	-0.661373	-1.08833	-1.53969	2.75279	3.02994	3.64032	0.0464168	0.00256932	3.35281e-05	3.92754e-11	4.54244e-13	5.98393e-18
		NA	STMAn7_40770	WP_111189622.1	NA	stage II sporulation protein M	NA	NA	NA	2.84149	3.34343	3.5736	NA	NA	NA	4.37957e-07	4.38876e-09	4.25256e-10
		SMLT_RS03795	STMAn7_07510	WP_044569529.1	hypothetical protein	hypothetical protein	-1.93601	0.244864	-0.528143	2.08977	4.11942	3.58983	6.86356e-06	0.516375	0.167595	0.00147563	2.07093e-08	6.86632e-07
		NA	STMAn7_19210	WP_154329684.1	NA	DMT family transporter	NA	NA	NA	3.10474	4.20923	3.52165	NA	NA	NA	4.47956e-07	2.71637e-11	1.54196e-08
		NA	STMAn7_24970	WP_099484253.1	NA	enterobactin synthase subunit F	NA	NA	NA	2.95242	5.34486	4.60676	NA	NA	NA	0.000503253	1.82141e-08	7.64e-07
		NA	STMAn7_27690	WP_060380784.1	NA	3-phosphoshikimate 1-carboxyvinyltransferase	NA	NA	NA	2.20748	2.66634	2.55788	NA	NA	NA	2.21912e-08	2.33812e-11	1.30818e-10
		NA	STMAn7_33100	WP_060380757.1	NA	YnfA family protein	NA	NA	NA	2.20233	2.70854	2.46104	NA	NA	NA	9.7691e-05	2.9204e-06	1.76066e-05
		NA	STMAn7_19990	WP_024958323.1	NA	AGE family epimerase/isomerase	NA	NA	NA	2.59434	4.07422	3.00644	NA	NA	NA	4.63617e-08	6.51116e-17	3.68563e-10
		NA	STMAn7_17470	WP_154329355.1	NA	A/G-specific adenine glycosylase	NA	NA	NA	4.42863	4.47955	4.15016	NA	NA	NA	1.30527e-23	4.36726e-24	4.6116e-21
		NA	STMAn7_37350	WP_111196809.1	NA	GNAT family N-acetyltransferase	NA	NA	NA	2.15769	2.84855	2.80958	NA	NA	NA	2.15175e-09	4.77902e-15	1.07616e-14
		NA	STMAn7_13880	WP_049459448.1	NA	HD domain-containing protein	NA	NA	NA	2.13504	5.12513	4.77883	NA	NA	NA	0.00204049	4.19507e-11	6.30423e-10
		NA	STMAn7_30570	WP_185805911.1	NA	NA	NA	NA	NA	4.0265	5.16141	4.92681	NA	NA	NA	7.28262e-42	2.94151e-67	1.65594e-61
		NA	STMAn7_20780	WP_099484540.1	NA	protein phosphatase CheZ	NA	NA	NA	2.70965	2.77567	3.62012	NA	NA	NA	2.1085e-06	1.28117e-06	8.01339e-10
		SMLT_RS17655	STMAn7_33560	WP_005410750.1	cell envelope integrity protein TolA	cell envelope integrity protein TolA	0.347116	1.60931	1.49446	3.57267	4.97101	4.61041	0.199795	4.33156e-08	3.43058e-07	1.10625e-16	3.37663e-30	2.65528e-26
		SMLT_RS07165	STMAn7_14420	WP_005408735.1	lipid-A-disaccharide synthase	NA	0.713769	1.68972	1.50757	3.25652	3.90057	3.57162	0.000331252	1.05284e-16	1.28542e-13	1.1042e-19	3.51747e-27	4.00646e-23
		NA	STMAn7_30840	WP_099484891.1	NA	D-glycerate dehydrogenase	NA	NA	NA	2.6898	2.93723	2.6087	NA	NA	NA	2.2065e-10	5.00712e-12	6.9212e-10
		NA	STMAn7_09740	WP_005412404.1	NA	capsid assembly protein, putative	NA	NA	NA	4.2345	2.56438	2.75168	NA	NA	NA	0.000103954	0.00651023	0.00440589
		NA	STMAn7_30290	WP_099484388.1	NA	phenylalanine--tRNA ligase subunit beta	NA	NA	NA	2.04791	3.02266	3.01452	NA	NA	NA	1.13726e-08	1.31152e-16	1.56764e-16
		NA	STMAn7_20160	WP_099484309.1	NA	multidrug efflux RND transporter permease subunit	NA	NA	NA	3.7412	5.36563	5.9278	NA	NA	NA	1.37627e-16	1.14475e-31	4.2003e-38
		NA	STMAn7_40700	WP_154329651.1	NA	multidrug efflux RND transporter permease subunit SmeB	NA	NA	NA	4.65335	6.04926	5.39922	NA	NA	NA	1.9158e-15	1.66059e-24	5.27011e-20
		SMLT_RS21715	STMAn7_41690	WP_012481609.1	NUDIX domain-containing protein	NUDIX domain-containing protein	-0.125266	1.0214	0.720459	2.22539	4.65375	4.57597	0.74178	0.0178349	0.0904984	0.0149935	6.73279e-05	8.42522e-05
		NA	STMAn7_14240	WP_133050731.1	NA	bifunctional glucose-1-phosphatase/inositol phosphatase	NA	NA	NA	2.93076	3.9235	3.54436	NA	NA	NA	1.37265e-24	2.34317e-42	6.66492e-35
Diorcinol I (K279a) Verticilatin (K279a)	16	SMLT_RS08455	NA	WP_012479747.1	c-type cytochrome	NA	4.27941	2.81127	1.11587	NA	NA	NA	1.76986e-22	6.61445e-11	0.00538868	NA	NA	NA
		SMLT_RS15615	NA	WP_012480819.1	thiol reductant ABC exporter subunit CydC	NA	2.0656	2.42178	1.44409	NA	NA	NA	2.08159e-08	9.78369e-11	6.94305e-05	NA	NA	NA
		SMLT_RS20525	NA	WP_012481438.1	anthranilate phosphoribosyltransferase	NA	2.78527	2.16528	1.78428	NA	NA	NA	4.56272e-08	1.44824e-05	0.000258484	NA	NA	NA
		SMLT_RS19755	NA	WP_049886011.1	TonB-dependent receptor	NA	2.89648	3.34515	1.60273	NA	NA	NA	0.000278815	5.99198e-05	0.018471	NA	NA	NA
		SMLT_RS09900	STMAn7_18530	WP_005409294.1	TetR family transcriptional regulator	TetR family transcriptional regulator	5.33054	3.08	1.28908	0.821623	-0.721763	-0.914755	1.88448e-82	2.893e-29	1.96612e-06	NA	NA	NA
		SMLT_RS07570	STMAn7_15220	WP_004151683.1	bacteriohemerythrin	bacteriohemerythrin	4.757	2.48099	0.527915	0.823858	-1.08437	0.0221211	4.65975e-25	2.60946e-08	0.188338	0.16179	0.081516	0.975574
		SMLT_RS15625	NA	WP_012480821.1	cytochrome ubiquinol oxidase subunit I	NA	3.08914	2.0911	0.690525	NA	NA	NA	1.02448e-17	3.5759e-09	0.0380962	NA	NA	NA
		SMLT_RS17215	NA	WP_012481012.1	pyridoxamine 5'-phosphate oxidase	NA	4.02002	2.21475	1.3969	NA	NA	NA	2.7702e-28	4.93679e-10	5.75478e-05	NA	NA	NA
		SMLT_RS15940	NA	WP_012480864.1	acyl-CoA dehydrogenase C-terminal domain-containing protein	NA	2.73795	2.02725	0.538918	NA	NA	NA	1.61742e-14	8.65753e-09	0.101003	NA	NA	NA
		SMLT_RS18115	STMAn7_34470	WP_005410839.1	OmpW family protein	outer membrane beta-barrel protein	5.37829	3.18274	1.61837	1.05865	-0.364694	0.438223	1.21377e-22	2.40228e-09	0.00107162	0.0919935	0.481321	0.416334
		SMLT_RS01250	NA	WP_012478810.1	enoyl-CoA hydratase/isomerase family protein	NA	3.54596	2.43413	1.33608	NA	NA	NA	2.59247e-14	8.88455e-08	0.00195595	NA	NA	NA
		SMLT_RS08130	STMAn7_16300	WP_005408925.1	hypothetical protein	hypothetical protein	3.33969	2.44799	1.85932	0.391426	-1.328	0.22991	1.18987e-17	2.49417e-10	1.18683e-06	0.466763	0.0437805	0.665531
		SMLT_RS13515	NA	WP_005413719.1	ribonucleotide-diphosphate reductase subunit beta	NA	3.13057	2.05489	0.81021	NA	NA	NA	2.26055e-07	0.000345652	0.103966	NA	NA	NA
		SMLT_RS15630	NA	WP_005410353.1	cytochrome d ubiquinol oxidase subunit II	NA	4.07228	2.23493	1.0744	NA	NA	NA	2.46832e-44	7.49346e-15	0.000122046	NA	NA	NA
		SMLT_RS06780	NA	WP_012479555.1	hypothetical protein	NA	2.30859	2.83569	1.88637	NA	NA	NA	7.05897e-14	8.20963e-20	8.0467e-10	NA	NA	NA
		SMLT_RS08460	NA	WP_012479748.1	cytochrome c	NA	4.03852	2.61351	0.897071	NA	NA	NA	1.13659e-18	5.51571e-09	0.0268938	NA	NA	NA
Diorcinol I (K279a) Diorcinol D (K279a)	17	SMLT_RS17590	NA	WP_044570743.1	zf-TFIIB domain-containing protein	NA	2.02023	1.66851	2.54171	NA	NA	NA	8.06285e-12	1.46906e-08	1.9117e-17	NA	NA	NA
		SMLT_RS14355	NA	WP_012480648.1	NADH:flavin oxidoreductase/NADH oxidase family protein	NA	3.2591	1.4113	2.31358	NA	NA	NA	2.64658e-19	5.64719e-05	1.14667e-10	NA	NA	NA
		SMLT_RS09040	NA	WP_012479828.1	hypothetical protein	NA	3.35016	0.888312	2.72638	NA	NA	NA	3.40336e-06	0.115391	0.000106052	NA	NA	NA
		SMLT_RS14740	NA	WP_012480716.1	energy transducer TonB	NA	2.77031	0.876385	2.13732	NA	NA	NA	2.27278e-14	0.0100998	2.78828e-09	NA	NA	NA
		SMLT_RS09150	NA	WP_044569917.1	hypothetical protein	NA	3.20814	1.63421	2.62142	NA	NA	NA	1.34144e-07	0.00359981	1.17424e-05	NA	NA	NA
		SMLT_RS18535	NA	WP_012481186.1	hypothetical protein	NA	2.21186	1.7432	2.20248	NA	NA	NA	1.14134e-22	9.09877e-15	1.81015e-22	NA	NA	NA
		SMLT_RS08975	NA	WP_012479816.1	tail protein	NA	3.20759	1.50248	2.28766	NA	NA	NA	5.87832e-10	0.00195994	6.297e-06	NA	NA	NA
		SMLT_RS09045	NA	WP_044569900.1	phage terminase large subunit family protein	NA	2.90585	0.937066	2.1108	NA	NA	NA	1.49438e-10	0.0262421	2.34303e-06	NA	NA	NA
		SMLT_RS08925	NA	WP_012479808.1	lysozyme	NA	3.32339	1.87411	2.27414	NA	NA	NA	0.000341974	0.0175645	0.00701403	NA	NA	NA
		SMLT_RS08990	NA	WP_012479819.1	hypothetical protein	NA	3.71441	1.77658	2.91202	NA	NA	NA	3.11682e-11	0.000707525	1.17239e-07	NA	NA	NA
		SMLT_RS08985	NA	WP_044569892.1	hypothetical protein	NA	3.87218	1.95084	3.34872	NA	NA	NA	4.17591e-05	0.0135843	0.000281788	NA	NA	NA
		SMLT_RS12220	NA	WP_044570228.1	aromatic alcohol reductase	NA	2.05315	1.01518	2.21661	NA	NA	NA	9.59314e-17	2.93815e-05	3.51302e-19	NA	NA	NA
		SMLT_RS09145	NA	WP_012479848.1	hypothetical protein	NA	2.93562	1.13752	2.03325	NA	NA	NA	1.07598e-09	0.0105262	1.45159e-05	NA	NA	NA
		SMLT_RS15960	NA	WP_005414052.1	DUF3011 domain-containing protein	NA	2.36144	1.89575	2.11393	NA	NA	NA	2.46562e-19	3.75491e-13	7.61688e-16	NA	NA	NA
		SMLT_RS09035	NA	WP_012479827.1	hypothetical protein	NA	4.22854	1.35868	2.65782	NA	NA	NA	0.00054925	0.0649441	0.0100689	NA	NA	NA
		SMLT_RS05115	NA	WP_012479307.1	hypothetical protein	NA	2.90331	1.72182	2.52466	NA	NA	NA	0.000911376	0.0233995	0.00313274	NA	NA	NA
		SMLT_RS05100	NA	WP_012479304.1	hypothetical protein	NA	2.20015	1.85779	2.77054	NA	NA	NA	0.00100172	0.00464581	9.80297e-05	NA	NA	NA
Diorcinol I (K279a) Verticilatin (454)	2	SMLT_RS13210	STMAn7_24610	WP_012480470.1	nitrate reductase subunit beta	nitrate reductase subunit beta	3.10111	1.77316	0.286263	1.95977	2.73225	1.64424	5.60409e-20	8.53076e-08	0.35523	0.00230824	6.7796e-05	0.00785518
		SMLT_RS13155	STMAn7_24500	WP_005409905.1	PAS sensor domain-containing protein	PAS sensor domain-containing protein	2.99969	0.955371	-0.171985	1.00876	2.00643	1.52388	0.000163888	0.105829	0.730799	0.0992561	0.00867262	0.0282811
Verticilatin (K279a) Diorcinol D (K279a)	87	SMLT_RS00210	NA	WP_005411770.1	aspartate/tyrosine/aromatic aminotransferase	NA	1.708	2.2387	2.02859	NA	NA	NA	1.57018e-23	5.88371e-39	2.49982e-32	NA	NA	NA
		SMLT_RS09395	NA	WP_012479884.1	hypothetical protein	NA	0.35703	2.9542	2.47185	NA	NA	NA	0.386027	0.000196254	0.001276	NA	NA	NA
		SMLT_RS09720	NA	WP_012479930.1	protein translocase subunit SecF	NA	1.21136	2.96704	2.84638	NA	NA	NA	1.95547e-07	1.84806e-35	8.60134e-33	NA	NA	NA
		SMLT_RS02965	NA	WP_012479060.1	glycosyl transferase	NA	0.45458	2.23291	2.11556	NA	NA	NA	0.0155852	3.51467e-31	3.62422e-28	NA	NA	NA
		SMLT_RS21200	NA	WP_012481544.1	multidrug efflux RND transporter periplasmic adaptor subunit SmeA	NA	0.406609	3.48086	3.92697	NA	NA	NA	0.302297	1.75028e-10	9.01596e-13	NA	NA	NA
		SMLT_RS01900	STMAn7_03630	WP_012478919.1	sensor histidine kinase KdpD	sensor histidine kinase KdpD	0.217687	2.59986	2.18025	0.567269	-0.302859	0.138137	0.380853	7.58941e-22	5.81899e-16	0.0435838	0.278936	0.621275
		SMLT_RS04040	NA	WP_012479213.1	N-formylglutamate amidohydrolase	NA	1.51758	2.30665	2.317	NA	NA	NA	1.70283e-12	7.41909e-27	5.90224e-27	NA	NA	NA
		SMLT_RS18265	NA	WP_005418950.1	citrate synthase	NA	1.52633	2.56744	2.3935	NA	NA	NA	5.73026e-12	3.88916e-30	1.83224e-26	NA	NA	NA
		SMLT_RS09490	NA	WP_012479899.1	hypothetical protein	NA	1.58775	3.01176	2.58456	NA	NA	NA	0.000628845	1.05301e-09	1.35642e-07	NA	NA	NA
		SMLT_RS09715	NA	WP_043035689.1	protein translocase subunit SecD	NA	0.586311	3.39073	2.91361	NA	NA	NA	0.0766365	1.99651e-18	3.64976e-14	NA	NA	NA
		SMLT_RS01935	NA	WP_005407773.1	exodeoxyribonuclease III	NA	0.993205	2.00903	2.03983	NA	NA	NA	1.18963e-10	2.50954e-40	2.49039e-41	NA	NA	NA
		SMLT_RS04290	STMAn7_08470	WP_005408204.1	50S ribosomal protein L7/L12	50S ribosomal protein L7/L12	1.35998	2.03593	3.05752	-0.463831	0.883967	0.881184	7.87948e-09	2.04623e-17	1.1542e-36	0.174973	0.0120473	0.0123059
		SMLT_RS10220	NA	WP_032966688.1	DMT family transporter	NA	0.918821	2.74224	2.08998	NA	NA	NA	0.0161906	1.18911e-10	6.38303e-07	NA	NA	NA
		SMLT_RS13340	NA	WP_012480498.1	HAMP domain-containing histidine kinase	NA	0.695653	2.5498	2.35983	NA	NA	NA	0.0532689	5.32827e-10	8.08546e-09	NA	NA	NA
		SMLT_RS04165	NA	WP_012479227.1	lipoprotein localization protein LolB	NA	1.97864	2.53221	2.68279	NA	NA	NA	9.6726e-16	5.86546e-25	1.0143e-27	NA	NA	NA
		SMLT_RS04490	NA	WP_005412346.1	translational GTPase TypA	NA	0.321805	2.95805	3.74243	NA	NA	NA	0.233371	1.13405e-22	6.14052e-35	NA	NA	NA
		SMLT_RS16180	NA	WP_010486436.1	NADH-quinone oxidoreductase subunit NuoF	NADH-quinone oxidoreductase subunit NuoF	1.5135	2.53027	2.44031	NA	NA	NA	2.84182e-11	2.57786e-28	1.64788e-26	NA	NA	NA
		SMLT_RS06610	NA	WP_012479531.1	tRNA (guanosine(37)-N1)-methyltransferase TrmD	NA	0.784915	2.9573	3.75618	NA	NA	NA	0.00581371	1.15797e-22	3.54244e-35	NA	NA	NA
		SMLT_RS01055	NA	WP_012478785.1	3-dehydroquinate dehydratase	NA	0.0207558	3.09055	3.58586	NA	NA	NA	0.952285	3.6058e-11	2.50286e-14	NA	NA	NA
		SMLT_RS07065	NA	WP_012479598.1	bifunctional glucose-1-phosphatase/inositol phosphatase	NA	1.60611	2.38661	2.56053	NA	NA	NA	5.40984e-11	2.49975e-22	2.56045e-25	NA	NA	NA
		SMLT_RS09415	NA	WP_012479888.1	hypothetical protein	NA	0.962861	2.4367	2.28652	NA	NA	NA	0.0437786	4.50212e-05	0.000116117	NA	NA	NA
		SMLT_RS10600	STMAn7_20190	WP_005409468.1	elongation factor P-like protein YeiP	elongation factor P-like protein YeiP	0.951006	2.30367	2.13131	1.15738	1.72061	1.46825	2.72053e-06	3.55172e-29	3.47321e-25	2.9275e-05	7.90962e-10	1.32506e-07
		SMLT_RS07640	NA	WP_012479659.1	DUF4105 domain-containing protein	NA	0.00168625	2.03066	2.07543	NA	NA	NA	0.98975	9.26974e-11	3.71553e-11	NA	NA	NA
		SMLT_RS04590	NA	WP_005408241.1	S46 family peptidase	NA	0.668696	2.25371	2.06941	NA	NA	NA	0.0337656	1.39891e-10	3.27367e-09	NA	NA	NA
		SMLT_RS21610	NA	WP_012481596.1	tryptophan 7-halogenase	NA	1.90985	2.74202	2.31095	NA	NA	NA	7.08398e-09	2.6316e-16	4.10784e-12	NA	NA	NA
		SMLT_RS02970	NA	WP_012479061.1	hypothetical protein	NA	0.701121	2.91529	2.88379	NA	NA	NA	0.00248531	4.7746e-33	2.17715e-32	NA	NA	NA
		SMLT_RS07340	NA	WP_005408769.1	multidrug efflux MFS transporter permease subunit EmrB	NA	1.9658	2.54339	2.71847	NA	NA	NA	3.63495e-08	2.89384e-12	9.87484e-14	NA	NA	NA
		SMLT_RS03570	NA	WP_012479155.1	UDP-N-acetylmuramoyl-L-alanyl-D-glutamate--2,6-diaminopimelate ligase	NA	0.543309	2.49333	2.21921	NA	NA	NA	0.023006	1.1281e-22	2.07488e-18	NA	NA	NA
		SMLT_RS09820	NA	WP_012479942.1	TraB/GumN family protein	NA	0.612931	2.16713	2.4687	NA	NA	NA	0.010847	8.92198e-18	1.91154e-22	NA	NA	NA
		SMLT_RS09755	STMAn7_18230	WP_004153307.1	cold-shock protein	cold-shock protein	0.532419	2.03926	2.97256	-1.55784	-0.961667	-0.509822	0.0519538	7.49244e-12	4.98987e-23	1.37206e-05	0.00569612	0.132066
		SMLT_RS22300	NA	WP_012481686.1	membrane protein insertase YidC	NA	0.0630254	2.31672	2.72433	NA	NA	NA	0.851583	2.44135e-08	8.01676e-11	NA	NA	NA
		SMLT_RS16150	NA	WP_012480880.1	NADH-quinone oxidoreductase subunit L	NA	1.882	3.5935	3.08104	NA	NA	NA	8.10263e-11	9.3047e-34	2.0392e-25	NA	NA	NA
		SMLT_RS02170	NA	WP_012478944.1	glycoside hydrolase family 3 C-terminal domain-containing protein	NA	0.723297	2.6804	2.06366	NA	NA	NA	0.00763539	3.92163e-20	9.87495e-13	NA	NA	NA
		SMLT_RS06880	NA	WP_012479569.1	HD domain-containing protein	NA	0.22369	2.72527	3.3983	NA	NA	NA	0.572369	8.04352e-07	1.514e-09	NA	NA	NA
		SMLT_RS16250	NA	WP_012480885.1	phosphoglucosamine mutase	NA	0.0517107	2.39961	2.04558	NA	NA	NA	0.845682	1.59046e-14	4.42405e-11	NA	NA	NA
		SMLT_RS11275	NA	WP_005409602.1	DUF3857 domain-containing protein	NA	1.05414	3.70254	3.15774	NA	NA	NA	0.00274615	1.48738e-21	3.94257e-16	NA	NA	NA
		SMLT_RS18075	NA	WP_012481125.1	hypothetical protein	NA	1.72631	2.44797	2.4998	NA	NA	NA	2.11406e-12	6.20215e-23	8.11752e-24	NA	NA	NA
		SMLT_RS00800	NA	WP_012478742.1	NAD(P)-dependent glycerol-3-phosphate dehydrogenase	NA	1.17214	3.07565	2.6533	NA	NA	NA	2.58942e-05	6.15189e-26	7.60547e-20	NA	NA	NA
		SMLT_RS09380	NA	WP_044569943.1	hypothetical protein	NA	-0.0907342	2.09195	2.24709	NA	NA	NA	0.797204	0.0137074	0.00996134	NA	NA	NA
		SMLT_RS11245	STMAn7_21430	WP_005409596.1	translation initiation factor IF-1	translation initiation factor IF-1	0.760174	2.10489	2.78156	-1.79841	0.00247344	-0.736419	0.0111524	4.28407e-11	5.99886e-18	0.000136132	0.99998	0.0856403
		SMLT_RS05050	NA	WP_012479295.1	phage tail tape measure protein	NA	1.67793	2.65767	3.16001	NA	NA	NA	0.00111454	2.34716e-06	3.5396e-08	NA	NA	NA
		SMLT_RS15740	NA	WP_012480833.1	MFS transporter	NA	1.07579	2.64261	2.60089	NA	NA	NA	0.00149783	2.66682e-13	6.32883e-13	NA	NA	NA
		SMLT_RS08720	NA	WP_012479773.1	A/G-specific adenine glycosylase	NA	1.14144	2.62344	2.32474	NA	NA	NA	0.00330738	8.93479e-10	4.4267e-08	NA	NA	NA
		SMLT_RS16920	STMAn7_32060	WP_005410603.1	elongation factor 4	translation elongation factor 4	-0.174438	2.09884	2.21359	0.541137	1.94774	1.87268	0.498498	7.06766e-15	2.57162e-16	0.208504	5.95274e-05	0.000105637
		SMLT_RS03600	NA	WP_012479158.1	D-alanine--D-alanine ligase	NA	1.12526	2.74353	2.70939	NA	NA	NA	2.70047e-07	1.3183e-34	8.79357e-34	NA	NA	NA
		SMLT_RS15405	NA	WP_005413967.1	MFS transporter	NA	-0.381926	2.29972	2.3245	NA	NA	NA	0.147962	2.41379e-16	7.05028e-17	NA	NA	NA
		SMLT_RS03355	STMAn7_06630	WP_005408038.1	fimbrial protein	fimbrial protein	0.335524	2.12504	2.14024	1.65333	1.77773	0.856281	0.358589	4.70307e-06	4.0818e-06	6.56189e-05	1.96497e-05	0.0291177
		SMLT_RS09410	NA	WP_012479887.1	hypothetical protein	NA	1.05055	2.23579	2.29361	NA	NA	NA	0.0307857	0.000127746	9.33316e-05	NA	NA	NA
		SMLT_RS05480	NA	WP_012479353.1	nucleotidyltransferase family protein	NA	0.935722	2.58821	2.19106	NA	NA	NA	0.00961912	9.03074e-11	3.28873e-08	NA	NA	NA
		SMLT_RS19260	NA	WP_005411068.1	lipid A deacylase LpxR family protein	NA	1.84073	3.14499	3.11722	NA	NA	NA	3.48461e-11	8.39256e-29	2.50414e-28	NA	NA	NA
		SMLT_RS11280	NA	WP_005409603.1	outer membrane lipoprotein chaperone LolA	NA	1.99759	2.01061	2.5326	NA	NA	NA	1.63873e-10	1.46519e-10	1.3234e-15	NA	NA	NA
		SMLT_RS01915	NA	WP_012478921.1	potassium-transporting ATPase subunit KdpA	NA	1.20541	4.36988	3.92265	NA	NA	NA	0.0021998	6.69757e-23	6.7981e-19	NA	NA	NA
		SMLT_RS04315	NA	WP_012479235.1	elongation factor G	NA	1.68735	3.45412	3.54363	NA	NA	NA	8.8125e-08	4.0239e-26	2.6362e-27	NA	NA	NA
		SMLT_RS06820	STMAn7_13750	WP_005412674.1	sensor histidine kinase	sensor histidine kinase	0.765759	2.66148	2.30941	1.90248	1.79751	1.47321	0.0220873	1.69439e-12	6.87275e-10	7.09021e-08	3.2379e-07	2.27745e-05
		SMLT_RS04160	STMAn7_08210	WP_171969031.1	tetratricopeptide repeat protein	tetratricopeptide repeat protein	1.48098	2.25996	2.10149	0.366156	-0.0612517	-0.257485	2.34315e-11	1.00567e-23	8.68754e-21	0.152291	0.809954	0.314166
		SMLT_RS14455	NA	WP_012480666.1	AAA family ATPase	NA	1.93617	2.91749	2.44667	NA	NA	NA	1.44408e-20	4.32122e-44	1.35978e-31	NA	NA	NA
		SMLT_RS16175	NA	WP_012480881.1	NADH-quinone oxidoreductase subunit G	NA	1.48771	3.03525	2.52921	NA	NA	NA	1.24304e-07	1.76778e-25	2.41369e-18	NA	NA	NA
		SMLT_RS04285	STMAn7_08460	WP_005408203.1	50S ribosomal protein L10	50S ribosomal protein L10	1.33366	2.2481	2.97545	0.117106	1.76992	1.65013	1.81034e-10	3.94099e-26	3.92402e-44	0.733119	4.99776e-07	2.52801e-06
		SMLT_RS22215	STMAn7_42640	WP_005411710.1	glutathione peroxidase	glutathione peroxidase	0.997677	2.58774	2.60523	0.479933	0.389212	0.653754	2.24696e-06	2.13201e-33	8.76426e-34	0.109207	0.192347	0.0296268
		SMLT_RS21195	NA	WP_012481543.1	multidrug efflux RND transporter permease subunit SmeB	NA	-0.0380896	3.77806	4.04694	NA	NA	NA	0.896667	8.02159e-18	4.99639e-20	NA	NA	NA
		SMLT_RS19265	NA	WP_012481289.1	D-alanyl-D-alanine carboxypeptidase	NA	1.19309	3.07878	2.7186	NA	NA	NA	1.60859e-10	2.28475e-59	9.26162e-47	NA	NA	NA
		SMLT_RS16850	NA	WP_006461208.1	S-methyl-5'-thioinosine phosphorylase	NA	0.455012	2.43468	2.18575	NA	NA	NA	0.0615529	1.25127e-21	8.99845e-18	NA	NA	NA
		SMLT_RS05675	NA	WP_012479375.1	UDP-N-acetylmuramoyl-L-alanine--D-glutamate ligase	NA	0.222846	2.4136	2.16049	NA	NA	NA	0.526378	4.25942e-08	7.51991e-07	NA	NA	NA
		SMLT_RS10770	STMAn7_20530	WP_005409502.1	BCCT family transporter	BCCT family transporter	-0.0821141	2.54537	2.7019	1.90345	0.936013	1.71204	0.789996	1.93413e-12	8.82288e-14	0.00146823	0.0755438	0.00350768
		SMLT_RS05670	NA	WP_012479374.1	hypothetical protein	NA	0.990381	2.64803	2.41332	NA	NA	NA	9.88381e-05	8.90786e-24	4.66497e-20	NA	NA	NA
		SMLT_RS03915	NA	WP_044569538.1	LPS-assembly protein LptD	NA	0.701757	2.71007	2.46331	NA	NA	NA	0.0102369	5.0883e-20	6.71094e-17	NA	NA	NA
		SMLT_RS03735	NA	WP_012479175.1	hypothetical protein	NA	0.623799	2.96268	2.31984	NA	NA	NA	0.068748	7.18731e-14	2.95711e-09	NA	NA	NA
		SMLT_RS15685	NA	WP_005410362.1	hypothetical protein	NA	1.34358	2.32112	2.66086	NA	NA	NA	0.0239631	0.00155827	0.000430879	NA	NA	NA
		SMLT_RS01910	NA	WP_005412004.1	potassium-transporting ATPase subunit KdpB	NA	1.71711	4.74654	4.22506	NA	NA	NA	4.43712e-08	1.91117e-48	6.90421e-39	NA	NA	NA
		SMLT_RS03730	NA	WP_012479174.1	glycosyltransferase family 2 protein	NA	0.686423	2.53563	2.24181	NA	NA	NA	0.0145761	8.86285e-18	2.75611e-14	NA	NA	NA
		SMLT_RS15135	NA	WP_005410255.1	DUF2058 family protein	NA	1.05051	3.13893	2.90764	NA	NA	NA	0.00228372	6.19373e-17	8.07826e-15	NA	NA	NA
		SMLT_RS16465	STMAn7_31140	WP_012480915.1	peptidylprolyl isomerase	peptidylprolyl isomerase	0.292585	2.46213	2.4204	-0.23133	1.3514	0.946757	0.196808	5.86006e-25	3.63512e-24	0.395923	1.60896e-06	0.000665182
		SMLT_RS19680	NA	WP_012481333.1	glucans biosynthesis glucosyltransferase MdoH	NA	0.359191	2.53151	2.27191	NA	NA	NA	0.244909	5.66776e-13	8.25617e-11	NA	NA	NA
		SMLT_RS21190	NA	WP_012481542.1	multidrug efflux transporter outer membrane subunit SmeC	NA	-0.394836	2.75006	3.09668	NA	NA	NA	0.249416	5.90193e-11	2.34987e-13	NA	NA	NA
		SMLT_RS17680	NA	WP_173364580.1	KUP/HAK/KT family potassium transporter	NA	0.461395	2.31359	2.05019	NA	NA	NA	0.0207777	2.58054e-29	1.93311e-23	NA	NA	NA
		SMLT_RS18170	NA	WP_012481139.1	VWA domain-containing protein	NA	1.07617	3.14304	2.52561	NA	NA	NA	0.00156177	2.44521e-17	6.29688e-12	NA	NA	NA
		SMLT_RS15095	NA	WP_012480771.1	multidrug efflux RND transporter permease subunit	NA	1.89516	3.20928	2.09689	NA	NA	NA	2.20761e-13	2.62535e-34	7.68155e-16	NA	NA	NA
		SMLT_RS01865	NA	WP_012478915.1	arginine--tRNA ligase	NA	-0.144672	2.22589	2.45319	NA	NA	NA	0.646689	2.96833e-09	7.79822e-11	NA	NA	NA
		SMLT_RS07185	NA	WP_044569718.1	outer membrane protein assembly factor BamA	NA	1.20094	3.16297	2.60062	NA	NA	NA	7.90567e-06	2.21558e-29	1.44468e-20	NA	NA	NA
		SMLT_RS08215	NA	WP_012479720.1	inorganic phosphate transporter	NA	0.83181	2.13824	2.32615	NA	NA	NA	0.00153529	6.1444e-15	2.42883e-17	NA	NA	NA
		SMLT_RS04170	NA	WP_044569544.1	4-(cytidine 5'-diphospho)-2-C-methyl-D-erythritol kinase	NA	1.18708	2.31852	2.66981	NA	NA	NA	1.09625e-11	1.35945e-40	3.61742e-53	NA	NA	NA
		SMLT_RS04740	NA	WP_012479266.1	hypothetical protein	NA	1.38052	2.38938	2.35249	NA	NA	NA	1.25714e-05	1.02827e-13	2.80262e-13	NA	NA	NA
		SMLT_RS04510	NA	WP_024958803.1	RluA family pseudouridine synthase	NA	1.11344	3.56626	3.36037	NA	NA	NA	0.00255022	9.86852e-20	1.06043e-17	NA	NA	NA
		SMLT_RS21625	STMAn7_41500	WP_005411603.1	acyl-CoA thioesterase	acyl-CoA thioesterase	1.52014	2.34806	2.53732	-1.24322	-0.696638	-0.837638	9.9793e-05	5.65228e-09	3.52183e-10	0.00282988	0.0791124	0.0370722
		SMLT_RS08715	STMAn7_17460	WP_005409085.1	oxidative damage protection protein	oxidative damage protection protein	0.773667	2.39195	2.01738	-1.17361	-1.53527	-1.86403	0.0568	4.12312e-07	1.67561e-05	0.000835836	2.07862e-05	4.35385e-07
		SMLT_RS00150	NA	WP_012478643.1	hypothetical protein	NA	0.662309	2.06647	2.30761	NA	NA	NA	0.123725	0.000107864	1.95354e-05	NA	NA	NA
		SMLT_RS22130	NA	WP_005411693.1	DUF3375 domain-containing protein	NA	0.870638	4.17461	4.19191	NA	NA	NA	0.0337232	7.78438e-18	5.74171e-18	NA	NA	NA
Diorcinol I (454) Verticilatin (K279a)	2	SMLT_RS18165	STMAn7_34570	WP_012481138.1	BatD family protein	BatD family protein	0.502005	2.60584	1.90417	2.48825	1.58717	1.33264	0.101556	8.0262e-14	2.89295e-08	1.65899e-16	9.02628e-08	6.18323e-06
		SMLT_RS08555	STMAn7_17130	WP_005409053.1	hypothetical protein	hypothetical protein	1.92263	2.36695	1.93349	2.05256	1.33983	1.10693	8.78901e-22	5.7371e-32	5.77295e-22	5.70013e-07	0.000727085	0.00459252
Diorcinol I (454) Diorcinol D (K279a)	1	SMLT_RS05110	STMAn7_10820	WP_012479306.1	glycoside hydrolase family 104 protein	glycoside hydrolase family 104 protein	1.97966	1.54596	2.21401	2.02736	1.18711	0.133018	0.0121121	0.0386437	0.0107444	0.00911333	0.0712473	0.793548
Verticilatin (454) Diorcinol D (K279a)	3	SMLT_RS03970	STMAn7_07850	WP_012479204.1	glutamine--tRNA ligase/YqeY domain fusion protein	glutamine--tRNA ligase/YqeY domain fusion protein	-0.09622	1.92589	2.25645	0.483134	2.00733	1.98774	0.666603	1.06837e-15	7.62092e-21	0.153279	2.62336e-08	3.5048e-08
		SMLT_RS08210	STMAn7_16460	WP_004152833.1	DUF47 family protein	DUF47 family protein	0.438124	1.80552	2.05827	0.32339	2.15706	1.58353	0.0381378	9.91309e-17	3.62949e-21	0.37384	7.15775e-08	5.21445e-05
		SMLT_RS02755	STMAn7_05450	WP_012479031.1	beta-ketoacyl-ACP synthase I	beta-ketoacyl-ACP synthase I	-0.274443	1.99119	3.45394	0.183925	2.26332	1.83523	0.260271	1.60971e-14	1.3334e-39	0.606202	9.39423e-09	2.35011e-06
Diorcinol I (454) Verticilatin (454)	9	NA	STMAn7_10750	WP_099497692.1	NA	phage tail protein	NA	NA	NA	2.7213	2.3783	1.49193	NA	NA	NA	2.17854e-08	7.4732e-07	0.00113212
		NA	STMAn7_42170	WP_049460643.1	NA	translocation/assembly module TamB	NA	NA	NA	2.64399	2.01811	1.96859	NA	NA	NA	3.71577e-17	8.36222e-11	2.27759e-10
		NA	STMAn7_05670	WP_060380579.1	NA	phasin family protein	NA	NA	NA	2.60766	2.05665	1.48366	NA	NA	NA	1.93407e-06	0.000112606	0.00370349
		NA	STMAn7_14350	WP_154329313.1	NA	polyhydroxyalkanoate depolymerase	NA	NA	NA	2.16502	2.39615	1.82738	NA	NA	NA	1.70629e-06	1.51435e-07	4.06182e-05
		NA	STMAn7_08220	WP_154329252.1	NA	lipoprotein insertase outer membrane protein LolB	NA	NA	NA	2.70826	2.30073	1.9869	NA	NA	NA	1.30315e-10	3.41609e-08	1.44854e-06
		NA	STMAn7_15920	WP_099474854.1	NA	low molecular weight phosphotyrosine protein phosphatase	NA	NA	NA	2.61755	2.14973	1.79356	NA	NA	NA	4.06427e-07	2.20945e-05	0.00028994
		NA	STMAn7_33170	WP_076739148.1	NA	chemotaxis protein	NA	NA	NA	2.18563	2.70389	1.9701	NA	NA	NA	8.85558e-07	2.21768e-09	7.76195e-06
		NA	STMAn7_11380	WP_099484779.1	NA	RNA polymerase factor sigma-54	NA	NA	NA	2.19338	2.09404	1.80053	NA	NA	NA	2.63205e-15	3.94747e-14	6.50916e-11
		SMLT_RS16585	STMAn7_31380	WP_012480930.1	DNA polymerase III subunit delta	DNA polymerase III subunit delta	0.357527	0.708717	0.902246	2.1111	2.24059	1.97045	0.0960514	0.00155611	5.0204e-05	5.17362e-12	2.67511e-13	1.04686e-10
Diorcinol I (454) Diorcinol D (454)	18	NA	STMAn7_38950	WP_099485023.1	NA	roadblock/LC7 domain-containing protein	NA	NA	NA	3.42064	0.386914	2.00878	NA	NA	NA	0.000197534	0.465404	0.010958
		NA	STMAn7_37010	WP_005414520.1	NA	Gfo/Idh/MocA family oxidoreductase	NA	NA	NA	2.2505	1.8238	2.27455	NA	NA	NA	8.17432e-06	0.000214478	6.65306e-06
		NA	STMAn7_38730	WP_005414655.1	NA	hypothetical protein	NA	NA	NA	2.6357	1.29398	2.53544	NA	NA	NA	0.00102514	0.0464662	0.00141849
		NA	STMAn7_20970	WP_005409549.1	NA	flagellar assembly protein FliH	NA	NA	NA	2.32541	1.238	2.81592	NA	NA	NA	0.00641322	0.0597232	0.00213937
		NA	STMAn7_33360	WP_043035706.1	NA	ATP-dependent RNA helicase HrpA	NA	NA	NA	2.39351	1.43142	2.2794	NA	NA	NA	4.05383e-13	8.76865e-06	4.42188e-12
		SMLT_RS10990	STMAn7_20960	WP_005413257.1	FliI/YscN family ATPase	FliI/YscN family ATPase	-0.0234686	0.326389	0.435503	2.81469	0.899536	2.52358	0.9468	0.471657	0.345605	0.0007979	0.126939	0.00191963
		NA	STMAn7_20940	WP_185805999.1	NA	NA	NA	NA	NA	3.18883	0.632139	2.15608	NA	NA	NA	0.000133886	0.250256	0.00418957
		NA	STMAn7_09670	WP_099470283.1	NA	hypothetical protein	NA	NA	NA	2.13936	1.6139	2.11736	NA	NA	NA	0.000619528	0.00645598	0.000676474
		NA	STMAn7_21130	WP_005409566.1	NA	flagellar hook-associated protein FlgL	NA	NA	NA	2.48553	0.945815	2.40681	NA	NA	NA	0.00024765	0.0879824	0.000342234
		NA	STMAn7_29140	WP_099484810.1	NA	TonB-dependent receptor	NA	NA	NA	3.32428	1.77847	2.25919	NA	NA	NA	6.00595e-12	0.000102774	1.45304e-06
		NA	STMAn7_09760	WP_005412405.1	NA	portal protein	NA	NA	NA	3.63383	1.52764	2.336	NA	NA	NA	3.03378e-05	0.0282893	0.00305363
		NA	STMAn7_24480	WP_076740087.1	NA	1,4-alpha-glucan branching enzyme	NA	NA	NA	2.0331	1.42354	2.13043	NA	NA	NA	0.000278044	0.00718717	0.000156616
		NA	STMAn7_29380	WP_099497583.1	NA	thiol reductant ABC exporter subunit CydC	NA	NA	NA	2.85644	1.86315	2.34714	NA	NA	NA	6.52735e-11	1.07178e-05	5.11616e-08
		NA	STMAn7_14930	WP_100438043.1	NA	DoxX family protein	NA	NA	NA	3.3275	1.17075	6.45072	NA	NA	NA	0.000900371	0.0763664	2.01542e-08
		NA	STMAn7_20900	WP_005409542.1	NA	flagellar biosynthetic protein FliO	NA	NA	NA	2.48906	1.30285	3.06646	NA	NA	NA	0.00671006	0.0529897	0.00224592
		SMLT_RS10955	STMAn7_20890	WP_005409541.1	flagellar type III secretion system pore protein FliP	flagellar type III secretion system pore protein FliP	0.691797	1.0771	1.6989	2.45188	1.5223	3.16167	0.115833	0.0395397	0.00264857	0.0052722	0.0328754	0.0010675
		SMLT_RS21300	STMAn7_40910	WP_005414824.1	porphobilinogen synthase	porphobilinogen synthase	0.0363862	0.990568	0.377988	2.17473	1.71888	2.26636	0.898782	0.00220244	0.233168	7.35982e-07	6.46133e-05	2.68239e-07
		NA	STMAn7_38740	WP_185805990.1	NA	phosphatase PAP2/dual specificity phosphatase family protein	NA	NA	NA	2.13686	1.75485	2.27424	NA	NA	NA	0.000158044	0.00139225	6.56531e-05
Verticilatin (454) Diorcinol D (454)	225	SMLT_RS16670	STMAn7_31560	WP_012480943.1	Rnf electron transport complex subunit RnfB	Rnf electron transport complex subunit RnfB	-0.165883	0.812037	0.700407	1.16378	2.29081	2.21845	0.549139	0.00452032	0.0148832	0.00829066	1.02746e-06	2.09296e-06
		NA	STMAn7_27840	WP_099484026.1	NA	TonB-dependent receptor	NA	NA	NA	1.03552	2.31957	2.24097	NA	NA	NA	0.013358	1.82664e-07	4.28231e-07
		SMLT_RS19470	STMAn7_37200	WP_012481308.1	SDR family oxidoreductase	SDR family oxidoreductase	-0.372341	0.0577317	0.273038	1.35822	2.34518	2.26394	0.0597627	0.771915	0.164849	0.000143432	1.93428e-10	7.4073e-10
		SMLT_RS08295	STMAn7_16630	WP_005409009.1	protein-L-isoaspartate(D-aspartate) O-methyltransferase	protein-L-isoaspartate(D-aspartate) O-methyltransferase	0.137315	1.15449	0.865749	1.76144	2.58214	2.36326	0.444075	7.74069e-11	1.12318e-06	4.40832e-08	2.44855e-15	3.68405e-13
		NA	STMAn7_41740	WP_076739418.1	NA	hypothetical protein	NA	NA	NA	0.986732	2.69366	2.52221	NA	NA	NA	0.0150942	7.95301e-10	7.40733e-09
		NA	STMAn7_13070	WP_154329291.1	NA	hypothetical protein	NA	NA	NA	1.67717	3.74303	3.55534	NA	NA	NA	5.16856e-06	3.94709e-23	4.5093e-21
		NA	STMAn7_35370	WP_099484126.1	NA	TonB-dependent receptor	NA	NA	NA	0.601736	3.05193	2.19859	NA	NA	NA	0.212436	5.1821e-07	0.000157473
		NA	STMAn7_38790	WP_099473490.1	NA	phosphoribosylamine--glycine ligase	NA	NA	NA	1.74895	2.48462	2.42779	NA	NA	NA	2.48362e-10	5.25677e-19	3.01019e-18
		NA	STMAn7_32170	WP_005410614.1	NA	DUF819 family protein	NA	NA	NA	0.679789	2.3569	2.32853	NA	NA	NA	0.0483887	9.56393e-11	1.54277e-10
		SMLT_RS10675	STMAn7_20340	WP_005409483.1	transcription elongation factor GreA	transcription elongation factor GreA	0.201604	0.174029	0.342207	0.676387	2.21596	2.22085	0.390129	0.474075	0.160095	0.00993444	2.50128e-16	2.14553e-16
		SMLT_RS20005	STMAn7_38270	WP_005411215.1	trimeric intracellular cation channel family protein	trimeric intracellular cation channel family protein	-1.84588	-1.4259	-0.842041	0.766882	3.32764	3.38191	0.000571717	0.00544144	0.0765122	0.139705	5.26309e-07	3.58756e-07
		NA	STMAn7_39460	WP_059035648.1	NA	monovalent cation/H+ antiporter subunit D	NA	NA	NA	1.51474	2.56454	2.44753	NA	NA	NA	4.84455e-06	4.16315e-14	5.09819e-13
		NA	STMAn7_03990	WP_049396190.1	NA	nicotinamide riboside transporter PnuC	NA	NA	NA	0.754023	2.36379	2.59951	NA	NA	NA	0.121568	3.582e-05	7.00947e-06
		NA	STMAn7_24980	WP_005409947.1	NA	phosphopantetheine-binding protein	NA	NA	NA	1.30902	4.79285	4.26217	NA	NA	NA	0.0485037	0.000100798	0.000338426
		NA	STMAn7_07390	WP_154329242.1	NA	NA	NA	NA	NA	1.7585	2.51615	2.28067	NA	NA	NA	2.36104e-08	2.87556e-15	6.97317e-13
		SMLT_RS07200	STMAn7_14490	WP_005408742.1	phosphatidate cytidylyltransferase	phosphatidate cytidylyltransferase	0.340467	1.39991	1.66148	1.13807	2.52161	2.18254	0.0946191	2.21949e-11	2.50598e-15	0.0011659	5.78786e-12	2.04451e-09
		SMLT_RS16105	STMAn7_30420	WP_005410446.1	tRNA pseudouridine(55) synthase TruB	tRNA pseudouridine(55) synthase TruB	-1.39751	-0.801341	0.0384261	1.06545	2.90613	2.84353	1.032e-12	1.3066e-05	0.836378	0.000714137	9.39641e-19	4.84672e-18
		NA	STMAn7_15040	WP_115804036.1	NA	NA	NA	NA	NA	1.69578	3.16042	2.99782	NA	NA	NA	0.00109133	1.25286e-08	5.91888e-08
		SMLT_RS18400	STMAn7_35020	WP_087944448.1	aminopeptidase P N-terminal domain-containing protein	aminopeptidase P N-terminal domain-containing protein	0.195699	1.75575	1.69761	1.20923	2.63663	2.41556	0.179739	6.57838e-35	1.46072e-32	0.000146845	1.29185e-15	1.99481e-13
		NA	STMAn7_32680	WP_043034513.1	NA	3-dehydroquinate synthase	NA	NA	NA	1.60973	2.21572	2.11409	NA	NA	NA	1.06358e-07	4.92166e-13	4.91163e-12
		SMLT_RS00435	STMAn7_00700	WP_005411820.1	orotidine-5'-phosphate decarboxylase	orotidine-5\\'-phosphate decarboxylase	0.321944	0.735751	0.919767	1.66807	2.57335	2.37517	0.155326	0.00163444	8.88125e-05	6.48117e-07	5.23441e-14	3.16491e-12
		SMLT_RS02315	STMAn7_04520	WP_005407837.1	polyisoprenoid-binding protein	YceI family protein	0.5188	-0.388333	0.175372	1.94813	3.33538	2.23816	0.0345505	0.124288	0.486503	8.24885e-06	2.12552e-13	4.22865e-07
		NA	STMAn7_32370	WP_005410635.1	NA	methyl-accepting chemotaxis protein	NA	NA	NA	0.56595	3.15853	3.51883	NA	NA	NA	0.196604	1.23575e-09	1.86247e-11
		SMLT_RS15775	STMAn7_29700	WP_005410380.1	TRZ/ATZ family hydrolase	TRZ/ATZ family hydrolase	0.116495	1.57679	1.6922	1.29441	3.04483	2.79281	0.559762	1.26134e-14	1.52453e-16	0.000292309	4.33675e-16	7.51603e-14
		NA	STMAn7_14430	WP_005408736.1	NA	acyl-ACP--UDP-N-acetylglucosamine O-acyltransferase	NA	NA	NA	1.7649	2.28118	2.00445	NA	NA	NA	6.03367e-09	9.71379e-14	4.91601e-11
		SMLT_RS19610	STMAn7_37480	WP_012481322.1	dihydrolipoyl dehydrogenase	dihydrolipoyl dehydrogenase	0.264986	1.36464	1.10363	1.36606	2.13753	2.1253	0.246791	1.75954e-08	4.59762e-06	6.66177e-06	4.54631e-12	6.69083e-12
		SMLT_RS19315	STMAn7_36880	WP_005411078.1	carbohydrate kinase family protein	carbohydrate kinase family protein	0.192369	1.97305	1.90767	1.46918	2.92112	2.53992	0.376807	3.61314e-18	4.66449e-17	1.39955e-06	8.06876e-21	3.03669e-16
		SMLT_RS17660	STMAn7_33570	WP_005410751.1	protein TolR	protein TolR	0.559266	1.54854	1.42861	0.952489	2.60498	2.18898	0.0101108	3.62183e-12	1.54289e-10	0.0244697	2.37898e-08	1.90532e-06
		NA	STMAn7_20700	WP_005409520.1	NA	chemotaxis protein CheA	NA	NA	NA	0.751161	2.3464	2.51374	NA	NA	NA	0.0187202	2.91656e-12	8.15941e-14
		NA	STMAn7_29670	WP_088428717.1	NA	phytoene/squalene synthase family protein	NA	NA	NA	1.86629	3.18698	3.05953	NA	NA	NA	2.37632e-05	4.23803e-12	2.57401e-11
		NA	STMAn7_24990	WP_138969900.1	NA	isochorismatase family protein	NA	NA	NA	1.49944	4.31554	3.61738	NA	NA	NA	0.0267956	2.10725e-06	3.9805e-05
		NA	STMAn7_07380	WP_049459457.1	NA	glycosyltransferase family 2 protein	NA	NA	NA	1.72976	2.49485	2.19832	NA	NA	NA	1.81252e-05	1.78309e-09	8.111e-08
		SMLT_RS08385	STMAn7_16800	WP_005409024.1	recombination regulator RecX	recombination regulator RecX	-0.00634732	0.3665	1.1481	1.30388	3.32363	2.83389	0.98034	0.255787	0.000543727	3.27725e-05	7.89292e-25	1.32353e-18
		NA	STMAn7_35790	WP_154329598.1	NA	PAS-domain containing protein	NA	NA	NA	1.90397	2.63556	2.13949	NA	NA	NA	1.06449e-10	9.07373e-19	4.9122e-13
		NA	STMAn7_42810	WP_154329672.1	NA	membrane protein insertase YidC	NA	NA	NA	1.41297	3.24263	3.15017	NA	NA	NA	9.68169e-05	1.39547e-17	1.02701e-16
		NA	STMAn7_05280	WP_033833707.1	NA	DUF4031 domain-containing protein	NA	NA	NA	0.58701	2.75114	2.28655	NA	NA	NA	0.198709	1.64392e-07	9.96581e-06
		NA	STMAn7_41540	WP_099485144.1	NA	AMP-binding protein	NA	NA	NA	1.70896	3.24042	3.16574	NA	NA	NA	5.55571e-07	3.12391e-20	2.06841e-19
		NA	STMAn7_06770	WP_043033824.1	NA	hypothetical protein	NA	NA	NA	1.15542	2.48687	2.58996	NA	NA	NA	0.0234969	9.35245e-06	4.22932e-06
		SMLT_RS10670	STMAn7_20330	WP_005409482.1	carbamoyl-phosphate synthase large subunit	carbamoyl-phosphate synthase large subunit	0.482883	1.50736	1.38167	1.84998	3.3148	3.15107	0.0131804	1.6927e-13	1.0352e-11	3.66342e-08	6.20233e-22	4.93528e-20
		NA	STMAn7_12580	WP_185805935.1	NA	NA	NA	NA	NA	1.47634	4.13219	2.99065	NA	NA	NA	0.00918214	4.40203e-10	2.92543e-06
		NA	STMAn7_08400	WP_185805914.1	NA	NA	NA	NA	NA	0.691545	2.43602	2.24145	NA	NA	NA	0.0200201	6.99697e-15	6.69503e-13
		NA	STMAn7_00550	WP_185805885.1	NA	NA	NA	NA	NA	1.72943	2.23498	2.81825	NA	NA	NA	5.47734e-06	7.60642e-09	5.8005e-13
		NA	STMAn7_38030	WP_154329620.1	NA	methionyl-tRNA formyltransferase	NA	NA	NA	1.5962	3.20055	2.97406	NA	NA	NA	2.95637e-09	1.26575e-31	1.31289e-27
		NA	STMAn7_42190	WP_099485165.1	NA	glycine--tRNA ligase subunit beta	NA	NA	NA	1.61467	2.38682	2.41937	NA	NA	NA	2.03565e-09	1.94724e-18	6.86785e-19
		NA	STMAn7_29370	WP_053495341.1	NA	DUF1294 domain-containing protein	NA	NA	NA	1.11679	3.08927	2.22815	NA	NA	NA	0.0589856	6.40158e-05	0.0018693
		NA	STMAn7_35750	WP_032966989.1	NA	secretion protein	NA	NA	NA	1.81481	2.82761	2.51643	NA	NA	NA	2.16239e-06	5.86378e-13	1.11749e-10
		NA	STMAn7_31650	WP_099485077.1	NA	Hsp70 family protein	NA	NA	NA	0.919646	2.74494	2.34204	NA	NA	NA	0.00492094	1.0608e-15	5.90514e-12
		NA	STMAn7_11940	WP_043034179.1	NA	bifunctional aspartate kinase/diaminopimelate decarboxylase	NA	NA	NA	1.84583	2.93417	2.91153	NA	NA	NA	1.72004e-11	4.50391e-26	1.04613e-25
		NA	STMAn7_24930	WP_099481283.1	NA	OmpA family protein	NA	NA	NA	1.22775	3.17309	3.01198	NA	NA	NA	0.0299576	3.0715e-06	8.35126e-06
		SMLT_RS16200	STMAn7_30610	WP_005410463.1	NADH-quinone oxidoreductase subunit B	NADH-quinone oxidoreductase subunit B	0.216831	1.55292	1.50091	1.49399	2.70896	2.74649	0.2473	1.33873e-15	1.11971e-14	1.35747e-07	7.33634e-21	2.18839e-21
		SMLT_RS10810	STMAn7_20610	WP_005409510.1	chemotaxis response regulator protein-glutamate methylesterase	chemotaxis response regulator protein-glutamate methylesterase	-2.67983	-3.4319	-2.60742	1.51288	4.06876	3.95532	3.05918e-06	7.99056e-09	5.66078e-06	0.00698981	2.81655e-10	7.86915e-10
		NA	STMAn7_11290	WP_005408382.1	NA	hypothetical protein	NA	NA	NA	1.99508	3.10036	3.07432	NA	NA	NA	0.00918845	0.000314354	0.000344261
		NA	STMAn7_12590	WP_185805936.1	NA	NA	NA	NA	NA	0.656737	2.51882	2.31687	NA	NA	NA	0.0725156	2.47346e-10	4.98487e-09
		NA	STMAn7_09070	WP_005412359.1	NA	S46 family peptidase	NA	NA	NA	1.61414	2.59142	2.56996	NA	NA	NA	1.8238e-07	2.13264e-16	3.67524e-16
		NA	STMAn7_32260	WP_099484591.1	NA	siderophore-interacting protein	NA	NA	NA	1.53303	2.93724	2.87046	NA	NA	NA	0.000175112	7.78835e-12	2.12342e-11
		SMLT_RS11080	STMAn7_21110	WP_012480118.1	flagellin	flagellin	-2.62169	-4.64413	-4.53901	1.4529	2.83696	3.63155	1.32186e-06	5.14325e-16	2.11776e-15	0.000859752	9.05715e-10	1.12376e-14
		NA	STMAn7_13810	WP_154329304.1	NA	TonB-dependent siderophore receptor	NA	NA	NA	1.62655	4.16403	2.74118	NA	NA	NA	0.00215819	2.00731e-12	1.52437e-06
		SMLT_RS07900	STMAn7_15890	WP_005412820.1	lipid A export permease/ATP-binding protein MsbA	lipid A export permease/ATP-binding protein MsbA	0.451313	1.92993	1.53502	1.99548	2.93278	2.6368	0.0520131	2.66918e-15	2.68283e-10	6.74439e-10	3.05566e-19	6.15077e-16
		SMLT_RS05320	STMAn7_11250	WP_005408378.1	Holliday junction resolvase RuvX	Holliday junction resolvase RuvX	-0.965839	-1.42992	-1.31612	1.14567	2.16655	2.01533	8.9923e-05	1.73207e-08	2.03227e-07	0.00277944	6.54909e-08	4.31743e-07
		NA	STMAn7_31730	WP_185806005.1	NA	NA	NA	NA	NA	0.870516	2.21755	2.03612	NA	NA	NA	0.0931569	0.000304587	0.000755661
		NA	STMAn7_14620	WP_154329321.1	NA	[protein-PII] uridylyltransferase [Stenotrophomonas maltophilia]	NA	NA	NA	1.61124	2.50114	2.16956	NA	NA	NA	6.42615e-07	3.46119e-14	3.78602e-11
		NA	STMAn7_17210	WP_150359678.1	NA	hypothetical protein	NA	NA	NA	0.668889	2.94307	2.45286	NA	NA	NA	0.127967	3.53697e-09	6.17297e-07
		SMLT_RS22195	STMAn7_42600	WP_005411706.1	outer membrane lipid asymmetry maintenance protein MlaD	outer membrane lipid asymmetry maintenance protein MlaD	1.50952	1.99164	1.73204	1.97138	2.24429	2.08473	1.12228e-12	1.05715e-20	4.38726e-16	2.70078e-11	4.11059e-14	1.91212e-12
		NA	STMAn7_21540	WP_154329417.1	NA	alpha/beta hydrolase	NA	NA	NA	1.72257	5.29572	3.57858	NA	NA	NA	0.00518078	4.60527e-13	3.86168e-07
		NA	STMAn7_30940	WP_076739738.1	NA	30S ribosomal protein S12 methylthiotransferase RimO	NA	NA	NA	1.09698	3.53411	3.14775	NA	NA	NA	7.24552e-05	2.87454e-35	1.88129e-28
		SMLT_RS15550	STMAn7_29250	WP_012480813.1	amidohydrolase	amidohydrolase	1.04241	1.93536	1.44992	1.58212	2.19295	2.02774	1.21133e-06	2.96343e-19	1.70537e-11	1.12682e-09	4.66004e-17	7.48123e-15
		NA	STMAn7_30920	WP_043034817.1	NA	transcription elongation factor GreB	NA	NA	NA	1.51256	2.47628	2.09517	NA	NA	NA	0.000388872	2.11833e-08	1.62978e-06
		NA	STMAn7_30830	WP_005410484.1	NA	aspartate-semialdehyde dehydrogenase	NA	NA	NA	1.99931	2.38697	2.13226	NA	NA	NA	1.31492e-19	4.63535e-27	4.63349e-22
		NA	STMAn7_08720	WP_004154496.1	NA	30S ribosomal protein S5	NA	NA	NA	0.83717	2.79118	2.64393	NA	NA	NA	0.00750786	3.09876e-17	1.13428e-15
		NA	STMAn7_07810	WP_060380613.1	NA	23S rRNA (cytidine(2498)-2\\'-O)-methyltransferase RlmM	NA	NA	NA	1.55614	2.71758	2.42953	NA	NA	NA	2.49856e-09	8.73588e-25	3.21919e-20
		SMLT_RS15520	STMAn7_29190	WP_005410331.1	SMC-Scp complex subunit ScpB	SMC-Scp complex subunit ScpB	-0.0412895	-0.418693	0.347771	1.1347	3.48012	3.2377	0.879587	0.146324	0.225702	0.00831192	1.72998e-13	5.7368e-12
		NA	STMAn7_08870	WP_024958804.1	NA	translational GTPase TypA	NA	NA	NA	1.02755	3.19675	2.88057	NA	NA	NA	0.00613984	2.84891e-15	8.54475e-13
		NA	STMAn7_13020	WP_043034123.1	NA	isoleucine--tRNA ligase	NA	NA	NA	1.9809	2.44457	2.152	NA	NA	NA	1.65771e-07	1.79726e-10	1.5434e-08
		NA	STMAn7_17200	WP_059033998.1	NA	pantoate--beta-alanine ligase	NA	NA	NA	1.57006	2.6917	2.46019	NA	NA	NA	4.10601e-09	2.58242e-23	8.23972e-20
		NA	STMAn7_34550	WP_005414341.1	NA	transketolase	NA	NA	NA	1.64478	2.51811	2.3704	NA	NA	NA	1.20758e-09	4.48579e-20	4.65577e-18
		NA	STMAn7_35830	WP_099523995.1	NA	sensor histidine kinase	NA	NA	NA	1.98329	2.80127	2.66038	NA	NA	NA	0.000240939	6.39049e-07	1.97007e-06
		NA	STMAn7_41680	WP_049459625.1	NA	S9 family peptidase	NA	NA	NA	1.84123	2.42624	2.56886	NA	NA	NA	8.34874e-11	2.13164e-17	2.92079e-19
		NA	STMAn7_23680	WP_049460158.1	NA	TonB-dependent receptor	NA	NA	NA	0.705588	3.84233	2.97595	NA	NA	NA	NA	NA	NA
		NA	STMAn7_02710	WP_154329155.1	NA	phage baseplate assembly protein V	NA	NA	NA	0.937479	2.57431	2.7319	NA	NA	NA	0.147169	0.0151688	0.0126679
		NA	STMAn7_06350	WP_185805978.1	NA	NA	NA	NA	NA	1.69776	2.13194	2.13516	NA	NA	NA	8.2245e-08	2.51953e-11	2.36808e-11
		NA	STMAn7_05820	WP_154329229.1	NA	cystathionine gamma-synthase	NA	NA	NA	1.40852	2.6695	2.52162	NA	NA	NA	5.08014e-06	3.32952e-17	1.40243e-15
		NA	STMAn7_41700	WP_099485152.1	NA	hypothetical protein	NA	NA	NA	1.811	2.65329	2.30006	NA	NA	NA	0.000580397	1.38587e-06	2.1573e-05
		NA	STMAn7_00540	WP_099485210.1	NA	TonB-dependent receptor	NA	NA	NA	1.09407	2.13164	2.20759	NA	NA	NA	0.00337386	5.05743e-08	1.79944e-08
		NA	STMAn7_35720	WP_099483937.1	NA	glycosyltransferase	NA	NA	NA	1.26209	2.86748	2.66728	NA	NA	NA	0.000466472	3.64938e-14	1.56585e-12
		NA	STMAn7_11210	WP_014036228.1	NA	YitT family protein	NA	NA	NA	1.63227	3.96214	3.45744	NA	NA	NA	4.76086e-06	1.0462e-26	7.15587e-21
		NA	STMAn7_14140	WP_024956275.1	NA	DEAD/DEAH box helicase	NA	NA	NA	0.658269	2.97502	3.04496	NA	NA	NA	0.128337	3.28059e-09	1.49269e-09
		NA	STMAn7_28200	WP_049448997.1	NA	FMN-binding negative transcriptional regulator	NA	NA	NA	1.19525	2.40487	2.10073	NA	NA	NA	0.0013971	7.8404e-10	6.21943e-08
		SMLT_RS21170	STMAn7_40650	WP_024958800.1	YdcF family protein	YdcF family protein	0.490192	0.723179	0.651265	1.64341	2.31804	2.0366	0.07858	0.0132734	0.0254608	4.84014e-06	2.41091e-10	2.13004e-08
		SMLT_RS18430	STMAn7_35080	WP_005410902.1	ribose-5-phosphate isomerase RpiA	ribose-5-phosphate isomerase RpiA	-0.126595	1.03334	1.02048	1.84244	3.05092	3.05347	0.574606	9.43303e-06	1.23004e-05	1.97785e-07	3.77712e-17	3.59543e-17
		NA	STMAn7_04650	WP_154329199.1	NA	DNA (cytosine-5-)-methyltransferase	NA	NA	NA	1.04105	2.14006	2.0131	NA	NA	NA	0.00201604	9.44269e-10	7.79677e-09
		NA	STMAn7_40080	WP_154329642.1	NA	sugar-phosphatase	NA	NA	NA	0.971378	2.06977	2.07855	NA	NA	NA	0.00579207	1.48778e-08	1.26876e-08
		SMLT_RS20185	STMAn7_38640	WP_005411252.1	acetyl-CoA carboxylase biotin carboxyl carrier protein	acetyl-CoA carboxylase biotin carboxyl carrier protein	0.15983	1.48423	1.79876	1.24797	2.1325	2.33836	0.438825	1.013e-11	2.02904e-16	2.09552e-05	1.10213e-12	7.24724e-15
		NA	STMAn7_40250	WP_099484233.1	NA	TonB-dependent receptor	NA	NA	NA	1.64225	2.21407	2.52926	NA	NA	NA	0.00333692	0.000156835	2.20863e-05
		NA	STMAn7_35820	WP_005414429.1	NA	ABC transporter substrate-binding protein	NA	NA	NA	1.96359	2.49483	2.37707	NA	NA	NA	0.00167596	0.000127466	0.000232884
		SMLT_RS03260	STMAn7_06450	WP_012479109.1	phosphoribosylformylglycinamidine synthase	phosphoribosylformylglycinamidine synthase	0.208694	1.52303	1.21051	1.38592	2.49853	2.32806	0.278827	2.40003e-13	4.29775e-09	1.89083e-05	5.80159e-14	2.17812e-12
		SMLT_RS07645	STMAn7_15370	WP_005408827.1	CBS domain-containing protein	CBS domain-containing protein	0.57587	1.633	1.71538	1.1408	2.41547	2.00901	0.0301001	8.07406e-09	1.47212e-09	0.00437919	1.42143e-08	1.7288e-06
		SMLT_RS02985	STMAn7_05910	WP_012479063.1	hypothetical protein	hypothetical protein	-0.955389	0.911671	0.723472	0.970245	2.32677	2.10935	0.0129211	0.024821	0.0704367	0.000851525	8.48871e-15	1.67029e-12
		SMLT_RS03480	STMAn7_06880	WP_012479140.1	thiamine-phosphate kinase	thiamine-phosphate kinase	-0.991179	0.730518	1.36123	1.04367	3.11	2.98758	0.0012328	0.0133716	6.299e-06	0.00882656	6.42361e-13	4.41039e-12
		NA	STMAn7_10500	WP_154329267.1	NA	aminodeoxychorismate synthase component I	NA	NA	NA	1.69382	3.37787	3.12851	NA	NA	NA	3.02072e-07	1.82942e-23	1.90711e-20
		NA	STMAn7_10460	WP_005408312.1	NA	3-oxoacyl-ACP reductase FabG	NA	NA	NA	1.85536	3.42564	3.38264	NA	NA	NA	4.68109e-09	3.52737e-26	1.39069e-25
		NA	STMAn7_41520	WP_099485142.1	NA	acyltransferase	NA	NA	NA	1.55711	3.44144	2.95793	NA	NA	NA	0.00489158	2.69447e-08	1.20067e-06
		NA	STMAn7_25330	WP_099484274.1	NA	TonB-dependent siderophore receptor	NA	NA	NA	0.45515	3.49613	2.32177	NA	NA	NA	0.34026	1.41314e-08	7.50342e-05
		NA	STMAn7_41510	WP_005411604.1	NA	aromatic amino acid ammonia-lyase	NA	NA	NA	1.51217	2.62648	2.34475	NA	NA	NA	0.00160981	2.62603e-07	3.35504e-06
		NA	STMAn7_10130	WP_043033713.1	NA	lytic transglycosylase domain-containing protein	NA	NA	NA	1.55221	2.96555	2.95151	NA	NA	NA	7.43685e-06	1.14345e-16	1.56591e-16
		NA	STMAn7_06760	WP_043033825.1	NA	hypothetical protein	NA	NA	NA	1.55768	2.83566	2.84249	NA	NA	NA	0.00395307	1.63035e-06	1.53384e-06
		NA	STMAn7_28350	WP_033833585.1	NA	hypothetical protein	NA	NA	NA	1.51788	2.603	2.51713	NA	NA	NA	0.0029265	1.47881e-06	3.01615e-06
		NA	STMAn7_15600	WP_154329333.1	NA	5-(carboxyamino)imidazole ribonucleotide synthase	NA	NA	NA	1.43604	2.35915	2.31355	NA	NA	NA	2.43601e-06	3.08669e-14	9.18145e-14
		NA	STMAn7_24920	WP_099484249.1	NA	DUF802 domain-containing protein	NA	NA	NA	1.49472	2.98187	2.66328	NA	NA	NA	1.45119e-05	5.77546e-17	6.01906e-14
		NA	STMAn7_21420	WP_154329413.1	NA	hypothetical protein	NA	NA	NA	0.0297358	2.37171	2.85311	NA	NA	NA	0.949892	0.00528725	0.00165173
		SMLT_RS16910	STMAn7_32040	WP_005410601.1	DUF4845 domain-containing protein	DUF4845 domain-containing protein	0.357165	1.59938	1.84709	1.39815	2.50388	2.53383	0.125667	3.06489e-11	2.14458e-14	5.55575e-05	2.44795e-12	1.37282e-12
		NA	STMAn7_06050	WP_032963762.1	NA	NA	NA	NA	NA	1.17004	2.19515	2.12766	NA	NA	NA	0.000119377	1.58168e-12	6.96217e-12
		NA	STMAn7_06340	WP_099474660.1	NA	EamA family transporter	NA	NA	NA	1.43611	2.64635	2.71783	NA	NA	NA	0.0103702	1.73842e-05	1.09653e-05
		NA	STMAn7_25810	WP_049475964.1	NA	D-lactate dehydrogenase	NA	NA	NA	1.4851	3.77407	3.26728	NA	NA	NA	0.0010424	1.42791e-14	1.89629e-11
		NA	STMAn7_38570	WP_076739655.1	NA	D-alanyl-D-alanine carboxypeptidase	NA	NA	NA	1.76742	2.78729	2.45591	NA	NA	NA	4.13934e-05	3.68444e-10	2.60989e-08
		NA	STMAn7_06810	WP_080334763.1	NA	hypothetical protein	NA	NA	NA	0.179227	2.65929	2.68335	NA	NA	NA	0.704771	9.04009e-06	7.63583e-06
		NA	STMAn7_14050	WP_043035680.1	NA	ectonucleotide pyrophosphatase/phosphodiesterase	NA	NA	NA	1.01865	2.51902	2.35605	NA	NA	NA	0.00791913	9.60795e-10	9.35601e-09
		NA	STMAn7_07750	WP_005412302.1	NA	histone deacetylase family protein	NA	NA	NA	1.85494	2.49937	2.15113	NA	NA	NA	5.46904e-07	2.915e-11	8.22355e-09
		NA	STMAn7_08180	WP_154329251.1	NA	tetratricopeptide repeat protein	NA	NA	NA	1.99729	2.88357	2.61789	NA	NA	NA	2.23626e-10	1.09426e-19	1.39002e-16
		NA	STMAn7_11520	WP_033835548.1	NA	hypothetical protein	NA	NA	NA	1.71551	2.90839	2.6104	NA	NA	NA	1.07402e-05	3.55467e-13	5.48162e-11
		NA	STMAn7_31480	WP_005414136.1	NA	queuosine precursor transporter	NA	NA	NA	1.56046	2.99165	2.62566	NA	NA	NA	0.000152111	2.93856e-12	6.95225e-10
		SMLT_RS19595	STMAn7_37450	WP_005411134.1	F0F1 ATP synthase subunit A	F0F1 ATP synthase subunit A	-0.625607	0.371209	1.23935	0.662404	3.12923	2.79027	0.0230934	0.183229	1.34828e-05	0.0490599	8.87867e-18	1.44713e-14
		NA	STMAn7_25150	WP_049396543.1	NA	redoxin domain-containing protein	NA	NA	NA	0.683354	4.69814	3.32937	NA	NA	NA	0.211444	9.28486e-08	6.22549e-05
		NA	STMAn7_16380	WP_099484715.1	NA	TIGR03862 family flavoprotein	NA	NA	NA	1.80913	3.10379	2.84954	NA	NA	NA	2.55878e-07	4.90798e-18	1.58061e-15
		SMLT_RS20540	STMAn7_39370	WP_012481441.1	anthranilate synthase component I	anthranilate synthase component I	0.0890076	1.31246	0.976238	1.25564	2.56254	2.5482	0.812295	0.00207024	0.0190063	4.48816e-05	5.81644e-16	8.29575e-16
		NA	STMAn7_07680	WP_062607764.1	NA	DUF1287 domain-containing protein	NA	NA	NA	1.71217	3.26993	2.84419	NA	NA	NA	0.000668314	1.10683e-09	8.34802e-08
		SMLT_RS03835	STMAn7_07600	WP_005408127.1	TerC family protein	TerC family protein	-0.0863775	1.14492	1.52111	1.21414	3.14003	2.84419	0.661275	4.71452e-09	8.50761e-15	6.8039e-05	2.22153e-23	1.6241e-19
		SMLT_RS18370	STMAn7_34960	WP_005414366.1	VOC family protein	VOC family protein	-2.15468	-2.08663	-1.06713	0.937147	3.06244	3.02293	5.99979e-09	1.54144e-08	0.00226918	0.030963	1.92584e-10	3.24265e-10
		NA	STMAn7_39330	WP_099484064.1	NA	indole-3-glycerol phosphate synthase TrpC	NA	NA	NA	0.788062	2.50577	2.21481	NA	NA	NA	0.00621347	5.32993e-17	1.10473e-13
		SMLT_RS10815	STMAn7_20620	WP_005409511.1	chemoreceptor glutamine deamidase CheD	chemoreceptor glutamine deamidase CheD	-3.08355	-3.59588	-2.68623	1.84245	4.6944	4.47924	5.9312e-08	5.05318e-10	1.4146e-06	0.00693804	6.24834e-09	2.77063e-08
		NA	STMAn7_25010	WP_062606203.1	NA	isochorismate synthase	NA	NA	NA	0.835525	3.47034	2.65137	NA	NA	NA	0.142161	2.56827e-05	0.000642367
		NA	STMAn7_36370	WP_043034018.1	NA	ferric-rhodotorulic acid/ferric-coprogen receptor FhuE	NA	NA	NA	0.978232	4.71728	3.59359	NA	NA	NA	0.0644975	2.35492e-12	4.50134e-08
		NA	STMAn7_40730	WP_005414809.1	NA	response regulator	NA	NA	NA	1.60489	2.41576	2.19907	NA	NA	NA	7.79075e-05	7.46223e-09	1.20551e-07
		NA	STMAn7_17180	WP_059033994.1	NA	2-amino-4-hydroxy-6-hydroxymethyldihydropteridine diphosphokinase	NA	NA	NA	1.30042	2.75862	2.46475	NA	NA	NA	0.00403331	1.54678e-08	3.45446e-07
		SMLT_RS03790	STMAn7_07500	WP_005408118.1	hypothetical protein	hypothetical protein	-1.63714	-0.319296	-1.00343	1.96473	2.89088	2.24533	0.000902632	0.459588	0.0312847	0.00221981	3.07012e-05	0.000683395
		NA	STMAn7_13250	WP_099484359.1	NA	bifunctional diguanylate cyclase/phosphodiesterase	NA	NA	NA	0.403538	2.03277	2.43491	NA	NA	NA	0.176547	7.50085e-11	8.39939e-15
		NA	STMAn7_20170	WP_049448951.1	NA	nuclear transport factor 2 family protein	NA	NA	NA	1.99305	3.54531	3.86632	NA	NA	NA	2.13528e-05	4.17023e-13	3.42951e-15
		NA	STMAn7_35210	WP_099484119.1	NA	DUF2867 domain-containing protein	NA	NA	NA	0.799805	2.136	2.20639	NA	NA	NA	0.0679967	9.10183e-06	4.83392e-06
		SMLT_RS08465	STMAn7_16970	WP_005409039.1	alpha/beta fold hydrolase	alpha/beta fold hydrolase	-1.6785	-2.18012	-1.72038	0.795042	2.8828	2.65583	9.69607e-09	1.71543e-13	3.156e-09	0.0283265	2.17944e-13	1.15664e-11
		NA	STMAn7_35230	WP_154329593.1	NA	bifunctional DedA family/phosphatase PAP2 family protein	NA	NA	NA	1.19242	2.67358	2.08052	NA	NA	NA	8.80105e-05	1.87682e-17	2.44167e-11
		NA	STMAn7_34970	WP_005410891.1	NA	RdgB/HAM1 family non-canonical purine NTP pyrophosphatase	NA	NA	NA	0.482558	2.73956	2.49376	NA	NA	NA	0.207702	1.58989e-10	4.70804e-09
		NA	STMAn7_41420	WP_005411595.1	NA	beta-ketoacyl-ACP synthase	NA	NA	NA	1.52824	2.14408	2.02524	NA	NA	NA	5.75896e-06	3.62641e-10	2.8721e-09
		NA	STMAn7_30400	WP_005410444.1	NA	polyribonucleotide nucleotidyltransferase	NA	NA	NA	1.06188	2.38603	2.15927	NA	NA	NA	0.000644382	1.09053e-13	1.46349e-11
		NA	STMAn7_38880	WP_099485025.1	NA	ATP-dependent RNA helicase RhlB	NA	NA	NA	0.884668	2.78722	2.60043	NA	NA	NA	0.010269	3.64727e-14	1.3615e-12
		NA	STMAn7_03150	WP_005407716.1	NA	hypothetical protein	NA	NA	NA	1.09919	3.47107	2.54697	NA	NA	NA	0.0550177	6.07123e-07	0.000139586
		NA	STMAn7_28890	WP_005410302.1	NA	M3 family metallopeptidase	NA	NA	NA	1.29025	2.01394	2.07674	NA	NA	NA	0.000492361	1.47437e-07	6.24429e-08
		SMLT_RS10640	STMAn7_20270	WP_012480065.1	DUF4304 domain-containing protein	DUF4304 domain-containing protein	-0.693601	-1.5631	-1.29811	0.469477	2.40066	2.0445	0.128035	0.0389383	0.0612431	0.453708	0.0164179	0.024126
		NA	STMAn7_38780	WP_099473488.1	NA	hypothetical protein	NA	NA	NA	1.68933	3.05696	2.91861	NA	NA	NA	4.37133e-08	1.99578e-22	1.40057e-20
		NA	STMAn7_28410	WP_033833946.1	NA	MFS transporter	NA	NA	NA	1.83857	2.71019	2.55088	NA	NA	NA	5.2084e-05	6.38467e-09	4.13291e-08
		NA	STMAn7_40740	WP_005414810.1	NA	nucleotidyltransferase domain-containing protein	NA	NA	NA	1.36406	2.4928	2.39325	NA	NA	NA	0.00297765	3.39169e-07	8.89367e-07
		NA	STMAn7_18150	WP_005409258.1	NA	protein translocase subunit SecD	NA	NA	NA	1.83958	3.11288	2.91491	NA	NA	NA	3.43941e-05	1.85015e-11	2.66765e-10
		NA	STMAn7_39590	WP_109337540.1	NA	oligopeptide:H+ symporter	NA	NA	NA	1.96175	2.89664	2.79846	NA	NA	NA	7.71157e-08	7.37632e-15	5.24704e-14
		SMLT_RS03460	STMAn7_06840	WP_012479136.1	riboflavin synthase	riboflavin synthase	-0.0114791	0.0588585	0.36413	1.1159	3.68818	3.04862	0.959879	0.812796	0.137303	0.0143349	7.47272e-13	1.8021e-09
		SMLT_RS14400	STMAn7_26960	WP_012480656.1	TonB-dependent receptor	TonB-dependent receptor	-2.29535	-0.774888	-0.753921	0.979428	4.8591	3.60673	4.77102e-10	0.0216883	0.0252854	0.0762143	6.7576e-11	5.77544e-07
		NA	STMAn7_32610	WP_111196692.1	NA	DoxX family protein	NA	NA	NA	0.512238	2.04758	2.15195	NA	NA	NA	0.142331	4.5378e-08	1.01319e-08
		NA	STMAn7_39320	WP_005411318.1	NA	haloacid dehalogenase-like hydrolase	NA	NA	NA	0.780568	2.56738	2.27907	NA	NA	NA	0.0154197	3.58294e-14	1.41943e-11
		NA	STMAn7_39360	WP_099484063.1	NA	SIMPL domain-containing protein	NA	NA	NA	1.94141	3.27687	3.03912	NA	NA	NA	5.70195e-07	1.39967e-16	1.52469e-14
		NA	STMAn7_04620	WP_154329196.1	NA	Z1 domain-containing protein	NA	NA	NA	1.70857	2.12358	2.25603	NA	NA	NA	1.18973e-06	2.39166e-09	2.58939e-10
		NA	STMAn7_07830	WP_043035678.1	NA	DUF6348 family protein	NA	NA	NA	0.647986	2.307	2.51051	NA	NA	NA	0.0986877	7.84359e-08	6.15918e-09
		NA	STMAn7_37740	WP_099484406.1	NA	hypothetical protein	NA	NA	NA	1.08307	2.0162	2.0095	NA	NA	NA	0.0185742	4.02402e-05	4.27248e-05
		NA	STMAn7_35380	WP_087802419.1	NA	FecR domain-containing protein	NA	NA	NA	1.39167	3.16158	2.47918	NA	NA	NA	0.0100726	2.40186e-07	2.99694e-05
		NA	STMAn7_34480	WP_005410840.1	NA	S1/P1 nuclease	NA	NA	NA	1.3453	2.23287	2.45563	NA	NA	NA	0.000108753	4.25072e-10	8.0973e-12
		NA	STMAn7_29550	WP_099497577.1	NA	GNAT family N-acetyltransferase	NA	NA	NA	1.30201	2.33933	2.31101	NA	NA	NA	0.00286619	3.82143e-07	5.10576e-07
		NA	STMAn7_30360	WP_038645404.1	NA	hypothetical protein	NA	NA	NA	1.99565	2.90107	2.08448	NA	NA	NA	0.0243837	0.00594612	0.0215226
		NA	STMAn7_15170	WP_062607534.1	NA	hypothetical protein	NA	NA	NA	0.383695	2.92808	2.70103	NA	NA	NA	0.351312	8.58855e-10	1.31809e-08
		NA	STMAn7_21100	WP_099594717.1	NA	flagellin	NA	NA	NA	1.78396	3.47892	4.04965	NA	NA	NA	0.000126151	1.76008e-12	3.90409e-16
		NA	STMAn7_03570	WP_154329175.1	NA	arginine--tRNA ligase	NA	NA	NA	0.764568	2.6691	2.43697	NA	NA	NA	0.0205114	3.35989e-14	3.60179e-12
		NA	STMAn7_30850	WP_005410486.1	NA	chorismate synthase	NA	NA	NA	1.97618	2.92532	2.58585	NA	NA	NA	3.62389e-11	3.08052e-22	7.71576e-18
		NA	STMAn7_11810	WP_043034184.1	NA	Fe-S cluster assembly ATPase SufC	NA	NA	NA	1.42466	3.58667	2.71305	NA	NA	NA	0.00455838	1.45184e-10	7.05053e-07
		NA	STMAn7_03160	WP_049395254.1	NA	MFS transporter	NA	NA	NA	1.3867	3.34922	2.68088	NA	NA	NA	0.00167952	2.41574e-12	1.20841e-08
		SMLT_RS08225	STMAn7_16490	WP_012479721.1	GNAT family N-acetyltransferase	GNAT family N-acetyltransferase	-1.93405	-0.0768034	-0.00834763	0.2953	2.30061	2.03333	2.27812e-08	0.784996	0.977141	0.450588	1.43783e-07	2.69123e-06
		NA	STMAn7_36790	WP_154329607.1	NA	D-alanyl-D-alanine carboxypeptidase	NA	NA	NA	1.54514	2.07625	2.02204	NA	NA	NA	2.17357e-06	3.01246e-10	7.35826e-10
		SMLT_RS16915	STMAn7_32050	WP_005410602.1	signal peptidase I	signal peptidase I	0.743684	1.77434	1.93138	1.51004	2.78148	2.7893	5.64756e-06	4.40188e-28	1.18616e-32	8.29775e-07	7.03326e-19	5.62733e-19
		NA	STMAn7_13080	WP_049449974.1	NA	hypothetical protein	NA	NA	NA	0.780198	2.66769	2.44508	NA	NA	NA	0.0180965	1.96014e-14	1.93466e-12
		SMLT_RS03555	STMAn7_07030	WP_012479154.1	16S rRNA (cytosine(1402)-N(4))-methyltransferase RsmH	16S rRNA (cytosine(1402)-N(4))-methyltransferase RsmH	-0.965995	-0.061435	-0.0941867	1.51682	2.21248	2.1675	3.15737e-05	0.789399	0.679143	3.82564e-06	3.65359e-11	8.62474e-11
		NA	STMAn7_13210	WP_154329294.1	NA	ubiquinol oxidase subunit II	NA	NA	NA	1.0001	2.25345	2.2908	NA	NA	NA	0.00995303	5.05951e-08	3.14427e-08
		NA	STMAn7_00160	WP_049412845.1	NA	hypothetical protein	NA	NA	NA	1.92598	4.86654	4.52483	NA	NA	NA	0.00728875	1.04158e-08	8.12813e-08
		NA	STMAn7_13510	WP_087802902.1	NA	DNA mismatch repair protein MutS	NA	NA	NA	1.38756	2.58447	2.47611	NA	NA	NA	2.85635e-09	7.26329e-28	9.51302e-26
		NA	STMAn7_40560	WP_154329647.1	NA	NA	NA	NA	NA	0.556301	3.09605	3.24458	NA	NA	NA	0.177416	5.88778e-11	1.00665e-11
		NA	STMAn7_20630	WP_005409512.1	NA	chemotaxis protein CheR	NA	NA	NA	0.556884	3.20669	3.30856	NA	NA	NA	0.255529	2.49435e-07	1.12466e-07
		NA	STMAn7_30370	WP_099484384.1	NA	PepSY domain-containing protein	NA	NA	NA	1.21705	2.64733	2.18945	NA	NA	NA	0.00134692	2.7298e-11	2.57659e-08
		SMLT_RS02680	STMAn7_05300	WP_012479024.1	flagellar motor protein MotB	flagellar motor protein MotB	-2.88213	-2.80547	-2.35415	0.824959	2.51691	3.32747	9.99374e-08	2.04062e-07	8.57947e-06	0.11289	6.31227e-05	3.47641e-07
		NA	STMAn7_07740	WP_109337952.1	NA	LPS-assembly protein LptD	NA	NA	NA	1.55687	2.4883	2.06627	NA	NA	NA	2.33755e-08	1.59633e-18	2.06652e-13
		SMLT_RS08675	STMAn7_17380	WP_005409077.1	succinate dehydrogenase, hydrophobic membrane anchor protein	succinate dehydrogenase, hydrophobic membrane anchor protein	1.1059	1.8796	1.74172	1.42307	2.34916	2.27498	2.79959e-05	4.35731e-12	1.31462e-10	3.115e-05	2.3557e-11	9.40065e-11
		NA	STMAn7_35330	WP_099484132.1	NA	tonB-system energizer ExbB	NA	NA	NA	1.47616	4.48932	3.76565	NA	NA	NA	0.0302953	2.55863e-06	4.39869e-05
		NA	STMAn7_23670	WP_185805882.1	NA	NA	NA	NA	NA	0.437426	3.24234	2.03754	NA	NA	NA	0.383113	2.49838e-06	0.00134395
		SMLT_RS16115	STMAn7_30440	WP_012480878.1	translation initiation factor IF-2	translation initiation factor IF-2	0.483494	1.48236	1.46223	1.26789	2.6331	2.58571	0.0217934	1.85144e-11	3.93071e-11	7.3883e-06	1.27086e-19	5.3614e-19
		NA	STMAn7_20430	WP_099484315.1	NA	NA	NA	NA	NA	1.29858	2.96213	2.53986	NA	NA	NA	0.00310526	3.2538e-10	5.07611e-08
		NA	STMAn7_05530	WP_154329224.1	NA	TonB-dependent vitamin B12 receptor	NA	NA	NA	1.67518	3.75115	3.64636	NA	NA	NA	1.7652e-05	2.39925e-20	2.45905e-19
		NA	STMAn7_41830	WP_049396046.1	NA	DNA helicase II	NA	NA	NA	0.975447	2.54418	2.2778	NA	NA	NA	0.00969227	2.06505e-10	1.00942e-08
		NA	STMAn7_20600	WP_100438492.1	NA	hypothetical protein	NA	NA	NA	0.687096	4.20261	3.73063	NA	NA	NA	0.188447	1.81323e-09	6.68417e-08
		SMLT_RS04005	STMAn7_07900	WP_005412310.1	LysR family transcriptional regulator	LysR substrate-binding domain-containing protein	-0.317397	-0.283354	0.321485	1.20961	5.45516	3.82721	0.330114	0.425971	0.369477	0.0352252	1.50547e-13	8.82659e-08
		NA	STMAn7_25840	WP_033833904.1	NA	L-lactate permease	NA	NA	NA	1.28451	4.44423	3.76984	NA	NA	NA	0.0013869	2.13473e-24	3.35586e-18
		NA	STMAn7_03370	WP_049441851.1	NA	HAD-IA family hydrolase	NA	NA	NA	0.802695	2.08855	2.05094	NA	NA	NA	0.0239061	2.90448e-08	4.9366e-08
		NA	STMAn7_18160	WP_005409259.1	NA	protein translocase subunit SecF	NA	NA	NA	1.92598	2.92585	2.75837	NA	NA	NA	7.34278e-12	8.04883e-25	2.67071e-22
		SMLT_RS00970	STMAn7_01820	WP_005407630.1	YkgJ family cysteine cluster protein	YkgJ family cysteine cluster protein	-1.25496	0.470059	0.991493	0.634681	2.37699	2.14487	0.00375083	0.238967	0.0166199	0.106499	3.51017e-08	5.49826e-07
		NA	STMAn7_29570	WP_154329556.1	NA	acetylornithine deacetylase	NA	NA	NA	1.1726	2.59685	2.71021	NA	NA	NA	0.000831684	1.11082e-12	1.20983e-13
		NA	STMAn7_34390	WP_005414328.1	NA	hypothetical protein	NA	NA	NA	0.691674	2.52984	2.07769	NA	NA	NA	0.00369308	5.45831e-25	1.6662e-17
		NA	STMAn7_34980	WP_171974418.1	NA	NA	NA	NA	NA	0.562366	2.43916	2.29926	NA	NA	NA	0.112155	2.13459e-10	1.8886e-09
		SMLT_RS21605	STMAn7_41460	WP_005414865.1	DUF3261 domain-containing protein	DUF3261 domain-containing protein	0.967152	1.53812	1.39717	1.74347	2.35802	2.11948	0.0010769	4.24262e-07	4.27819e-06	0.00096418	1.80204e-05	9.38281e-05
		NA	STMAn7_20650	WP_185805956.1	NA	NA	NA	NA	NA	1.74035	4.42229	4.45035	NA	NA	NA	9.40984e-05	1.2296e-20	7.17648e-21
		NA	STMAn7_35940	WP_099484744.1	NA	SGNH/GDSL hydrolase family protein	NA	NA	NA	1.96926	2.65827	2.44067	NA	NA	NA	7.70875e-08	9.0813e-13	4.28647e-11
		NA	STMAn7_05700	WP_099484940.1	NA	peptidase M14	NA	NA	NA	0.681273	3.89428	3.3358	NA	NA	NA	0.199479	2.55686e-07	6.54231e-06
		NA	STMAn7_20590	WP_154329407.1	NA	hypothetical protein	NA	NA	NA	0.0593242	2.67517	2.44979	NA	NA	NA	0.902756	1.09215e-05	4.48818e-05
		NA	STMAn7_11260	WP_043398325.1	NA	aspartate carbamoyltransferase catalytic subunit	NA	NA	NA	1.75692	2.18971	2.05753	NA	NA	NA	1.19298e-10	1.42831e-15	5.70857e-14
		SMLT_RS00045	STMAn7_00090	WP_005411738.1	TonB-system energizer ExbB	TonB-system energizer ExbB	1.19015	1.41229	1.38997	1.97328	2.45905	2.67261	7.21525e-08	2.76674e-10	5.1931e-10	9.64486e-11	1.29687e-15	5.07017e-18
		SMLT_RS16905	STMAn7_32030	WP_005410600.1	ribonuclease III	ribonuclease III	0.484912	1.60699	1.77244	1.1383	2.53019	2.3741	0.0266326	8.91255e-13	3.7999e-15	3.01667e-05	1.3547e-19	1.71641e-17
		SMLT_RS17315	STMAn7_32860	WP_005410681.1	peptide chain release factor 3	peptide chain release factor 3	-2.11456	0.0348906	0.395732	1.15167	3.55302	3.23071	1.94704e-07	0.930383	0.288561	0.00116481	4.3471e-21	8.13484e-18
		NA	STMAn7_07710	WP_185805920.1	NA	NA	NA	NA	NA	1.21862	2.56447	2.21337	NA	NA	NA	0.000959185	3.51599e-11	8.20811e-09
		NA	STMAn7_01810	WP_088435791.1	NA	alpha/beta fold hydrolase	NA	NA	NA	1.10869	2.3522	2.22799	NA	NA	NA	0.000685812	2.98659e-12	3.37603e-11
		NA	STMAn7_30930	WP_099484893.1	NA	DUF3025 domain-containing protein	NA	NA	NA	1.64159	4.45982	4.10259	NA	NA	NA	0.00172108	1.14069e-14	9.26311e-13
		NA	STMAn7_18690	WP_099524657.1	NA	glutamine-hydrolyzing GMP synthase	NA	NA	NA	1.54197	2.48106	2.51153	NA	NA	NA	8.80018e-08	2.53739e-17	1.05997e-17
		NA	STMAn7_39490	WP_005414707.1	NA	Na+/H+ antiporter subunit G	NA	NA	NA	1.99028	3.51026	3.07473	NA	NA	NA	0.00184906	5.65694e-07	8.25213e-06
		NA	STMAn7_07910	WP_005412311.1	NA	alkyl hydroperoxide reductase subunit F	NA	NA	NA	0.0640116	4.02143	2.28462	NA	NA	NA	0.90652	6.75529e-06	0.00341502
		NA	STMAn7_10520	WP_043033676.1	NA	dTMP kinase	NA	NA	NA	1.5231	2.21796	2.02531	NA	NA	NA	4.09524e-05	4.99314e-09	8.05315e-08
		NA	STMAn7_39840	WP_032127130.1	NA	polyamine aminopropyltransferase	NA	NA	NA	0.730089	2.2603	2.06892	NA	NA	NA	0.0231421	2.06069e-11	7.29639e-10
		NA	STMAn7_14400	WP_076739134.1	NA	DNA polymerase III subunit alpha	NA	NA	NA	1.27577	2.60908	2.24281	NA	NA	NA	1.79073e-08	7.10967e-30	1.29444e-22
		NA	STMAn7_16440	WP_043034336.1	NA	exopolysaccharide biosynthesis protein	NA	NA	NA	1.67629	2.52372	2.59008	NA	NA	NA	8.46477e-07	3.14905e-13	7.773e-14
		SMLT_RS00050	STMAn7_00100	WP_005411739.1	biopolymer transporter ExbD	biopolymer transporter ExbD	0.952525	1.78512	1.74571	1.97228	2.19366	2.3353	1.93449e-05	6.75586e-15	2.60319e-14	1.00423e-11	5.09101e-14	1.12795e-15
		NA	STMAn7_40760	WP_005414811.1	NA	RDD family protein	NA	NA	NA	1.64174	2.35359	2.52261	NA	NA	NA	4.61626e-05	1.40305e-08	1.39927e-09
		SMLT_RS16335	STMAn7_30880	WP_005410489.1	phosphatidylserine decarboxylase	archaetidylserine decarboxylase	1.02273	1.04908	0.848502	1.43995	2.30651	2.11966	6.01409e-06	4.0111e-06	0.00018612	2.47148e-09	1.99911e-21	2.24366e-18
		NA	STMAn7_14450	WP_154329315.1	NA	UDP-3-O-(3-hydroxymyristoyl)glucosamine N-acyltransferase	NA	NA	NA	1.55866	2.44145	2.23044	NA	NA	NA	3.06952e-11	6.13515e-25	3.57086e-21
		NA	STMAn7_36600	WP_043034003.1	NA	membrane protein	NA	NA	NA	1.36264	2.44478	2.43339	NA	NA	NA	0.0101099	2.37079e-05	2.55086e-05
		NA	STMAn7_05710	WP_099484941.1	NA	DEAD/DEAH box helicase	NA	NA	NA	0.548818	3.38813	3.12696	NA	NA	NA	0.218433	3.36043e-10	5.40385e-09
		NA	STMAn7_37070	WP_111193863.1	NA	diaminopimelate epimerase	NA	NA	NA	1.87631	2.52932	2.35737	NA	NA	NA	4.33324e-10	8.31721e-17	7.3543e-15
		NA	STMAn7_41820	WP_062605330.1	NA	low molecular weight protein tyrosine phosphatase family protein	NA	NA	NA	1.22529	2.76695	2.43721	NA	NA	NA	0.0175069	1.58451e-06	1.74818e-05
Diorcinol I (K279a)	38	SMLT_RS13245	NA	WP_012480477.1	molybdopterin molybdotransferase MoeA	NA	2.67001	1.47586	0.632804	NA	NA	NA	4.51315e-24	1.36725e-08	0.012972	NA	NA	NA
		SMLT_RS11550	NA	WP_012480189.1	mercuric ion transporter MerT	NA	2.45582	0.848645	0.829083	NA	NA	NA	2.06988e-16	0.00353788	0.00449642	NA	NA	NA
		SMLT_RS07310	NA	WP_012479622.1	bacterioferritin	NA	2.55016	0.960684	0.957206	NA	NA	NA	3.12619e-16	0.00125547	0.00129559	NA	NA	NA
		SMLT_RS15280	STMAn7_28710	WP_005410284.1	glycine zipper 2TM domain-containing protein	NA	2.35364	0.807089	1.06315	-2.27792	-2.83816	-3.21498	1.67979e-28	0.000108216	3.87228e-07	5.88721e-11	6.8001e-16	8.84987e-20
		SMLT_RS21760	STMAn7_41780	WP_005411629.1	universal stress protein	universal stress protein	3.22174	0.263323	-1.28976	-0.641666	-3.75387	-1.69706	3.14483e-14	0.490453	0.00126654	0.213107	1.72628e-07	0.00609243
		SMLT_RS08940	NA	WP_012479810.1	DUF2793 domain-containing protein	NA	2.73244	0.150796	1.43992	NA	NA	NA	0.00347523	0.748926	0.0505049	NA	NA	NA
		SMLT_RS20455	STMAn7_39200	WP_005414691.1	bacterioferritin	bacterioferritin	2.07841	-0.0553228	0.418117	-1.99101	-2.73762	-2.15633	1.97435e-10	0.855505	0.175828	2.46405e-05	2.60639e-08	5.98733e-06
		SMLT_RS10470	STMAn7_19920	WP_005409441.1	heavy-metal-associated domain-containing protein	heavy-metal-associated domain-containing protein	2.12844	0.283629	0.344501	-2.83143	-3.42858	-3.77326	2.62673e-13	0.314793	0.222579	1.75956e-13	2.74993e-18	2.25618e-21
		SMLT_RS09125	NA	WP_012479844.1	isoleucyl-tRNA synthetase	NA	2.97603	1.06415	1.81139	NA	NA	NA	1.22223e-05	0.0577033	0.00377142	NA	NA	NA
		SMLT_RS13205	NA	WP_043396264.1	nitrate reductase molybdenum cofactor assembly chaperone	NA	4.07223	1.96679	0.721516	NA	NA	NA	4.38757e-37	3.37373e-10	0.0166576	NA	NA	NA
		SMLT_RS15935	NA	WP_005414048.1	LEA type 2 family protein	NA	3.32262	0.874771	-0.0604897	NA	NA	NA	1.16882e-37	0.000495978	0.814578	NA	NA	NA
		SMLT_RS13505	NA	WP_005409967.1	thioredoxin family protein	NA	2.28447	0.958192	0.274929	NA	NA	NA	1.4869e-05	0.0456967	0.540454	NA	NA	NA
		SMLT_RS13240	STMAn7_24670	WP_019337814.1	MoaD/ThiS family protein	MoaD/ThiS family protein	2.55549	1.44692	0.563873	1.51951	1.58343	1.24565	8.833e-14	1.54536e-05	0.0819807	0.00919483	0.00706809	0.026407
		SMLT_RS06730	NA	WP_012479547.1	glycine zipper 2TM domain-containing protein	NA	2.42406	0.438533	1.25518	NA	NA	NA	5.13371e-16	0.119878	1.63001e-05	NA	NA	NA
		SMLT_RS15635	STMAn7_29420	WP_005410354.1	cytochrome bd-I oxidase subunit CydX	cytochrome bd-I oxidase subunit CydX	3.64249	1.39903	0.786136	1.58198	-0.462707	0.0401482	9.63877e-14	0.00210899	0.0711145	0.00769456	0.360037	0.93627
		SMLT_RS11680	NA	WP_005413412.1	hypothetical protein	NA	2.21485	1.12323	1.54354	NA	NA	NA	1.07286e-06	0.00860207	0.000477398	NA	NA	NA
		SMLT_RS08960	NA	WP_012479813.1	phage BR0599 family protein	NA	2.22212	-0.142676	1.1804	NA	NA	NA	0.000188478	0.768107	0.0297811	NA	NA	NA
		SMLT_RS09135	NA	WP_012479846.1	hypothetical protein	NA	2.18552	1.2968	1.70854	NA	NA	NA	0.000193187	0.0172898	0.00283141	NA	NA	NA
		SMLT_RS13510	NA	WP_032966060.1	flavodoxin	NA	2.92592	1.83822	0.615764	NA	NA	NA	2.5522e-07	0.000665831	0.191833	NA	NA	NA
		SMLT_RS13220	NA	WP_012480472.1	NarK family nitrate/nitrite MFS transporter	NA	3.0981	1.7097	0.170309	NA	NA	NA	7.44233e-18	1.04882e-06	0.600934	NA	NA	NA
		SMLT_RS07000	NA	WP_012479587.1	5-demethoxyubiquinol-8 5-hydroxylase UbiM	NA	2.74498	0.590779	0.401906	NA	NA	NA	1.64868e-26	0.0183394	0.109218	NA	NA	NA
		SMLT_RS20625	NA	WP_005411340.1	4-hydroxyphenylpyruvate dioxygenase	NA	2.19915	1.11604	0.893065	NA	NA	NA	1.89013e-15	3.78086e-05	0.000901641	NA	NA	NA
		SMLT_RS11660	NA	WP_012480210.1	DUF4198 domain-containing protein	NA	2.14618	1.19136	1.15015	NA	NA	NA	1.47828e-09	0.000555634	0.000845825	NA	NA	NA
		SMLT_RS14005	NA	WP_012480599.1	porin	NA	2.28402	1.8139	0.46262	NA	NA	NA	2.50142e-09	1.71519e-06	0.195274	NA	NA	NA
		SMLT_RS13250	STMAn7_24690	WP_043033279.1	bifunctional molybdenum cofactor biosynthesis protein MoaC/MoaB	bifunctional molybdenum cofactor biosynthesis protein MoaC/MoaB	2.33804	1.05065	0.17466	0.486749	0.174414	0.192836	1.79793e-19	3.47575e-05	0.483294	0.245622	0.672911	0.640339
		SMLT_RS10765	STMAn7_20520	WP_005409501.1	transcriptional regulator BetI	transcriptional regulator BetI	2.09999	1.44888	1.66245	-0.15816	-0.314554	0.530407	4.22577e-07	0.000359046	5.18501e-05	0.744921	0.529087	0.314423
		SMLT_RS08935	NA	WP_012479809.1	hypothetical protein	NA	2.04883	0.832254	0.994499	NA	NA	NA	0.0145407	0.142876	0.102987	NA	NA	NA
		SMLT_RS17370	NA	WP_012481031.1	acyl-CoA dehydrogenase	NA	2.19703	0.787443	-0.566991	NA	NA	NA	6.99906e-13	0.0076126	0.0577644	NA	NA	NA
		SMLT_RS11690	NA	WP_012480212.1	copper homeostasis membrane protein CopD	NA	2.51854	1.55058	1.71822	NA	NA	NA	3.88248e-09	0.000174842	3.70483e-05	NA	NA	NA
		SMLT_RS09130	NA	WP_044571296.1	hypothetical protein	NA	2.62607	0.826934	1.71463	NA	NA	NA	0.00309731	0.180392	0.0285363	NA	NA	NA
		SMLT_RS08140	NA	WP_012479716.1	oxygen-independent coproporphyrinogen III oxidase	NA	2.99618	1.19305	0.144061	NA	NA	NA	2.08949e-08	0.0129042	0.746128	NA	NA	NA
		SMLT_RS08970	NA	WP_012479815.1	hypothetical protein	NA	2.31394	0.141158	1.12493	NA	NA	NA	9.12428e-06	0.750537	0.0197732	NA	NA	NA
		SMLT_RS17205	NA	WP_005410659.1	hypothetical protein	NA	2.05457	1.79918	1.02541	NA	NA	NA	0.000187216	0.00102578	0.0422142	NA	NA	NA
		SMLT_RS17365	NA	WP_012481030.1	alpha/beta hydrolase	NA	3.92067	1.19993	-0.534401	NA	NA	NA	3.5291e-25	0.000744387	0.120218	NA	NA	NA
		SMLT_RS13175	NA	WP_012480464.1	molybdate ABC transporter substrate-binding protein	NA	2.08347	0.888185	0.0812658	NA	NA	NA	3.16396e-12	0.00220743	0.775522	NA	NA	NA
		SMLT_RS10065	NA	WP_012479975.1	oleate hydratase	NA	3.20165	1.91629	1.80992	NA	NA	NA	8.16757e-22	4.74605e-09	2.91812e-08	NA	NA	NA
		SMLT_RS20535	NA	WP_012481440.1	SIMPL domain-containing protein	NA	2.5148	1.24239	0.887349	NA	NA	NA	3.45056e-06	0.0123655	0.0622891	NA	NA	NA
		SMLT_RS21180	NA	WP_012481539.1	hypothetical protein	NA	2.04406	0.564984	0.929125	NA	NA	NA	6.50773e-24	0.00454957	3.53933e-06	NA	NA	NA
Verticilatin (K279a)	58	SMLT_RS03220	NA	WP_012479103.1	leucyl aminopeptidase	NA	0.592767	2.01769	1.65839	NA	NA	NA	0.0473063	9.8356e-10	3.84378e-07	NA	NA	NA
		SMLT_RS02560	NA	WP_005407891.1	hypothetical protein	NA	0.717578	2.50424	1.9485	NA	NA	NA	0.0878017	2.21635e-06	0.00014909	NA	NA	NA
		SMLT_RS15470	NA	WP_012480806.1	discoidin domain-containing protein	NA	0.379468	2.15966	1.1788	NA	NA	NA	0.106931	9.12962e-18	1.92066e-06	NA	NA	NA
		SMLT_RS08470	NA	WP_012479749.1	MFS transporter	NA	1.30803	2.0351	1.16383	NA	NA	NA	1.69147e-05	2.42401e-11	0.000115778	NA	NA	NA
		SMLT_RS00110	NA	WP_021204602.1	hypothetical protein	NA	1.27566	2.39748	1.95198	NA	NA	NA	9.13574e-05	8.80299e-13	5.40733e-09	NA	NA	NA
		SMLT_RS15230	STMAn7_28610	WP_005410274.1	hypothetical protein	hypothetical protein	-0.857776	2.58435	0.438275	-5.3626	-6.73823	-6.48584	0.0603509	2.34478e-06	0.352869	2.2335e-16	1.03989e-21	7.3371e-21
		SMLT_RS14810	NA	WP_012480728.1	urocanate hydratase	NA	1.21348	2.16799	1.10784	NA	NA	NA	5.69028e-05	5.73429e-12	0.000287371	NA	NA	NA
		SMLT_RS09470	NA	WP_012479895.1	hypothetical protein	NA	0.661268	2.16874	1.69032	NA	NA	NA	0.0618011	2.75423e-08	1.24399e-05	NA	NA	NA
		SMLT_RS17875	STMAn7_34000	WP_004154430.1	ADP-forming succinate--CoA ligase subunit beta	ADP-forming succinate--CoA ligase subunit beta	1.3868	2.08802	1.59145	0.533613	1.0644	0.996061	2.10754e-13	8.77471e-28	5.59841e-17	0.0274747	1.419e-05	4.71452e-05
		SMLT_RS05440	NA	WP_012479348.1	phosphoribosylglycinamide formyltransferase	phosphoribosylglycinamide formyltransferase	1.03664	2.2365	1.79877	NA	NA	NA	0.00423995	8.14025e-09	2.73613e-06	NA	NA	NA
		SMLT_RS06790	NA	WP_005408663.1	aminotransferase class III-fold pyridoxal phosphate-dependent enzyme	NA	1.15408	2.12739	1.1389	NA	NA	NA	0.000536475	1.82031e-09	0.000841247	NA	NA	NA
		SMLT_RS08590	NA	WP_012479762.1	pantoate--beta-alanine ligase	NA	1.04462	2.12014	1.92857	NA	NA	NA	3.76076e-06	1.39645e-19	2.08112e-16	NA	NA	NA
		SMLT_RS15480	STMAn7_29110	WP_005410323.1	sugar ABC transporter permease	sugar ABC transporter permease	1.54214	2.63363	1.79206	1.98501	1.16058	0.949702	1.59686e-07	7.18899e-19	1.2379e-09	2.13373e-05	0.00856014	0.0284337
		SMLT_RS00795	STMAn7_01480	WP_005407596.1	protein-export chaperone SecB	protein-export chaperone SecB	0.501111	2.36378	1.76065	1.38322	1.96189	1.71989	0.0115102	1.49482e-30	7.79093e-18	0.000866947	4.6785e-06	4.88524e-05
		SMLT_RS15485	NA	WP_005413977.1	sugar ABC transporter substrate-binding protein	NA	1.42451	2.34785	1.46825	NA	NA	NA	1.61674e-11	1.97263e-28	4.19053e-12	NA	NA	NA
		SMLT_RS21260	NA	WP_012481554.1	glutathionylspermidine synthase family protein	NA	1.07856	2.23003	1.87844	NA	NA	NA	0.00195543	3.00529e-09	4.37693e-07	NA	NA	NA
		SMLT_RS01775	NA	WP_005411983.1	hypothetical protein	NA	1.21352	2.0358	1.55428	NA	NA	NA	4.63561e-05	4.44819e-11	3.23326e-07	NA	NA	NA
		SMLT_RS18085	STMAn7_34410	WP_005410833.1	pyruvate kinase	pyruvate kinase	0.413288	2.41509	1.45793	1.15233	0.250634	1.23097	0.133142	1.89402e-15	1.01815e-06	0.00392202	0.50718	0.00217435
		SMLT_RS09530	NA	WP_012479907.1	hypothetical protein	NA	0.165403	2.03152	1.74996	NA	NA	NA	0.639694	1.27038e-06	2.5136e-05	NA	NA	NA
		SMLT_RS03635	NA	WP_012479159.1	preprotein translocase subunit SecA	NA	0.110573	2.40395	1.72931	NA	NA	NA	0.660743	1.24285e-17	4.95302e-10	NA	NA	NA
		SMLT_RS19390	STMAn7_37030	WP_005411093.1	ATP-dependent protease subunit HslV	ATP-dependent protease subunit HslV	1.22596	2.86045	1.67087	0.528763	-1.44178	-1.24512	0.000284807	2.6812e-15	2.05797e-06	0.153872	0.000325542	0.00171607
		SMLT_RS18185	NA	WP_005414346.1	DUF58 domain-containing protein	NA	1.02028	2.45964	1.81222	NA	NA	NA	0.000834755	3.96636e-14	1.64059e-08	NA	NA	NA
		SMLT_RS09495	NA	WP_012479900.1	hypothetical protein	NA	0.711586	2.14035	1.74436	NA	NA	NA	0.0780417	5.30155e-06	0.000167474	NA	NA	NA
		SMLT_RS02030	NA	WP_012478926.1	S41 family peptidase	NA	1.53137	2.06257	1.81624	NA	NA	NA	1.01048e-15	8.3784e-27	2.9451e-21	NA	NA	NA
		SMLT_RS06785	NA	WP_012479556.1	GNAT family N-acetyltransferase	NA	1.94775	2.49819	1.51726	NA	NA	NA	2.77547e-11	3.59236e-17	1.85948e-07	NA	NA	NA
		SMLT_RS08735	NA	WP_012479776.1	molecular chaperone HtpG	NA	0.132105	2.02387	0.605231	NA	NA	NA	0.697764	9.33462e-07	0.112333	NA	NA	NA
		SMLT_RS20675	NA	WP_012481459.1	2-oxo acid dehydrogenase subunit E2	NA	1.58647	2.38329	1.86694	NA	NA	NA	2.2425e-06	7.2696e-12	4.73214e-08	NA	NA	NA
		SMLT_RS07495	STMAn7_15070	WP_005408797.1	FKBP-type peptidyl-prolyl cis-trans isomerase	FKBP-type peptidyl-prolyl cis-trans isomerase	1.24568	2.05591	1.5665	-0.343789	-0.814354	-0.76931	5.20157e-11	1.00832e-26	2.82506e-16	0.198131	0.00148968	0.00268301
		SMLT_RS18160	NA	WP_005410848.1	dicarboxylate/amino acid:cation symporter	NA	0.708535	2.05939	1.87783	NA	NA	NA	0.000889405	7.87537e-21	1.27825e-17	NA	NA	NA
		SMLT_RS20065	STMAn7_38390	WP_005411227.1	co-chaperone GroES	co-chaperone GroES	1.35408	3.10719	1.39133	1.14298	0.325799	0.299212	0.002586	8.21576e-10	0.00282535	0.0217445	0.476914	0.513055
		SMLT_RS15500	STMAn7_29150	WP_012480808.1	LacI family DNA-binding transcriptional regulator	LacI family transcriptional regulator	1.73083	2.35546	1.40011	1.14403	-0.637176	-0.121425	2.97886e-13	1.41088e-22	2.63517e-09	0.00371275	0.0943039	0.739184
		SMLT_RS19475	NA	WP_044570889.1	M3 family metallopeptidase	NA	0.303098	2.19912	1.24567	NA	NA	NA	0.307018	7.95736e-11	0.000148687	NA	NA	NA
		SMLT_RS07745	STMAn7_15570	WP_005408846.1	carboxylating nicotinate-nucleotide diphosphorylase	carboxylating nicotinate-nucleotide diphosphorylase	1.32269	2.0286	1.85143	0.642784	1.38077	1.11166	2.75959e-10	6.43706e-22	1.57511e-18	0.0135069	2.05791e-07	2.62902e-05
		SMLT_RS15370	NA	WP_044570596.1	M3 family metallopeptidase	NA	0.731967	2.20805	1.96965	NA	NA	NA	0.0284431	3.71565e-09	1.18284e-07	NA	NA	NA
		SMLT_RS17525	NA	WP_044571433.1	penicillin-binding protein 1B	NA	0.994375	2.29836	1.81543	NA	NA	NA	0.000422796	1.48298e-14	8.94135e-10	NA	NA	NA
		SMLT_RS15340	STMAn7_28830	WP_005410296.1	fumarate hydratase	fumarate hydratase	0.239573	2.29494	1.8733	0.114691	1.00312	1.00585	0.331231	1.4044e-17	2.27538e-12	0.744029	0.00647334	0.00634455
		SMLT_RS04000	STMAn7_07890	WP_005408156.1	nucleoside diphosphate kinase regulator	nucleoside diphosphate kinase regulator	1.21613	2.03056	1.73736	-0.176216	1.91831	0.820703	6.63677e-10	6.49045e-25	1.30693e-18	0.659749	2.90124e-05	0.0517298
		SMLT_RS02270	NA	WP_005407828.1	acetyl-CoA hydrolase/transferase family protein	NA	0.93899	2.22957	1.08034	NA	NA	NA	1.32985e-08	6.69034e-41	8.24005e-11	NA	NA	NA
		SMLT_RS17110	STMAn7_32430	WP_005414169.1	protease modulator HflC	protease modulator HflC	1.42425	2.27216	1.98267	1.24731	1.75195	1.48049	3.43333e-13	1.33487e-30	9.12146e-24	8.4763e-07	7.77314e-12	6.0764e-09
		SMLT_RS22635	NA	WP_012479801.1	modification methylase	NA	0.622342	2.08746	1.96263	NA	NA	NA	0.0110229	3.65653e-16	1.85099e-14	NA	NA	NA
		SMLT_RS07925	STMAn7_15940	WP_005408879.1	excinuclease ABC subunit UvrC	excinuclease ABC subunit UvrC	0.634941	2.24469	1.80562	1.67815	1.82715	1.35709	0.0136154	3.22691e-16	3.84922e-11	0.000446554	0.000147493	0.00370417
		SMLT_RS20370	NA	WP_012481427.1	efflux RND transporter periplasmic adaptor subunit	NA	0.174271	2.05722	1.26743	NA	NA	NA	0.456162	1.14359e-16	2.18807e-07	NA	NA	NA
		SMLT_RS16515	NA	WP_005414120.1	metalloprotease PmbA	NA	0.00308967	2.07229	1.39926	NA	NA	NA	0.992374	1.3438e-07	0.000245692	NA	NA	NA
		SMLT_RS16405	NA	WP_044571427.1	peptidase	NA	1.40988	2.11052	1.05516	NA	NA	NA	1.06847e-05	2.14615e-10	0.000962682	NA	NA	NA
		SMLT_RS02205	NA	WP_012478949.1	MurR/RpiR family transcriptional regulator	NA	0.826963	2.09911	1.24064	NA	NA	NA	0.0119091	2.03499e-09	0.000299839	NA	NA	NA
		SMLT_RS08640	NA	WP_012479766.1	phosphogluconate dehydratase	NA	0.991353	2.05785	1.34874	NA	NA	NA	7.91167e-07	8.22799e-24	3.34193e-11	NA	NA	NA
		SMLT_RS06180	NA	WP_012479453.1	excinuclease ABC subunit UvrA	NA	0.196254	2.08268	1.96042	NA	NA	NA	0.477997	1.73874e-11	2.16397e-10	NA	NA	NA
		SMLT_RS03235	NA	WP_012479105.1	hypothetical protein	NA	1.07301	2.12909	1.58686	NA	NA	NA	0.000109832	7.1289e-14	1.99903e-08	NA	NA	NA
		SMLT_RS17175	NA	WP_012481007.1	Fe/S-dependent 2-methylisocitrate dehydratase AcnD	NA	1.39051	2.25204	1.60319	NA	NA	NA	2.03282e-06	9.05982e-14	7.48095e-08	NA	NA	NA
		SMLT_RS10565	NA	WP_012480058.1	DUF4105 domain-containing protein	NA	0.158872	2.01147	1.70134	NA	NA	NA	0.691519	3.71404e-05	0.00037636	NA	NA	NA
		SMLT_RS15235	STMAn7_28620	WP_005410275.1	hypothetical protein	hypothetical protein	-0.341634	2.1965	0.0312869	-5.84882	-7.4732	-7.11437	0.391344	7.73168e-05	0.945596	3.76347e-11	5.74458e-16	6.71059e-15
		SMLT_RS15465	NA	WP_012480805.1	endonuclease/exonuclease/phosphatase family protein	NA	1.05466	2.44194	1.81141	NA	NA	NA	0.000258509	1.12556e-16	6.78024e-10	NA	NA	NA
		SMLT_RS10795	NA	WP_012480087.1	bifunctional aconitate hydratase 2/2-methylisocitrate dehydratase	NA	1.90638	2.71194	1.60798	NA	NA	NA	8.01999e-07	1.04659e-11	2.9885e-05	NA	NA	NA
		SMLT_RS06570	NA	WP_012479526.1	tetratricopeptide repeat protein	NA	0.304061	2.0208	1.68799	NA	NA	NA	0.238537	5.27542e-13	1.31734e-09	NA	NA	NA
		SMLT_RS22170	NA	WP_012481672.1	exodeoxyribonuclease V subunit alpha	NA	0.935542	2.17262	1.64067	NA	NA	NA	0.0014417	2.35742e-12	8.76455e-08	NA	NA	NA
		SMLT_RS16640	NA	WP_012480938.1	DUF885 family protein	NA	0.538881	2.1207	1.84187	NA	NA	NA	0.0203259	4.25558e-18	3.87843e-14	NA	NA	NA
		SMLT_RS03085	STMAn7_06110	WP_012479083.1	dTDP-glucose 4,6-dehydratase	dTDP-glucose 4,6-dehydratase	1.05467	2.1059	1.96985	-0.0167934	0.609824	0.349378	4.70048e-08	1.46173e-26	2.09321e-23	0.965001	0.0195463	0.177292
		SMLT_RS10150	NA	WP_012479991.1	MBL fold metallo-hydrolase	NA	1.00645	3.96163	1.55582	NA	NA	NA	0.00900601	2.29559e-19	0.000175883	NA	NA	NA
Diorcinol D (K279a)	51	SMLT_RS14425	NA	WP_012480660.1	hypothetical protein	NA	0.82101	1.25126	2.66431	NA	NA	NA	0.0312383	0.00222953	5.37647e-10	NA	NA	NA
		SMLT_RS01190	NA	WP_005411935.1	NADH:flavin oxidoreductase/NADH oxidase	NA	0.0649355	1.77039	2.27011	NA	NA	NA	0.846985	2.15346e-05	9.3869e-08	NA	NA	NA
		SMLT_RS06460	NA	WP_012479510.1	hypothetical protein	NA	0.255475	1.79557	2.52879	NA	NA	NA	0.440659	7.75922e-07	7.3792e-12	NA	NA	NA
		SMLT_RS10025	NA	WP_012479968.1	membrane protein	NA	1.2594	0.860727	4.1551	NA	NA	NA	0.0060426	0.0577207	1.18534e-14	NA	NA	NA
		SMLT_RS17005	NA	WP_012480986.1	phosphoethanolamine transferase	NA	-0.248726	1.2731	2.43078	NA	NA	NA	0.457832	0.00105039	2.58521e-09	NA	NA	NA
		SMLT_RS15690	NA	WP_012480826.1	argininosuccinate lyase	NA	1.18907	1.82521	2.03679	NA	NA	NA	4.69321e-05	1.06415e-09	1.24009e-11	NA	NA	NA
		SMLT_RS06185	STMAn7_12960	WP_005408557.1	50S ribosomal protein L21	50S ribosomal protein L21	0.170868	1.3083	2.14565	-1.12168	1.28083	1.09585	0.49701	1.8512e-06	1.30638e-14	0.0021297	0.000493698	0.0026339
		SMLT_RS10950	STMAn7_20880	WP_005413254.1	flagellar biosynthetic protein FliQ	flagellar biosynthetic protein FliQ	1.25357	1.69515	2.47019	1.27498	0.439549	1.81522	0.0245403	0.00903124	0.000501386	0.0540393	0.401839	0.0172857
		SMLT_RS14995	STMAn7_28130	WP_002804494.1	30S ribosomal protein S18	30S ribosomal protein S18	0.400055	1.99074	2.41689	-0.866307	1.47624	1.10224	0.121908	9.00717e-13	6.26298e-18	0.018426	9.46938e-05	0.00300729
		SMLT_RS06190	STMAn7_12970	WP_005408558.1	50S ribosomal protein L27	50S ribosomal protein L27	0.529074	1.28808	2.03434	-1.51703	0.158881	0.0296175	0.00533918	4.68823e-11	6.64069e-25	3.08365e-06	0.607376	0.931373
		SMLT_RS22865	STMAn7_30320	WP_005410436.1	50S ribosomal protein L35	50S ribosomal protein L35	0.517261	1.48909	2.08223	-1.56909	-0.0631697	-0.563646	0.0766957	2.72906e-06	1.03795e-10	5.44119e-08	0.80392	0.0448352
		SMLT_RS04425	STMAn7_08740	WP_004154498.1	50S ribosomal protein L15	50S ribosomal protein L15	1.53321	1.80575	2.56806	0.767548	1.9927	1.97177	1.30073e-10	6.62296e-14	4.0566e-26	0.00185779	3.6643e-15	6.57146e-15
		SMLT_RS03250	NA	WP_005408019.1	DsbC family protein	NA	0.189501	1.75596	2.17744	NA	NA	NA	0.379851	6.6836e-14	2.25851e-20	NA	NA	NA
		SMLT_RS13375	NA	WP_012480504.1	DUF2894 domain-containing protein	NA	-0.587796	1.59077	2.42823	NA	NA	NA	0.178372	0.00148734	3.21498e-06	NA	NA	NA
		SMLT_RS05095	NA	WP_012479303.1	phage baseplate assembly protein V	NA	0.796654	1.83589	2.16921	NA	NA	NA	0.102335	0.00722577	0.00234499	NA	NA	NA
		SMLT_RS00780	NA	WP_005407593.1	YiiD C-terminal domain-containing protein	NA	-0.439503	1.00715	2.08542	NA	NA	NA	0.10559	0.000298419	2.64805e-13	NA	NA	NA
		SMLT_RS17000	NA	WP_012480985.1	phosphatase PAP2 family protein	NA	-0.126923	0.746134	2.18202	NA	NA	NA	0.700292	0.0350083	7.9886e-09	NA	NA	NA
		SMLT_RS02760	STMAn7_05460	WP_005407930.1	3-hydroxyacyl-[acyl-carrier-protein] dehydratase FabA	3-hydroxyacyl	-0.226749	1.77892	3.29429	-0.786514	1.5577	1.05443	0.336482	1.57959e-12	2.18761e-38	0.00884881	4.34111e-07	0.000502421
		SMLT_RS01180	STMAn7_02240	WP_005407672.1	acyl-CoA thioesterase	acyl-CoA thioesterase	0.51591	1.78603	2.10822	-0.384328	0.369803	0.102645	0.0293606	1.50965e-13	3.67374e-18	0.405221	0.431991	0.83476
		SMLT_RS14990	STMAn7_28120	WP_005410227.1	50S ribosomal protein L9	50S ribosomal protein L9	0.885925	1.99119	2.72733	0.181694	1.91157	1.61148	9.12401e-06	2.08677e-22	3.22355e-40	0.573461	2.37629e-08	2.03981e-06
		SMLT_RS04305	STMAn7_08500	WP_004145320.1	30S ribosomal protein S12	30S ribosomal protein S12	0.697059	1.60476	2.18251	0.0736919	1.34715	0.970322	0.00165405	2.7466e-12	3.74085e-21	0.824448	0.000102831	0.00441051
		SMLT_RS07010	NA	WP_012479589.1	DEAD/DEAH box helicase	NA	-0.10003	1.10153	2.03771	NA	NA	NA	0.767401	0.00272126	1.03444e-07	NA	NA	NA
		SMLT_RS08850	STMAn7_17730	WP_005409112.1	SDR family oxidoreductase	SDR family oxidoreductase	0.0464633	0.755074	2.09405	0.119983	1.36908	1.16287	0.905433	0.163736	0.0017634	0.810503	0.0205321	0.0425333
		SMLT_RS18595	STMAn7_35410	WP_005410935.1	inorganic diphosphatase	inorganic diphosphatase	0.143809	1.7864	2.10087	-0.365487	0.998049	0.99522	0.480623	2.58388e-17	3.30208e-23	0.176095	0.000283994	0.000294083
		SMLT_RS22305	NA	WP_012481687.1	ribonuclease P protein component	NA	0.423417	1.97056	2.82446	NA	NA	NA	0.128392	9.31985e-11	4.5837e-20	NA	NA	NA
		SMLT_RS04415	NA	WP_005408213.1	30S ribosomal protein S5	NA	1.27388	1.92264	2.58081	NA	NA	NA	1.38907e-07	7.00165e-15	3.23297e-25	NA	NA	NA
		SMLT_RS13345	NA	WP_012480499.1	diacylglycerol kinase	NA	0.220008	1.59103	3.17046	NA	NA	NA	0.554186	0.000679214	1.5487e-10	NA	NA	NA
		SMLT_RS19580	NA	WP_012481320.1	F0F1 ATP synthase subunit delta	NA	-0.0100761	1.4559	2.11628	NA	NA	NA	0.960625	6.54476e-09	7.13508e-17	NA	NA	NA
		SMLT_RS14220	NA	WP_012480626.1	acetyltransferase	NA	1.15532	1.76614	2.14791	NA	NA	NA	5.22193e-07	3.00646e-14	3.07122e-20	NA	NA	NA
		SMLT_RS06825	STMAn7_13760	WP_005408670.1	response regulator	response regulator	1.31517	1.92322	2.01943	-0.537586	-1.18932	-1.25976	3.7073e-09	1.21346e-17	3.18025e-19	0.0995254	0.000449238	0.00022548
		SMLT_RS08600	STMAn7_17220	WP_005409061.1	aspartate 1-decarboxylase	aspartate 1-decarboxylase	-0.0561222	1.54106	2.11384	-0.633802	0.786368	0.387661	0.835254	1.69494e-07	1.37663e-12	0.00515637	0.000489174	0.0850624
		SMLT_RS15760	NA	WP_012480837.1	phytoene synthase	NA	0.588394	1.76685	2.05689	NA	NA	NA	0.0115844	4.76624e-14	2.78135e-18	NA	NA	NA
		SMLT_RS13350	NA	WP_012480500.1	phosphoethanolamine transferase EptA	NA	-0.315375	1.42704	2.16874	NA	NA	NA	0.413657	0.00335087	2.22715e-05	NA	NA	NA
		SMLT_RS10945	STMAn7_20870	WP_005409539.1	flagellar biosynthetic protein FliR	flagellar biosynthetic protein FliR	1.58823	1.85257	2.07593	0.779001	0.514988	1.46794	0.00436854	0.00188131	0.000647306	0.17507	0.339195	0.036585
		SMLT_RS21340	NA	WP_012481561.1	TIGR00645 family protein	NA	0.201592	1.9669	2.13762	NA	NA	NA	0.450472	2.21301e-11	4.131e-13	NA	NA	NA
		SMLT_RS14225	NA	WP_005410107.1	hypothetical protein	hypothetical protein	1.03144	1.81134	2.15921	NA	NA	NA	0.0244098	0.000415889	3.3931e-05	NA	NA	NA
		SMLT_RS18270	STMAn7_34780	WP_005410871.1	type B 50S ribosomal protein L31	type B 50S ribosomal protein L31	0.267105	1.00206	2.07762	-1.03818	0.172003	-0.0929158	0.333484	0.000772839	1.40378e-11	0.0370384	0.701709	0.825595
		SMLT_RS16365	NA	WP_012480900.1	30S ribosomal protein S12 methylthiotransferase RimO	NA	-1.01039	1.35239	2.10274	NA	NA	NA	0.00128187	2.5101e-05	1.3648e-10	NA	NA	NA
		SMLT_RS04985	NA	WP_012479289.1	3-oxoacyl-ACP reductase FabG	NA	0.153436	1.97425	2.41279	NA	NA	NA	0.480194	3.72545e-18	3.31808e-26	NA	NA	NA
		SMLT_RS05035	NA	WP_049397149.1	phage tail protein	NA	0.806648	1.39381	2.25807	NA	NA	NA	0.0374951	0.00119321	4.8671e-07	NA	NA	NA
		SMLT_RS13925	NA	WP_012480590.1	error-prone DNA polymerase	NA	-0.205909	1.2736	2.01755	NA	NA	NA	0.567805	0.00451423	1.78621e-05	NA	NA	NA
		SMLT_RS07545	NA	WP_012479648.1	hypothetical protein	NA	-0.534612	1.2893	2.07796	NA	NA	NA	0.0518514	3.01554e-06	1.11205e-13	NA	NA	NA
		SMLT_RS15695	NA	WP_005417695.1	N-acetyl-gamma-glutamyl-phosphate reductase	NA	0.91712	1.83182	2.16895	NA	NA	NA	0.000921601	1.05625e-10	2.71808e-14	NA	NA	NA
		SMLT_RS01060	NA	WP_012478786.1	hypothetical protein	NA	-0.589224	1.28121	2.10255	NA	NA	NA	0.135061	0.00410839	7.34848e-06	NA	NA	NA
		SMLT_RS05000	NA	WP_012479291.1	aminodeoxychorismate synthase component I	NA	-0.194676	1.85323	2.02234	NA	NA	NA	0.552549	2.2865e-06	2.94261e-07	NA	NA	NA
		SMLT_RS20770	NA	WP_005414731.1	polyamine aminopropyltransferase	NA	0.590081	1.6996	2.30287	NA	NA	NA	0.015858	3.39459e-11	7.10886e-19	NA	NA	NA
		SMLT_RS05630	STMAn7_11870	WP_005408439.1	DUF1439 domain-containing protein	DUF1439 domain-containing protein	1.82857	1.95136	2.54296	0.481805	-0.358398	-0.500273	5.10032e-16	6.8396e-18	5.67884e-29	0.0521917	0.145734	0.0432557
		SMLT_RS04840	NA	WP_044569573.1	autotransporter domain-containing protein	NA	-0.785325	1.14074	2.43179	NA	NA	NA	0.0472467	0.00887911	2.10758e-07	NA	NA	NA
		SMLT_RS06465	NA	WP_012479511.1	hypothetical protein	NA	-0.378935	1.2343	2.0901	NA	NA	NA	0.277883	0.00168509	3.00668e-07	NA	NA	NA
		SMLT_RS04400	STMAn7_08690	WP_005408210.1	30S ribosomal protein S8	30S ribosomal protein S8	1.07143	1.54511	2.27724	0.0634398	1.99218	1.67638	0.00050773	1.4681e-06	3.25156e-12	0.802894	1.2026e-13	3.46319e-10
		SMLT_RS16050	STMAn7_30310	WP_005410435.1	50S ribosomal protein L20	50S ribosomal protein L20	0.0229215	1.28537	2.141	-1.33974	0.151326	-0.20829	0.925439	4.51649e-07	1.131e-16	1.75125e-06	0.569729	0.439282
Diorcinol I (454)	79	NA	STMAn7_29410	WP_099484813.1	NA	cytochrome d ubiquinol oxidase subunit II	NA	NA	NA	2.44686	0.305206	0.911239	NA	NA	NA	3.72976e-07	0.461677	0.0360745
		NA	STMAn7_07530	WP_185805964.1	NA	NA	NA	NA	NA	2.03963	1.65258	1.46031	NA	NA	NA	1.15545e-09	6.6422e-07	9.69879e-06
		NA	STMAn7_40060	WP_076739463.1	NA	NA	NA	NA	NA	3.70607	0.596411	1.92946	NA	NA	NA	0.000223053	0.268233	0.0143932
		NA	STMAn7_09920	WP_005412418.1	NA	toprim domain-containing protein	NA	NA	NA	3.49032	1.65029	1.8687	NA	NA	NA	6.35092e-05	0.0221219	0.0124915
		NA	STMAn7_16950	WP_088431303.1	NA	c-type cytochrome	NA	NA	NA	2.53171	0.0568097	0.75031	NA	NA	NA	0.000287328	0.917796	0.166074
		NA	STMAn7_12180	WP_099484986.1	NA	sugar phosphate isomerase/epimerase	NA	NA	NA	2.08403	-0.0827516	0.405803	NA	NA	NA	0.000212518	0.8557	0.386411
		NA	STMAn7_25190	WP_185805992.1	NA	NA	NA	NA	NA	2.50087	1.91675	0.95459	NA	NA	NA	1.38743e-06	0.000138295	0.039552
		NA	STMAn7_15520	WP_060380407.1	NA	cytochrome c1	NA	NA	NA	2.48448	0.454026	0.615639	NA	NA	NA	3.21168e-10	0.206463	0.08863
		NA	STMAn7_42080	WP_005411659.1	NA	MHS family MFS transporter	NA	NA	NA	2.23898	-1.7516	-1.23648	NA	NA	NA	2.29839e-05	0.000684025	0.0116211
		NA	STMAn7_21140	WP_099484546.1	NA	flagellar hook-associated protein FlgK	NA	NA	NA	2.05266	0.365927	1.84762	NA	NA	NA	0.00182554	0.474949	0.00406636
		NA	STMAn7_18750	WP_154329374.1	NA	hypothetical protein	NA	NA	NA	3.00495	0.455709	1.14793	NA	NA	NA	0.00459663	0.367755	0.082132
		NA	STMAn7_10800	WP_005412464.1	NA	hypothetical protein	NA	NA	NA	2.04079	1.53651	0.695994	NA	NA	NA	0.00238213	0.0142904	0.194447
		NA	STMAn7_21870	WP_099481984.1	NA	NA	NA	NA	NA	2.15267	1.18811	1.1105	NA	NA	NA	3.5034e-11	0.00017324	0.000431704
		NA	STMAn7_34900	WP_099484847.1	NA	L-seryl-tRNA(Sec) selenium transferase	NA	NA	NA	2.13568	0.44128	0.801332	NA	NA	NA	2.42976e-08	0.212405	0.0265173
		NA	STMAn7_07280	WP_033834447.1	NA	hypothetical protein	NA	NA	NA	2.02397	1.42613	1.69542	NA	NA	NA	0.000288203	0.00711762	0.00181227
		NA	STMAn7_22050	WP_005409662.1	NA	HdeD family acid-resistance protein	NA	NA	NA	2.68607	0.944345	0.6703	NA	NA	NA	2.08079e-08	0.0297337	0.114144
		NA	STMAn7_11550	WP_005408407.1	NA	AI-2E family transporter	NA	NA	NA	2.00164	1.76151	1.71138	NA	NA	NA	7.392e-10	4.97701e-08	1.1267e-07
		NA	STMAn7_09900	WP_005412416.1	NA	hypothetical protein	NA	NA	NA	2.21394	0.143294	1.12535	NA	NA	NA	0.00961003	0.791155	0.0937074
		NA	STMAn7_06240	WP_033835489.1	NA	MCE family protein	NA	NA	NA	2.31308	1.76472	1.8281	NA	NA	NA	4.57031e-24	9.10152e-15	9.91015e-16
		SMLT_RS00585	STMAn7_01020	WP_005411842.1	DUF4159 domain-containing protein	DUF4159 domain-containing protein	0.823057	0.523149	0.310482	3.07422	1.43653	1.81373	0.0122858	0.117744	0.350924	3.0815e-05	0.0218298	0.00618147
		NA	STMAn7_37090	WP_049450421.1	NA	YbaN family protein	NA	NA	NA	2.77422	1.54058	1.078	NA	NA	NA	2.39532e-13	2.93401e-05	0.002777
		NA	STMAn7_13580	WP_154329298.1	NA	ABC transporter permease	NA	NA	NA	2.2629	1.83997	1.7339	NA	NA	NA	4.50312e-06	0.000136389	0.000296578
		SMLT_RS01625	STMAn7_03090	WP_004153772.1	CsbD family protein	CsbD family protein	-0.0507784	-2.36705	-0.31212	2.25592	0.705169	1.76602	0.889745	0.00119831	0.536578	1.47161e-05	0.122353	0.000484737
		NA	STMAn7_27820	WP_099484028.1	NA	urocanate hydratase	NA	NA	NA	2.52325	0.969997	1.18981	NA	NA	NA	1.13236e-15	0.0013656	0.000100068
		SMLT_RS04045	STMAn7_07980	WP_005408165.1	NUDIX hydrolase	NUDIX hydrolase	0.910819	1.34038	1.52631	2.00837	1.64939	1.7735	6.14988e-05	6.0547e-09	4.6185e-11	4.54819e-08	5.57129e-06	1.14654e-06
		NA	STMAn7_24070	WP_024956511.1	NA	transferrin-binding protein-like solute binding protein	NA	NA	NA	3.74245	-3.18456	-3.1816	NA	NA	NA	1.46176e-10	6.4995e-08	6.45817e-08
		NA	STMAn7_18520	WP_010484579.1	NA	3-hydroxyacyl-CoA dehydrogenase/enoyl-CoA hydratase family protein	NA	NA	NA	4.49241	1.3885	1.71341	NA	NA	NA	1.61267e-10	0.0165776	0.00465888
		NA	STMAn7_30080	WP_099485094.1	NA	acyl-CoA dehydrogenase C-terminal domain-containing protein	NA	NA	NA	2.53415	0.667669	1.03324	NA	NA	NA	9.23389e-15	0.0303432	0.000980055
		NA	STMAn7_25200	WP_033833203.1	NA	ribonucleotide-diphosphate reductase subunit beta	NA	NA	NA	2.57816	1.86902	1.22934	NA	NA	NA	8.02014e-10	5.13422e-06	0.00191174
		NA	STMAn7_10830	WP_005408337.1	NA	hypothetical protein	NA	NA	NA	2.7428	1.246	0.925203	NA	NA	NA	0.00164522	0.060975	0.127321
		NA	STMAn7_29400	WP_005410352.1	NA	cytochrome ubiquinol oxidase subunit I	NA	NA	NA	2.01523	0.282597	1.07635	NA	NA	NA	8.7082e-05	0.521332	0.0231495
		NA	STMAn7_34910	WP_099484848.1	NA	selenocysteine-specific translation elongation factor	NA	NA	NA	2.76768	1.1758	1.31569	NA	NA	NA	2.10791e-17	0.000199641	3.4025e-05
		NA	STMAn7_03360	WP_005411979.1	NA	M17 family metallopeptidase	NA	NA	NA	2.00695	1.98443	1.99356	NA	NA	NA	1.86332e-09	2.75386e-09	2.34569e-09
		NA	STMAn7_32970	WP_024956326.1	NA	acyl-CoA dehydrogenase	NA	NA	NA	2.01632	-0.845421	-0.362995	NA	NA	NA	1.00796e-06	0.027802	0.3282
		NA	STMAn7_21150	WP_099484547.1	NA	flagellar assembly peptidoglycan hydrolase FlgJ	NA	NA	NA	2.01573	0.489592	1.73938	NA	NA	NA	0.00849863	0.36408	0.0167708
		NA	STMAn7_03390	WP_185805943.1	NA	NA	NA	NA	NA	2.84774	1.77599	1.87145	NA	NA	NA	1.5267e-18	2.51049e-08	4.53853e-09
		NA	STMAn7_19880	WP_005413174.1	NA	copper homeostasis protein CutC	NA	NA	NA	2.12823	1.90245	1.93672	NA	NA	NA	4.08608e-05	0.000203692	0.000159424
		NA	STMAn7_09710	WP_005412401.1	NA	hypothetical protein	NA	NA	NA	2.51578	0.397823	0.597803	NA	NA	NA	0.00347408	0.463025	0.295931
		NA	STMAn7_09950	WP_004154593.1	NA	N-acetylmuramoyl-L-alanine amidase	NA	NA	NA	2.08619	1.01767	0.698668	NA	NA	NA	0.027485	0.105311	0.238036
		NA	STMAn7_39530	WP_154329633.1	NA	homogentisate 1,2-dioxygenase	NA	NA	NA	2.516	1.43791	1.6143	NA	NA	NA	1.6224e-14	6.7211e-06	5.0119e-07
		NA	STMAn7_04740	WP_154329205.1	NA	YncE family protein	NA	NA	NA	2.69051	1.16124	1.85773	NA	NA	NA	8.25501e-06	0.0273189	0.00112427
		SMLT_RS02085	STMAn7_04070	WP_005412024.1	cytochrome c oxidase subunit 3	cytochrome c oxidase subunit 3	0.236564	-2.00728	-0.760983	2.32323	-1.53069	-1.01829	0.34531	2.71365e-13	0.0039315	4.69401e-06	0.00184283	0.0281629
		SMLT_RS19750	STMAn7_37780	WP_005411167.1	PA2169 family four-helix-bundle protein	PA2169 family four-helix-bundle protein	-0.131019	-1.35314	-0.00602893	2.53619	-0.31586	1.41344	0.735008	0.027019	0.981466	0.000176212	0.532881	0.0179049
		NA	STMAn7_36710	WP_154329699.1	NA	hypothetical protein	NA	NA	NA	2.28996	0.88179	0.948006	NA	NA	NA	7.46863e-10	0.0122282	0.00728949
		SMLT_RS06810	STMAn7_13730	WP_012479558.1	EamA family transporter	EamA family transporter	1.28499	1.59433	1.03375	2.32857	1.56777	1.7753	1.36477e-06	3.64045e-09	0.000108144	1.43436e-10	1.00869e-05	6.93332e-07
		NA	STMAn7_06580	WP_033834384.1	NA	type II secretion system secretin GspD	NA	NA	NA	2.04165	1.74539	1.53648	NA	NA	NA	5.22483e-09	4.76674e-07	8.02444e-06
		NA	STMAn7_37960	WP_111188953.1	NA	PH domain-containing protein	NA	NA	NA	2.03521	1.63754	1.51746	NA	NA	NA	1.21426e-12	8.72671e-09	9.01732e-08
		SMLT_RS19605	STMAn7_37470	WP_032967007.1	hypothetical protein	hypothetical protein	1.98573	0.666572	1.67545	3.75993	-0.267082	1.58623	8.05729e-07	0.0766484	2.83368e-05	2.51589e-09	0.570905	0.00447833
		SMLT_RS21675	STMAn7_41600	WP_005414876.1	cytochrome d ubiquinol oxidase subunit II	cytochrome d ubiquinol oxidase subunit II	0.649954	0.268759	-0.0195635	2.10203	0.8674	0.515315	0.0012757	0.187648	0.923282	6.6832e-05	0.0651734	0.25492
		NA	STMAn7_09890	WP_049417451.1	NA	DNA polymerase	NA	NA	NA	2.20447	0.494779	1.26203	NA	NA	NA	0.000650383	0.331973	0.029101
		NA	STMAn7_22020	WP_005409659.1	NA	heat resistance system K+/H+ antiporter KefB-GI	NA	NA	NA	2.26676	1.50216	1.29171	NA	NA	NA	1.98558e-06	0.00100959	0.00404153
		NA	STMAn7_22010	WP_032961714.1	NA	heat resistance protein PsiE-GI	NA	NA	NA	2.43402	1.44463	0.88553	NA	NA	NA	0.00113539	0.0269968	0.127648
		NA	STMAn7_13690	WP_099484375.1	NA	aminotransferase class III-fold pyridoxal phosphate-dependent enzyme	NA	NA	NA	2.52643	1.37484	1.84276	NA	NA	NA	1.09862e-10	0.00025308	1.56995e-06
		NA	STMAn7_16960	WP_062607611.1	NA	cytochrome c	NA	NA	NA	2.72971	0.267651	1.3505	NA	NA	NA	6.95525e-05	0.595363	0.0225688
		SMLT_RS20665	STMAn7_39620	WP_005414714.1	alpha-ketoacid dehydrogenase subunit beta	alpha-ketoacid dehydrogenase subunit beta	1.59627	1.46129	1.30403	2.01691	0.685835	1.25875	6.07253e-24	2.57927e-20	1.60275e-16	4.88369e-08	0.048648	0.000453322
		NA	STMAn7_38960	WP_049418054.1	NA	ATP/GTP-binding protein	NA	NA	NA	2.33452	-0.540493	0.426071	NA	NA	NA	0.00100568	0.310223	0.413761
		NA	STMAn7_34350	WP_099484800.1	NA	DUF2946 domain-containing protein	NA	NA	NA	2.21323	0.385747	0.924793	NA	NA	NA	7.74596e-05	0.409565	0.0605747
		NA	STMAn7_00990	WP_049460828.1	NA	BatA domain-containing protein	NA	NA	NA	2.02618	0.775181	1.28318	NA	NA	NA	0.000616757	0.125096	0.018838
		NA	STMAn7_22040	WP_005409661.1	NA	hypothetical protein	NA	NA	NA	2.43711	1.01343	0.712754	NA	NA	NA	2.34484e-08	0.0125105	0.0737421
		NA	STMAn7_17310	WP_005409070.1	NA	6-phosphogluconolactonase	NA	NA	NA	2.38987	1.2678	1.70948	NA	NA	NA	6.9848e-12	0.000172683	6.21726e-07
		NA	STMAn7_25180	WP_154329478.1	NA	thioredoxin family protein	NA	NA	NA	2.91226	1.88132	1.23929	NA	NA	NA	2.81366e-10	2.49263e-05	0.00382334
		NA	STMAn7_38970	WP_005411283.1	NA	hypothetical protein	NA	NA	NA	2.98462	0.438773	0.304102	NA	NA	NA	7.05488e-08	0.334361	0.498077
		NA	STMAn7_03640	WP_033835001.1	NA	potassium-transporting ATPase subunit KdpC	NA	NA	NA	2.11978	-0.389627	0.815017	NA	NA	NA	4.61482e-06	0.348343	0.0548781
		SMLT_RS03075	STMAn7_06090	WP_012479081.1	electron transfer flavoprotein subunit alpha/FixB family protein	electron transfer flavoprotein subunit alpha/FixB family protein	1.51313	1.75214	0.934237	2.05817	1.66267	1.61163	1.03419e-17	3.44408e-23	1.16866e-07	5.23647e-27	2.89438e-18	2.82195e-17
		NA	STMAn7_36800	WP_154329608.1	NA	septal ring lytic transglycosylase RlpA family protein	NA	NA	NA	2.01536	1.89736	1.75673	NA	NA	NA	2.73649e-12	4.32277e-11	9.46897e-10
		NA	STMAn7_01120	WP_099484019.1	NA	YceI family protein	NA	NA	NA	2.46947	0.858173	1.15958	NA	NA	NA	1.40056e-10	0.0178508	0.00157129
		NA	STMAn7_03200	WP_099482019.1	NA	NA	NA	NA	NA	2.24555	0.726541	1.21377	NA	NA	NA	0.000312402	0.157809	0.0288934
		SMLT_RS10985	STMAn7_20950	WP_005413256.1	flagellar export protein FliJ	flagellar export protein FliJ	0.269144	-0.103451	-0.010793	2.65989	0.449342	1.72701	0.496408	0.815705	0.974105	0.00178446	0.399596	0.0183387
		NA	STMAn7_29090	WP_099484809.1	NA	discoidin domain-containing protein	NA	NA	NA	2.18768	1.66055	1.58565	NA	NA	NA	4.82539e-18	3.6851e-11	2.51531e-10
		NA	STMAn7_31240	WP_099484059.1	NA	metalloprotease PmbA	NA	NA	NA	2.45312	1.95537	1.67217	NA	NA	NA	3.49801e-08	7.30639e-06	0.000104787
		NA	STMAn7_32070	WP_099484532.1	NA	DegQ family serine endoprotease	NA	NA	NA	2.44024	-0.286729	0.361612	NA	NA	NA	6.94203e-06	0.512995	0.420129
		NA	STMAn7_02380	WP_060380143.1	NA	acyl-CoA dehydrogenase family protein	NA	NA	NA	2.04866	1.88861	1.06052	NA	NA	NA	0.000471228	0.00107556	0.0424527
		NA	STMAn7_24080	WP_154329461.1	NA	TonB-dependent receptor	NA	NA	NA	2.38111	-2.02399	-1.78882	NA	NA	NA	2.52722e-07	1.31683e-05	8.99153e-05
		NA	STMAn7_05360	WP_154329220.1	NA	D-amino acid dehydrogenase	NA	NA	NA	2.01435	1.67788	1.64845	NA	NA	NA	1.50897e-05	0.000238449	0.000298131
		NA	STMAn7_11340	WP_005412498.1	NA	RNase adapter RapZ	NA	NA	NA	2.26363	1.21691	1.22501	NA	NA	NA	1.2073e-17	2.41772e-06	2.04251e-06
		NA	STMAn7_17300	WP_005409069.1	NA	phosphogluconate dehydratase	NA	NA	NA	2.32954	1.68642	1.9134	NA	NA	NA	9.49487e-20	3.21182e-11	6.03677e-14
		SMLT_RS08610	STMAn7_17240	WP_005409063.1	response regulator transcription factor	response regulator transcription factor	1.82061	1.61235	0.70364	2.38386	0.369012	0.583169	4.50503e-10	3.64983e-08	0.0137931	6.01015e-10	0.292752	0.100024
		NA	STMAn7_27810	WP_099484029.1	NA	N-formylglutamate deformylase	NA	NA	NA	2.78636	1.28855	1.56661	NA	NA	NA	2.58413e-06	0.0144	0.00393123
		NA	STMAn7_09880	WP_050483582.1	NA	hypothetical protein	NA	NA	NA	2.45554	0.495507	0.550684	NA	NA	NA	0.0179622	0.446915	0.379523
Verticilatin (454)	103	SMLT_RS05150	STMAn7_10900	WP_005408344.1	hypothetical protein	hypothetical protein	1.54391	0.257758	0.600058	0.0660509	2.05323	1.44475	0.00184712	0.568449	0.19517	0.872066	1.32447e-06	0.000493438
		NA	STMAn7_05550	WP_005407939.1	NA	TfoX/Sxy family protein	NA	NA	NA	1.34043	2.01966	1.69117	NA	NA	NA	0.0038907	3.24527e-05	0.000390467
		NA	STMAn7_31440	WP_065183442.1	NA	CHASE2 domain-containing protein	NA	NA	NA	1.39409	2.27159	1.70074	NA	NA	NA	0.000474797	4.23129e-08	2.72501e-05
		NA	STMAn7_09050	WP_185805994.1	NA	NA	NA	NA	NA	0.402928	2.0122	1.94518	NA	NA	NA	0.217719	8.88985e-09	2.27109e-08
		SMLT_RS08840	STMAn7_17710	WP_005409110.1	efflux RND transporter periplasmic adaptor subunit	efflux RND transporter periplasmic adaptor subunit	-0.740334	-1.23423	0.239161	0.131518	2.27106	1.17222	0.0678862	0.00829797	0.576794	0.757358	3.14805e-06	0.0102154
		NA	STMAn7_11820	WP_043034183.1	NA	hypothetical protein	NA	NA	NA	0.434578	2.74852	1.66234	NA	NA	NA	0.334381	4.51063e-07	0.0011747
		NA	STMAn7_35950	WP_049450566.1	NA	class I SAM-dependent methyltransferase	NA	NA	NA	1.10519	2.06941	1.72976	NA	NA	NA	0.0239921	9.37229e-05	0.000872451
		NA	STMAn7_01150	WP_099484022.1	NA	1-acyl-sn-glycerol-3-phosphate acyltransferase	NA	NA	NA	0.78509	2.0727	1.96072	NA	NA	NA	0.000201083	4.02903e-22	5.33128e-20
		SMLT_RS18780	STMAn7_35780	WP_005414426.1	porin	porin	1.24513	-0.458006	-0.469747	1.67658	2.14787	1.69139	6.28385e-05	0.136689	0.127181	6.63562e-06	1.35451e-08	5.55996e-06
		NA	STMAn7_10560	WP_143569501.1	NA	hypothetical protein	NA	NA	NA	1.62948	2.1472	1.82485	NA	NA	NA	4.94509e-05	1.44033e-07	6.33542e-06
		NA	STMAn7_00950	WP_062606887.1	NA	hypothetical protein	NA	NA	NA	1.81182	2.02487	1.78659	NA	NA	NA	4.06797e-07	1.74218e-08	5.64287e-07
		SMLT_RS18585	STMAn7_35390	WP_005410933.1	RNA polymerase sigma factor	RNA polymerase sigma factor	-2.33121	-1.4062	-1.56576	1.08867	3.35456	1.99153	1.70744e-09	5.55209e-05	1.09872e-05	0.0571284	3.76558e-06	0.00243066
		SMLT_RS00075	STMAn7_00150	WP_005414977.1	hypothetical protein	NA	0.300723	0.545844	1.38061	-0.467382	2.44847	1.6171	0.395562	0.167951	0.000995364	0.215188	1.85372e-09	4.51828e-05
		SMLT_RS22190	STMAn7_42590	WP_005414955.1	ABC transporter permease	MlaE family lipid ABC transporter permease subunit	1.15077	1.52133	1.39939	1.31127	2.01916	1.70013	3.91556e-10	1.20932e-16	2.57495e-14	4.11693e-06	2.95318e-12	3.33953e-09
		NA	STMAn7_06820	WP_043033821.1	NA	hypothetical protein	NA	NA	NA	0.271783	2.14349	1.8526	NA	NA	NA	0.345128	1.01228e-12	5.80935e-10
		NA	STMAn7_03470	WP_010486919.1	NA	Ax21 family protein	NA	NA	NA	0.849853	2.15874	1.5712	NA	NA	NA	0.00140752	2.74328e-15	6.22711e-09
		NA	STMAn7_26600	WP_154329492.1	NA	acetyltransferase	NA	NA	NA	0.51561	2.19748	1.9215	NA	NA	NA	0.142816	7.82305e-09	3.5357e-07
		NA	STMAn7_15140	WP_060381011.1	NA	PepSY domain-containing protein	NA	NA	NA	0.0409599	2.32321	0.787585	NA	NA	NA	0.942996	2.64901e-05	0.099726
		NA	STMAn7_01880	WP_062606350.1	NA	ubiquinone biosynthesis regulatory protein kinase UbiB	NA	NA	NA	1.47707	2.06275	1.87222	NA	NA	NA	1.797e-06	4.41418e-11	1.92809e-09
		NA	STMAn7_18130	WP_005409256.1	NA	tRNA guanosine(34) transglycosylase Tgt	NA	NA	NA	0.71555	2.05981	1.6307	NA	NA	NA	0.00548585	7.68704e-15	5.78481e-10
		NA	STMAn7_32500	WP_185805905.1	NA	NA	NA	NA	NA	1.44935	2.29056	1.75015	NA	NA	NA	0.00129109	1.11703e-06	0.00013544
		NA	STMAn7_25140	WP_076740120.1	NA	TonB-dependent receptor	NA	NA	NA	-0.214748	3.41052	1.70361	NA	NA	NA	0.64994	1.84841e-07	0.00356484
		NA	STMAn7_02260	WP_032965498.1	NA	NADH:flavin oxidoreductase/NADH oxidase	NA	NA	NA	1.24162	2.35955	1.66363	NA	NA	NA	0.000471869	1.61224e-10	4.20958e-06
		NA	STMAn7_41150	WP_049397675.1	NA	hypothetical protein	NA	NA	NA	0.748703	2.30355	1.91177	NA	NA	NA	0.0615688	1.62675e-07	1.03763e-05
		NA	STMAn7_41950	WP_154329663.1	NA	CusA/CzcA family heavy metal efflux RND transporter	NA	NA	NA	0.617126	2.23149	1.8866	NA	NA	NA	0.0933419	2.35455e-08	1.78635e-06
		SMLT_RS12335	STMAn7_22920	WP_012480323.1	methionine synthase	methionine synthase	-0.647122	-1.59234	-0.80138	0.108022	2.57723	1.97121	0.0935507	0.000679659	0.0621395	0.83487	0.00379424	0.0137163
		NA	STMAn7_10370	WP_005408303.1	NA	DUF58 domain-containing protein	NA	NA	NA	1.91122	2.04183	1.74941	NA	NA	NA	0.00235147	0.00132028	0.00448708
		NA	STMAn7_14990	WP_005408789.1	NA	phosphate ABC transporter permease PstA	NA	NA	NA	0.430858	2.83866	0.351201	NA	NA	NA	0.419021	0.000911501	0.503796
		SMLT_RS21155	STMAn7_40620	WP_012481536.1	pimeloyl-ACP methyl ester esterase BioH	pimeloyl-ACP methyl ester esterase BioH	-1.10776	-0.84462	-0.751523	1.95215	2.07248	1.97669	1.01909e-05	0.000609325	0.00226906	2.0128e-07	3.75669e-08	1.44003e-07
		NA	STMAn7_15000	WP_005408790.1	NA	phosphate ABC transporter permease subunit PstC	NA	NA	NA	0.512008	3.20763	0.294962	NA	NA	NA	0.349154	0.000307668	0.575397
		SMLT_RS10635	STMAn7_20260	WP_005409475.1	hypothetical protein	hypothetical protein	-0.723922	0.26514	0.833213	0.501359	2.2825	1.47795	0.0440131	0.45393	0.0209931	0.308568	0.00018176	0.0089278
		SMLT_RS17745	STMAn7_33740	WP_005414284.1	ABC-F family ATP-binding cassette domain-containing protein	ABC-F family ATP-binding cassette domain-containing protein	-1.13362	-0.460056	-0.376675	0.49021	2.22946	1.86265	0.000966926	0.17785	0.269377	0.0393067	1.44252e-19	2.87696e-14
		SMLT_RS04015	STMAn7_07920	WP_005408159.1	peroxiredoxin	peroxiredoxin	-0.590938	-0.295812	0.263285	-0.483794	2.97611	1.44819	0.136594	0.488553	0.527422	0.352883	9.59657e-05	0.0234807
		NA	STMAn7_00170	WP_059065724.1	NA	PA0069 family radical SAM protein	NA	NA	NA	0.475413	2.24009	1.94749	NA	NA	NA	0.148806	1.99574e-10	2.54042e-08
		NA	STMAn7_11690	WP_076739864.1	NA	PepSY-associated TM helix domain-containing protein	NA	NA	NA	-0.0128384	2.36845	0.958833	NA	NA	NA	0.977951	1.32339e-05	0.0464147
		NA	STMAn7_11310	WP_154329279.1	NA	phosphoenolpyruvate--protein phosphotransferase	NA	NA	NA	1.02667	2.19296	1.66991	NA	NA	NA	0.00193466	1.65571e-10	8.34164e-07
		NA	STMAn7_25100	WP_024957648.1	NA	acyl-CoA desaturase	NA	NA	NA	1.08642	2.13716	1.37947	NA	NA	NA	0.00617825	3.43881e-07	0.000650252
		NA	STMAn7_04640	WP_185805906.1	NA	sigma-70 family RNA polymerase sigma factor	NA	NA	NA	1.14028	2.03744	1.87141	NA	NA	NA	0.000266783	2.00155e-10	4.52168e-09
		SMLT_RS05560	STMAn7_11730	WP_012479363.1	sel1 repeat family protein	sel1 repeat family protein	0.319369	-0.0662874	0.319229	0.00157451	2.01746	1.0615	0.133941	0.765699	0.141492	0.995635	2.80061e-05	0.0179538
		NA	STMAn7_36840	WP_005414510.1	NA	penicillin-binding protein 2	NA	NA	NA	1.37155	2.17349	1.84549	NA	NA	NA	2.12218e-05	4.33207e-11	1.70486e-08
		NA	STMAn7_35320	WP_043034068.1	NA	TonB system transport protein ExbD	NA	NA	NA	0.434053	2.51573	1.67333	NA	NA	NA	0.411132	0.00174396	0.0176145
		NA	STMAn7_15130	WP_049396280.1	NA	DUF3325 domain-containing protein	NA	NA	NA	0.525388	2.58535	1.36178	NA	NA	NA	0.339111	0.00246017	0.0466869
		NA	STMAn7_26440	WP_005410089.1	NA	class III poly(R)-hydroxyalkanoic acid synthase subunit PhaC	NA	NA	NA	1.63593	2.05535	1.7063	NA	NA	NA	0.000121677	2.21031e-06	6.53968e-05
		SMLT_RS03475	STMAn7_06870	WP_012479139.1	transcription antitermination factor NusB	transcription antitermination factor NusB	0.392184	1.10537	1.22422	0.156564	2.09868	1.8594	0.0229729	1.51038e-10	1.26534e-12	0.596476	1.61693e-11	1.97493e-09
		NA	STMAn7_24860	WP_032962486.1	NA	response regulator transcription factor	NA	NA	NA	1.1692	2.11804	1.51242	NA	NA	NA	0.000348661	2.899e-10	4.8144e-06
		NA	STMAn7_23500	WP_032965890.1	NA	response regulator	NA	NA	NA	1.29037	2.07494	1.88817	NA	NA	NA	0.00198129	1.90044e-06	1.23847e-05
		NA	STMAn7_07450	WP_099484685.1	NA	ribokinase	NA	NA	NA	1.34993	2.02831	1.88219	NA	NA	NA	4.87297e-08	4.88026e-16	4.72753e-14
		NA	STMAn7_28060	WP_049397594.1	NA	EF-P lysine aminoacylase GenX	NA	NA	NA	1.63741	2.16449	1.93859	NA	NA	NA	1.73225e-05	2.38998e-08	4.78302e-07
		NA	STMAn7_25820	WP_059034693.1	NA	FMN-dependent L-lactate dehydrogenase LldD	NA	NA	NA	0.161879	2.49593	1.89918	NA	NA	NA	0.667051	2.76755e-09	3.97141e-06
		NA	STMAn7_00720	WP_099523766.1	NA	glycerol-3-phosphate 1-O-acyltransferase PlsB	NA	NA	NA	1.2144	2.09921	1.91053	NA	NA	NA	7.98073e-08	5.36256e-20	6.73816e-17
		NA	STMAn7_37630	WP_154329613.1	NA	TonB-dependent receptor	NA	NA	NA	-0.815903	2.47041	0.56513	NA	NA	NA	0.115219	0.00010013	0.265285
		NA	STMAn7_19930	WP_154329393.1	NA	TonB-dependent receptor	NA	NA	NA	0.613307	2.26628	1.76278	NA	NA	NA	0.0567952	3.28439e-11	1.72096e-07
		NA	STMAn7_26730	WP_024958425.1	NA	hypothetical protein	NA	NA	NA	1.49643	2.46905	1.91282	NA	NA	NA	0.00400588	8.74962e-06	0.000369353
		NA	STMAn7_24890	WP_154329474.1	NA	phosphoethanolamine transferase EptA	NA	NA	NA	0.396484	2.17624	1.31581	NA	NA	NA	0.356882	1.02317e-05	0.00480007
		NA	STMAn7_38440	WP_099485034.1	NA	sulfite reductase flavoprotein subunit alpha	NA	NA	NA	0.371727	2.25468	1.37005	NA	NA	NA	0.38182	4.94557e-06	0.00329248
		NA	STMAn7_26080	WP_043034681.1	NA	RNA polymerase sigma factor	NA	NA	NA	0.812517	4.03838	1.74837	NA	NA	NA	0.158069	5.31054e-06	0.0142109
		NA	STMAn7_33840	WP_033833007.1	NA	membrane protein	NA	NA	NA	1.13492	2.01205	1.79441	NA	NA	NA	0.0135385	4.19797e-05	0.000214646
		NA	STMAn7_03480	WP_019337639.1	NA	response regulator transcription factor	NA	NA	NA	0.316858	2.81538	1.93266	NA	NA	NA	0.45043	1.12466e-08	4.91029e-05
		NA	STMAn7_06180	WP_099484608.1	NA	DEAD/DEAH box helicase	NA	NA	NA	1.07591	2.14543	1.95228	NA	NA	NA	4.6347e-05	1.61164e-15	4.15339e-13
		NA	STMAn7_19070	WP_059034253.1	NA	MBL fold metallo-hydrolase	NA	NA	NA	1.12703	2.01265	0.737459	NA	NA	NA	0.0450661	0.00150811	0.159575
		SMLT_RS08335	STMAn7_16710	WP_005409016.1	hypothetical protein	hypothetical protein	-0.330415	0.801147	0.849568	1.81639	2.14811	1.80859	0.303753	0.0147333	0.00992974	0.000201481	1.62102e-05	0.000224648
		NA	STMAn7_22330	WP_154329433.1	NA	alpha/beta hydrolase	NA	NA	NA	-0.294323	2.42489	0.455697	NA	NA	NA	0.558426	0.000565398	0.377634
		NA	STMAn7_02690	WP_154329154.1	NA	phage tail sheath protein	NA	NA	NA	0.729469	2.00993	1.18825	NA	NA	NA	0.210477	0.0148371	0.0774002
		NA	STMAn7_08190	WP_024957328.1	NA	peptide chain release factor 1	NA	NA	NA	1.04095	2.06388	1.70549	NA	NA	NA	0.000201651	5.15172e-13	1.86994e-09
		NA	STMAn7_34840	WP_005414359.1	NA	guanylate kinase	NA	NA	NA	0.479414	2.11428	1.73557	NA	NA	NA	0.117308	5.39106e-11	5.56476e-08
		NA	STMAn7_40550	WP_185805909.1	NA	NA	NA	NA	NA	0.703987	2.36838	1.96822	NA	NA	NA	0.0536594	1.85776e-09	4.33337e-07
		NA	STMAn7_30800	WP_005410481.1	NA	tRNA pseudouridine(38-40) synthase TruA	NA	NA	NA	1.23274	2.00021	1.72924	NA	NA	NA	0.000124953	1.14752e-09	1.16948e-07
		NA	STMAn7_32190	WP_049460127.1	NA	HAMP domain-containing histidine kinase	NA	NA	NA	1.03233	2.39482	1.87045	NA	NA	NA	0.0169888	3.67359e-07	4.83668e-05
		NA	STMAn7_01240	WP_099485236.1	NA	ammonium transporter	NA	NA	NA	0.073644	2.24342	1.44138	NA	NA	NA	0.85059	4.83386e-07	0.000771514
		NA	STMAn7_13460	WP_043035635.1	NA	hypothetical protein	NA	NA	NA	0.681021	3.14903	1.67324	NA	NA	NA	0.0864199	1.27399e-12	7.86679e-05
		NA	STMAn7_10250	WP_106550277.1	NA	nuclear transport factor 2 family protein	NA	NA	NA	1.03194	2.23792	1.67023	NA	NA	NA	0.0887978	0.00279138	0.0157208
		SMLT_RS05535	STMAn7_11680	WP_005408420.1	DUF2271 domain-containing protein	DUF2271 domain-containing protein	-1.70417	-0.279886	-0.187575	0.692714	2.66957	1.77491	2.00905e-09	0.270793	0.46074	0.121114	2.50374e-07	0.000330362
		NA	STMAn7_24680	WP_062606550.1	NA	molybdopterin molybdotransferase MoeA	NA	NA	NA	1.94375	2.03414	1.66946	NA	NA	NA	1.92833e-06	6.85117e-07	3.48502e-05
		NA	STMAn7_40640	WP_005414800.1	NA	malonyl-ACP O-methyltransferase BioC	NA	NA	NA	0.934063	2.2738	1.79737	NA	NA	NA	0.00795444	7.65249e-10	8.9338e-07
		SMLT_RS09930	STMAn7_18590	WP_005409300.1	outer membrane protein assembly factor BamB	outer membrane protein assembly factor BamB	-0.0373041	1.14841	1.24603	1.43403	2.20481	1.93769	0.74178	5.36046e-25	4.60232e-29	3.51913e-08	5.93873e-17	1.55252e-13
		SMLT_RS01320	STMAn7_03000	WP_005407698.1	type III pantothenate kinase	type III pantothenate kinase	-0.136175	0.433637	0.435874	1.29137	2.22484	1.77404	0.557543	0.0691234	0.0680524	0.000235674	7.55968e-10	7.04865e-07
		NA	STMAn7_26660	WP_099484040.1	NA	hypothetical protein	NA	NA	NA	1.33123	2.17466	1.9945	NA	NA	NA	0.000122087	7.08263e-10	1.40594e-08
		SMLT_RS07450	STMAn7_14980	WP_005408788.1	phosphate ABC transporter ATP-binding protein PstB	phosphate ABC transporter ATP-binding protein PstB	-0.366308	-2.18314	-2.08311	0.813787	3.42915	1.24295	0.12495	8.6594e-16	2.16608e-14	0.151081	2.8555e-05	0.0472519
		NA	STMAn7_29010	WP_099484808.1	NA	hypothetical protein	NA	NA	NA	1.99254	2.16476	1.92866	NA	NA	NA	2.1723e-10	6.1438e-12	7.51177e-10
		NA	STMAn7_26860	WP_154329495.1	NA	MFS transporter	NA	NA	NA	0.717095	2.01377	1.47206	NA	NA	NA	0.0836179	9.36307e-06	0.000832417
		SMLT_RS05570	STMAn7_11750	WP_005408427.1	hypothetical protein	hypothetical protein	-2.35052	-1.90752	-1.22118	-0.375366	2.0003	0.388203	4.78288e-17	2.80999e-12	4.90863e-06	0.445283	0.00120247	0.437217
		NA	STMAn7_38000	WP_154329619.1	NA	O-antigen ligase family protein	NA	NA	NA	1.28128	2.16534	1.64418	NA	NA	NA	8.62544e-06	1.8636e-13	1.64773e-08
		NA	STMAn7_28260	WP_099484300.1	NA	DUF2461 domain-containing protein	NA	NA	NA	1.87893	2.01485	1.61048	NA	NA	NA	1.28672e-10	5.77717e-12	3.00593e-08
		NA	STMAn7_17230	WP_154329352.1	NA	glucose-6-phosphate isomerase	NA	NA	NA	1.03952	2.13845	1.82081	NA	NA	NA	0.000353714	9.41342e-13	9.55521e-10
		SMLT_RS21595	STMAn7_41440	WP_005411597.1	hotdog family protein	hotdog family protein	-0.256959	1.63385	1.6209	1.63709	2.43497	1.98471	0.518837	0.0202017	0.020998	0.0139442	0.000908766	0.00452939
		NA	STMAn7_36630	WP_099480173.1	NA	2-amino-4-hydroxy-6-hydroxymethyldihydropteridine diphosphokinase	NA	NA	NA	0.739891	2.12207	1.9614	NA	NA	NA	0.0377034	2.26312e-08	2.13055e-07
		NA	STMAn7_20250	WP_005409474.1	NA	ferrous iron transport protein B	NA	NA	NA	0.416766	2.17373	1.22761	NA	NA	NA	0.298411	1.69078e-06	0.00415982
		NA	STMAn7_42280	WP_099485169.1	NA	ferrochelatase	NA	NA	NA	0.829573	3.06005	1.89373	NA	NA	NA	0.0452874	4.59708e-11	2.27852e-05
		NA	STMAn7_27700	WP_181453208.1	NA	prephenate dehydratase	NA	NA	NA	1.25989	2.05703	1.93833	NA	NA	NA	3.83348e-05	4.64855e-11	5.04796e-10
		NA	STMAn7_27530	WP_154329540.1	NA	Y-family DNA polymerase	NA	NA	NA	0.758562	2.02524	1.69266	NA	NA	NA	0.10995	0.000147485	0.00116299
		SMLT_RS14935	STMAn7_28030	WP_012480752.1	DNA gyrase subunit A	DNA gyrase subunit A	-0.221266	1.6183	1.27942	0.874478	2.10349	1.94255	0.365815	1.8504e-09	1.66083e-06	0.0184056	9.90332e-08	7.49164e-07
		NA	STMAn7_24960	WP_099484252.1	NA	2,3-dihydro-2,3-dihydroxybenzoate dehydrogenase	NA	NA	NA	1.42304	3.03427	1.06202	NA	NA	NA	0.0398871	0.00105814	0.0888401
		SMLT_RS06445	STMAn7_13040	WP_005408565.1	4-hydroxy-3-methylbut-2-enyl diphosphate reductase	4-hydroxy-3-methylbut-2-enyl diphosphate reductase	0.573671	1.20117	1.15423	1.43384	2.06282	1.77403	3.39534e-07	2.41154e-27	2.76942e-25	7.55967e-08	2.02235e-14	3.85435e-11
		SMLT_RS16580	STMAn7_31370	WP_005410537.1	nicotinate-nucleotide adenylyltransferase	nicotinate-nucleotide adenylyltransferase	0.286012	0.948794	1.12696	1.59311	2.58716	1.99658	0.167797	7.70046e-06	1.20032e-07	0.00162675	1.46223e-06	0.000125478
		NA	STMAn7_29960	WP_099485088.1	NA	DUF4034 domain-containing protein	NA	NA	NA	1.43196	2.30079	1.7466	NA	NA	NA	2.44618e-06	1.03059e-13	1.16322e-08
		NA	STMAn7_00280	WP_154329110.1	NA	ThiF family adenylyltransferase	NA	NA	NA	1.5577	2.22201	1.68453	NA	NA	NA	1.12808e-05	8.46626e-10	2.27892e-06
		NA	STMAn7_11700	WP_099498040.1	NA	TonB-dependent receptor	NA	NA	NA	0.0534191	3.03265	0.830856	NA	NA	NA	0.915186	3.43305e-05	0.132815
		NA	STMAn7_31950	WP_005410592.1	NA	hypoxanthine-guanine phosphoribosyltransferase	NA	NA	NA	1.59924	2.1826	1.96106	NA	NA	NA	5.8962e-09	3.59528e-15	1.31429e-12
		SMLT_RS07325	STMAn7_14730	WP_005408766.1	multidrug efflux system transcriptional regulator EmrR	multidrug efflux system transcriptional regulator EmrR	0.677456	0.588938	0.989589	0.906313	2.18286	0.807205	0.0883792	0.169508	0.0257776	0.0261717	7.15567e-07	0.0458775
		SMLT_RS02310	STMAn7_04510	WP_005407836.1	malonic semialdehyde reductase	malonic semialdehyde reductase	0.464139	0.934095	1.71738	0.0907401	2.54732	1.1567	0.187144	0.0171854	3.02575e-05	0.813197	5.20909e-10	0.00288189
		NA	STMAn7_24510	WP_099484137.1	NA	sulfite reductase flavoprotein subunit alpha	NA	NA	NA	0.709404	2.04219	1.45267	NA	NA	NA	0.214336	0.00954315	0.0364148
		SMLT_RS07205	STMAn7_14500	WP_005408743.1	di-trans,poly-cis-decaprenylcistransferase	di-trans,poly-cis-decaprenylcistransferase	0.846381	1.15036	1.48857	1.00181	2.30106	1.91981	3.20156e-05	2.30417e-08	6.1974e-13	0.0120067	7.30222e-08	5.20533e-06
		NA	STMAn7_25270	WP_154329481.1	NA	FecR domain-containing protein	NA	NA	NA	0.400878	3.09238	1.85796	NA	NA	NA	0.443643	5.41477e-05	0.00641268
Diorcinol D (454)	38	NA	STMAn7_20690	WP_099485052.1	NA	methyl-accepting chemotaxis protein	NA	NA	NA	0.0512137	1.24494	2.09813	NA	NA	NA	0.910098	0.0148269	0.000148927
		SMLT_RS10970	STMAn7_20920	WP_005409544.1	flagellar motor switch protein FliM	flagellar motor switch protein FliM	0.26317	0.357183	1.10416	1.41775	0.948631	2.11012	0.503432	0.437811	0.0286327	0.0411439	0.107509	0.0136283
		NA	STMAn7_37660	WP_049396437.1	NA	methyl-accepting chemotaxis protein	NA	NA	NA	0.288805	1.91209	2.73414	NA	NA	NA	0.48982	5.76936e-05	2.82847e-08
		SMLT_RS14315	STMAn7_26800	WP_012480644.1	TrbG/VirB9 family P-type conjugative transfer protein	TrbG/VirB9 family P-type conjugative transfer protein	1.32861	1.09382	0.436814	1.4323	1.72041	2.17312	2.87279e-06	0.00012321	0.118033	0.00480142	0.000953776	5.24391e-05
		NA	STMAn7_40210	WP_032954623.1	NA	NA	NA	NA	NA	0.412796	1.33899	2.44982	NA	NA	NA	0.423171	0.0478451	0.00317482
		NA	STMAn7_02090	WP_049452942.1	NA	NHLP-related RiPP peptide	NA	NA	NA	0.331946	1.90403	3.27673	NA	NA	NA	0.520917	0.00500964	1.49232e-05
		NA	STMAn7_13530	WP_185805934.1	NA	NA	NA	NA	NA	-0.329587	1.60903	2.37884	NA	NA	NA	0.478996	0.0031987	4.09911e-05
		SMLT_RS10650	STMAn7_20290	WP_012480067.1	MerR family transcriptional regulator	MerR family transcriptional regulator	-0.694007	-0.154276	0.330084	0.88302	1.78989	2.12178	0.078681	0.696122	0.407604	0.0764904	0.00101251	0.000136551
		NA	STMAn7_13870	WP_088610895.1	NA	M13 family metallopeptidase	NA	NA	NA	1.77293	1.99469	2.42842	NA	NA	NA	8.0916e-06	6.41567e-07	2.22024e-09
		SMLT_RS10910	STMAn7_20800	WP_005413248.1	RNA polymerase sigma factor FliA	RNA polymerase sigma factor FliA	-0.0318995	-0.495207	-0.285359	1.85823	1.03896	2.16983	0.923043	0.238009	0.487655	0.00216098	0.0552717	0.000505961
		NA	STMAn7_26010	WP_154329488.1	NA	error-prone DNA polymerase	NA	NA	NA	1.38808	1.78195	2.01115	NA	NA	NA	0.000940584	3.09019e-05	3.17551e-06
		NA	STMAn7_01310	WP_099485231.1	NA	hypothetical protein	NA	NA	NA	1.27782	1.38853	2.09578	NA	NA	NA	0.00876447	0.00475536	5.27388e-05
		SMLT_RS17735	STMAn7_33720	WP_012481073.1	L2 family class A beta-lactamase	L2 family class A beta-lactamase	-0.365673	-0.792044	0.238173	-0.260964	0.911567	2.41938	0.341468	0.0830173	0.588888	0.535489	0.0436926	1.56806e-06
		NA	STMAn7_36910	WP_049404068.1	NA	M1 family metallopeptidase	NA	NA	NA	1.33875	1.95688	2.00747	NA	NA	NA	3.9876e-07	2.54261e-13	6.76056e-14
		NA	STMAn7_35180	WP_049450508.1	NA	YiiG family protein	NA	NA	NA	0.769629	0.877814	2.58224	NA	NA	NA	0.144395	0.102042	9.78815e-05
		NA	STMAn7_29580	WP_154329557.1	NA	argininosuccinate synthase	NA	NA	NA	0.861482	1.94617	2.12564	NA	NA	NA	0.00232913	2.22491e-11	3.17753e-13
		SMLT_RS19140	STMAn7_36540	WP_005411044.1	SIS domain-containing protein	SIS domain-containing protein	0.580649	0.615336	0.465752	1.68129	1.74592	2.05125	0.0201249	0.0160887	0.0683582	9.79978e-06	4.58074e-06	9.81322e-08
		NA	STMAn7_21170	WP_005409570.1	NA	flagellar basal body L-ring protein FlgH	NA	NA	NA	1.77436	0.705603	2.01727	NA	NA	NA	0.0198082	0.210279	0.0120765
		SMLT_RS00880	STMAn7_01640	WP_012478756.1	hypothetical protein	hypothetical protein	0.37727	0.202033	0.357834	1.27912	1.64679	2.64774	0.355908	0.670103	0.451315	0.0188119	0.00385028	1.78112e-05
		SMLT_RS16205	STMAn7_30620	WP_005414075.1	NADH-quinone oxidoreductase subunit A	NADH-quinone oxidoreductase subunit A	0.208698	1.04829	1.22502	0.960833	1.8184	2.02028	0.291902	2.53366e-07	1.93627e-09	0.00319713	6.80292e-08	2.47095e-09
		NA	STMAn7_04140	WP_043035496.1	NA	bile acid:sodium symporter	NA	NA	NA	1.68286	1.80598	2.12452	NA	NA	NA	9.05608e-08	1.2046e-08	2.55323e-11
		SMLT_RS10905	STMAn7_20790	WP_005413247.1	chemotaxis response regulator CheY	chemotaxis response regulator CheY	-0.479195	-0.352887	-0.011478	1.1954	1.29861	2.20958	0.230929	0.424811	0.967601	0.0430743	0.0306603	0.00119674
		SMLT_RS10965	STMAn7_20910	WP_005409543.1	flagellar motor switch protein FliN	flagellar motor switch protein FliN	0.0406116	0.210507	0.897166	1.31334	0.921825	2.27124	0.920537	0.655256	0.0762673	0.0523085	0.121559	0.0094918
		NA	STMAn7_30730	WP_024958316.1	NA	tryptophan synthase subunit alpha	NA	NA	NA	1.85931	1.24325	2.40644	NA	NA	NA	4.55949e-07	0.000540381	1.23101e-10
		SMLT_RS11200	STMAn7_21340	WP_005409587.1	chemotaxis protein	methyl-accepting chemotaxis protein	-2.8574	-3.77773	-3.41732	0.036811	1.79126	2.34924	2.61411e-10	2.18149e-16	9.26233e-14	0.932262	0.00023377	2.74448e-06
		NA	STMAn7_27770	WP_005413872.1	NA	histidine utilization repressor	NA	NA	NA	1.17681	1.8272	2.02266	NA	NA	NA	0.00398751	1.52957e-05	2.07624e-06
		NA	STMAn7_40780	WP_154329652.1	NA	DUF4129 domain-containing protein	NA	NA	NA	1.89461	1.92739	2.24074	NA	NA	NA	5.4017e-05	3.98245e-05	2.44716e-06
		NA	STMAn7_37760	WP_154329614.1	NA	RHS repeat protein	NA	NA	NA	1.20186	1.76133	2.05881	NA	NA	NA	0.000171152	6.34028e-08	3.4463e-10
		SMLT_RS11195	STMAn7_21330	WP_032966708.1	hypothetical protein	hypothetical protein	-0.675658	-1.33657	-0.650211	0.788541	1.76607	3.01033	0.137288	0.0529692	0.249668	0.177191	0.0240546	0.00156842
		NA	STMAn7_23690	WP_032966056.1	NA	L1 family subclass B3 metallo-beta-lactamase	NA	NA	NA	0.133263	1.05709	2.69843	NA	NA	NA	0.734171	0.0105998	1.8395e-09
		NA	STMAn7_29900	WP_185805957.1	NA	NA	NA	NA	NA	0.592762	1.55974	2.39656	NA	NA	NA	0.279856	0.0387673	0.0100364
		NA	STMAn7_33710	WP_154329576.1	NA	cation:proton antiporter	NA	NA	NA	0.589467	0.78247	2.07609	NA	NA	NA	0.13294	0.0491688	1.44831e-06
		NA	STMAn7_13050	WP_065183110.1	NA	M61 family metallopeptidase	NA	NA	NA	1.67397	1.97574	2.07378	NA	NA	NA	5.71292e-07	4.18165e-09	7.41325e-10
		SMLT_RS02685	STMAn7_05310	WP_005407915.1	flagellar motor stator protein MotA	flagellar motor stator protein MotA	-2.15091	-2.40699	-1.94097	0.671851	1.84413	2.79069	7.47696e-07	5.01214e-08	7.38945e-06	0.124333	0.00010997	1.84972e-08
		NA	STMAn7_42420	WP_154329666.1	NA	GGDEF domain-containing protein	NA	NA	NA	0.0526713	1.41778	2.68486	NA	NA	NA	0.905358	0.00505862	1.04047e-06
		SMLT_RS10915	STMAn7_20810	WP_005409532.1	P-loop NTPase	P-loop NTPase	-0.252575	-0.803593	-0.503369	1.8975	1.11897	2.3108	0.501924	0.068479	0.242622	0.000877301	0.0320824	8.58948e-05
		NA	STMAn7_21070	WP_005413263.1	NA	hypothetical protein	NA	NA	NA	0.550518	1.24377	2.05209	NA	NA	NA	0.310291	0.0478434	0.00433014
		SMLT_RS07625	STMAn7_15330	WP_005408823.1	ABC transporter permease subunit	ABC transporter permease subunit	0.43263	0.0304523	0.389173	1.24047	1.9628	2.137	0.0447105	0.889795	0.0739486	0.000435177	5.44946e-08	3.74485e-09

## Sheet: shared down genes (diorcinols)
Table S4:	Shared downregulated genes in Stenotrophomonas maltophilia K279a and 454 treated with diorcinols.
Compared conditions	Number of shared genes	Locus-tag (K279a)	Locus-tag (454)	Protein-ID	Annotation (K279a)	Annotation (454)	Log 2 Fold Change (Diorcinol I+K279a)	Log 2 Fold Change (Verticilatin+K279a)	Log 2 Fold Change (Diorcinol D+K279a)	Log 2 Fold Change (Diorcinol I+sm454)	Log 2 Fold Change (Verticilatin+sm454)	Log 2 Fold Change (Diorcinol D+sm454)	P-Value ( Diorcinol I+K279a)	P-Value ( Verticilatin+K279a)	P-Value ( Diorcinol D+K279a)	P-Value ( Diorcinol I+sm454)	P-Value (Verticilatin+sm454)	P-Value ( Diorcinol D+sm454)
Diorcinol I (454) Diorcinol I (K279a) Verticilatin (454) Verticilatin (K279a) Diorcinol D (454) Diorcinol D (K279a)	6	SMLT_RS01840	STMAn7_03520	WP_005407753.1	LysR family transcriptional regulator	LysR family transcriptional regulator	-2.19828	-3.81026	-3.76455	-2.20209	-2.72134	-2.5885	4.3924e-10	5.14746e-25	3.0222e-24	8.54239e-12	1.15762e-16	2.01525e-15
		SMLT_RS02610	STMAn7_05170	WP_005407901.1	TetR/AcrR family transcriptional regulator	TetR family transcriptional regulator	-2.75945	-4.43163	-4.65228	-3.25283	-3.61558	-3.59921	1.49877e-15	5.80511e-35	3.29012e-37	8.27387e-24	2.46135e-28	3.4145e-28
		SMLT_RS10145	STMAn7_19060	WP_012479990.1	DNA-binding protein	DNA-binding protein	-2.51703	-4.44074	-3.69417	-2.23337	-3.75651	-3.68543	7.51504e-09	5.60097e-22	3.17176e-16	2.77398e-10	2.43705e-23	9.34713e-23
		SMLT_RS15115	STMAn7_28380	WP_005410251.1	metalloregulator ArsR/SmtB family transcription factor	metalloregulator ArsR/SmtB family transcription factor	-2.11275	-4.20109	-4.26576	-5.18606	-3.68522	-3.71678	2.49901e-09	3.44039e-30	5.23826e-31	7.35382e-56	1.20824e-29	3.36145e-30
		SMLT_RS10390	STMAn7_19750	WP_012480030.1	ATP phosphoribosyltransferase	ATP phosphoribosyltransferase	-2.87569	-7.44484	-7.19915	-4.64976	-7.52252	-5.87884	1.31015e-06	4.76647e-31	3.32976e-29	7.68905e-12	1.13204e-26	1.77381e-17
		SMLT_RS10385	STMAn7_19740	WP_005416326.1	helix-turn-helix domain-containing protein	NA	-3.08742	-7.68419	-7.37451	-5.81637	-9.60734	-7.76356	1.70147e-11	1.49385e-54	1.14728e-50	4.2758e-28	5.09541e-61	2.49581e-46
Diorcinol I (454) Diorcinol I (K279a) Verticilatin (454) Verticilatin (K279a) Diorcinol D (K279a)	1	SMLT_RS11155	STMAn7_21260	WP_005409579.1	flagellar biosynthesis anti-sigma factor FlgM	flagellar biosynthesis anti-sigma factor FlgM	-2.35974	-3.95311	-3.28715	-2.96893	-2.35802	-1.58809	3.43003e-09	1.1403e-21	1.10683e-15	3.64307e-08	7.79908e-06	0.00149033
Diorcinol I (454) Diorcinol I (K279a) Verticilatin (K279a) Diorcinol D (454) Diorcinol D (K279a)	1	SMLT_RS17305	STMAn7_32840	WP_005410679.1	homoserine O-succinyltransferase	homoserine O-succinyltransferase	-2.86397	-6.68827	-5.57909	-4.98758	-1.61836	-2.0294	8.87173e-07	1.67043e-26	2.57225e-19	1.30673e-07	0.0198032	0.00707117
Diorcinol I (K279a) Verticilatin (454) Verticilatin (K279a) Diorcinol D (454) Diorcinol D (K279a)	2	SMLT_RS07700	STMAn7_15480	WP_012479668.1	WYL domain-containing protein	WYL domain-containing protein	-3.09623	-4.49812	-4.82553	-1.82457	-2.33663	-2.57869	1.79799e-14	1.15581e-27	3.73654e-31	4.49173e-07	2.26879e-10	3.74362e-12
		SMLT_RS13105	STMAn7_24400	WP_012480453.1	TonB-dependent receptor	NA	-2.41189	-4.93949	-5.58966	-1.8201	-2.60784	-2.36853	2.93579e-05	1.45795e-10	2.60756e-09	0.000805818	1.83245e-05	5.27398e-05
Diorcinol I (454) Verticilatin (454) Verticilatin (K279a) Diorcinol D (454) Diorcinol D (K279a)	8	SMLT_RS12300	STMAn7_22850	WP_043033421.1	BLUF domain-containing protein	BLUF domain-containing protein	-0.224309	-3.11986	-2.28738	-2.83652	-3.36755	-3.08384	0.457674	8.51424e-18	1.3901e-10	1.20149e-16	1.947e-22	2.87679e-19
		SMLT_RS10325	STMAn7_19620	WP_012480019.1	winged helix-turn-helix transcriptional regulator	metalloregulator ArsR/SmtB family transcription factor	-1.29014	-3.86065	-2.78341	-3.18047	-3.50441	-3.7834	0.000531571	5.31602e-18	2.72612e-11	1.86276e-08	1.08868e-09	7.86898e-11
		SMLT_RS10620	STMAn7_20230	WP_005409472.1	enoyl-CoA hydratase/isomerase family protein	enoyl-CoA hydratase/isomerase family protein	-0.311568	-2.23146	-2.06042	-2.19379	-3.43402	-3.63862	0.0834917	1.88709e-31	4.4782e-27	4.46849e-14	3.38868e-31	1.03561e-34
		SMLT_RS13790	STMAn7_25740	WP_043035213.1	hypothetical protein	hypothetical protein	-1.17784	-2.65404	-2.09619	-2.78053	-4.2345	-3.57509	7.85364e-06	2.39296e-21	2.71744e-14	1.38675e-12	2.38127e-25	3.72646e-19
		SMLT_RS06955	STMAn7_14030	WP_008264835.1	MerC domain-containing protein	MerC domain-containing protein	-1.44287	-4.19733	-4.05395	-4.52608	-6.52478	-5.77807	0.000372888	6.11214e-20	1.07315e-18	1.57637e-24	5.54046e-44	7.22224e-37
		SMLT_RS13985	STMAn7_26130	WP_005410065.1	RidA family protein	RidA family protein	-1.04162	-3.5579	-3.36765	-4.27601	-2.69096	-3.60218	0.000430176	9.355e-26	2.30681e-23	2.08568e-10	2.19602e-05	4.73341e-08
		SMLT_RS10330	STMAn7_19630	WP_012480020.1	hypothetical protein	hypothetical protein	-1.77832	-3.67892	-2.7128	-4.07163	-3.77816	-3.57809	1.00665e-09	3.60539e-31	2.83875e-19	1.06322e-17	1.14019e-15	2.25249e-14
		SMLT_RS12915	STMAn7_24030	WP_005413623.1	type II toxin-antitoxin system Phd/YefM family antitoxin	type II toxin-antitoxin system Phd/YefM family antitoxin	0.773323	-2.55331	-2.18123	-5.76427	-7.32584	-6.14297	0.00190873	8.56791e-22	1.53992e-16	6.29027e-39	2.38895e-60	9.35699e-44
Diorcinol I (454) Diorcinol I (K279a) Verticilatin (K279a) Diorcinol D (K279a)	6	SMLT_RS13940	STMAn7_26040	WP_005413791.1	YggS family pyridoxal phosphate-dependent enzyme	YggS family pyridoxal phosphate-dependent enzyme	-3.52676	-5.60089	-5.7008	-3.00352	-1.69336	-1.74701	1.78463e-09	4.79615e-20	1.53579e-20	3.91691e-16	1.08404e-06	5.10671e-07
		SMLT_RS10870	STMAn7_20720	WP_012480094.1	STAS domain-containing protein	STAS domain-containing protein	-3.18485	-3.49173	-3.00621	-2.55701	-0.064321	0.0602635	2.18567e-14	8.27001e-17	4.62521e-13	1.97907e-13	0.8359	0.846992
		SMLT_RS11160	STMAn7_21270	WP_005409580.1	flagellar protein FlgN	flagellar protein FlgN	-2.14731	-2.99589	-2.45588	-2.14076	-1.40525	-0.630154	7.39707e-14	1.03151e-24	2.10795e-17	5.7147e-09	7.56295e-05	0.0643078
		SMLT_RS17810	STMAn7_33870	WP_012481085.1	DUF3574 domain-containing protein	DUF3574 domain-containing protein	-2.98455	-4.39065	-3.8733	-2.62331	-1.65307	-1.90049	8.61439e-12	1.83486e-22	3.73865e-18	4.18998e-08	0.000290692	4.11035e-05
		SMLT_RS17300	STMAn7_32830	WP_005410678.1	O-succinylhomoserine (thiol)-lyase	O-succinylhomoserine (thiol)-lyase	-2.85041	-5.4177	-4.18101	-2.75916	-0.0188694	-0.268654	1.25961e-07	2.43204e-21	9.3572e-14	0.00142399	0.945765	0.587753
		SMLT_RS10845	STMAn7_20670	WP_005409516.1	chemotaxis protein CheW	chemotaxis protein CheW	-3.26127	-4.49791	-4.14489	-2.40974	-0.363262	-0.0526623	4.84957e-10	6.98857e-17	1.05912e-14	4.5686e-09	0.31654	0.877713
Diorcinol I (K279a) Verticilatin (454) Verticilatin (K279a) Diorcinol D (K279a)	1	SMLT_RS00625	STMAn7_01080	WP_005407536.1	hypothetical protein	hypothetical protein	-2.36593	-4.17654	-3.35798	-1.08846	-2.15696	-1.58532	3.12735e-14	7.74633e-38	6.31596e-26	0.00309224	3.05358e-08	2.89059e-05
Diorcinol I (K279a) Verticilatin (K279a) Diorcinol D (454) Diorcinol D (K279a)	1	SMLT_RS12995	STMAn7_24190	WP_005409874.1	biopolymer transporter ExbD	biopolymer transporter ExbD	-2.77193	-5.19142	-4.22523	-0.708239	-1.68315	-2.17801	2.04238e-05	7.15851e-11	8.9203e-09	0.167962	0.00760411	0.00159173
Diorcinol I (454) Verticilatin (454) Verticilatin (K279a) Diorcinol D (K279a)	1	SMLT_RS01010	STMAn7_01900	WP_044569363.1	acetyltransferase	acetyltransferase	-1.90929	-2.89094	-3.59547	-2.11691	-2.25041	-1.77907	3.17978e-07	2.19938e-13	4.57676e-16	8.28359e-05	3.41263e-05	0.000583686
Verticilatin (454) Verticilatin (K279a) Diorcinol D (454) Diorcinol D (K279a)	9	SMLT_RS13015	STMAn7_24230	WP_012480438.1	general secretion pathway protein	NA	-1.2446	-2.66436	-2.51879	-1.70062	-2.84	-2.4288	8.0502e-05	3.32674e-13	5.96186e-12	0.000111452	7.99494e-09	2.36118e-07
		SMLT_RS03930	STMAn7_07770	WP_005408145.1	hypothetical protein	hypothetical protein	-0.978376	-2.27899	-2.08004	-1.84382	-2.24005	-2.16982	4.39875e-07	1.07768e-29	3.64761e-25	4.60757e-09	1.66306e-12	7.08706e-12
		SMLT_RS19920	STMAn7_38110	WP_005411199.1	Sua5/YciO/YrdC/YwlC family protein	Sua5/YciO/YrdC/YwlC family protein	-1.92505	-3.28977	-3.09105	-1.87625	-2.16918	-2.19662	4.344e-13	7.36504e-34	3.84954e-30	4.10941e-14	3.61399e-18	1.37297e-18
		SMLT_RS05980	STMAn7_12560	WP_005408516.1	malonate decarboxylase acyl carrier protein	malonate decarboxylase acyl carrier protein	-0.918999	-3.52287	-3.92412	-1.7256	-2.64362	-3.31991	0.0257882	5.97044e-11	4.5531e-12	0.000164081	1.23168e-07	4.47137e-10
		SMLT_RS12510	STMAn7_23280	WP_012480357.1	hypothetical protein	hypothetical protein	-1.14748	-2.66863	-2.45017	-1.28148	-7.00378	-8.80785	0.00776034	1.4994e-07	1.16076e-06	0.0123779	4.90407e-26	6.73223e-30
		SMLT_RS03335	STMAn7_06590	WP_005412209.1	glycosyltransferase	glycosyltransferase	-0.521855	-2.57737	-2.00477	-1.27643	-2.46608	-2.1577	0.0454948	8.49403e-19	2.67756e-12	3.75062e-06	6.77839e-18	2.78974e-14
		SMLT_RS12520	STMAn7_23300	WP_012480358.1	C39 family peptidase	C39 family peptidase	-0.679555	-2.12801	-2.08324	-1.50435	-6.81683	-6.81941	0.0921824	3.02073e-05	4.36739e-05	0.00160106	3.27409e-29	1.79658e-29
		SMLT_RS10340	STMAn7_19650	WP_012480021.1	linear amide C-N hydrolase	linear amide C-N hydrolase	-0.845211	-3.75088	-2.00954	-1.30259	-4.18598	-3.84419	0.0191238	7.87779e-19	7.47954e-07	0.000242416	3.87889e-28	2.81549e-24
		SMLT_RS21090	STMAn7_40530	WP_005414787.1	HdeD family acid-resistance protein	HdeD family acid-resistance protein	-0.956627	-3.48192	-2.37306	-1.77816	-2.39011	-2.41966	1.77848e-05	9.75372e-48	3.45374e-24	4.59019e-12	3.85054e-20	1.31993e-20
Diorcinol I (454) Verticilatin (454) Verticilatin (K279a) Diorcinol D (454)	18	SMLT_RS16835	STMAn7_31910	WP_024958257.1	hypothetical protein	hypothetical protein	-0.134446	-2.28985	-1.67509	-3.0303	-3.73651	-2.98897	0.677062	2.43998e-08	2.67289e-05	5.33269e-18	2.73115e-25	1.44986e-17
		SMLT_RS13495	STMAn7_25160	WP_005413716.1	manganese-binding transcriptional regulator MntR	manganese-binding transcriptional regulator MntR	-0.983379	-2.08936	-1.63475	-2.91715	-3.36611	-3.49598	0.000120173	9.38973e-15	8.46643e-10	2.84006e-21	2.71131e-27	3.49613e-29
		SMLT_RS08120	STMAn7_16270	WP_005408923.1	hypothetical protein	hypothetical protein	-0.302187	-3.53455	-1.94437	-3.12898	-6.74684	-6.52402	0.174951	4.2927e-45	2.00108e-15	3.42087e-25	1.44561e-101	8.21469e-96
		SMLT_RS08065	STMAn7_16150	WP_005408911.1	hypothetical protein	hypothetical protein	0.233139	-3.52239	-1.50395	-2.84298	-5.54762	-5.45406	0.488811	1.85572e-16	0.00016422	3.50043e-23	1.73695e-77	4.88394e-75
		SMLT_RS17040	STMAn7_32290	WP_005410627.1	VOC family protein	VOC family protein	-0.148297	-3.15429	-1.53022	-2.26049	-4.28962	-3.71363	0.668998	2.59451e-11	0.000475872	4.23351e-07	3.03709e-19	2.40553e-15
		SMLT_RS19720	STMAn7_37710	WP_012481340.1	VOC family protein	VOC family protein	-0.369159	-2.5411	-1.4926	-2.71991	-4.20658	-3.30856	0.231361	2.05113e-11	2.77314e-05	6.33131e-13	3.91658e-25	1.41209e-17
		SMLT_RS10240	STMAn7_19250	WP_005413144.1	DUF4190 domain-containing protein	DUF4190 domain-containing protein	-0.00821731	-2.05843	-1.44909	-2.1849	-4.20552	-4.17697	0.97141	7.30961e-09	3.01997e-05	1.72752e-10	1.81112e-32	4.61604e-32
		SMLT_RS17225	STMAn7_32660	WP_005410663.1	dodecin domain-containing protein	dodecin family protein	-0.115628	-2.61972	-0.939202	-2.12151	-5.82667	-4.12895	0.756835	5.1592e-06	0.0538076	6.6576e-05	2.6893e-11	2.49493e-10
		SMLT_RS14895	STMAn7_27980	WP_005413891.1	hypothetical protein	hypothetical protein	-0.164255	-2.64874	-1.21206	-3.6777	-5.03815	-5.04243	0.594651	6.42079e-13	0.00051596	8.68691e-24	4.11229e-41	3.0563e-41
		SMLT_RS08860	STMAn7_17750	WP_005409114.1	VOC family protein	VOC family protein	0.0394691	-2.52915	-1.30935	-2.62169	-4.52719	-4.60269	0.930086	2.16614e-07	0.00351683	1.00904e-16	2.78045e-41	1.4802e-42
		SMLT_RS00500	STMAn7_00830	WP_005407511.1	hypothetical protein	hypothetical protein	-0.440292	-2.38507	-1.52101	-2.22124	-4.85587	-3.86749	0.244615	1.65646e-06	0.00120921	1.94167e-07	5.89189e-26	5.92786e-18
		SMLT_RS07800	STMAn7_15680	WP_005408857.1	type IV pilus modification protein PilV	type IV pilus modification protein PilV	-0.935294	-2.12687	-1.39599	-2.53061	-2.3925	-3.41765	0.00409332	2.67877e-09	5.19883e-05	2.57356e-10	1.93222e-09	5.30747e-17
		SMLT_RS11385	STMAn7_21700	WP_012480156.1	class I SAM-dependent methyltransferase	cyclopropane-fatty-acyl-phospholipid synthase family protein	0.270004	-2.21683	-1.05052	-2.01894	-3.81377	-3.70982	0.461127	2.87232e-06	0.0158944	1.52926e-06	2.61973e-17	1.15841e-16
		SMLT_RS14335	STMAn7_26840	WP_005410128.1	hypothetical protein	hypothetical protein	-0.139038	-2.46919	-1.10225	-2.16438	-2.83549	-3.13727	0.666762	2.40865e-09	0.00322056	7.44776e-09	5.46776e-13	6.36776e-15
		SMLT_RS20015	STMAn7_38290	WP_005411217.1	hypothetical protein	hypothetical protein	-0.303123	-2.3195	-1.43127	-2.60254	-4.97913	-4.30613	0.262462	8.05441e-13	2.7568e-06	1.8428e-10	1.42661e-28	3.49321e-23
		SMLT_RS07295	STMAn7_14670	WP_012479619.1	asparagine synthase B	asparagine synthase B	-0.729365	-2.20683	-1.76293	-3.04154	-3.36607	-3.18692	0.00695067	4.97284e-14	1.04491e-09	1.12837e-27	2.58215e-33	3.59115e-30
		SMLT_RS13265	STMAn7_24720	WP_005416862.1	hypothetical protein	hypothetical protein	0.655743	-2.68901	-1.79184	-2.33217	-6.18522	-6.15727	0.0433617	4.06742e-13	6.7456e-07	1.06486e-09	1.96711e-52	2.69478e-52
		SMLT_RS19940	STMAn7_38150	WP_005414610.1	hypothetical protein	hypothetical protein	-0.0889677	-3.36738	-1.97235	-2.71233	-4.93141	-4.54385	0.740327	1.49876e-18	2.66107e-09	7.63739e-09	4.71058e-22	1.56351e-19
Diorcinol I (454) Verticilatin (454) Diorcinol D (454) Diorcinol D (K279a)	1	SMLT_RS06950	STMAn7_14020	WP_012479581.1	TonB-dependent receptor	TonB-dependent receptor	-1.97233	-1.86572	-2.51957	-3.88321	-4.98386	-4.00036	1.73414e-06	6.78863e-06	3.6554e-09	2.38646e-18	5.68161e-28	2.28269e-19
Diorcinol I (K279a) Verticilatin (K279a) Diorcinol D (K279a)	126	SMLT_RS10855	NA	WP_005413240.1	MCP four helix bundle domain-containing protein	NA	-3.36099	-3.20554	-3.47128	NA	NA	NA	1.35311e-10	8.11992e-10	4.08411e-11	NA	NA	NA
		SMLT_RS13070	NA	WP_012480449.1	general secretion pathway protein GspL	NA	-2.03344	-4.03315	-4.46229	NA	NA	NA	0.000802054	1.93922e-08	2.76043e-09	NA	NA	NA
		SMLT_RS10850	STMAn7_20680	WP_005413239.1	flagellar brake protein	flagellar brake protein	-2.63306	-4.07881	-3.62635	-0.457661	0.452354	0.910389	5.5301e-17	1.1609e-36	8.85318e-30	0.176944	0.181404	0.00838076
		SMLT_RS20615	NA	WP_005411338.1	hypothetical protein	NA	-3.33721	-4.22058	-4.60595	NA	NA	NA	0.000116357	5.03805e-06	2.44303e-06	NA	NA	NA
		SMLT_RS13075	NA	WP_005409889.1	type II secretion system minor pseudopilin GspK	NA	-2.37571	-5.8152	-4.25166	NA	NA	NA	0.000171146	2.48915e-11	7.56068e-09	NA	NA	NA
		SMLT_RS21125	NA	WP_012481533.1	ComF family protein	NA	-2.08801	-4.73689	-3.80621	NA	NA	NA	0.000230695	1.56893e-11	5.04973e-09	NA	NA	NA
		SMLT_RS11610	NA	WP_012480201.1	winged helix-turn-helix transcriptional regulator	NA	-2.52644	-4.15253	-4.00908	NA	NA	NA	1.21114e-05	2.67507e-11	1.167e-10	NA	NA	NA
		SMLT_RS11055	STMAn7_21060	WP_005413262.1	PilZ domain-containing protein	PilZ domain-containing protein	-2.09237	-2.77361	-2.22042	0.679154	1.02974	1.73106	9.21519e-08	4.54836e-12	1.8656e-08	0.0845961	0.0104581	3.79453e-05
		SMLT_RS21145	NA	WP_005414796.1	biotin synthase BioB	NA	-3.6101	-5.39519	-4.73888	NA	NA	NA	3.66164e-12	6.54911e-24	4.26628e-19	NA	NA	NA
		SMLT_RS00975	NA	WP_012478770.1	AMP-binding protein	NA	-2.19496	-2.13951	-2.22519	NA	NA	NA	4.30074e-11	1.47384e-10	2.96395e-11	NA	NA	NA
		SMLT_RS05200	NA	WP_012479322.1	LysR family transcriptional regulator	NA	-2.2507	-3.43499	-3.70633	NA	NA	NA	6.05521e-22	8.55269e-47	3.42665e-52	NA	NA	NA
		SMLT_RS13005	NA	WP_044570317.1	ShlB/FhaC/HecB family hemolysin secretion/activation protein	NA	-3.7962	-5.21647	-5.81528	NA	NA	NA	3.21184e-06	6.08269e-09	2.13389e-09	NA	NA	NA
		SMLT_RS03720	NA	WP_012479172.1	UDP-2,3-diacylglucosamine diphosphatase	NA	-2.82619	-4.09582	-3.9089	NA	NA	NA	3.24119e-05	5.86501e-08	2.05412e-07	NA	NA	NA
		SMLT_RS12265	NA	WP_012480311.1	phosphate porin	NA	-3.60964	-6.09946	-4.60008	NA	NA	NA	3.89637e-08	2.19022e-13	6.90978e-11	NA	NA	NA
		SMLT_RS14795	NA	WP_044571424.1	imidazolonepropionase	NA	-2.3163	-3.29604	-3.79818	NA	NA	NA	9.77359e-12	2.15199e-21	1.49663e-27	NA	NA	NA
		SMLT_RS11065	STMAn7_21080	WP_005409561.1	flagellar export chaperone FliS	flagellar export chaperone FliS	-2.48487	-3.20366	-2.2675	0.192147	0.827046	1.668	1.98569e-07	7.08431e-11	1.92394e-06	0.665978	0.078432	0.00113045
		SMLT_RS06715	NA	WP_012479544.1	DUF2628 domain-containing protein	NA	-2.52524	-2.62283	-3.18581	NA	NA	NA	2.69866e-08	6.7159e-09	5.71134e-12	NA	NA	NA
		SMLT_RS12870	NA	WP_012480418.1	TolC family protein	NA	-2.81022	-3.42308	-3.29736	NA	NA	NA	7.64429e-09	3.06846e-12	2.31227e-11	NA	NA	NA
		SMLT_RS18365	NA	WP_005410889.1	ribonuclease PH	NA	-2.32831	-3.23457	-2.41197	NA	NA	NA	6.51004e-09	3.82452e-15	2.23304e-09	NA	NA	NA
		SMLT_RS20865	NA	WP_012481488.1	TonB-dependent receptor	NA	-4.35698	-6.61615	-5.25185	NA	NA	NA	3.99244e-05	1.00168e-08	2.30617e-06	NA	NA	NA
		SMLT_RS06725	NA	WP_012479546.1	HAMP domain-containing protein	NA	-2.71349	-4.30393	-4.43519	NA	NA	NA	3.69201e-06	3.73872e-12	9.15133e-13	NA	NA	NA
		SMLT_RS20095	STMAn7_38450	WP_044570947.1	HAMP domain-containing protein	methyl-accepting chemotaxis protein	-2.97156	-4.79003	-4.71216	-1.2769	-1.50115	-0.646174	2.8681e-09	1.52767e-19	4.10179e-19	0.000417109	4.15124e-05	0.0598783
		SMLT_RS07610	NA	WP_044569760.1	NAD(P)-binding domain-containing protein	NA	-2.20167	-3.46001	-3.24273	NA	NA	NA	1.78967e-06	4.86922e-12	4.9229e-11	NA	NA	NA
		SMLT_RS10810	STMAn7_20610	WP_005409510.1	chemotaxis response regulator protein-glutamate methylesterase	chemotaxis response regulator protein-glutamate methylesterase	-2.67983	-3.4319	-2.60742	1.51288	4.06876	3.95532	3.05918e-06	7.99056e-09	5.66078e-06	0.00698981	2.81655e-10	7.86915e-10
		SMLT_RS12675	NA	WP_012480381.1	two-component sensor histidine kinase	NA	-2.02171	-2.45825	-2.24253	NA	NA	NA	1.3507e-17	4.41161e-25	3.32166e-21	NA	NA	NA
		SMLT_RS11080	STMAn7_21110	WP_012480118.1	flagellin	flagellin	-2.62169	-4.64413	-4.53901	1.4529	2.83696	3.63155	1.32186e-06	5.14325e-16	2.11776e-15	0.000859752	9.05715e-10	1.12376e-14
		SMLT_RS21475	NA	WP_012481580.1	RtcB family protein	NA	-2.49334	-3.7311	-3.66401	NA	NA	NA	3.36602e-05	6.25835e-09	1.12001e-08	NA	NA	NA
		SMLT_RS13450	NA	WP_012480516.1	superoxide dismutase	NA	-3.91757	-5.38781	-5.24312	NA	NA	NA	2.1581e-27	2.35928e-48	7.20186e-46	NA	NA	NA
		SMLT_RS10825	NA	WP_012480091.1	cache domain-containing protein	NA	-3.02647	-3.83972	-3.5855	NA	NA	NA	7.78695e-08	3.32526e-11	4.52826e-10	NA	NA	NA
		SMLT_RS07575	STMAn7_15230	WP_005408813.1	diguanylate cyclase	diguanylate cyclase	-2.23693	-2.1609	-2.20966	0.529147	1.30776	1.43651	6.09277e-15	2.85745e-14	9.4683e-15	0.0899278	4.58745e-05	8.27487e-06
		SMLT_RS10940	NA	WP_012480104.1	bifunctional diguanylate cyclase/phosphodiesterase	NA	-2.25365	-4.14969	-3.40763	NA	NA	NA	6.61329e-16	1.8784e-46	7.86294e-33	NA	NA	NA
		SMLT_RS00015	NA	WP_012478628.1	DNA replication/repair protein RecF	NA	-2.10763	-2.49138	-2.05968	NA	NA	NA	8.11717e-08	4.68504e-10	1.74615e-07	NA	NA	NA
		SMLT_RS12750	NA	WP_012480396.1	carboxymuconolactone decarboxylase family protein	NA	-2.64962	-4.73715	-4.62441	NA	NA	NA	1.4012e-09	4.24942e-22	5.73548e-21	NA	NA	NA
		SMLT_RS13040	NA	WP_012480443.1	filamentous haemagglutinin family protein	NA	-2.98628	-5.18162	-4.66738	NA	NA	NA	6.07522e-11	7.43702e-28	3.36961e-23	NA	NA	NA
		SMLT_RS20640	NA	WP_005411343.1	hypothetical protein	NA	-2.27015	-3.96286	-3.33059	NA	NA	NA	1.0972e-12	6.13835e-33	2.38788e-24	NA	NA	NA
		SMLT_RS07240	NA	WP_012479612.1	hypothetical protein	NA	-2.27672	-3.45832	-2.98159	NA	NA	NA	2.08213e-07	4.18777e-13	8.20899e-11	NA	NA	NA
		SMLT_RS10395	NA	WP_012480031.1	histidinol dehydrogenase	NA	-2.67528	-5.47619	-5.00675	NA	NA	NA	7.04319e-05	2.1862e-13	1.33005e-11	NA	NA	NA
		SMLT_RS13420	NA	WP_012480511.1	isochorismate synthase	NA	-2.10418	-2.88943	-2.99647	NA	NA	NA	0.000178316	1.36375e-06	6.32989e-07	NA	NA	NA
		SMLT_RS00825	NA	WP_012478747.1	arsenate reductase ArsC	NA	-3.75198	-4.23371	-4.54538	NA	NA	NA	2.09592e-07	6.0547e-09	1.80287e-09	NA	NA	NA
		SMLT_RS22105	NA	WP_005411688.1	GGDEF domain-containing protein	NA	-2.53787	-4.16009	-2.63315	NA	NA	NA	0.000116011	9.10753e-09	8.7611e-05	NA	NA	NA
		SMLT_RS00475	NA	WP_044571112.1	response regulator	NA	-2.31718	-3.03696	-2.68778	NA	NA	NA	1.7897e-07	8.82982e-11	4.15767e-09	NA	NA	NA
		SMLT_RS07535	NA	WP_044569747.1	DUF3649 domain-containing protein	NA	-2.59003	-3.28699	-2.89601	NA	NA	NA	5.31664e-09	1.15406e-12	1.44025e-10	NA	NA	NA
		SMLT_RS11070	NA	WP_012480116.1	flagellar filament capping protein FliD	NA	-2.04307	-2.27827	-2.01087	NA	NA	NA	2.47237e-05	5.26673e-06	4.55541e-05	NA	NA	NA
		SMLT_RS14790	NA	WP_012480724.1	formimidoylglutamate deiminase	NA	-2.46313	-2.88069	-3.61071	NA	NA	NA	3.1275e-15	5.39901e-20	5.06278e-30	NA	NA	NA
		SMLT_RS13000	NA	WP_012480435.1	MotA/TolQ/ExbB proton channel family protein	NA	-2.91217	-5.48449	-5.20512	NA	NA	NA	7.82938e-06	1.36322e-13	9.76561e-13	NA	NA	NA
		SMLT_RS17805	NA	WP_044571436.1	SH3 domain-containing protein	NA	-2.93884	-3.45825	-3.10097	NA	NA	NA	1.81727e-13	8.62e-18	8.43085e-15	NA	NA	NA
		SMLT_RS03715	NA	WP_012479171.1	GNAT family N-acetyltransferase	NA	-2.33394	-4.76526	-4.08953	NA	NA	NA	3.97223e-11	6.59415e-27	5.55476e-24	NA	NA	NA
		SMLT_RS22340	NA	WP_080047685.1	HNH endonuclease	NA	-2.49839	-5.64378	-4.94349	NA	NA	NA	2.76393e-06	3.26738e-21	3.23644e-17	NA	NA	NA
		SMLT_RS08730	NA	WP_012479775.1	hypothetical protein	NA	-2.43424	-3.58762	-2.46307	NA	NA	NA	1.02556e-09	8.67783e-16	6.81051e-10	NA	NA	NA
		SMLT_RS22930	NA	WP_080047718.1	hemagglutinin repeat-containing protein	NA	-2.61255	-4.84062	-4.62356	NA	NA	NA	7.33214e-10	1.00093e-25	1.34538e-23	NA	NA	NA
		SMLT_RS12665	NA	WP_012480379.1	magnesium-translocating P-type ATPase	NA	-3.95084	-7.46003	-6.80358	NA	NA	NA	1.57661e-06	8.9752e-17	1.50935e-14	NA	NA	NA
		SMLT_RS13965	NA	WP_012480593.1	FecR domain-containing protein	NA	-3.22398	-3.26199	-3.20268	NA	NA	NA	2.1794e-05	1.6649e-05	2.27975e-05	NA	NA	NA
		SMLT_RS17815	NA	WP_012481086.1	TonB-dependent receptor	NA	-3.00083	-3.03128	-2.14082	NA	NA	NA	3.52453e-07	3.12717e-07	0.000156741	NA	NA	NA
		SMLT_RS10480	NA	WP_012480045.1	GH92 family glycosyl hydrolase	NA	-2.18588	-2.01359	-2.31158	NA	NA	NA	4.05827e-10	8.49958e-09	5.6023e-11	NA	NA	NA
		SMLT_RS13055	NA	WP_012480446.1	type II secretion system ATPase GspE	NA	-2.14819	-3.27718	-2.93084	NA	NA	NA	8.01402e-06	1.60084e-09	1.77103e-08	NA	NA	NA
		SMLT_RS15120	NA	WP_012480774.1	homocysteine S-methyltransferase family protein	NA	-2.18933	-2.59932	-2.70222	NA	NA	NA	1.76843e-08	4.63931e-11	8.2747e-12	NA	NA	NA
		SMLT_RS12405	NA	WP_044570250.1	polysaccharide lyase 6 family protein	NA	-2.37065	-3.78339	-3.87819	NA	NA	NA	4.51016e-08	1.26458e-16	2.38764e-17	NA	NA	NA
		SMLT_RS13935	NA	WP_005413790.1	transcriptional regulator PtsJ	NA	-3.18392	-4.56954	-3.91433	NA	NA	NA	3.51564e-14	3.28627e-26	4.19977e-20	NA	NA	NA
		SMLT_RS10820	NA	WP_012480090.1	chemotaxis protein CheR	NA	-2.51052	-3.71523	-2.99969	NA	NA	NA	1.76179e-06	1.41501e-11	2.31487e-08	NA	NA	NA
		SMLT_RS10860	NA	WP_012480093.1	chemotaxis protein CheA	NA	-2.81592	-2.31718	-2.50763	NA	NA	NA	6.50648e-11	5.58869e-08	4.32844e-09	NA	NA	NA
		SMLT_RS10815	STMAn7_20620	WP_005409511.1	chemoreceptor glutamine deamidase CheD	chemoreceptor glutamine deamidase CheD	-3.08355	-3.59588	-2.68623	1.84245	4.6944	4.47924	5.9312e-08	5.05318e-10	1.4146e-06	0.00693804	6.24834e-09	2.77063e-08
		SMLT_RS12645	NA	WP_012480377.1	TonB-dependent siderophore receptor	NA	-2.02372	-3.46604	-2.54754	NA	NA	NA	5.32743e-06	3.71342e-12	4.33517e-08	NA	NA	NA
		SMLT_RS06330	NA	WP_012479484.1	AAA family ATPase	NA	-3.07507	-4.39599	-4.15099	NA	NA	NA	9.74638e-06	8.11507e-08	2.21998e-07	NA	NA	NA
		SMLT_RS11180	NA	WP_012480130.1	phosphodiesterase	NA	-2.82529	-3.11102	-2.64516	NA	NA	NA	1.25717e-09	3.71273e-11	1.34715e-08	NA	NA	NA
		SMLT_RS11145	NA	WP_005409577.1	chemotaxis protein CheV	NA	-3.57934	-4.14947	-3.45786	NA	NA	NA	1.16835e-11	7.16316e-15	4.46257e-11	NA	NA	NA
		SMLT_RS01105	NA	WP_005407656.1	NHLP-related RiPP peptide	NA	-2.98781	-2.82504	-2.37628	NA	NA	NA	1.2966e-07	2.55768e-07	8.13258e-06	NA	NA	NA
		SMLT_RS11200	STMAn7_21340	WP_005409587.1	chemotaxis protein	methyl-accepting chemotaxis protein	-2.8574	-3.77773	-3.41732	0.036811	1.79126	2.34924	2.61411e-10	2.18149e-16	9.26233e-14	0.932262	0.00023377	2.74448e-06
		SMLT_RS04095	NA	WP_012479221.1	hypothetical protein	NA	-2.0753	-3.14852	-2.66714	NA	NA	NA	6.12698e-20	4.77583e-42	4.62178e-31	NA	NA	NA
		SMLT_RS13060	NA	WP_012480447.1	type II secretion system secretin GspD	NA	-3.00717	-3.52821	-4.07671	NA	NA	NA	4.50623e-07	1.08612e-08	1.32941e-10	NA	NA	NA
		SMLT_RS13300	NA	WP_012480491.1	helix-turn-helix transcriptional regulator	NA	-2.03321	-4.381	-5.0332	NA	NA	NA	3.31604e-06	2.22813e-20	4.77859e-25	NA	NA	NA
		SMLT_RS01590	NA	WP_012478871.1	putative addiction module antidote protein	NA	-2.98253	-7.30117	-6.33061	NA	NA	NA	1.23024e-12	1.63173e-52	2.15916e-43	NA	NA	NA
		SMLT_RS16780	NA	WP_005410577.1	HDOD domain-containing protein	NA	-2.97681	-4.34261	-3.40813	NA	NA	NA	6.28099e-12	5.78481e-22	6.93161e-15	NA	NA	NA
		SMLT_RS20100	NA	WP_044570951.1	arylamine N-acetyltransferase	NA	-2.27668	-3.69193	-3.27795	NA	NA	NA	9.04689e-19	2.55842e-44	4.86991e-36	NA	NA	NA
		SMLT_RS12780	NA	WP_044570292.1	DUF3299 domain-containing protein	NA	-2.35482	-3.09273	-3.39014	NA	NA	NA	0.000132019	2.81527e-06	8.84056e-07	NA	NA	NA
		SMLT_RS11025	NA	WP_044570072.1	hypothetical protein	NA	-2.53347	-4.1833	-3.83341	NA	NA	NA	5.30355e-05	4.84357e-09	4.81531e-08	NA	NA	NA
		SMLT_RS18830	NA	WP_044570851.1	TonB-dependent receptor	NA	-2.38019	-2.2568	-2.82752	NA	NA	NA	3.34052e-06	1.05677e-05	9.90824e-08	NA	NA	NA
		SMLT_RS12385	NA	WP_012480334.1	NAD(P)H-dependent oxidoreductase	NA	-2.16107	-3.54625	-3.21333	NA	NA	NA	3.69806e-17	7.36294e-40	1.36947e-33	NA	NA	NA
		SMLT_RS13460	STMAn7_25090	WP_005409958.1	tetratricopeptide repeat protein	tetratricopeptide repeat protein	-2.56959	-3.22654	-3.66299	-0.269026	-0.419548	-0.345268	6.07859e-09	1.18901e-12	1.87443e-14	0.558229	0.373419	0.458625
		SMLT_RS03780	NA	WP_005412278.1	hemin uptake protein HemP	NA	-2.04247	-2.9594	-2.92676	NA	NA	NA	1.03316e-05	1.21772e-09	1.97072e-09	NA	NA	NA
		SMLT_RS21470	NA	WP_005411579.1	slipin family protein	NA	-2.22701	-5.30663	-5.05195	NA	NA	NA	0.000837845	1.18977e-11	8.71447e-11	NA	NA	NA
		SMLT_RS06310	NA	WP_012479479.1	relaxase/mobilization nuclease and DUF3363 domain-containing protein	NA	-2.58959	-4.4119	-2.42104	NA	NA	NA	2.48416e-09	2.77556e-14	1.18453e-08	NA	NA	NA
		SMLT_RS00890	NA	WP_012478758.1	TonB-dependent siderophore receptor	NA	-2.71193	-3.23839	-3.16033	NA	NA	NA	1.79025e-07	1.07495e-09	2.51157e-09	NA	NA	NA
		SMLT_RS21500	NA	WP_005411585.1	MFS transporter	NA	-2.01251	-4.17056	-3.18057	NA	NA	NA	0.00121189	1.54627e-08	5.37585e-06	NA	NA	NA
		SMLT_RS13100	NA	WP_012480452.1	sigma-70 family RNA polymerase sigma factor	NA	-3.45626	-4.61537	-4.10874	NA	NA	NA	1.28304e-10	1.86858e-14	4.67322e-13	NA	NA	NA
		SMLT_RS13455	NA	WP_012480517.1	flavin reductase family protein	NA	-3.56369	-4.39957	-4.68252	NA	NA	NA	1.22168e-19	2.43224e-28	1.14848e-30	NA	NA	NA
		SMLT_RS14395	NA	WP_012480655.1	TetR family transcriptional regulator	NA	-2.12814	-2.65925	-2.81458	NA	NA	NA	3.44809e-06	1.36853e-08	4.05751e-09	NA	NA	NA
		SMLT_RS06360	NA	WP_012479490.1	DUF736 domain-containing protein	NA	-2.77225	-4.23017	-2.91978	NA	NA	NA	0.000816468	1.52508e-05	0.000502163	NA	NA	NA
		SMLT_RS12800	NA	WP_044570295.1	MerC domain-containing protein	NA	-2.08602	-5.34481	-4.02825	NA	NA	NA	0.000481458	5.41283e-10	3.62256e-08	NA	NA	NA
		SMLT_RS08790	NA	WP_044569850.1	TonB-dependent receptor	NA	-2.88143	-3.6427	-4.44701	NA	NA	NA	6.01096e-09	8.30829e-13	1.42008e-17	NA	NA	NA
		SMLT_RS10865	STMAn7_20710	WP_005409521.1	response regulator	response regulator	-2.57187	-2.8409	-2.72076	-1.50976	0.177811	0.386417	2.83575e-11	2.91287e-13	2.62842e-12	0.000489335	0.657043	0.333889
		SMLT_RS12985	NA	WP_044570314.1	putative porin	NA	-3.00563	-4.34767	-4.55353	NA	NA	NA	3.52241e-06	5.13874e-10	1.10785e-10	NA	NA	NA
		SMLT_RS13030	NA	WP_012480441.1	prepilin-type N-terminal cleavage/methylation domain-containing protein	NA	-2.08201	-3.35828	-4.42919	NA	NA	NA	0.00444327	0.000167792	3.59382e-05	NA	NA	NA
		SMLT_RS04645	NA	WP_012479258.1	glycosyltransferase family 1 protein	NA	-2.41307	-3.1492	-3.55158	NA	NA	NA	3.26687e-07	9.27794e-11	1.11677e-11	NA	NA	NA
		SMLT_RS13960	NA	WP_012480592.1	RNA polymerase sigma factor	NA	-2.56683	-4.03856	-4.27075	NA	NA	NA	2.08173e-06	4.79368e-12	1.06661e-12	NA	NA	NA
		SMLT_RS03655	NA	WP_044569526.1	alpha/beta hydrolase	NA	-2.28489	-4.08044	-2.84056	NA	NA	NA	2.29818e-13	1.44918e-29	3.65111e-20	NA	NA	NA
		SMLT_RS08900	NA	WP_005409122.1	isoprenylcysteine carboxylmethyltransferase family protein	NA	-2.80894	-4.96056	-3.74843	NA	NA	NA	3.39402e-10	8.61961e-25	4.3661e-16	NA	NA	NA
		SMLT_RS13945	NA	WP_005410057.1	glutamine amidotransferase	NA	-2.93116	-4.13443	-4.52407	NA	NA	NA	1.10779e-07	5.33409e-13	7.27103e-15	NA	NA	NA
		SMLT_RS02680	STMAn7_05300	WP_012479024.1	flagellar motor protein MotB	flagellar motor protein MotB	-2.88213	-2.80547	-2.35415	0.824959	2.51691	3.32747	9.99374e-08	2.04062e-07	8.57947e-06	0.11289	6.31227e-05	3.47641e-07
		SMLT_RS19685	NA	WP_044570913.1	TonB-dependent receptor	NA	-2.41469	-4.67527	-5.75211	NA	NA	NA	0.00113136	7.37385e-08	1.04952e-10	NA	NA	NA
		SMLT_RS08430	NA	WP_012479742.1	FecR domain-containing protein	NA	-3.43686	-4.06393	-3.19827	NA	NA	NA	2.07114e-08	4.35688e-11	7.59238e-09	NA	NA	NA
		SMLT_RS01015	NA	WP_012478777.1	glycosyltransferase family 2 protein	NA	-2.04349	-3.33407	-2.18247	NA	NA	NA	7.9287e-05	9.19221e-09	2.54334e-05	NA	NA	NA
		SMLT_RS13870	NA	WP_012480583.1	MFS transporter	NA	-2.13338	-4.35289	-3.14973	NA	NA	NA	2.18293e-09	1.10582e-23	8.38285e-17	NA	NA	NA
		SMLT_RS12660	NA	WP_005409807.1	hypothetical protein	NA	-3.72543	-7.35833	-4.63089	NA	NA	NA	1.04676e-07	1.92531e-12	3.99626e-10	NA	NA	NA
		SMLT_RS06910	NA	WP_012479574.1	cell envelope integrity protein CreD	NA	-2.05698	-2.64507	-2.30814	NA	NA	NA	8.96941e-07	7.636e-10	5.24824e-08	NA	NA	NA
		SMLT_RS05985	NA	WP_012479430.1	malonate decarboxylase subunit alpha	NA	-2.29502	-5.29514	-5.57324	NA	NA	NA	3.34145e-07	2.64386e-28	5.52904e-31	NA	NA	NA
		SMLT_RS21815	NA	WP_012481623.1	LysR family transcriptional regulator	NA	-2.54193	-4.26638	-4.27771	NA	NA	NA	2.48289e-12	6.7449e-30	7.6822e-30	NA	NA	NA
		SMLT_RS11585	NA	WP_197599510.1	NAD(P)-binding domain-containing protein	NA	-2.54098	-6.26914	-6.05808	NA	NA	NA	6.63346e-10	2.07819e-47	2.52408e-44	NA	NA	NA
		SMLT_RS12990	NA	WP_005409873.1	TonB family protein	TonB family protein	-2.35972	-6.38015	-4.82021	NA	NA	NA	0.000671942	4.59648e-11	1.13762e-08	NA	NA	NA
		SMLT_RS22140	STMAn7_42490	WP_012481667.1	MarR family transcriptional regulator	MarR family transcriptional regulator	-3.0064	-3.58004	-2.89083	-1.22807	-0.873904	-0.644403	4.61732e-09	6.90366e-12	1.3791e-08	0.0616135	0.138083	0.243286
		SMLT_RS14510	NA	WP_012480678.1	adhesin	NA	-2.79802	-4.77655	-4.20033	NA	NA	NA	3.56815e-09	9.77681e-20	9.40204e-17	NA	NA	NA
		SMLT_RS10400	NA	WP_012480032.1	histidinol-phosphate transaminase	NA	-2.23975	-3.56492	-2.98242	NA	NA	NA	1.53521e-05	9.56007e-11	3.63206e-08	NA	NA	NA
		SMLT_RS10095	NA	WP_012479980.1	TonB-dependent receptor	NA	-2.10869	-2.33577	-2.1385	NA	NA	NA	1.12505e-06	1.95532e-07	1.0317e-06	NA	NA	NA
		SMLT_RS12785	NA	WP_044570293.1	ABC transporter permease	NA	-2.30696	-5.2641	-4.71162	NA	NA	NA	6.96603e-09	8.1776e-28	1.85574e-24	NA	NA	NA
		SMLT_RS13090	NA	WP_012480451.1	hypothetical protein	NA	-3.18086	-4.19606	-4.30876	NA	NA	NA	7.40711e-07	8.42039e-10	7.06646e-10	NA	NA	NA
		SMLT_RS10840	STMAn7_20660	WP_005409515.1	hypothetical protein	hypothetical protein	-3.5172	-4.05212	-3.58165	-0.712229	1.48614	1.53716	4.52691e-14	5.88149e-18	1.64496e-14	0.0866462	0.000798825	0.000548527
		SMLT_RS08080	NA	WP_012479711.1	LysR family transcriptional regulator	NA	-2.12142	-3.10599	-3.13187	NA	NA	NA	7.0543e-08	2.07529e-14	1.51561e-14	NA	NA	NA
		SMLT_RS13425	NA	WP_012480512.1	MFS transporter	NA	-2.43145	-5.45142	-4.74542	NA	NA	NA	3.85816e-05	7.39383e-17	2.01241e-13	NA	NA	NA
		SMLT_RS14815	NA	WP_012480729.1	hypothetical protein	NA	-2.9128	-2.5974	-2.86457	NA	NA	NA	4.59962e-08	7.38882e-07	7.96212e-08	NA	NA	NA
		SMLT_RS11085	NA	WP_012480119.1	flagellin	NA	-2.342	-4.9811	-4.46863	NA	NA	NA	9.85519e-07	1.10654e-22	8.95512e-19	NA	NA	NA
		SMLT_RS12950	NA	WP_044570308.1	RNA polymerase sigma factor	NA	-2.17037	-2.39213	-2.18997	NA	NA	NA	9.18531e-09	2.38074e-10	5.63999e-09	NA	NA	NA
		SMLT_RS06675	NA	WP_173364572.1	ShlB/FhaC/HecB family hemolysin secretion/activation protein	NA	-2.90589	-3.65816	-2.81965	NA	NA	NA	3.99568e-06	2.56945e-08	7.9383e-06	NA	NA	NA
		SMLT_RS13080	NA	WP_005409890.1	type II secretion system major pseudopilin GspG	NA	-3.16932	-4.18122	-4.15186	NA	NA	NA	0.000549614	4.06177e-05	5.27265e-05	NA	NA	NA
		SMLT_RS00830	NA	WP_012478748.1	winged helix-turn-helix transcriptional regulator	NA	-5.10657	-6.33521	-6.33567	NA	NA	NA	1.69497e-08	1.38847e-10	5.17231e-10	NA	NA	NA
		SMLT_RS12670	NA	WP_012480380.1	MgtC/SapB family protein	NA	-2.4979	-7.13421	-6.69855	NA	NA	NA	0.00256384	3.32688e-10	2.04559e-09	NA	NA	NA
		SMLT_RS11075	NA	WP_012480117.1	flagellin	NA	-2.86519	-4.37475	-4.40944	NA	NA	NA	5.37701e-08	1.20667e-15	7.46263e-16	NA	NA	NA
		SMLT_RS02620	NA	WP_044569470.1	MFS transporter	NA	-2.0351	-3.06958	-2.34507	NA	NA	NA	0.0015496	1.9941e-05	0.000449463	NA	NA	NA
Verticilatin (454) Verticilatin (K279a) Diorcinol D (K279a)	2	SMLT_RS17060	STMAn7_32330	WP_012480990.1	hypothetical protein	hypothetical protein	-0.267332	-4.72855	-2.13079	-1.29413	-3.16758	-0.602686	0.49819	1.06842e-10	0.000341805	0.0454823	0.000372241	0.26498
		SMLT_RS02420	STMAn7_04800	WP_012478985.1	hypothetical protein	hypothetical protein	-1.58953	-2.3216	-2.31008	-1.37339	-2.13656	-1.62046	1.78176e-08	5.06844e-16	9.75327e-16	0.003244	1.57141e-05	0.000674362
Diorcinol I (454) Verticilatin (454) Verticilatin (K279a)	1	SMLT_RS13730	STMAn7_25620	WP_012480559.1	helix-turn-helix transcriptional regulator	NA	-0.745297	-4.08258	-1.64084	-2.61381	-2.89421	-1.29258	0.112029	0.000174445	0.01274	0.00433918	0.00308608	0.0493857
Diorcinol I (454) Verticilatin (K279a) Diorcinol D (454)	2	SMLT_RS08825	STMAn7_17680	WP_005409107.1	LysR family transcriptional regulator	LysR family transcriptional regulator	-0.688049	-2.63331	-1.12233	-3.35727	-1.63046	-2.77741	0.0160172	1.09209e-16	0.000211619	8.29871e-09	0.00208193	1.13374e-06
		SMLT_RS10185	STMAn7_19130	WP_005409356.1	metalloregulator ArsR/SmtB family transcription factor	metalloregulator ArsR/SmtB family transcription factor	-1.35656	-2.16464	-1.67501	-2.16967	-1.74489	-2.29781	0.000187127	1.61394e-08	7.55581e-06	3.7929e-08	6.03105e-06	6.56881e-09
Verticilatin (454) Verticilatin (K279a) Diorcinol D (454)	23	SMLT_RS02545	STMAn7_05040	WP_024958760.1	VOC family protein	VOC family protein	-0.535023	-2.46404	-1.23125	-0.859758	-2.35722	-2.73477	0.156956	3.41464e-07	0.00558778	0.0695585	2.31365e-05	1.76066e-06
		SMLT_RS16415	STMAn7_31040	WP_012480906.1	TonB-dependent receptor	TonB-dependent receptor	-0.754671	-2.87054	-0.246146	1.73443	-4.00876	-3.13697	0.0679177	4.59714e-08	0.564178	4.72446e-06	5.22105e-24	1.09233e-15
		SMLT_RS19045	STMAn7_36340	WP_012481254.1	EamA family transporter	EamA family transporter	-0.00974434	-3.69338	-1.46327	-1.76395	-3.49657	-3.65145	0.976261	2.0391e-17	0.000262431	0.00035841	5.10321e-11	8.40914e-12
		SMLT_RS12095	STMAn7_22440	WP_005409691.1	ferritin-like domain-containing protein	DUF892 family protein	-0.177502	-4.96615	-1.89248	-0.75561	-3.54551	-4.57056	0.645819	1.36034e-08	0.00161099	0.115753	1.56537e-07	2.80958e-09
		SMLT_RS14020	STMAn7_26200	WP_005410072.1	helix-turn-helix domain-containing protein	NA	-1.16347	-3.09683	-1.79139	-1.67136	-3.08923	-2.64159	2.61315e-05	2.07792e-24	4.47985e-10	2.47362e-05	6.88213e-13	2.72353e-10
		SMLT_RS05770	STMAn7_12140	WP_012479394.1	GMC family oxidoreductase	GMC family oxidoreductase	-0.568351	-3.56971	-1.71624	-0.0529053	-4.24091	-3.94485	0.0184166	8.10065e-41	2.30388e-11	0.873094	6.9261e-25	4.45919e-22
		SMLT_RS11375	STMAn7_21680	WP_012480154.1	DUF1295 domain-containing protein	DUF1295 domain-containing protein	0.401952	-2.04234	-0.905146	-0.984555	-2.7596	-2.68053	0.257445	5.76955e-06	0.0255893	0.0453818	5.11964e-06	7.51308e-06
		SMLT_RS17330	STMAn7_32890	WP_005414236.1	CBS domain-containing protein	CBS domain-containing protein	-0.155864	-2.50837	-1.2298	-1.61515	-3.55596	-2.91002	0.654733	7.60501e-08	0.0044442	8.64483e-05	7.73406e-16	1.87688e-11
		SMLT_RS02060	STMAn7_04020	WP_004153894.1	DUF2244 domain-containing protein	DUF2244 domain-containing protein	-0.0213498	-2.21535	-0.880647	-1.04473	-3.49198	-3.40509	0.919903	3.64214e-12	0.00386358	0.00127799	6.98606e-24	6.8636e-23
		SMLT_RS02540	STMAn7_05030	WP_005407887.1	VOC family protein	VOC family protein	-0.514529	-2.7356	-1.42839	-1.43795	-3.66415	-2.80564	0.19186	2.99384e-07	0.0032747	0.000580632	1.76383e-12	2.28932e-09
		SMLT_RS12080	STMAn7_22400	WP_012480281.1	BLUF domain-containing protein	BLUF domain-containing protein	-0.0880677	-2.76615	-1.44102	-1.22128	-3.30466	-3.20574	0.794467	1.45086e-09	0.00072619	0.000468871	1.86211e-18	1.46137e-17
		SMLT_RS04640	STMAn7_09170	WP_005408251.1	phosphatase PAP2 family protein	phosphatase PAP2 family protein	-0.503295	-2.99047	-1.07375	-0.772053	-3.4906	-2.54409	0.238259	0.00125554	0.0753634	0.171183	0.000659679	0.00272835
		SMLT_RS15300	STMAn7_28750	WP_012480790.1	hypothetical protein	hypothetical protein	0.0878691	-2.03963	-1.61918	-1.73192	-3.73181	-3.73836	0.746329	3.19356e-11	8.03193e-08	1.84301e-06	4.6181e-22	3.40442e-22
		SMLT_RS20725	STMAn7_39750	WP_012481467.1	lipocalin family protein	lipocalin family protein	-0.0158813	-2.48196	-1.44233	-0.997039	-3.93811	-2.43825	0.960834	7.16337e-07	0.00202311	0.00204237	5.05771e-27	1.66341e-12
		SMLT_RS00220	STMAn7_00400	WP_005411772.1	hypothetical protein	hypothetical protein	-0.282142	-3.01174	-1.57767	-1.04192	-5.04622	-2.33375	0.471222	1.13881e-07	0.00225218	0.0502281	2.78166e-11	0.000191885
		SMLT_RS12305	STMAn7_22860	WP_012480318.1	hypothetical protein	hypothetical protein	-0.368893	-2.61536	-0.508348	-1.93433	-2.8944	-2.1599	0.360533	0.000164196	0.288016	0.00219316	5.64814e-05	0.000946955
		SMLT_RS12960	STMAn7_24120	WP_005409867.1	pirin family protein	pirin family protein	0.562718	-2.41368	-1.52143	-1.2731	-3.14337	-2.84419	0.0654001	8.27052e-11	1.28181e-05	0.00220213	4.46113e-11	1.03417e-09
		SMLT_RS22420	STMAn7_01850	WP_005407633.1	DUF1328 domain-containing protein	DUF1328 domain-containing protein	0.449978	-2.48113	-0.769921	0.212494	-2.75627	-2.15113	0.292378	0.000807066	0.155111	0.661718	8.86213e-05	0.000940443
		SMLT_RS13010	STMAn7_24220	WP_024956499.1	hypothetical protein	hypothetical protein	-0.480369	-5.08824	-1.68505	-1.26627	-2.88152	-3.08784	0.240313	1.11771e-07	0.00278415	0.0415493	0.000693845	0.000422685
		SMLT_RS12115	STMAn7_22480	WP_005409695.1	hypothetical protein	hypothetical protein	-0.401149	-3.06413	-1.58942	-1.04025	-3.15108	-3.66079	0.326952	1.58658e-05	0.00740809	0.0393606	5.76786e-06	9.60406e-07
		SMLT_RS13845	STMAn7_25850	WP_005413774.1	MgtC/SapB family protein	MgtC/SapB family protein	-1.18251	-3.36694	-1.34938	-1.29116	-2.76262	-2.40638	0.00951407	5.4544e-08	0.00507494	0.000803002	4.72226e-10	1.60071e-08
		SMLT_RS18645	STMAn7_35510	WP_005410945.1	ketol-acid reductoisomerase	ketol-acid reductoisomerase	0.146043	-2.12516	-1.05695	-0.579002	-2.71479	-2.31431	0.640861	1.92629e-08	0.00349156	0.155968	9.18581e-09	6.65858e-07
		SMLT_RS02080	STMAn7_04060	WP_005407792.1	cytochrome c oxidase assembly protein	cytochrome c oxidase assembly protein	0.109965	-2.29631	-1.31678	0.226116	-4.03078	-3.26255	0.673413	1.02983e-15	2.19208e-06	0.597538	4.85407e-13	1.90735e-09
Diorcinol I (454) Verticilatin (454) Diorcinol D (454)	162	NA	STMAn7_02980	WP_005407696.1	NA	hypothetical protein	NA	NA	NA	-2.54697	-3.75793	-3.62044	NA	NA	NA	5.47384e-17	1.27501e-33	1.66889e-31
		NA	STMAn7_41650	WP_099485149.1	NA	hypothetical protein	NA	NA	NA	-2.10426	-3.34802	-2.64272	NA	NA	NA	1.89205e-06	2.05912e-12	7.34339e-09
		NA	STMAn7_12570	WP_154329290.1	NA	malonate decarboxylase subunit alpha	NA	NA	NA	-5.24442	-5.03496	-5.17857	NA	NA	NA	1.7497e-24	7.82051e-23	5.3485e-24
		SMLT_RS15280	STMAn7_28710	WP_005410284.1	glycine zipper 2TM domain-containing protein	NA	2.35364	0.807089	1.06315	-2.27792	-2.83816	-3.21498	1.67979e-28	0.000108216	3.87228e-07	5.88721e-11	6.8001e-16	8.84987e-20
		NA	STMAn7_39780	WP_111189270.1	NA	PepSY domain-containing protein	NA	NA	NA	-8.07824	-9.29507	-8.51579	NA	NA	NA	1.056e-30	9.23854e-38	1.92189e-33
		NA	STMAn7_42050	WP_005411656.1	NA	GlsB/YeaQ/YmgE family stress response membrane protein	NA	NA	NA	-2.58994	-5.54887	-4.67241	NA	NA	NA	1.01785e-07	7.82294e-27	5.63898e-20
		NA	STMAn7_38220	WP_005411210.1	NA	NYN domain-containing protein	NA	NA	NA	-2.01682	-2.8482	-2.52182	NA	NA	NA	2.2821e-11	1.48147e-20	1.22137e-16
		NA	STMAn7_25070	WP_049470596.1	NA	superoxide dismutase	NA	NA	NA	-3.32887	-2.72558	-3.48822	NA	NA	NA	4.0919e-13	1.31345e-09	3.64131e-14
		NA	STMAn7_04900	WP_099497472.1	NA	MerC domain-containing protein	NA	NA	NA	-3.49011	-3.05648	-3.11665	NA	NA	NA	3.12663e-05	0.000155641	0.000132307
		NA	STMAn7_00880	WP_099485051.1	NA	serine hydrolase	NA	NA	NA	-2.7797	-6.66629	-5.16204	NA	NA	NA	7.65143e-10	1.79874e-40	1.52336e-27
		NA	STMAn7_09510	WP_005412385.1	NA	hypothetical protein	NA	NA	NA	-2.68527	-2.13612	-2.27081	NA	NA	NA	0.000127949	0.00135399	0.00082055
		NA	STMAn7_40670	WP_024958802.1	NA	hypothetical protein	NA	NA	NA	-2.35364	-3.14354	-3.41252	NA	NA	NA	4.49667e-09	1.35311e-14	8.28425e-17
		SMLT_RS10470	STMAn7_19920	WP_005409441.1	heavy-metal-associated domain-containing protein	heavy-metal-associated domain-containing protein	2.12844	0.283629	0.344501	-2.83143	-3.42858	-3.77326	2.62673e-13	0.314793	0.222579	1.75956e-13	2.74993e-18	2.25618e-21
		SMLT_RS15350	STMAn7_28850	WP_005413960.1	carboxymuconolactone decarboxylase family protein	carboxymuconolactone decarboxylase family protein	-0.581396	-1.82128	-1.40521	-2.33459	-3.71342	-3.39355	0.0445262	1.95475e-08	9.55258e-06	1.29577e-10	2.19602e-21	6.95309e-19
		NA	STMAn7_25420	WP_005409991.1	NA	Flp family type IVb pilin	NA	NA	NA	-4.77201	-9.82559	-9.62689	NA	NA	NA	6.08735e-38	4.26791e-59	1.76355e-61
		SMLT_RS15230	STMAn7_28610	WP_005410274.1	hypothetical protein	hypothetical protein	-0.857776	2.58435	0.438275	-5.3626	-6.73823	-6.48584	0.0603509	2.34478e-06	0.352869	2.2335e-16	1.03989e-21	7.3371e-21
		SMLT_RS02585	STMAn7_05120	WP_005407896.1	histidine kinase	histidine kinase	-0.661643	0.579211	-0.482981	-3.2866	-3.71905	-3.58286	0.00360098	0.0105737	0.0350502	3.51966e-19	5.01852e-24	1.62903e-22
		SMLT_RS13885	STMAn7_25930	WP_005410044.1	glyoxalase/bleomycin resistance/dioxygenase family protein	glyoxalase/bleomycin resistance/dioxygenase family protein	-1.42215	-1.22345	-1.60818	-2.78105	-3.23434	-3.41582	4.92701e-05	0.00033695	5.89188e-06	4.91518e-08	7.2201e-10	1.11074e-10
		SMLT_RS09600	STMAn7_17920	WP_005409235.1	ferric iron uptake transcriptional regulator	ferric iron uptake transcriptional regulator	-0.0599241	-0.546077	-0.174455	-2.05468	-2.41357	-2.52235	0.832893	0.082112	0.57306	1.03833e-17	1.29033e-23	1.39049e-25
		NA	STMAn7_25390	WP_005409988.1	NA	OmpA family protein	NA	NA	NA	-7.2558	-10.7282	-9.40735	NA	NA	NA	6.38821e-55	3.05138e-66	1.50036e-72
		SMLT_RS04680	STMAn7_09260	WP_004154541.1	glutaredoxin 3	glutaredoxin 3	-0.390293	-0.0447746	-0.431608	-2.29284	-2.70567	-2.89666	0.0195837	0.786881	0.0108676	1.08691e-14	1.55328e-19	4.98541e-22
		SMLT_RS16750	STMAn7_31720	WP_005410571.1	mechanosensitive ion channel family protein	mechanosensitive ion channel family protein	-0.421673	-0.259642	-0.37544	-2.16856	-2.26805	-2.2796	0.0113243	0.111779	0.0230585	6.04964e-13	5.59574e-14	4.13361e-14
		NA	STMAn7_37690	WP_043034586.1	NA	MFS transporter	NA	NA	NA	-2.0669	-2.53571	-2.35074	NA	NA	NA	2.95256e-05	7.12354e-07	3.05511e-06
		SMLT_RS07810	STMAn7_15700	WP_005408859.1	pilus assembly protein	PilX N-terminal domain-containing pilus assembly protein	-0.730946	-1.74733	-1.04019	-2.23256	-2.12401	-2.91965	0.0281437	2.29803e-06	0.00344975	2.91901e-09	1.44082e-08	2.33053e-14
		NA	STMAn7_12300	WP_004147836.1	NA	metalloregulator ArsR/SmtB family transcription factor	NA	NA	NA	-5.77778	-5.94604	-6.08994	NA	NA	NA	8.47047e-29	2.9605e-30	1.39945e-31
		NA	STMAn7_04860	WP_154329210.1	NA	hypothetical protein	NA	NA	NA	-3.18865	-4.63912	-3.7998	NA	NA	NA	4.9926e-11	7.17675e-18	3.81623e-14
		NA	STMAn7_24020	WP_065183960.1	NA	hypothetical protein	NA	NA	NA	-3.61337	-4.91434	-3.26069	NA	NA	NA	1.2549e-29	6.82819e-51	1.00125e-24
		NA	STMAn7_15780	WP_043034366.1	NA	hypothetical protein	NA	NA	NA	-6.23439	-7.56661	-7.59353	NA	NA	NA	1.30616e-23	1.15219e-31	7.32897e-32
		NA	STMAn7_23830	WP_049475370.1	NA	DUF2796 domain-containing protein	NA	NA	NA	-4.87777	-6.34786	-5.6984	NA	NA	NA	1.57496e-15	2.20273e-20	7.7156e-19
		NA	STMAn7_25300	WP_005409979.1	NA	SMR family transporter	NA	NA	NA	-4.16259	-7.28239	-6.02312	NA	NA	NA	2.63628e-09	3.41436e-23	7.45198e-17
		NA	STMAn7_13200	WP_154329293.1	NA	GyrI-like domain-containing protein	NA	NA	NA	-2.40239	-3.76321	-3.57329	NA	NA	NA	1.05682e-18	6.57921e-41	1.50163e-37
		SMLT_RS08235	STMAn7_16510	WP_005408997.1	hypothetical protein	hypothetical protein	1.37032	-0.452642	-0.102753	-3.37564	-4.27903	-4.51525	2.66829e-07	0.0847806	0.697048	6.72448e-17	1.06851e-25	2.5804e-28
		NA	STMAn7_31710	WP_005410570.1	NA	hypothetical protein	NA	NA	NA	-3.14311	-8.37166	-8.02066	NA	NA	NA	7.42162e-09	1.08396e-17	3.62897e-19
		NA	STMAn7_12880	WP_049395529.1	NA	sigma-70 family RNA polymerase sigma factor	NA	NA	NA	-2.71403	-4.68069	-4.40699	NA	NA	NA	7.80017e-21	5.22587e-54	4.07406e-49
		SMLT_RS16675	STMAn7_31570	WP_005410556.1	RidA family protein	RidA family protein	-0.259756	-0.701997	-0.722299	-2.45978	-2.74797	-2.90276	0.360737	0.0221517	0.018878	3.43834e-28	2.28453e-34	4.6838e-38
		NA	STMAn7_31300	WP_154329566.1	NA	SIMPL domain-containing protein	NA	NA	NA	-2.30362	-3.60401	-3.50189	NA	NA	NA	1.0876e-13	3.84486e-30	1.31568e-28
		NA	STMAn7_21730	WP_043033535.1	NA	acyl-CoA desaturase	NA	NA	NA	-4.92864	-7.36305	-7.49365	NA	NA	NA	4.58932e-20	2.2084e-40	1.28739e-41
		NA	STMAn7_25410	WP_005409990.1	NA	helix-turn-helix domain-containing protein	NA	NA	NA	-2.27534	-6.73624	-5.37765	NA	NA	NA	3.59352e-11	1.88369e-45	1.29219e-41
		NA	STMAn7_31170	WP_076739792.1	NA	dicarboxylate/amino acid:cation symporter	NA	NA	NA	-2.81797	-2.00459	-2.45344	NA	NA	NA	2.82949e-16	2.92262e-09	6.71685e-13
		NA	STMAn7_12290	WP_099524209.1	NA	DUF2867 domain-containing protein	NA	NA	NA	-2.99834	-2.88337	-3.29522	NA	NA	NA	3.97147e-14	2.98313e-13	1.27071e-16
		NA	STMAn7_33500	WP_099484107.1	NA	DUF2268 domain-containing putative Zn-dependent protease	NA	NA	NA	-3.09595	-5.4923	-4.75772	NA	NA	NA	1.26794e-09	1.66024e-23	5.16801e-19
		SMLT_RS09575	STMAn7_17870	WP_005409230.1	hypothetical protein	hypothetical protein	-0.316104	-0.962155	0.370736	-2.11361	-3.53261	-3.50091	0.265799	0.0017506	0.215473	5.86902e-06	4.31855e-13	6.72101e-13
		NA	STMAn7_07550	WP_154329247.1	NA	NA	NA	NA	NA	-2.02159	-3.39215	-3.52538	NA	NA	NA	9.65617e-05	6.84035e-10	1.63626e-10
		NA	STMAn7_21760	WP_099473156.1	NA	ChrR family anti-sigma-E factor	NA	NA	NA	-2.17789	-3.51538	-3.69361	NA	NA	NA	2.57452e-11	3.86386e-25	2.73296e-27
		SMLT_RS14125	STMAn7_26420	WP_005410087.1	PspC domain-containing protein	PspC domain-containing protein	0.847715	-0.997493	-0.587275	-2.5643	-4.31366	-3.58528	0.00489475	0.00233959	0.0638725	1.1005e-10	3.34314e-23	7.84956e-18
		SMLT_RS20745	STMAn7_39790	WP_012481470.1	PepSY domain-containing protein	PepSY domain-containing protein	-1.24102	-0.544598	-0.487732	-3.14302	-3.08528	-3.42168	0.0104952	0.215863	0.266218	1.2773e-07	1.94469e-07	1.85121e-08
		NA	STMAn7_09490	WP_005412383.1	NA	hypothetical protein	NA	NA	NA	-2.26085	-2.43715	-2.19559	NA	NA	NA	NA	NA	NA
		NA	STMAn7_12830	WP_005408544.1	NA	SPFH domain-containing protein	NA	NA	NA	-3.49565	-5.34134	-4.25309	NA	NA	NA	8.53999e-16	2.79247e-33	3.24609e-22
		SMLT_RS14350	STMAn7_26870	WP_005410131.1	MerR family transcriptional regulator	MerR family transcriptional regulator	0.662827	-0.557445	-0.467868	-2.52058	-4.86945	-4.55112	0.0223412	0.0656204	0.122005	1.0649e-11	5.75446e-32	1.65688e-29
		NA	STMAn7_21740	WP_154329423.1	NA	hypothetical protein	NA	NA	NA	-3.94388	-8.19802	-7.39647	NA	NA	NA	3.23656e-06	1.30358e-17	2.04873e-15
		SMLT_RS15965	STMAn7_30130	WP_005410418.1	hypothetical protein	hypothetical protein	-0.148649	-1.44281	-0.590199	-2.80984	-4.2291	-4.58187	0.705526	0.0136951	0.234451	3.34493e-10	3.04272e-14	1.51303e-14
		SMLT_RS03975	STMAn7_07860	WP_005408153.1	DUF2007 domain-containing protein	DUF2007 domain-containing protein	1.55499	0.499421	0.924392	-2.11376	-4.26622	-4.109	1.56994e-09	0.0446089	0.000301578	1.82637e-08	4.68773e-27	2.09393e-25
		NA	STMAn7_31700	WP_033834331.1	NA	sigma-70 family RNA polymerase sigma factor	NA	NA	NA	-4.70808	-6.43316	-6.74341	NA	NA	NA	1.39097e-40	5.28369e-71	6.41345e-77
		NA	STMAn7_15670	WP_005408856.1	NA	Tfp pilus assembly protein FimT/FimU	NA	NA	NA	-4.00654	-3.92998	-4.59134	NA	NA	NA	1.0766e-27	9.57911e-27	1.62623e-35
		NA	STMAn7_18770	WP_154329376.1	NA	type 1 glutamine amidotransferase domain-containing protein	NA	NA	NA	-3.21144	-4.75987	-4.84882	NA	NA	NA	9.9033e-20	1.68042e-37	1.08432e-38
		NA	STMAn7_12220	WP_043034159.1	NA	LacI family transcriptional regulator	NA	NA	NA	-2.42742	-3.14653	-3.29846	NA	NA	NA	1.31383e-12	1.3727e-19	2.76199e-21
		NA	STMAn7_02600	WP_076738385.1	NA	hypothetical protein	NA	NA	NA	-2.96521	-3.63463	-3.21474	NA	NA	NA	9.04508e-05	6.38459e-06	3.4655e-05
		NA	STMAn7_41670	WP_010482336.1	NA	hypothetical protein	NA	NA	NA	-2.44478	-4.11075	-3.81901	NA	NA	NA	1.12223e-07	3.11374e-17	2.58726e-15
		NA	STMAn7_23260	WP_060380358.1	NA	sigma-54 dependent transcriptional regulator	NA	NA	NA	-2.28237	-6.44339	-6.42066	NA	NA	NA	2.40415e-15	4.99664e-91	3.81328e-91
		NA	STMAn7_20410	WP_032966701.1	NA	LytTR family transcriptional regulator	NA	NA	NA	-2.14636	-2.74227	-2.84196	NA	NA	NA	3.26886e-08	5.24809e-12	1.00624e-12
		SMLT_RS07080	STMAn7_14270	WP_012479600.1	GFA family protein	GFA family protein	1.21802	0.826555	0.742793	-2.1906	-2.52134	-2.84391	2.13321e-11	5.53275e-06	4.39124e-05	6.08123e-09	3.30971e-11	1.09546e-13
		NA	STMAn7_27600	WP_185805952.1	NA	H-NS histone family protein	NA	NA	NA	-3.09244	-4.05541	-3.8839	NA	NA	NA	7.93009e-11	5.05808e-17	8.13992e-16
		NA	STMAn7_05500	WP_154329223.1	NA	LysR family transcriptional regulator	NA	NA	NA	-2.65541	-3.38467	-3.45012	NA	NA	NA	9.95492e-17	2.94023e-25	3.66174e-26
		NA	STMAn7_21720	WP_099523866.1	NA	FAD-dependent oxidoreductase	NA	NA	NA	-3.48937	-5.3357	-5.72214	NA	NA	NA	1.1491e-22	5.12473e-47	1.17219e-52
		NA	STMAn7_25690	WP_005410019.1	NA	ankyrin repeat domain-containing protein	NA	NA	NA	-2.10435	-4.01677	-3.72815	NA	NA	NA	1.03481e-11	3.15647e-32	3.80079e-29
		NA	STMAn7_25380	WP_008265168.1	NA	NA	NA	NA	NA	-5.75704	-9.18823	-7.19537	NA	NA	NA	6.07519e-14	3.02812e-12	1.3926e-14
		SMLT_RS15270	STMAn7_28690	WP_005410282.1	glutathione S-transferase family protein	glutathione S-transferase family protein	-0.0626082	-0.79647	-0.849336	-2.01445	-3.56387	-3.58754	0.802859	0.00161742	0.00077525	2.23591e-14	4.01674e-40	1.36561e-40
		NA	STMAn7_13660	WP_043035544.1	NA	VOC family protein	NA	NA	NA	-2.55918	-2.27584	-2.64551	NA	NA	NA	6.97492e-14	1.65405e-11	1.8468e-14
		NA	STMAn7_01550	WP_099485222.1	NA	metalloregulator ArsR/SmtB family transcription factor	NA	NA	NA	-5.5372	-4.18586	-4.25237	NA	NA	NA	6.11101e-30	1.96342e-19	6.08554e-20
		NA	STMAn7_30030	WP_099485092.1	NA	NADP-dependent oxidoreductase	NA	NA	NA	-2.89185	-3.33783	-3.60218	NA	NA	NA	8.78021e-24	8.41509e-31	2.0865e-35
		NA	STMAn7_23270	WP_154329455.1	NA	hypothetical protein	NA	NA	NA	-2.3087	-8.16663	-8.68767	NA	NA	NA	1.29302e-06	2.87467e-42	6.7463e-43
		SMLT_RS05860	STMAn7_12320	WP_005412578.1	DUF2975 domain-containing protein	DUF2975 domain-containing protein	-1.02157	-1.43408	-1.05572	-2.76883	-2.42036	-2.20225	0.00071837	3.79308e-06	0.000527475	6.05327e-15	2.7503e-12	1.20946e-10
		NA	STMAn7_25290	WP_099484271.1	NA	SMR family transporter	NA	NA	NA	-3.79688	-5.93176	-4.46242	NA	NA	NA	3.51226e-11	2.99266e-23	1.66151e-14
		SMLT_RS05640	STMAn7_11890	WP_005408441.1	DUF3861 family protein	DUF3861 family protein	0.726855	-0.922332	-0.656031	-4.60084	-4.23801	-4.96226	0.00464412	0.00067988	0.0143812	3.27743e-25	8.50416e-22	9.49109e-29
		NA	STMAn7_08810	WP_060380188.1	NA	disulfide bond formation protein B	NA	NA	NA	-2.32451	-2.32857	-2.56092	NA	NA	NA	7.0155e-14	6.44588e-14	2.11375e-16
		NA	STMAn7_34380	WP_049406609.1	NA	O-acetyl-ADP-ribose deacetylase	NA	NA	NA	-2.69211	-3.88297	-4.10939	NA	NA	NA	3.35388e-32	4.21083e-64	2.10805e-71
		NA	STMAn7_05150	WP_005407899.1	NA	hypothetical protein	NA	NA	NA	-2.63265	-8.73614	-7.4663	NA	NA	NA	2.32615e-09	5.07801e-74	1.4451e-57
		SMLT_RS17170	STMAn7_32550	WP_005410653.1	type II toxin-antitoxin system ParD family antitoxin	type II toxin-antitoxin system ParD family antitoxin	0.565646	-0.201639	-0.671039	-2.49426	-2.4626	-3.2759	0.100318	0.578039	0.076008	3.01743e-10	5.54762e-10	1.57473e-15
		SMLT_RS04930	STMAn7_10350	WP_005408301.1	Slp family lipoprotein	Slp family lipoprotein	1.18107	0.181711	0.483665	-2.44716	-3.36339	-3.33423	1.29714e-09	0.347691	0.0127029	1.04642e-12	4.27846e-22	9.3366e-22
		NA	STMAn7_19140	WP_076738959.1	NA	DUF2938 domain-containing protein	NA	NA	NA	-3.93826	-3.28675	-3.34221	NA	NA	NA	4.95325e-24	1.57935e-18	3.96045e-19
		NA	STMAn7_05020	WP_033833692.1	NA	YciI family protein	NA	NA	NA	-3.65293	-4.60638	-4.8254	NA	NA	NA	2.2875e-08	5.79507e-10	1.49564e-10
		NA	STMAn7_37250	WP_049454983.1	NA	VOC family protein	NA	NA	NA	-2.15854	-3.47097	-3.11499	NA	NA	NA	7.81902e-08	5.39756e-17	3.72538e-14
		NA	STMAn7_21750	WP_005409629.1	NA	sigma-70 family RNA polymerase sigma factor	NA	NA	NA	-3.43718	-5.13387	-5.58656	NA	NA	NA	2.98672e-10	5.96774e-20	4.67675e-23
		NA	STMAn7_31690	WP_005414222.1	NA	hypothetical protein	NA	NA	NA	-3.95389	-6.32925	-6.345	NA	NA	NA	1.19834e-24	1.88745e-57	8.41177e-58
		NA	STMAn7_01670	WP_154329132.1	NA	phosphotransferase	NA	NA	NA	-2.58492	-2.33964	-2.63462	NA	NA	NA	2.57584e-20	4.5887e-17	4.7792e-21
		NA	STMAn7_05380	WP_043033923.1	NA	DUF3016 domain-containing protein	NA	NA	NA	-2.36825	-5.56368	-5.05934	NA	NA	NA	9.67793e-09	2.46493e-38	3.41872e-32
		NA	STMAn7_06740	WP_033834700.1	NA	RcnB family protein	NA	NA	NA	-3.30535	-4.54806	-5.06283	NA	NA	NA	9.79154e-19	2.71334e-33	1.20429e-40
		NA	STMAn7_01680	WP_060380664.1	NA	glycine zipper 2TM domain-containing protein	NA	NA	NA	-3.38127	-6.07698	-6.13168	NA	NA	NA	1.90806e-18	3.7576e-54	4.37266e-55
		NA	STMAn7_12650	WP_099524481.1	NA	heparan-alpha-glucosaminide N-acetyltransferase domain-containing protein	NA	NA	NA	-3.24115	-3.14758	-3.33411	NA	NA	NA	6.66945e-10	1.08939e-09	1.7542e-10
		NA	STMAn7_23070	WP_154329444.1	NA	NA	NA	NA	NA	-2.55897	-4.65587	-4.14987	NA	NA	NA	1.39332e-10	1.66576e-27	4.26563e-23
		NA	STMAn7_21610	WP_154329420.1	NA	elongation factor G	NA	NA	NA	-4.36121	-3.97372	-4.47303	NA	NA	NA	2.21579e-22	5.55366e-19	2.01876e-23
		NA	STMAn7_17450	WP_033833075.1	NA	DUF6491 family protein	NA	NA	NA	-2.65406	-3.70295	-4.29043	NA	NA	NA	2.69901e-12	8.22055e-22	2.1888e-28
		NA	STMAn7_09180	WP_024956067.1	NA	glycosyltransferase family 1 protein	NA	NA	NA	-2.14538	-3.58122	-2.41018	NA	NA	NA	9.39233e-07	2.41608e-12	6.36798e-08
		NA	STMAn7_27410	WP_154329528.1	NA	hypothetical protein	NA	NA	NA	-2.22995	-3.24481	-3.4677	NA	NA	NA	0.000681713	8.32601e-06	3.11423e-06
		NA	STMAn7_21820	WP_071306127.1	NA	tryptophan-rich sensory protein	NA	NA	NA	-5.15547	-6.37484	-6.23056	NA	NA	NA	2.38748e-25	2.9598e-36	5.4755e-35
		NA	STMAn7_13570	WP_032965667.1	NA	glycine zipper 2TM domain-containing protein	NA	NA	NA	-3.55062	-5.90098	-5.722	NA	NA	NA	2.82718e-19	9.10413e-49	4.75914e-46
		NA	STMAn7_15610	WP_154329334.1	NA	carboxymuconolactone decarboxylase family protein	NA	NA	NA	-2.14045	-2.43673	-2.5819	NA	NA	NA	2.34607e-08	3.39126e-10	3.5076e-11
		SMLT_RS02695	STMAn7_05330	WP_044569474.1	hypothetical protein	hypothetical protein	1.38359	-1.31784	-0.631213	-2.21736	-4.768	-4.49511	1.30722e-09	8.16252e-09	0.00524057	6.41051e-06	6.64855e-20	5.5829e-18
		NA	STMAn7_28940	WP_185805962.1	NA	hypothetical protein	NA	NA	NA	-2.57689	-4.50914	-5.06587	NA	NA	NA	5.56527e-15	5.5773e-40	6.49392e-49
		SMLT_RS18990	STMAn7_36230	WP_005411016.1	LysR family transcriptional regulator	LysR family transcriptional regulator	-0.436789	-0.849502	-0.968912	-2.32216	-2.2472	-2.28533	0.104535	0.00272007	0.000722642	2.91225e-10	8.41748e-10	4.38505e-10
		NA	STMAn7_17830	WP_024956434.1	NA	isoprenylcysteine carboxylmethyltransferase family protein	NA	NA	NA	-2.10002	-3.04254	-2.38084	NA	NA	NA	9.99598e-08	9.34818e-14	2.26468e-09
		NA	STMAn7_25250	WP_005413725.1	NA	VOC family protein	NA	NA	NA	-2.40116	-4.69471	-4.71692	NA	NA	NA	5.46474e-17	3.80462e-55	8.00479e-56
		NA	STMAn7_09680	WP_032961810.1	NA	hypothetical protein	NA	NA	NA	-3.3911	-3.53056	-3.54722	NA	NA	NA	2.81073e-16	1.7803e-17	1.20443e-17
		SMLT_RS04845	STMAn7_10210	WP_005408281.1	hypothetical protein	DUF6165 family protein	-0.947335	-1.99854	-1.69905	-2.86665	-2.33515	-2.19344	7.73103e-07	5.53151e-24	6.95828e-18	7.14243e-10	2.94344e-07	1.36364e-06
		SMLT_RS15970	STMAn7_30150	WP_005410420.1	hypothetical protein	hypothetical protein	0.146334	-0.93298	-0.505634	-2.51973	-3.42563	-3.38404	0.526942	0.000130665	0.0351039	9.38745e-25	2.23541e-42	1.65962e-41
		SMLT_RS17125	STMAn7_32460	WP_005410644.1	twitching motility response regulator PilH	twitching motility response regulator PilH	-0.281041	-1.22275	-0.65334	-3.89523	-4.58563	-5.20513	0.208052	2.92944e-07	0.00509746	1.35215e-34	1.48367e-46	1.18853e-58
		NA	STMAn7_07230	WP_060380071.1	NA	alpha/beta hydrolase	NA	NA	NA	-2.88943	-3.95161	-2.89141	NA	NA	NA	1.05148e-15	8.47563e-24	7.74314e-16
		NA	STMAn7_25720	WP_099484289.1	NA	amidohydrolase family protein	NA	NA	NA	-2.01294	-3.91431	-3.62556	NA	NA	NA	7.90208e-11	3.03709e-33	2.4014e-29
		NA	STMAn7_18830	WP_154329380.1	NA	DUF4180 domain-containing protein	NA	NA	NA	-2.27311	-2.49643	-2.67066	NA	NA	NA	3.99269e-06	6.14203e-07	1.29186e-07
		NA	STMAn7_22410	WP_024956842.1	NA	hypothetical protein	NA	NA	NA	-3.07026	-5.23244	-4.40292	NA	NA	NA	3.25202e-13	6.37644e-30	2.03062e-23
		NA	STMAn7_26850	WP_049449078.1	NA	HD domain-containing protein	NA	NA	NA	-3.116	-4.22054	-3.96256	NA	NA	NA	7.32396e-12	3.03438e-19	1.79243e-17
		NA	STMAn7_42680	WP_154329669.1	NA	zinc-binding alcohol dehydrogenase family protein	NA	NA	NA	-3.3477	-4.02406	-4.19594	NA	NA	NA	4.67887e-15	2.99644e-20	1.05326e-21
		NA	STMAn7_36240	WP_099484751.1	NA	NAD(P)-dependent alcohol dehydrogenase	NA	NA	NA	-2.29004	-3.61662	-2.74603	NA	NA	NA	7.47575e-09	6.21164e-19	7.26843e-12
		NA	STMAn7_16220	WP_043034343.1	NA	DUF6265 family protein	NA	NA	NA	-2.14641	-5.97069	-5.85275	NA	NA	NA	2.8439e-14	1.82705e-70	2.24833e-70
		SMLT_RS15285	STMAn7_28720	WP_005410285.1	hypothetical protein	hypothetical protein	1.33915	0.177161	0.233887	-2.70083	-3.65284	-3.51184	9.01414e-10	0.41579	0.285805	9.15889e-23	6.14566e-37	1.16995e-34
		SMLT_RS06165	STMAn7_12920	WP_012479450.1	copper chaperone PCu(A)C	copper chaperone PCu(A)C	-0.349821	-1.4625	-1.35419	-2.06931	-3.71279	-3.7989	0.200568	1.51229e-06	7.47075e-06	6.54145e-12	1.1677e-32	5.15702e-34
		NA	STMAn7_23810	WP_099474085.1	NA	ABC transporter permease	NA	NA	NA	-2.44908	-3.38716	-2.943	NA	NA	NA	4.62767e-10	1.15277e-15	2.92209e-13
		SMLT_RS20270	STMAn7_38830	WP_005411269.1	RNA polymerase sigma factor RpoH	RNA polymerase sigma factor RpoH	1.08795	1.15145	0.944626	-2.4708	-3.35686	-3.34856	1.13074e-09	1.53774e-10	1.4257e-07	1.71191e-13	3.45711e-23	3.63775e-23
		NA	STMAn7_19160	WP_099497622.1	NA	DoxX family protein	NA	NA	NA	-3.87222	-3.28432	-4.77021	NA	NA	NA	3.95529e-10	1.3672e-08	5.68831e-12
		NA	STMAn7_11120	WP_062606615.1	NA	short chain dehydrogenase	NA	NA	NA	-3.85645	-5.70198	-5.74675	NA	NA	NA	5.71037e-24	6.21768e-46	1.12494e-46
		NA	STMAn7_21710	WP_154329422.1	NA	DUF1365 domain-containing protein	NA	NA	NA	-2.19323	-4.06325	-4.01254	NA	NA	NA	4.54359e-06	8.07386e-15	1.27784e-14
		NA	STMAn7_19660	WP_099485199.1	NA	DUF6491 family protein	NA	NA	NA	-2.50976	-4.77672	-4.93655	NA	NA	NA	7.57533e-16	1.12182e-48	1.39073e-51
		NA	STMAn7_31680	WP_043035445.1	NA	DUF4097 family beta strand repeat-containing protein	NA	NA	NA	-2.79271	-4.60933	-4.30034	NA	NA	NA	2.26466e-18	3.43805e-45	6.37561e-40
		SMLT_RS07405	STMAn7_14890	WP_005408779.1	response regulator	response regulator	-0.463404	-0.932484	-0.475346	-2.26878	-2.16461	-2.02282	0.00400967	7.50905e-09	0.00289126	1.59353e-19	5.17431e-18	5.11098e-16
		SMLT_RS04925	STMAn7_10340	WP_005408300.1	histidine triad nucleotide-binding protein	histidine triad nucleotide-binding protein	-0.226361	-1.05609	-1.23222	-2.48686	-3.24815	-3.22601	0.326163	1.97387e-05	8.49227e-07	1.22876e-17	3.46098e-28	6.91868e-28
		NA	STMAn7_41750	WP_024957711.1	NA	DUF421 domain-containing protein	NA	NA	NA	-3.08433	-3.89031	-3.6063	NA	NA	NA	2.91256e-14	2.97921e-21	1.18305e-18
		NA	STMAn7_22830	WP_049459486.1	NA	LysR family transcriptional regulator	NA	NA	NA	-2.51967	-2.62523	-2.79047	NA	NA	NA	2.24589e-11	3.42333e-12	1.6992e-13
		NA	STMAn7_34370	WP_005410829.1	NA	cysteine synthase A	NA	NA	NA	-2.02259	-5.23198	-4.61409	NA	NA	NA	3.0049e-08	9.07361e-42	1.59724e-33
		SMLT_RS14025	STMAn7_26210	WP_005410073.1	heavy metal-responsive transcriptional regulator	heavy metal-responsive transcriptional regulator	-0.156314	-1.32992	-0.929037	-2.64159	-3.26908	-3.58777	0.575737	3.39237e-05	0.00308957	7.42367e-11	3.06391e-15	1.04434e-17
		NA	STMAn7_23820	WP_099474087.1	NA	ATP-binding cassette domain-containing protein	NA	NA	NA	-2.13188	-4.20163	-2.71799	NA	NA	NA	0.0015883	2.28277e-06	0.000171036
		NA	STMAn7_12230	WP_005408484.1	NA	sensor domain-containing diguanylate cyclase	NA	NA	NA	-2.18526	-3.7038	-2.62487	NA	NA	NA	2.09477e-11	1.23635e-27	1.63341e-15
		NA	STMAn7_29030	WP_005410315.1	NA	4a-hydroxytetrahydrobiopterin dehydratase	NA	NA	NA	-2.23443	-2.63075	-2.66521	NA	NA	NA	2.28499e-12	2.2006e-16	1.11606e-16
		SMLT_RS02640	STMAn7_05230	WP_005407907.1	DoxX family protein	DoxX family protein	-0.00856714	-1.95904	-0.86441	-3.75002	-4.68009	-4.52507	0.977529	0.000316427	0.0649777	4.61489e-20	5.75074e-27	4.11456e-26
		NA	STMAn7_32340	WP_005414175.1	NA	alpha/beta hydrolase	NA	NA	NA	-2.14316	-2.94177	-2.43767	NA	NA	NA	6.15959e-13	4.62492e-22	4.3825e-16
		SMLT_RS20720	STMAn7_39740	WP_005414723.1	hypothetical protein	hypothetical protein	0.0436433	-1.45591	-1.16713	-3.10644	-4.39214	-4.69088	0.865629	3.14518e-07	3.51577e-05	1.73204e-23	1.10406e-43	4.46322e-49
		SMLT_RS06770	STMAn7_13650	WP_005412680.1	ParD-like family protein	ParD-like family protein	-0.0990647	-1.21451	-0.944622	-3.25582	-3.15034	-3.18563	0.776068	0.0057146	0.027045	6.01086e-11	2.19402e-10	1.58669e-10
		NA	STMAn7_01500	WP_043034939.1	NA	nuclear transport factor 2 family protein	NA	NA	NA	-2.10833	-3.20661	-3.42098	NA	NA	NA	8.17257e-11	5.04521e-21	2.6983e-23
		NA	STMAn7_04770	WP_154329206.1	NA	DUF4440 domain-containing protein	NA	NA	NA	-5.33355	-5.85996	-6.45615	NA	NA	NA	2.33812e-29	1.1464e-32	9.12224e-36
		NA	STMAn7_25890	WP_060380261.1	NA	DUF4440 domain-containing protein	NA	NA	NA	-2.00824	-2.86508	-2.53019	NA	NA	NA	2.70467e-07	5.46677e-12	3.67126e-10
		NA	STMAn7_25450	WP_099484277.1	NA	Flp pilus assembly protein CpaB	NA	NA	NA	-2.92215	-6.68162	-6.2861	NA	NA	NA	2.75955e-19	1.95363e-65	2.27984e-63
		NA	STMAn7_27350	WP_084743385.1	NA	ankyrin repeat domain-containing protein	NA	NA	NA	-2.25712	-3.39405	-3.58144	NA	NA	NA	3.99513e-06	4.00148e-11	4.2606e-12
		NA	STMAn7_09410	WP_049417433.1	NA	site-specific integrase	NA	NA	NA	-2.70869	-3.08698	-3.10534	NA	NA	NA	3.09422e-05	3.2425e-06	2.87481e-06
		NA	STMAn7_23240	WP_154329693.1	NA	NA	NA	NA	NA	-2.85047	-4.07048	-4.21017	NA	NA	NA	3.47595e-21	1.22532e-36	1.02717e-38
		NA	STMAn7_09530	WP_154267699.1	NA	hypothetical protein	NA	NA	NA	-3.91464	-3.19825	-3.0885	NA	NA	NA	2.65894e-06	5.1485e-05	8.09148e-05
		NA	STMAn7_04080	WP_005412025.1	NA	twin transmembrane helix small protein	NA	NA	NA	-2.19874	-7.47977	-6.39119	NA	NA	NA	9.04123e-09	3.98934e-27	4.60782e-31
		NA	STMAn7_18870	WP_059034228.1	NA	SRPBCC domain-containing protein	NA	NA	NA	-3.13254	-5.26382	-4.74114	NA	NA	NA	2.96002e-33	5.61955e-77	3.66968e-67
		NA	STMAn7_25430	WP_099484276.1	NA	prepilin peptidase	NA	NA	NA	-4.15402	-8.72656	-8.05696	NA	NA	NA	5.55163e-26	1.27273e-72	6.12042e-72
		SMLT_RS15235	STMAn7_28620	WP_005410275.1	hypothetical protein	hypothetical protein	-0.341634	2.1965	0.0312869	-5.84882	-7.4732	-7.11437	0.391344	7.73168e-05	0.945596	3.76347e-11	5.74458e-16	6.71059e-15
		NA	STMAn7_33690	WP_154329575.1	NA	DUF3011 domain-containing protein	NA	NA	NA	-2.15663	-5.4632	-4.70957	NA	NA	NA	8.23869e-12	5.36406e-57	2.73793e-45
		NA	STMAn7_03100	WP_049449498.1	NA	hypothetical protein	NA	NA	NA	-3.99973	-4.62838	-4.4014	NA	NA	NA	3.0954e-36	1.0757e-46	6.29561e-43
		NA	STMAn7_20040	WP_005413186.1	NA	hypothetical protein	NA	NA	NA	-3.04013	-2.62884	-3.38228	NA	NA	NA	2.44237e-07	5.51926e-06	1.35984e-08
		SMLT_RS04975	STMAn7_10440	WP_005408310.1	hypothetical protein	hypothetical protein	1.68247	0.105058	0.411453	-2.90602	-2.23554	-2.32599	3.4204e-12	0.657141	0.0816368	3.41674e-40	7.69063e-25	1.04385e-26
		NA	STMAn7_41090	WP_049397677.1	NA	DUF1203 domain-containing protein	NA	NA	NA	-2.87504	-8.69881	-6.62842	NA	NA	NA	1.76015e-09	1.2539e-32	5.54961e-33
		NA	STMAn7_25440	WP_005413739.1	NA	pilus assembly protein	NA	NA	NA	-3.73451	-9.8818	-7.04275	NA	NA	NA	1.64499e-19	3.01031e-20	1.59998e-39
		SMLT_RS06140	STMAn7_12870	WP_005412620.1	EF-hand domain-containing protein	EF-hand domain-containing protein	0.221427	0.0540371	-0.200872	-4.33984	-5.0942	-5.01194	0.554916	0.898069	0.633295	1.80077e-19	3.6852e-25	1.39054e-24
		NA	STMAn7_30160	WP_185805912.1	NA	NA	NA	NA	NA	-2.5542	-2.52127	-2.73858	NA	NA	NA	7.62614e-15	2.63895e-14	2.53843e-16
		NA	STMAn7_22710	WP_114618431.1	NA	NA	NA	NA	NA	-4.6193	-5.47148	-5.79058	NA	NA	NA	3.99242e-25	3.64243e-34	8.60853e-38
		NA	STMAn7_08050	WP_099498133.1	NA	RNA polymerase sigma factor	NA	NA	NA	-2.83359	-3.4188	-3.25879	NA	NA	NA	4.06965e-13	9.14561e-18	1.75727e-16
		NA	STMAn7_25550	WP_043035225.1	NA	hypothetical protein	NA	NA	NA	-3.05538	-5.72879	-4.38417	NA	NA	NA	2.63315e-05	4.56518e-08	2.26283e-07
		NA	STMAn7_16190	WP_049459686.1	NA	LysR family transcriptional regulator	NA	NA	NA	-3.546	-3.08156	-3.19996	NA	NA	NA	1.37754e-12	4.45119e-10	1.06383e-10
		NA	STMAn7_25400	WP_099484275.1	NA	hemagglutinin	NA	NA	NA	-6.7663	-8.58438	-8.00558	NA	NA	NA	1.02375e-62	1.15811e-96	1.37448e-85
		SMLT_RS02530	STMAn7_05010	WP_012479004.1	YciI family protein	YciI family protein	0.0124073	-1.66029	-0.778476	-2.77836	-4.94875	-3.96001	0.971514	1.42077e-05	0.0304457	1.7728e-11	1.81738e-28	2.14351e-20
Diorcinol I (K279a) Verticilatin (K279a)	15	SMLT_RS12980	STMAn7_24160	WP_005409871.1	hypothetical protein	hypothetical protein	-2.7619	-2.91796	-1.97946	-0.694889	-0.578645	-0.847792	0.000527622	0.000189075	0.00329077	0.206407	0.28127	0.141054
		SMLT_RS13095	NA	WP_005409893.1	DUF4880 domain-containing protein	NA	-2.36078	-2.13343	-1.81281	NA	NA	NA	9.96993e-11	1.25309e-09	1.68434e-07	NA	NA	NA
		SMLT_RS13975	NA	WP_012480595.1	ChaN family lipoprotein	NA	-2.24539	-2.33972	-1.6216	NA	NA	NA	5.89151e-06	1.68276e-06	0.000481266	NA	NA	NA
		SMLT_RS10835	NA	WP_012480092.1	MCP four helix bundle domain-containing protein	NA	-2.34987	-2.01903	-1.80467	NA	NA	NA	1.11166e-05	0.000146821	0.000564244	NA	NA	NA
		SMLT_RS15245	STMAn7_28640	WP_005410277.1	TonB-dependent receptor	TonB-dependent receptor	-2.41449	-2.11895	-1.53414	0.0238039	1.40532	1.4507	5.14506e-08	1.40762e-06	0.000258945	0.948643	0.000621596	0.000416588
		SMLT_RS10135	NA	WP_005413128.1	ABC transporter substrate-binding protein	NA	-2.42196	-2.23207	-1.03319	NA	NA	NA	8.96508e-06	4.78512e-06	0.0136706	NA	NA	NA
		SMLT_RS18370	STMAn7_34960	WP_005414366.1	VOC family protein	VOC family protein	-2.15468	-2.08663	-1.06713	0.937147	3.06244	3.02293	5.99979e-09	1.54144e-08	0.00226918	0.030963	1.92584e-10	3.24265e-10
		SMLT_RS05545	NA	WP_005412519.1	TonB-dependent receptor	NA	-2.45133	-2.3121	-1.3708	NA	NA	NA	0.000104972	0.000248965	0.0148151	NA	NA	NA
		SMLT_RS02455	STMAn7_04870	WP_012478993.1	hypothetical protein	NA	-2.0072	-2.14368	-0.748926	0.209491	-0.502814	-0.221558	0.000597368	0.00023161	0.113801	0.669788	0.32198	0.649066
		SMLT_RS11060	NA	WP_012480115.1	hypothetical protein	NA	-2.15101	-2.37865	-1.76546	NA	NA	NA	1.60693e-06	1.88207e-07	6.19514e-05	NA	NA	NA
		SMLT_RS18250	NA	WP_012481148.1	TcfC E-set like domain-containing protein	NA	-2.0992	-3.14121	-1.48017	NA	NA	NA	0.00414858	0.00128124	0.0238603	NA	NA	NA
		SMLT_RS02685	STMAn7_05310	WP_005407915.1	flagellar motor stator protein MotA	flagellar motor stator protein MotA	-2.15091	-2.40699	-1.94097	0.671851	1.84413	2.79069	7.47696e-07	5.01214e-08	7.38945e-06	0.124333	0.00010997	1.84972e-08
		SMLT_RS04525	NA	WP_005408229.1	suppressor of fused domain protein	NA	-2.2004	-2.22929	-1.32405	NA	NA	NA	7.07953e-21	4.19194e-22	3.52896e-09	NA	NA	NA
		SMLT_RS17295	NA	WP_012481023.1	homoserine dehydrogenase	NA	-2.11555	-3.39852	-1.83135	NA	NA	NA	4.14434e-06	2.43593e-12	5.4925e-05	NA	NA	NA
		SMLT_RS19695	NA	WP_005411156.1	methyl-accepting chemotaxis protein	NA	-2.73281	-2.2462	-1.81247	NA	NA	NA	6.167e-08	5.61015e-06	0.000179744	NA	NA	NA
Diorcinol I (K279a) Diorcinol D (K279a)	2	SMLT_RS13795	NA	WP_012480571.1	TonB-dependent receptor	NA	-2.80872	-1.80148	-2.78331	NA	NA	NA	6.80555e-13	1.90795e-06	1.19352e-12	NA	NA	NA
		SMLT_RS21115	NA	WP_044571026.1	hemagglutinin repeat-containing protein	NA	-2.08297	-1.97875	-2.20662	NA	NA	NA	1.36065e-07	6.84758e-07	3.43603e-08	NA	NA	NA
Verticilatin (K279a) Diorcinol D (K279a)	190	SMLT_RS13065	NA	WP_012480448.1	type II secretion system protein M	NA	-1.45467	-5.85686	-4.06618	NA	NA	NA	0.0189983	2.8123e-05	0.000311096	NA	NA	NA
		SMLT_RS02435	NA	WP_012478989.1	polysaccharide deacetylase family protein	NA	-1.71284	-2.54405	-2.64172	NA	NA	NA	4.83331e-07	4.87194e-13	7.97826e-14	NA	NA	NA
		SMLT_RS09570	NA	WP_012479914.1	hypothetical protein	NA	-1.78414	-2.91038	-2.45453	NA	NA	NA	1.20761e-25	9.75511e-61	4.5968e-45	NA	NA	NA
		SMLT_RS12525	NA	WP_044571387.1	hypothetical protein	NA	-1.14903	-2.3216	-2.32204	NA	NA	NA	0.00257229	3.58107e-08	4.52872e-08	NA	NA	NA
		SMLT_RS13610	NA	WP_044570414.1	OmpA family protein	NA	-0.961226	-3.68343	-2.31004	NA	NA	NA	0.0191059	7.97749e-11	2.5516e-06	NA	NA	NA
		SMLT_RS14505	NA	WP_012480677.1	M15 family metallopeptidase	NA	-0.560147	-4.81349	-2.54159	NA	NA	NA	0.203525	6.30107e-05	0.00152726	NA	NA	NA
		SMLT_RS05690	NA	WP_012479378.1	polyprenyl synthetase family protein	NA	-1.75092	-2.21629	-2.30645	NA	NA	NA	1.429e-11	4.27729e-17	2.65716e-18	NA	NA	NA
		SMLT_RS11530	NA	WP_139103661.1	hypothetical protein	NA	-0.210748	-3.10643	-2.94541	NA	NA	NA	0.595598	0.000536496	0.00100634	NA	NA	NA
		SMLT_RS20330	NA	WP_005411281.1	roadblock/LC7 domain-containing protein	NA	-0.731102	-2.48227	-4.31749	NA	NA	NA	0.0844996	6.37982e-06	8.26308e-13	NA	NA	NA
		SMLT_RS03755	NA	WP_005408112.1	LysR family transcriptional regulator	NA	-1.31363	-2.22618	-2.23348	NA	NA	NA	2.01592e-05	4.04115e-12	5.48469e-12	NA	NA	NA
		SMLT_RS12515	NA	WP_005409778.1	hypothetical protein	hypothetical protein	-1.24456	-4.0403	-2.93555	NA	NA	NA	0.00798342	1.40549e-12	1.17194e-07	NA	NA	NA
		SMLT_RS22020	NA	WP_012481655.1	methyl-accepting chemotaxis protein I	NA	-1.14132	-2.32894	-2.04819	NA	NA	NA	0.0108612	7.06523e-06	5.98443e-05	NA	NA	NA
		SMLT_RS05210	NA	WP_012479324.1	DMT family transporter	NA	-1.91469	-3.21711	-2.3191	NA	NA	NA	1.2364e-06	3.47571e-14	2.95774e-09	NA	NA	NA
		SMLT_RS13665	NA	WP_044570423.1	type II secretion system F family protein	NA	-1.10555	-3.61345	-2.81668	NA	NA	NA	0.0131543	4.8428e-11	1.30507e-07	NA	NA	NA
		SMLT_RS11835	NA	WP_044570177.1	site-specific integrase	NA	-1.64429	-4.72931	-4.45948	NA	NA	NA	4.2509e-06	2.31682e-34	7.2337e-31	NA	NA	NA
		SMLT_RS12380	NA	WP_012480333.1	fatty acid--CoA ligase	NA	-1.88607	-2.53413	-2.51561	NA	NA	NA	3.52128e-07	5.29496e-11	6.72613e-11	NA	NA	NA
		SMLT_RS05910	NA	WP_012479420.1	redoxin domain-containing protein	NA	-0.905572	-4.22995	-2.80635	NA	NA	NA	0.00976734	3.78653e-20	1.06421e-11	NA	NA	NA
		SMLT_RS20780	NA	WP_012481473.1	kinase	NA	-0.39813	-3.19033	-3.4214	NA	NA	NA	0.165646	5.17276e-22	1.46183e-24	NA	NA	NA
		SMLT_RS09195	NA	WP_012479857.1	hypothetical protein	NA	-0.830963	-2.32533	-2.46172	NA	NA	NA	0.0828338	0.000908055	0.000786058	NA	NA	NA
		SMLT_RS02190	STMAn7_04280	WP_005412038.1	hypothetical protein	hypothetical protein	-0.166598	-3.88243	-2.0924	0.868445	-0.143893	1.18974	0.661728	6.82085e-06	0.00441815	0.143241	0.781314	0.0651393
		SMLT_RS20045	NA	WP_044570941.1	aspartyl protease family protein	NA	-1.86492	-3.42274	-2.39387	NA	NA	NA	3.18043e-05	1.55831e-11	1.40317e-07	NA	NA	NA
		SMLT_RS13615	NA	WP_012480542.1	YadA-like family protein	NA	-1.44075	-3.17663	-2.75836	NA	NA	NA	5.01526e-09	8.79987e-32	8.43733e-26	NA	NA	NA
		SMLT_RS12090	NA	WP_012480283.1	DNA ligase D	NA	-0.375331	-3.39336	-2.26186	NA	NA	NA	0.343594	1.37297e-09	1.91119e-05	NA	NA	NA
		SMLT_RS06400	NA	WP_012479501.1	hypothetical protein	NA	-1.34314	-2.53793	-2.24513	NA	NA	NA	0.000146698	1.68227e-11	1.91576e-09	NA	NA	NA
		SMLT_RS11935	NA	WP_012480257.1	hypothetical protein	NA	-1.8045	-2.57635	-2.20557	NA	NA	NA	1.26312e-05	1.87397e-09	1.84729e-07	NA	NA	NA
		SMLT_RS05905	NA	WP_044569642.1	alpha/beta hydrolase	NA	-0.645781	-3.37663	-2.54583	NA	NA	NA	0.00630139	5.94171e-34	5.18873e-22	NA	NA	NA
		SMLT_RS11590	NA	WP_012480197.1	helix-turn-helix transcriptional regulator	NA	-1.36514	-4.79248	-4.22979	NA	NA	NA	7.40194e-06	5.15631e-46	5.32486e-37	NA	NA	NA
		SMLT_RS14155	NA	WP_012480617.1	MATE family efflux transporter	NA	-1.67038	-2.27669	-2.01272	NA	NA	NA	0.000412282	6.99779e-06	4.8479e-05	NA	NA	NA
		SMLT_RS08805	NA	WP_012479786.1	inorganic diphosphatase	inorganic diphosphatase	-0.426652	-2.25029	-2.26169	NA	NA	NA	0.134005	1.21329e-11	1.60857e-11	NA	NA	NA
		SMLT_RS12400	NA	WP_044570246.1	TonB-dependent receptor	NA	-1.98423	-3.69767	-3.46407	NA	NA	NA	1.19769e-08	2.50198e-23	4.47792e-21	NA	NA	NA
		SMLT_RS02615	NA	WP_012479016.1	MFS transporter	NA	-1.83019	-2.94189	-2.21919	NA	NA	NA	0.0003218	1.51874e-07	2.58172e-05	NA	NA	NA
		SMLT_RS05810	NA	WP_012479402.1	LacI family DNA-binding transcriptional regulator	NA	-1.01874	-2.94665	-2.60391	NA	NA	NA	1.16096e-09	9.316e-61	1.13984e-48	NA	NA	NA
		SMLT_RS13670	NA	WP_012480550.1	type II secretion system F family protein	NA	-1.24725	-3.88955	-2.94265	NA	NA	NA	0.00354365	1.54897e-14	1.85065e-09	NA	NA	NA
		SMLT_RS13895	NA	WP_044570443.1	sterol desaturase family protein	NA	-1.4312	-3.35918	-2.53407	NA	NA	NA	0.017296	5.47208e-05	0.000784879	NA	NA	NA
		SMLT_RS07470	NA	WP_012479636.1	phosphate ABC transporter substrate-binding protein PstS	NA	-1.97862	-5.06764	-3.82266	NA	NA	NA	4.41955e-06	1.02517e-20	3.783e-15	NA	NA	NA
		SMLT_RS12135	NA	WP_005409699.1	response regulator	NA	-0.907227	-3.7608	-2.24212	NA	NA	NA	0.0544214	3.63356e-07	0.000398672	NA	NA	NA
		SMLT_RS08105	STMAn7_16240	WP_005412844.1	fluoride efflux transporter CrcB	fluoride efflux transporter CrcB	-1.38535	-3.9155	-2.60339	-0.943733	-1.65845	-1.73425	1.44037e-06	1.02008e-31	2.52401e-17	0.00589523	3.76378e-06	1.42514e-06
		SMLT_RS00835	NA	WP_012478749.1	arsenical resistance protein ArsH	NA	-1.75072	-3.64129	-3.72292	NA	NA	NA	0.00373648	1.11395e-06	1.20111e-06	NA	NA	NA
		SMLT_RS12795	NA	WP_012480405.1	DUF2796 domain-containing protein	NA	-1.88881	-4.13571	-4.51807	NA	NA	NA	9.55841e-06	2.95806e-14	1.83282e-13	NA	NA	NA
		SMLT_RS07455	NA	WP_012479634.1	phosphate ABC transporter permease PstA	NA	-1.05752	-2.85965	-2.00138	NA	NA	NA	0.00219348	4.21091e-13	9.01186e-08	NA	NA	NA
		SMLT_RS06225	NA	WP_012479460.1	P-type conjugative transfer protein TrbJ	NA	-0.960669	-2.41973	-2.32507	NA	NA	NA	0.0342824	4.17781e-05	7.94831e-05	NA	NA	NA
		SMLT_RS10345	NA	WP_044570026.1	hypothetical protein	NA	-0.0977124	-2.67876	-2.13815	NA	NA	NA	0.66785	5.01982e-26	2.07703e-17	NA	NA	NA
		SMLT_RS19995	NA	WP_044570934.1	hypothetical protein	NA	-1.12534	-2.10827	-2.34025	NA	NA	NA	9.14636e-10	1.09848e-28	1.89295e-33	NA	NA	NA
		SMLT_RS22150	NA	WP_012481668.1	HlyD family secretion protein	NA	-1.94204	-2.59084	-2.07786	NA	NA	NA	2.69041e-09	4.35147e-15	1.74448e-10	NA	NA	NA
		SMLT_RS18355	NA	WP_012481161.1	nucleotidyl transferase AbiEii/AbiGii toxin family protein	NA	-1.93892	-4.71868	-4.76849	NA	NA	NA	2.95864e-08	2.77277e-37	5.95687e-38	NA	NA	NA
		SMLT_RS08440	NA	WP_012479744.1	alkaline phosphatase D family protein	NA	-1.59701	-2.59598	-2.30718	NA	NA	NA	2.25974e-05	7.09123e-10	1.41196e-08	NA	NA	NA
		SMLT_RS05970	NA	WP_012479428.1	biotin-independent malonate decarboxylase subunit gamma	NA	0.0400039	-2.11306	-2.81185	NA	NA	NA	0.909627	5.02242e-07	2.04481e-10	NA	NA	NA
		SMLT_RS20050	NA	WP_012481389.1	serine hydrolase	NA	-0.831279	-2.46841	-2.02947	NA	NA	NA	1.14969e-06	2.01582e-43	2.40597e-30	NA	NA	NA
		SMLT_RS13695	NA	WP_024958102.1	hypothetical protein	NA	-1.13785	-2.82205	-2.74636	NA	NA	NA	0.00277611	2.42639e-09	1.89079e-08	NA	NA	NA
		SMLT_RS13675	NA	WP_012480551.1	hypothetical protein	NA	-0.863462	-3.48592	-2.72352	NA	NA	NA	0.025425	1.64078e-13	2.85049e-09	NA	NA	NA
		SMLT_RS05815	NA	WP_012479403.1	sensor domain-containing diguanylate cyclase	NA	-1.12114	-3.42633	-2.6885	NA	NA	NA	4.59546e-06	1.97323e-36	1.38067e-24	NA	NA	NA
		SMLT_RS05805	NA	WP_044569638.1	sugar phosphate isomerase/epimerase	NA	-0.381044	-3.77803	-2.33328	NA	NA	NA	0.112165	3.4262e-45	4.75245e-19	NA	NA	NA
		SMLT_RS10075	STMAn7_18910	WP_005413048.1	hypothetical protein	hypothetical protein	-1.39304	-2.89796	-2.18625	-0.427065	-0.99329	-1.12001	0.00398611	1.12968e-06	5.81759e-05	0.416571	0.0978939	0.0703952
		SMLT_RS00515	NA	WP_012478701.1	hypothetical protein	NA	-0.706333	-3.04841	-2.30517	NA	NA	NA	0.00314447	1.67099e-31	2.03314e-19	NA	NA	NA
		SMLT_RS12955	NA	WP_044570309.1	LysR family transcriptional regulator	NA	-0.895115	-2.54303	-2.25141	NA	NA	NA	0.000129376	1.06874e-24	6.5316e-20	NA	NA	NA
		SMLT_RS07250	NA	WP_044569724.1	fimbrial biogenesis outer membrane usher protein	NA	-0.740355	-2.37491	-2.73364	NA	NA	NA	0.0126589	9.12978e-13	4.96618e-16	NA	NA	NA
		SMLT_RS10005	NA	WP_012479964.1	type 1 glutamine amidotransferase domain-containing protein	NA	-1.29608	-2.83745	-2.04163	NA	NA	NA	2.01293e-05	1.27011e-16	1.12333e-10	NA	NA	NA
		SMLT_RS07255	NA	WP_044569726.1	molecular chaperone	NA	0.293044	-3.09743	-2.39401	NA	NA	NA	0.402003	5.64915e-12	4.64646e-08	NA	NA	NA
		SMLT_RS11735	NA	WP_043033515.1	helix-turn-helix transcriptional regulator	NA	-1.16924	-3.62459	-2.5073	NA	NA	NA	7.94817e-07	6.91247e-48	1.81045e-24	NA	NA	NA
		SMLT_RS01585	NA	WP_012478870.1	type II toxin-antitoxin system RelE/ParE family toxin	NA	-1.95736	-5.32996	-4.17507	NA	NA	NA	7.32141e-07	2.08157e-29	2.37466e-21	NA	NA	NA
		SMLT_RS19895	STMAn7_38060	WP_012481368.1	DNA-protecting protein DprA	DNA-processing protein DprA	-1.94116	-2.55226	-2.45082	-1.2356	-0.609499	-0.789596	1.66873e-10	8.10458e-17	2.48515e-15	0.00358219	0.127584	0.0520009
		SMLT_RS13640	NA	WP_012480546.1	pilus assembly protein	NA	-1.33896	-4.66511	-3.91795	NA	NA	NA	0.00981734	3.51459e-12	2.11723e-09	NA	NA	NA
		SMLT_RS03350	NA	WP_044569511.1	hypothetical protein	NA	-1.71051	-4.09642	-4.87752	NA	NA	NA	0.000119155	4.01635e-17	3.48987e-23	NA	NA	NA
		SMLT_RS13305	NA	WP_080047703.1	FUSC family protein	NA	-1.70326	-2.46845	-2.43545	NA	NA	NA	4.65777e-05	3.46766e-08	4.82674e-08	NA	NA	NA
		SMLT_RS16705	NA	WP_012480949.1	hypothetical protein	NA	-0.33467	-3.31095	-2.28547	NA	NA	NA	0.261448	1.13041e-20	4.95392e-11	NA	NA	NA
		SMLT_RS13680	NA	WP_044570426.1	DUF3613 domain-containing protein	NA	-0.978715	-3.03075	-2.55357	NA	NA	NA	0.0145662	4.03455e-10	7.43022e-08	NA	NA	NA
		SMLT_RS00370	NA	WP_012478681.1	DUF4785 family protein	NA	-0.2998	-3.22619	-2.02229	NA	NA	NA	0.382845	5.20386e-13	2.12938e-06	NA	NA	NA
		SMLT_RS14480	NA	WP_044570487.1	hypothetical protein	NA	-0.953826	-2.75011	-2.2229	NA	NA	NA	0.00045547	4.96021e-21	1.45002e-14	NA	NA	NA
		SMLT_RS11985	NA	WP_012480267.1	SDR family oxidoreductase	NA	-0.493411	-2.40677	-2.27979	NA	NA	NA	0.158708	1.56768e-07	6.37544e-07	NA	NA	NA
		SMLT_RS22760	STMAn7_22430	WP_005409690.1	DUF3606 domain-containing protein	DUF3606 domain-containing protein	-0.373967	-3.54409	-2.04247	0.028369	-0.146365	-0.146504	0.354978	0.00140735	0.00903238	0.972361	0.46436	0.468568
		SMLT_RS14085	NA	WP_012480605.1	methyl-accepting chemotaxis protein	NA	-1.77836	-3.61265	-3.06351	NA	NA	NA	0.00102222	4.54246e-09	3.9231e-07	NA	NA	NA
		SMLT_RS13050	NA	WP_012480445.1	type II secretion system inner membrane protein GspF	NA	-1.5212	-3.23183	-3.27627	NA	NA	NA	0.00628476	3.70856e-06	3.61582e-06	NA	NA	NA
		SMLT_RS20325	STMAn7_38940	WP_005411280.1	hypothetical protein	hypothetical protein	-0.596804	-2.69964	-3.85679	1.31987	-0.824253	-0.515468	0.133855	2.06197e-07	1.16514e-12	0.00180822	0.0494575	0.200674
		SMLT_RS02480	NA	WP_012478997.1	GTP-binding protein	NA	-1.88882	-3.5661	-3.33754	NA	NA	NA	5.63413e-07	1.17594e-17	9.67674e-16	NA	NA	NA
		SMLT_RS09365	NA	WP_111112064.1	hypothetical protein	NA	-1.20883	-2.25726	-2.19854	NA	NA	NA	0.0001615	2.69125e-11	9.8283e-11	NA	NA	NA
		SMLT_RS19925	NA	WP_012481372.1	DUF4124 domain-containing protein	NA	-1.1532	-2.33197	-2.28195	NA	NA	NA	4.37122e-09	4.22526e-31	9.92917e-30	NA	NA	NA
		SMLT_RS06390	NA	WP_012479497.1	DUF945 domain-containing protein	NA	-1.15168	-3.38476	-4.11263	NA	NA	NA	0.0389876	0.00243245	0.00117189	NA	NA	NA
		SMLT_RS23270	NA	WP_143566058.1	hypothetical protein	NA	-1.77722	-3.78258	-2.50536	NA	NA	NA	0.00439674	4.52967e-06	0.000407577	NA	NA	NA
		SMLT_RS20125	NA	WP_012481399.1	carotenoid oxygenase family protein	NA	-0.758976	-2.57624	-2.25717	NA	NA	NA	0.0718983	7.07821e-06	4.53874e-05	NA	NA	NA
		SMLT_RS13660	NA	WP_005413742.1	CpaF family protein	NA	-1.16888	-4.09637	-3.0996	NA	NA	NA	0.0078927	1.05385e-14	2.0444e-09	NA	NA	NA
		SMLT_RS12840	NA	WP_012480412.1	heavy metal response regulator transcription factor	NA	-1.26638	-3.54767	-3.12712	NA	NA	NA	3.10073e-06	2.75628e-34	1.716e-27	NA	NA	NA
		SMLT_RS12500	NA	WP_012480355.1	sigma-54-dependent Fis family transcriptional regulator	NA	-1.01975	-4.13032	-2.27298	NA	NA	NA	0.00311965	3.85144e-26	1.47316e-09	NA	NA	NA
		SMLT_RS13955	NA	WP_044571410.1	hypothetical protein	NA	-1.65141	-2.18711	-2.235	NA	NA	NA	4.60729e-06	2.77692e-09	2.24143e-09	NA	NA	NA
		SMLT_RS05285	NA	WP_005412489.1	LysR family transcriptional regulator	NA	-1.13877	-2.31752	-2.12689	NA	NA	NA	2.04274e-06	1.7638e-20	1.45688e-17	NA	NA	NA
		SMLT_RS07245	NA	WP_012479613.1	spore coat protein U domain-containing protein	NA	-0.736539	-3.45268	-3.35916	NA	NA	NA	0.0320044	4.55021e-15	3.49678e-14	NA	NA	NA
		SMLT_RS09610	NA	WP_012479916.1	LysR family transcriptional regulator	NA	-1.62645	-2.47631	-2.61031	NA	NA	NA	2.64316e-10	3.22432e-21	6.56866e-23	NA	NA	NA
		SMLT_RS04880	NA	WP_012479277.1	autotransporter-associated beta strand repeat-containing protein	NA	-0.248868	-3.946	-2.45726	NA	NA	NA	0.472283	1.36776e-16	1.03819e-07	NA	NA	NA
		SMLT_RS06345	NA	WP_012479487.1	DUF2285 domain-containing protein	NA	-0.800434	-3.87458	-2.32928	NA	NA	NA	0.0155323	1.24153e-17	1.40179e-09	NA	NA	NA
		SMLT_RS13645	NA	WP_012480547.1	Flp pilus assembly protein CpaB	NA	-1.25292	-4.81807	-3.46317	NA	NA	NA	0.00688827	2.05144e-17	3.38182e-10	NA	NA	NA
		SMLT_RS19990	NA	WP_044570931.1	nuclear transport factor 2 family protein	NA	-1.48624	-2.07992	-2.40792	NA	NA	NA	1.01078e-12	5.87864e-23	1.20747e-28	NA	NA	NA
		SMLT_RS18225	NA	WP_005414350.1	hypothetical protein	NA	-0.422598	-2.00164	-2.07357	NA	NA	NA	0.0209213	1.6628e-25	5.22686e-27	NA	NA	NA
		SMLT_RS17055	NA	WP_012480989.1	catalase	NA	-0.179681	-3.18726	-2.17064	NA	NA	NA	0.626385	3.40132e-09	2.58462e-05	NA	NA	NA
		SMLT_RS15530	NA	WP_012480810.1	helix-turn-helix transcriptional regulator	NA	-1.66853	-3.03169	-3.0529	NA	NA	NA	2.45289e-10	1.22296e-27	1.84011e-27	NA	NA	NA
		SMLT_RS21515	NA	WP_099527226.1	hypothetical protein	NA	-0.473871	-3.08891	-2.05618	NA	NA	NA	0.238199	2.01571e-05	0.000734005	NA	NA	NA
		SMLT_RS21745	NA	WP_012481615.1	DUF421 domain-containing protein	NA	-1.42125	-4.4665	-3.11195	NA	NA	NA	2.29727e-06	4.16019e-42	1.52594e-22	NA	NA	NA
		SMLT_RS12790	NA	WP_012480404.1	ATP-binding cassette domain-containing protein	NA	-1.70626	-3.40733	-3.14505	NA	NA	NA	0.000185518	3.34697e-11	5.95503e-10	NA	NA	NA
		SMLT_RS12105	NA	WP_012480285.1	DUF72 domain-containing protein	NA	-1.88378	-4.53002	-2.87003	NA	NA	NA	2.3563e-05	2.4497e-17	1.24083e-09	NA	NA	NA
		SMLT_RS17325	NA	WP_012481025.1	AsmA family protein	NA	-1.34455	-2.36576	-2.0286	NA	NA	NA	0.000213155	7.80599e-10	9.49392e-08	NA	NA	NA
		SMLT_RS13565	NA	WP_012480534.1	hypothetical protein	NA	0.336098	-2.77773	-2.46587	NA	NA	NA	0.27647	5.08243e-14	1.55627e-11	NA	NA	NA
		SMLT_RS10190	NA	WP_012479998.1	DUF2938 domain-containing protein	NA	-1.79523	-2.77684	-2.43593	NA	NA	NA	8.58153e-06	7.18884e-11	6.21777e-09	NA	NA	NA
		SMLT_RS05850	NA	WP_196769499.1	metalloregulator ArsR/SmtB family transcription factor	NA	-0.362094	-4.80228	-4.24507	NA	NA	NA	0.156617	6.70265e-54	4.22265e-44	NA	NA	NA
		SMLT_RS05975	NA	WP_012479429.1	biotin-independent malonate decarboxylase subunit beta	NA	-0.559484	-3.05098	-3.13043	NA	NA	NA	0.130236	1.26292e-10	5.91854e-11	NA	NA	NA
		SMLT_RS13550	NA	WP_012480531.1	FecR domain-containing protein	NA	-1.97001	-3.90753	-3.51325	NA	NA	NA	0.000156726	1.81038e-11	9.55462e-10	NA	NA	NA
		SMLT_RS21085	NA	WP_012481528.1	hypothetical protein	NA	-1.05147	-2.76113	-2.01408	NA	NA	NA	2.50961e-07	1.82497e-37	1.54006e-21	NA	NA	NA
		SMLT_RS10200	NA	WP_012480000.1	DoxX family protein	NA	-1.27443	-3.43237	-3.26861	NA	NA	NA	0.00182681	1.33513e-10	1.73354e-09	NA	NA	NA
		SMLT_RS08095	NA	WP_044569782.1	hypothetical protein	NA	-0.945106	-4.08328	-2.64708	NA	NA	NA	7.99767e-05	7.79949e-49	9.07611e-25	NA	NA	NA
		SMLT_RS20040	NA	WP_012481387.1	response regulator transcription factor	NA	-1.56215	-2.51452	-2.48208	NA	NA	NA	2.25855e-08	2.19213e-18	8.84186e-18	NA	NA	NA
		SMLT_RS13560	NA	WP_012480533.1	multidrug efflux SMR transporter	NA	0.0630228	-2.87249	-2.37392	NA	NA	NA	0.861739	2.44588e-10	1.0112e-07	NA	NA	NA
		SMLT_RS12640	NA	WP_044570285.1	TetR/AcrR family transcriptional regulator	NA	-1.1265	-3.08623	-2.3192	NA	NA	NA	0.000123657	3.05673e-22	1.14638e-13	NA	NA	NA
		SMLT_RS12770	NA	WP_012480400.1	hypothetical protein	NA	-1.82335	-2.54546	-2.69898	NA	NA	NA	0.000266378	1.09833e-06	5.09751e-07	NA	NA	NA
		SMLT_RS22235	NA	WP_012481679.1	zinc-binding alcohol dehydrogenase family protein	NA	-1.16862	-3.12145	-2.98272	NA	NA	NA	0.000510295	1.53155e-16	3.16986e-15	NA	NA	NA
		SMLT_RS10215	NA	WP_012480001.1	aminoglycoside phosphotransferase family protein	NA	-1.68254	-2.00064	-2.29849	NA	NA	NA	1.49056e-10	3.91333e-14	7.81301e-18	NA	NA	NA
		SMLT_RS15980	STMAn7_30170	WP_012480869.1	TetR/AcrR family transcriptional regulator	TetR/AcrR family transcriptional regulator	-1.10729	-2.78647	-2.43363	-1.95077	-1.80505	-1.16953	3.86647e-05	3.94087e-22	1.59331e-17	1.31047e-05	4.79596e-05	0.00581234
		SMLT_RS06405	NA	WP_012479502.1	DNA-binding transcriptional regulator	NA	-1.22365	-3.7906	-2.86276	NA	NA	NA	1.29368e-06	6.1604e-45	3.99894e-27	NA	NA	NA
		SMLT_RS05830	NA	WP_012479405.1	PaaI family thioesterase	NA	-1.07296	-3.05146	-2.10134	NA	NA	NA	0.00166688	5.21311e-13	4.29426e-08	NA	NA	NA
		SMLT_RS00405	NA	WP_012478685.1	sel1 repeat family protein	NA	-1.17872	-3.29553	-2.47039	NA	NA	NA	1.42037e-13	7.54079e-80	6.38133e-50	NA	NA	NA
		SMLT_RS07560	NA	WP_044569750.1	hypothetical protein	NA	-1.30992	-2.78562	-2.44488	NA	NA	NA	0.000293557	1.06638e-12	2.60633e-10	NA	NA	NA
		SMLT_RS21385	NA	WP_012481567.1	DUF1203 domain-containing protein	NA	-0.379616	-6.17285	-2.92026	NA	NA	NA	0.257001	8.75029e-37	7.07426e-12	NA	NA	NA
		SMLT_RS20340	NA	WP_012481422.1	hypothetical protein	NA	-0.451786	-3.17202	-4.77728	NA	NA	NA	0.254349	1.90256e-08	5.82723e-16	NA	NA	NA
		SMLT_RS01810	NA	WP_012478909.1	DPP IV N-terminal domain-containing protein	NA	-1.65516	-2.47235	-2.26543	NA	NA	NA	2.41999e-09	5.30367e-18	1.50212e-15	NA	NA	NA
		SMLT_RS12360	NA	WP_012480329.1	alpha/beta hydrolase	NA	-0.943998	-2.10912	-2.24368	NA	NA	NA	6.49469e-06	7.07174e-22	1.11776e-23	NA	NA	NA
		SMLT_RS12100	NA	WP_012480284.1	endonuclease	NA	-1.18808	-3.29325	-3.01077	NA	NA	NA	0.0182002	1.92376e-06	8.56111e-06	NA	NA	NA
		SMLT_RS01540	NA	WP_012478861.1	phage portal protein	NA	0.346963	-2.46533	-2.62147	NA	NA	NA	0.368022	2.57436e-05	1.99172e-05	NA	NA	NA
		SMLT_RS08780	NA	WP_012479782.1	SRPBCC family protein	NA	-1.33712	-2.40356	-2.65369	NA	NA	NA	9.98103e-06	2.9393e-14	1.06638e-16	NA	NA	NA
		SMLT_RS03330	NA	WP_012479116.1	IS110-like element ISStma7 family transposase	NA	-1.90244	-3.1723	-3.50551	NA	NA	NA	0.00104927	1.01377e-06	1.13736e-07	NA	NA	NA
		SMLT_RS01610	NA	WP_012478875.1	ankyrin repeat domain-containing protein	NA	-1.70337	-2.48962	-2.00837	NA	NA	NA	1.00184e-06	4.67619e-12	1.48506e-08	NA	NA	NA
		SMLT_RS10285	NA	WP_012480013.1	transcriptional regulator	NA	-0.997834	-3.74061	-2.42784	NA	NA	NA	0.000387041	1.64211e-33	5.60529e-16	NA	NA	NA
		SMLT_RS21390	NA	WP_012481568.1	lytic polysaccharide monooxygenase	NA	-0.367208	-4.07255	-2.03274	NA	NA	NA	0.283805	1.70731e-17	1.22003e-06	NA	NA	NA
		SMLT_RS21495	STMAn7_41310	WP_005411584.1	LysR family transcriptional regulator	LysR family transcriptional regulator	-0.98515	-2.68471	-2.11413	-0.678006	-1.30791	-0.682497	7.79615e-06	1.02261e-29	6.81517e-20	0.0472987	0.000257173	0.0455969
		SMLT_RS10170	NA	WP_012479995.1	MFS transporter	NA	-1.08454	-2.03081	-2.08807	NA	NA	NA	0.00266078	4.72622e-07	2.40713e-07	NA	NA	NA
		SMLT_RS17860	NA	WP_044570773.1	lipase	NA	-0.0716384	-2.12713	-2.34768	NA	NA	NA	0.796991	1.6814e-10	5.76628e-12	NA	NA	NA
		SMLT_RS00820	NA	WP_044569345.1	ACR3 family arsenite efflux transporter	NA	-1.50852	-3.7695	-3.2592	NA	NA	NA	0.000798168	1.39815e-12	2.99888e-10	NA	NA	NA
		SMLT_RS13655	NA	WP_012480548.1	fimbrial protein	NA	-1.12456	-3.80578	-3.11181	NA	NA	NA	0.00983541	4.20462e-13	1.62728e-09	NA	NA	NA
		SMLT_RS05845	NA	WP_044569640.1	DUF2867 domain-containing protein	NA	-1.20407	-3.92879	-4.05864	NA	NA	NA	7.41852e-05	3.09554e-33	2.04248e-35	NA	NA	NA
		SMLT_RS01530	NA	WP_148272144.1	GPO family capsid scaffolding protein	NA	-0.491843	-2.31066	-3.25573	NA	NA	NA	0.18527	1.99036e-06	3.86234e-09	NA	NA	NA
		SMLT_RS13630	NA	WP_012480544.1	Flp family type IVb pilin	NA	-1.54556	-5.89493	-3.97886	NA	NA	NA	0.0101104	8.6164e-13	3.76544e-07	NA	NA	NA
		SMLT_RS04630	NA	WP_012479256.1	peptidyl-Asp metalloendopeptidase	NA	0.319384	-5.03008	-2.45812	NA	NA	NA	0.428785	1.94332e-16	1.72004e-05	NA	NA	NA
		SMLT_RS06010	STMAn7_12610	WP_005412604.1	LysR family transcriptional regulator ArgP	LysR family transcriptional regulator ArgP	-1.46098	-2.38551	-2.55678	-0.961011	-1.31604	-0.892909	1.96588e-09	1.26119e-21	8.60031e-24	0.000391261	1.90937e-06	0.000929298
		SMLT_RS13020	NA	WP_012480439.1	type II secretion system minor pseudopilin GspH	NA	-1.57929	-3.39026	-2.10637	NA	NA	NA	0.00129936	1.38111e-08	6.52547e-05	NA	NA	NA
		SMLT_RS11990	NA	WP_012480268.1	LysR family transcriptional regulator	NA	-0.787726	-3.62536	-2.47209	NA	NA	NA	0.0727919	5.29468e-07	5.72992e-05	NA	NA	NA
		SMLT_RS16700	NA	WP_012480948.1	hypothetical protein	NA	-0.829365	-2.30324	-2.21925	NA	NA	NA	6.76216e-05	5.97564e-26	4.06154e-24	NA	NA	NA
		SMLT_RS01835	NA	WP_044569419.1	MFS transporter	NA	-1.55135	-2.39723	-2.31015	NA	NA	NA	9.36779e-09	5.50401e-18	9.53419e-17	NA	NA	NA
		SMLT_RS07885	NA	WP_012479684.1	DNA internalization-related competence protein ComEC/Rec2	NA	-1.84686	-2.3005	-2.04945	NA	NA	NA	3.65052e-08	2.06162e-11	1.667e-09	NA	NA	NA
		SMLT_RS11420	NA	WP_005409631.1	hypothetical protein	NA	-0.845053	-2.95308	-2.46293	NA	NA	NA	0.000296096	4.63063e-32	3.9917e-23	NA	NA	NA
		SMLT_RS06145	NA	WP_012479447.1	sigma-70 family RNA polymerase sigma factor	NA	-0.922391	-2.64507	-2.60873	NA	NA	NA	7.16564e-07	3.30114e-41	1.13227e-39	NA	NA	NA
		SMLT_RS02600	NA	WP_014645784.1	hypothetical protein	NA	-0.358843	-5.18994	-2.1588	NA	NA	NA	0.320294	2.83905e-26	2.39044e-06	NA	NA	NA
		SMLT_RS13545	NA	WP_044570404.1	sigma-70 family RNA polymerase sigma factor	NA	-1.67369	-4.33659	-4.145	NA	NA	NA	0.00163634	1.78061e-11	1.29566e-10	NA	NA	NA
		SMLT_RS07450	STMAn7_14980	WP_005408788.1	phosphate ABC transporter ATP-binding protein PstB	phosphate ABC transporter ATP-binding protein PstB	-0.366308	-2.18314	-2.08311	0.813787	3.42915	1.24295	0.12495	8.6594e-16	2.16608e-14	0.151081	2.8555e-05	0.0472519
		SMLT_RS02835	NA	WP_005407946.1	peptide-methionine (R)-S-oxide reductase MsrB	NA	0.0331435	-2.69056	-2.21516	NA	NA	NA	0.928347	3.05014e-07	1.5698e-05	NA	NA	NA
		SMLT_RS11565	NA	WP_012480192.1	ISL3-like element ISStma11 family transposase	NA	-0.889313	-2.24121	-2.37011	NA	NA	NA	0.000818623	1.90337e-15	4.77682e-17	NA	NA	NA
		SMLT_RS11605	NA	WP_012480200.1	arsenical resistance protein ArsH	NA	-1.989	-3.18113	-2.58034	NA	NA	NA	9.82827e-06	2.57317e-11	2.98034e-08	NA	NA	NA
		SMLT_RS13650	NA	WP_005413741.1	type II and III secretion system protein family protein	NA	-1.11185	-4.12596	-3.29595	NA	NA	NA	0.0107373	6.30592e-15	2.12238e-10	NA	NA	NA
		SMLT_RS08905	NA	WP_044569880.1	hypothetical protein	NA	-0.596209	-2.66926	-2.4994	NA	NA	NA	0.00225351	3.09031e-36	7.54454e-32	NA	NA	NA
		SMLT_RS20335	NA	WP_012481421.1	ATP/GTP-binding protein	NA	-0.587123	-3.14936	-4.3509	NA	NA	NA	0.156241	7.57088e-08	1.06309e-12	NA	NA	NA
		SMLT_RS05765	NA	WP_012479393.1	TIM barrel protein	NA	-0.151011	-4.85676	-2.2465	NA	NA	NA	0.615209	1.85253e-38	3.15183e-10	NA	NA	NA
		SMLT_RS08425	NA	WP_005409031.1	sigma-70 family RNA polymerase sigma factor	NA	-1.80293	-5.05952	-3.44816	NA	NA	NA	0.00833812	6.67925e-06	0.000146437	NA	NA	NA
		SMLT_RS21525	NA	WP_012481588.1	alpha/beta fold hydrolase	NA	-1.70336	-3.19523	-2.99026	NA	NA	NA	2.30606e-08	1.05223e-23	4.28636e-21	NA	NA	NA
		SMLT_RS22670	NA	WP_012479987.1	amino acid ABC transporter permease/ATP-binding protein	NA	-1.34949	-2.73122	-2.33523	NA	NA	NA	0.00692774	6.16585e-06	5.95439e-05	NA	NA	NA
		SMLT_RS01605	NA	WP_012478874.1	DUF3011 domain-containing protein	NA	-0.632397	-3.29574	-3.03413	NA	NA	NA	0.0100807	9.38862e-34	3.78001e-29	NA	NA	NA
		SMLT_RS14780	STMAn7_27760	WP_005410188.1	type II toxin-antitoxin system HicB family antitoxin	type II toxin-antitoxin system HicB family antitoxin	-1.65416	-2.87154	-2.07877	-1.19891	-0.672886	-0.746255	1.9097e-09	1.44586e-23	1.28742e-13	0.00792269	0.111998	0.0799661
		SMLT_RS20830	STMAn7_39950	WP_024957929.1	hypothetical protein	hypothetical protein	-1.08458	-3.36721	-2.12486	-0.89245	-1.79192	-0.567374	0.00276244	2.07195e-12	3.31647e-07	0.0662751	0.00140052	0.2216
		SMLT_RS11995	NA	WP_012480269.1	transcriptional regulator	NA	-0.189983	-2.07224	-4.18744	NA	NA	NA	0.536085	0.0155654	0.00486045	NA	NA	NA
		SMLT_RS14670	NA	WP_012480711.1	hypothetical protein	NA	-1.0488	-2.01786	-2.18065	NA	NA	NA	2.82715e-05	9.18315e-14	3.34451e-15	NA	NA	NA
		SMLT_RS13725	NA	WP_012480558.1	hydrolase	NA	-1.34117	-2.56941	-2.09537	NA	NA	NA	3.53712e-05	8.43009e-13	1.22916e-09	NA	NA	NA
		SMLT_RS07260	NA	WP_005412747.1	spore coat protein U domain-containing protein	NA	0.0116736	-4.25751	-2.56728	NA	NA	NA	0.982702	4.08175e-15	7.18492e-07	NA	NA	NA
		SMLT_RS12000	NA	WP_012480270.1	carboxymuconolactone decarboxylase family protein	NA	-0.448897	-4.11446	-2.07141	NA	NA	NA	0.274466	0.000432306	0.00937685	NA	NA	NA
		SMLT_RS13085	NA	WP_012480450.1	hypothetical protein	NA	-0.732385	-6.95578	-4.75636	NA	NA	NA	0.0299447	3.84847e-05	0.000611476	NA	NA	NA
		SMLT_RS22620	NA	WP_012479781.1	helix-turn-helix transcriptional regulator	NA	-1.75508	-3.36491	-3.71926	NA	NA	NA	2.16353e-06	2.18463e-17	5.64185e-20	NA	NA	NA
		SMLT_RS06410	NA	WP_012479503.1	type II toxin-antitoxin system RelE/ParE family toxin	NA	-1.61931	-4.03692	-2.98872	NA	NA	NA	5.98158e-10	2.09027e-48	2.48015e-28	NA	NA	NA
		SMLT_RS07440	NA	WP_005415892.1	hypothetical protein	NA	-0.471931	-3.24998	-2.07274	NA	NA	NA	0.219907	4.12977e-10	3.06962e-05	NA	NA	NA
		SMLT_RS01020	NA	WP_012478778.1	PIG-L family deacetylase	NA	-0.623135	-2.85609	-2.62256	NA	NA	NA	0.166736	0.000996716	0.00171697	NA	NA	NA
		SMLT_RS11400	NA	WP_005409627.1	acyl-CoA desaturase	NA	-0.510883	-4.22204	-2.21471	NA	NA	NA	0.167501	7.31692e-18	1.7871e-06	NA	NA	NA
		SMLT_RS06030	NA	WP_012479436.1	DUF1624 domain-containing protein	NA	-1.87237	-2.92746	-2.41453	NA	NA	NA	7.69355e-05	1.09771e-08	9.97091e-07	NA	NA	NA
		SMLT_RS01850	STMAn7_03540	WP_005407755.1	hypothetical protein	hypothetical protein	-1.70655	-3.73615	-2.54993	-0.0625059	-0.292299	-1.16415	0.00191048	4.60303e-08	3.35965e-05	0.89896	0.573067	0.0685856
		SMLT_RS18995	NA	WP_012481247.1	NAD(P)-dependent alcohol dehydrogenase	NA	-1.05335	-2.57877	-2.46607	NA	NA	NA	0.00745483	7.29701e-09	2.80375e-08	NA	NA	NA
		SMLT_RS07220	NA	WP_012479610.1	GGDEF domain-containing protein	NA	-1.5057	-2.04412	-2.2398	NA	NA	NA	2.56335e-11	4.03604e-19	1.54524e-22	NA	NA	NA
		SMLT_RS04030	NA	WP_033834184.1	LysR family transcriptional regulator	NA	-1.51429	-2.82077	-2.64327	NA	NA	NA	7.43427e-08	1.5731e-21	3.39823e-19	NA	NA	NA
		SMLT_RS11745	NA	WP_012480222.1	DNA-binding protein	NA	-1.50878	-2.84154	-2.76691	NA	NA	NA	3.43808e-07	4.48868e-20	5.59878e-19	NA	NA	NA
		SMLT_RS12850	NA	WP_012480414.1	LysR family transcriptional regulator	NA	-1.37871	-2.80581	-2.37381	NA	NA	NA	2.14695e-12	2.97714e-42	1.54508e-31	NA	NA	NA
		SMLT_RS18350	NA	WP_012481160.1	helix-turn-helix domain-containing protein	NA	-1.47657	-4.90113	-4.89036	NA	NA	NA	4.18681e-06	3.86401e-46	7.36263e-46	NA	NA	NA
		SMLT_RS23360	NA	WP_162470970.1	hypothetical protein	NA	-1.40858	-2.86998	-2.30842	NA	NA	NA	0.000413909	6.84866e-11	7.25312e-08	NA	NA	NA
		SMLT_RS02475	NA	WP_012478996.1	MerC domain-containing protein	NA	-0.935598	-3.21991	-2.97452	NA	NA	NA	0.0668497	0.000577477	0.00115816	NA	NA	NA
		SMLT_RS15240	STMAn7_28630	WP_012480785.1	alkaline phosphatase D family protein	alkaline phosphatase D family protein	-1.94779	-2.94953	-2.73219	-0.932778	-0.799263	-0.748265	1.55068e-06	2.17638e-11	2.82186e-10	0.058044	0.0964574	0.116963
		SMLT_RS03180	NA	WP_012479096.1	IS110-like element ISStma7 family transposase	NA	-1.06681	-4.80877	-2.65054	NA	NA	NA	0.0375813	2.20742e-10	0.000127467	NA	NA	NA
		SMLT_RS13950	STMAn7_26060	WP_005410058.1	hypothetical protein	hypothetical protein	-1.80874	-3.62	-2.05829	-1.2367	-0.853706	-0.48457	0.00415084	1.29033e-05	0.00214303	0.02667	0.0992535	0.316333
		SMLT_RS12150	NA	WP_012480291.1	methyltransferase domain-containing protein	NA	-0.597792	-2.56037	-2.09148	NA	NA	NA	0.120599	1.086e-06	3.24937e-05	NA	NA	NA
		SMLT_RS12155	NA	WP_012480292.1	PIG-L family deacetylase	NA	-0.10374	-2.38434	-2.24167	NA	NA	NA	0.784504	0.00024132	0.000503299	NA	NA	NA
		SMLT_RS20145	NA	WP_012481402.1	alkaline phosphatase	NA	-1.23245	-2.56042	-2.16273	NA	NA	NA	0.00107712	2.56312e-09	1.87767e-07	NA	NA	NA
		SMLT_RS13635	NA	WP_005409992.1	prepilin peptidase	NA	-1.34018	-5.53782	-3.97923	NA	NA	NA	0.0155952	3.74252e-13	6.31277e-08	NA	NA	NA
		SMLT_RS12290	NA	WP_005409730.1	LysR family transcriptional regulator	NA	-1.06408	-2.26126	-2.32584	NA	NA	NA	0.00148892	5.05424e-10	1.92759e-10	NA	NA	NA
Verticilatin (454) Verticilatin (K279a)	7	SMLT_RS08110	STMAn7_16250	WP_005408921.1	transcriptional regulator	NA	-1.0734	-2.45454	-1.92942	-0.696679	-2.12109	-1.6906	1.73349e-05	1.75216e-20	1.54227e-13	0.0329484	1.67058e-09	9.80345e-07
		SMLT_RS02550	STMAn7_05050	WP_005407889.1	DUF1428 domain-containing protein	DUF1428 domain-containing protein	-0.454003	-2.56297	-1.11752	-1.1142	-2.38526	-1.44245	0.223598	1.69112e-07	0.0109063	0.0115693	2.61739e-06	0.00168371
		SMLT_RS00365	STMAn7_00560	WP_005407483.1	hypothetical protein	hypothetical protein	0.0663696	-2.7264	-1.8267	-1.14961	-2.22393	-1.49693	0.83992	1.6987e-11	2.19711e-06	0.0108633	1.1413e-05	0.00137931
		SMLT_RS20350	STMAn7_38990	WP_005411286.1	hypothetical protein	hypothetical protein	-0.404883	-2.06962	-1.03987	0.453622	-2.92206	-1.1738	0.292756	4.63628e-05	0.0260479	0.295134	1.1628e-08	0.0103733
		SMLT_RS12895	STMAn7_23990	WP_005409854.1	host attachment protein	host attachment protein	-0.151235	-3.2238	-0.969265	-1.04659	-3.5416	-1.36626	0.689944	7.95544e-08	0.0515583	0.0168676	3.01274e-11	0.0025113
		SMLT_RS00315	STMAn7_00470	WP_005411799.1	cysteine dioxygenase family protein	cysteine dioxygenase family protein	0.203181	-2.06545	-1.13232	-0.549783	-2.68399	-1.97931	0.532919	1.26582e-07	0.00236933	0.123783	3.91858e-11	5.16463e-07
		SMLT_RS16805	STMAn7_31850	WP_005410582.1	hypothetical protein	hypothetical protein	-0.993906	-2.64707	-1.81052	-0.785795	-2.29543	-1.87942	0.0183287	1.05974e-07	0.000153297	0.0444479	6.66147e-08	7.99341e-06
Verticilatin (454) Diorcinol D (K279a)	1	SMLT_RS07580	STMAn7_15240	WP_044569757.1	MASE1 domain-containing protein	MASE1 domain-containing protein	-1.03341	-1.42691	-2.00277	-0.887077	-2.19661	-1.75941	2.30794e-05	1.30381e-08	5.93607e-15	0.00228864	9.6833e-13	5.67591e-09
Diorcinol I (454) Verticilatin (454)	10	NA	STMAn7_14700	WP_005408763.1	NA	bacterioferritin	NA	NA	NA	-2.50182	-4.12397	-1.84632	NA	NA	NA	7.31139e-05	9.76807e-10	0.00196637
		SMLT_RS20160	STMAn7_38590	WP_005411247.1	NAD(P)H-dependent oxidoreductase	NAD(P)H-dependent oxidoreductase	-0.810031	-1.96628	-1.50899	-2.20169	-2.45604	-1.87241	0.00379986	1.98239e-10	4.75814e-07	5.57881e-06	6.18747e-07	7.25439e-05
		NA	STMAn7_08080	WP_024957742.1	NA	hypothetical protein	NA	NA	NA	-2.13875	-2.08129	-1.7703	NA	NA	NA	9.23948e-11	2.82455e-10	6.10088e-08
		NA	STMAn7_16090	WP_100438059.1	NA	NUDIX domain-containing protein	NA	NA	NA	-2.24879	-2.01913	-1.96933	NA	NA	NA	4.64072e-09	1.0669e-07	1.95558e-07
		NA	STMAn7_01270	WP_143569548.1	NA	hypothetical protein	NA	NA	NA	-2.37078	-2.13335	-1.92966	NA	NA	NA	4.10475e-09	9.32888e-08	1.10444e-06
		NA	STMAn7_05610	WP_060380577.1	NA	peptide-methionine (R)-S-oxide reductase MsrB	NA	NA	NA	-2.78249	-6.07277	-1.01412	NA	NA	NA	5.14716e-05	1.66101e-15	0.0632275
		NA	STMAn7_17490	WP_114618653.1	NA	hypothetical protein	NA	NA	NA	-2.24373	-2.1677	-1.9021	NA	NA	NA	7.14648e-07	1.65529e-06	1.82719e-05
		NA	STMAn7_22780	WP_114618381.1	NA	porin	NA	NA	NA	-2.32027	-2.53486	-1.63852	NA	NA	NA	0.000158649	5.19248e-05	0.00336697
		NA	STMAn7_00870	WP_099485049.1	NA	NA	NA	NA	NA	-2.19626	-2.69268	-1.68244	NA	NA	NA	2.45641e-05	6.01959e-07	0.000700655
		NA	STMAn7_01400	WP_154329126.1	NA	hypothetical protein	NA	NA	NA	-2.12085	-2.02899	-1.98209	NA	NA	NA	1.82981e-11	1.20618e-10	3.01409e-10
Diorcinol I (454) Diorcinol D (454)	6	NA	STMAn7_20400	WP_049475981.1	NA	acyltransferase family protein	NA	NA	NA	-2.08665	-1.80552	-2.70963	NA	NA	NA	2.48589e-05	0.000144977	1.75408e-07
		NA	STMAn7_40600	WP_005411515.1	NA	biotin synthase BioB	NA	NA	NA	-2.19444	-1.84649	-2.20383	NA	NA	NA	1.88705e-12	9.98015e-10	8.49055e-13
		NA	STMAn7_11780	WP_099524193.1	NA	transposase	NA	NA	NA	-2.38294	-1.86286	-2.71448	NA	NA	NA	0.00370772	0.012136	0.00181243
		NA	STMAn7_09500	WP_005412384.1	NA	hypothetical protein	NA	NA	NA	-2.15035	-1.55252	-2.01629	NA	NA	NA	0.00661899	0.0262331	0.00891437
		SMLT_RS07750	STMAn7_15580	WP_005408847.1	hypothetical protein	hypothetical protein	-0.136823	-0.191925	-0.0972611	-2.02177	-1.87879	-2.10222	0.501833	0.359016	0.64183	3.76647e-08	2.83189e-07	1.18657e-08
		NA	STMAn7_32110	WP_005410608.1	NA	pirin family protein	NA	NA	NA	-2.20897	-1.62667	-2.29126	NA	NA	NA	1.3309e-06	0.000237725	5.44237e-07
Verticilatin (454) Diorcinol D (454)	295	SMLT_RS17430	STMAn7_33090	WP_044570725.1	DUF962 domain-containing protein	DUF962 domain-containing protein	-0.611042	-1.49447	-0.679368	-1.93053	-2.42558	-2.72193	0.0919618	0.000451768	0.0807755	8.15807e-06	5.17197e-08	1.74358e-09
		NA	STMAn7_05340	WP_060381079.1	NA	hypothetical protein	NA	NA	NA	-0.545732	-4.19992	-3.09092	NA	NA	NA	0.144685	4.85671e-14	1.7944e-10
		NA	STMAn7_41010	WP_005414831.1	NA	hypothetical protein	NA	NA	NA	-1.67706	-2.33415	-2.78178	NA	NA	NA	0.000387124	7.00071e-06	5.09873e-07
		SMLT_RS17935	STMAn7_34120	WP_005410805.1	hypothetical protein	hypothetical protein	0.0777056	-1.33379	-0.831813	-1.89082	-4.55005	-4.44041	0.77662	2.85007e-06	0.00302623	1.30369e-09	2.43936e-43	1.14478e-41
		NA	STMAn7_22280	WP_099497767.1	NA	aldehyde dehydrogenase iron-sulfur subunit	NA	NA	NA	-1.04749	-3.57823	-3.19951	NA	NA	NA	0.000219591	8.20032e-31	9.90473e-26
		NA	STMAn7_23060	WP_111118051.1	NA	TonB-dependent receptor	NA	NA	NA	-1.93856	-2.87372	-2.02675	NA	NA	NA	1.75477e-05	1.02706e-09	7.58614e-06
		NA	STMAn7_39170	WP_087802564.1	NA	DUF4126 domain-containing protein	NA	NA	NA	-1.44566	-2.98249	-2.90398	NA	NA	NA	5.22565e-11	3.474e-39	1.94359e-37
		NA	STMAn7_23900	WP_099484664.1	NA	LysR family transcriptional regulator	NA	NA	NA	-1.72915	-2.89089	-2.87632	NA	NA	NA	4.87914e-06	1.83837e-13	1.99217e-13
		SMLT_RS10575	STMAn7_20140	WP_005413196.1	response regulator transcription factor	response regulator	-0.446017	-0.548839	-0.851272	-1.56453	-3.00218	-2.37819	0.0314946	0.00974305	7.09679e-05	4.38887e-07	2.86916e-20	8.57052e-14
		NA	STMAn7_15180	WP_024958723.1	NA	aspartate aminotransferase family protein	NA	NA	NA	-0.263624	-3.57203	-3.22675	NA	NA	NA	0.363365	1.10558e-28	2.90159e-24
		NA	STMAn7_00530	WP_154329115.1	NA	TIGR00266 family protein	NA	NA	NA	-1.52725	-2.42738	-2.2315	NA	NA	NA	2.43322e-08	4.17047e-18	1.1778e-15
		NA	STMAn7_00490	WP_033833531.1	NA	phenylalanine 4-monooxygenase	NA	NA	NA	-1.17822	-3.91075	-2.29511	NA	NA	NA	0.0265666	1.0691e-09	0.000135699
		NA	STMAn7_27010	WP_049396600.1	NA	oxidoreductase	NA	NA	NA	-1.15723	-2.37697	-2.22088	NA	NA	NA	8.75041e-06	2.1323e-18	1.75901e-16
		SMLT_RS05380	STMAn7_11370	WP_004147311.1	ribosome-associated translation inhibitor RaiA	ribosome-associated translation inhibitor RaiA	1.90125	0.587523	0.414151	-1.5046	-3.17573	-3.33044	4.15019e-16	0.00994324	0.0678493	4.06372e-05	1.43601e-16	5.88225e-18
		NA	STMAn7_18740	WP_154329373.1	NA	DUF4145 domain-containing protein	NA	NA	NA	-1.67148	-2.09436	-2.52502	NA	NA	NA	7.88487e-07	9.94235e-10	3.05155e-13
		NA	STMAn7_14000	WP_088610893.1	NA	MFS transporter	NA	NA	NA	-0.858274	-2.02337	-2.0942	NA	NA	NA	0.00861956	4.55493e-09	1.37673e-09
		NA	STMAn7_19490	WP_099485193.1	NA	hypothetical protein	NA	NA	NA	-1.47389	-3.76962	-3.62824	NA	NA	NA	0.00016528	6.06384e-19	8.24422e-18
		NA	STMAn7_21010	WP_154329410.1	NA	hypothetical protein	NA	NA	NA	-0.609649	-5.57026	-3.57607	NA	NA	NA	0.260703	0.000222067	0.00228746
		NA	STMAn7_21940	WP_049450190.1	NA	NA	NA	NA	NA	-1.91111	-2.0905	-2.01455	NA	NA	NA	2.68549e-18	2.09456e-21	4.52166e-20
		SMLT_RS20455	STMAn7_39200	WP_005414691.1	bacterioferritin	bacterioferritin	2.07841	-0.0553228	0.418117	-1.99101	-2.73762	-2.15633	1.97435e-10	0.855505	0.175828	2.46405e-05	2.60639e-08	5.98733e-06
		NA	STMAn7_23730	WP_099484660.1	NA	formate dehydrogenase accessory sulfurtransferase FdhD	NA	NA	NA	-1.67423	-2.44508	-2.18353	NA	NA	NA	2.43631e-12	8.05865e-24	1.50537e-19
		NA	STMAn7_14300	WP_154329311.1	NA	LysR substrate-binding domain-containing protein	NA	NA	NA	-1.12451	-3.01973	-2.31941	NA	NA	NA	0.000685885	6.19749e-17	3.42594e-11
		SMLT_RS15445	STMAn7_29040	WP_005410316.1	energy transducer TonB	energy transducer TonB	0.144944	-1.40849	-0.857824	-1.70271	-3.0298	-3.03888	0.481918	1.28567e-10	7.35862e-05	5.97375e-09	4.35147e-24	3.16648e-24
		NA	STMAn7_04030	WP_154329182.1	NA	cytochrome c oxidase subunit II	NA	NA	NA	-0.0773119	-4.13446	-3.37422	NA	NA	NA	0.800631	6.66208e-32	2.79227e-22
		NA	STMAn7_15270	WP_060379948.1	NA	gamma-glutamyl-gamma-aminobutyrate hydrolase family protein	NA	NA	NA	-1.24084	-2.19405	-2.12167	NA	NA	NA	5.13639e-09	1.35207e-23	2.58407e-22
		SMLT_RS19075	STMAn7_36410	WP_024957020.1	biopolymer transporter ExbD	biopolymer transporter ExbD	1.02856	-0.921386	-0.6023	-1.87947	-5.30685	-5.3455	0.000137091	0.000779123	0.0262208	3.3476e-11	3.97474e-73	3.2544e-74
		NA	STMAn7_17810	WP_024956432.1	NA	protein deglycase HchA	NA	NA	NA	-0.792157	-2.53909	-2.0009	NA	NA	NA	0.00447155	1.26177e-17	7.05768e-12
		NA	STMAn7_14370	WP_099523458.1	NA	CopD family protein	NA	NA	NA	-1.58473	-2.85354	-2.78378	NA	NA	NA	1.01549e-05	2.85845e-14	1.03755e-13
		NA	STMAn7_30010	WP_099485090.1	NA	SDR family oxidoreductase	NA	NA	NA	-1.75245	-2.37459	-2.18917	NA	NA	NA	2.05208e-06	7.38556e-10	8.14267e-09
		NA	STMAn7_33430	WP_043035098.1	NA	zf-TFIIB domain-containing protein	NA	NA	NA	-0.581839	-2.51093	-2.29583	NA	NA	NA	0.08073	4.31296e-12	1.84474e-10
		NA	STMAn7_14590	WP_005412746.1	NA	molecular chaperone	NA	NA	NA	-0.329668	-3.6865	-2.60777	NA	NA	NA	0.389	2.03277e-12	2.7282e-08
		NA	STMAn7_27520	WP_154329539.1	NA	hypothetical protein	NA	NA	NA	-1.77629	-2.59326	-2.08203	NA	NA	NA	0.000521971	1.91026e-06	7.43598e-05
		SMLT_RS08115	STMAn7_16260	WP_005408922.1	hypothetical protein	hypothetical protein	-0.129121	-1.08726	-1.21958	-1.80409	-2.59996	-6.53813	0.740742	0.0798614	0.0600931	0.00807115	0.00119258	7.9595e-06
		NA	STMAn7_11110	WP_005412484.1	NA	redox-sensitive transcriptional activator SoxR	NA	NA	NA	-0.921073	-2.49296	-2.64362	NA	NA	NA	0.00329279	6.47767e-14	2.22107e-15
		NA	STMAn7_04050	WP_005407791.1	NA	hypothetical protein	NA	NA	NA	-0.344206	-5.97576	-4.94162	NA	NA	NA	0.387873	5.20104e-17	1.69729e-16
		NA	STMAn7_33820	WP_185805900.1	NA	NA	NA	NA	NA	-1.68176	-5.44493	-4.57724	NA	NA	NA	0.000293908	1.82229e-26	1.68269e-19
		SMLT_RS19025	STMAn7_36300	WP_012481251.1	cytochrome c4	cytochrome c4	0.0317968	-1.44147	-1.46182	-1.52604	-3.74892	-3.55681	0.884751	1.69941e-10	9.85347e-11	3.38656e-09	5.7828e-45	7.4381e-41
		NA	STMAn7_36000	WP_005410994.1	NA	amidohydrolase	NA	NA	NA	-1.02702	-2.60075	-2.36995	NA	NA	NA	9.73892e-05	1.77075e-21	2.90269e-18
		NA	STMAn7_37220	WP_005411111.1	NA	hypothetical protein	NA	NA	NA	-0.12496	-2.33814	-2.90422	NA	NA	NA	0.786054	0.000127549	5.07875e-06
		NA	STMAn7_18860	WP_005416268.1	NA	helix-turn-helix domain-containing protein	NA	NA	NA	-1.40299	-3.42938	-2.8343	NA	NA	NA	0.000750169	3.19906e-12	1.23345e-09
		NA	STMAn7_25490	WP_076740129.1	NA	type II secretion system F family protein	NA	NA	NA	-1.19672	-3.78197	-3.70312	NA	NA	NA	0.000188324	9.89997e-22	1.50751e-21
		SMLT_RS15305	STMAn7_28760	WP_005410289.1	glycine zipper 2TM domain-containing protein	glycine zipper 2TM domain-containing protein	1.21222	0.380889	0.581804	-1.11125	-2.30211	-2.6135	3.50105e-05	0.187774	0.0454344	0.00214525	1.92846e-09	1.3237e-11
		SMLT_RS16935	STMAn7_32090	WP_005414197.1	RNA polymerase sigma factor RpoE	RNA polymerase sigma factor RpoE	1.2824	1.99092	1.73662	-1.94167	-5.5966	-4.98107	7.50906e-05	4.09281e-09	2.29464e-07	4.04413e-06	7.75235e-36	6.27658e-29
		NA	STMAn7_34510	WP_060381110.1	NA	TonB family protein	NA	NA	NA	-0.831169	-2.56042	-2.08236	NA	NA	NA	0.000379869	3.03497e-25	9.62954e-18
		NA	STMAn7_19080	WP_049430342.1	NA	TetR/AcrR family transcriptional regulator	NA	NA	NA	-1.83486	-2.23109	-2.54869	NA	NA	NA	7.75576e-06	8.99259e-08	1.47292e-09
		NA	STMAn7_25480	WP_099484280.1	NA	CpaF family protein	NA	NA	NA	-1.45846	-4.00349	-3.77571	NA	NA	NA	6.74357e-07	6.91858e-34	1.98427e-31
		NA	STMAn7_06460	WP_154329232.1	NA	cell surface protein	NA	NA	NA	0.0146601	-2.85453	-2.01021	NA	NA	NA	0.980833	5.92861e-12	4.68401e-07
		NA	STMAn7_35040	WP_005418996.1	NA	TIGR02449 family protein	NA	NA	NA	-0.9074	-2.20477	-2.47241	NA	NA	NA	0.00532166	1.83281e-10	1.41163e-12
		NA	STMAn7_11980	WP_100437970.1	NA	dienelactone hydrolase family protein	NA	NA	NA	-0.558112	-2.79891	-2.09419	NA	NA	NA	0.0744803	7.86515e-16	6.11768e-10
		SMLT_RS11365	STMAn7_21660	WP_005413302.1	lipocalin family protein	lipocalin family protein	0.18526	-1.20495	-0.956182	-0.434125	-2.63387	-2.2516	0.627323	0.018055	0.0511695	0.295166	1.62717e-06	1.50592e-05
		NA	STMAn7_33770	WP_049459597.1	NA	aminotransferase class V-fold PLP-dependent enzyme	NA	NA	NA	-1.11204	-2.72173	-2.30981	NA	NA	NA	0.000468306	1.51589e-15	5.46482e-12
		SMLT_RS15945	STMAn7_30090	WP_005410414.1	HNH endonuclease	HNH endonuclease	0.302443	-1.56052	-1.39418	-1.02589	-3.44715	-2.87399	0.133781	1.5755e-13	4.36979e-11	0.00502008	3.46876e-18	2.42427e-13
		SMLT_RS09950	STMAn7_18630	WP_012479952.1	helix-turn-helix transcriptional regulator	helix-turn-helix domain-containing protein	0.502924	-0.319998	-0.410297	-1.40944	-2.01103	-2.42159	0.0416213	0.207934	0.109769	1.20699e-08	2.05907e-15	5.63693e-21
		NA	STMAn7_27340	WP_062167840.1	NA	hypothetical protein	NA	NA	NA	-0.843921	-2.16807	-2.27496	NA	NA	NA	0.0662059	2.68006e-05	1.15534e-05
		NA	STMAn7_17570	WP_005412985.1	NA	PsiF family protein	NA	NA	NA	-1.14375	-5.72845	-3.96089	NA	NA	NA	0.000433759	8.06369e-48	1.03787e-28
		SMLT_RS13815	STMAn7_25790	WP_005413768.1	hypothetical protein	hypothetical protein	1.71781	-0.291008	-1.10113	-1.0752	-3.28748	-2.43991	3.39387e-07	0.362307	0.000963297	0.0139035	2.33799e-11	3.42117e-07
		NA	STMAn7_34690	WP_060380571.1	NA	hypothetical protein	NA	NA	NA	-0.5846	-2.33427	-2.14748	NA	NA	NA	0.0259824	2.55848e-17	5.11988e-15
		NA	STMAn7_27400	WP_154329527.1	NA	hypothetical protein	NA	NA	NA	-1.20059	-3.15635	-3.23396	NA	NA	NA	0.00618089	4.45392e-10	1.93788e-10
		NA	STMAn7_15190	WP_154329325.1	NA	aldehyde dehydrogenase	NA	NA	NA	-0.786997	-3.04618	-2.63178	NA	NA	NA	0.0355358	3.1544e-13	1.79668e-10
		NA	STMAn7_16160	WP_099497499.1	NA	hypothetical protein	NA	NA	NA	-1.67031	-5.55875	-5.05459	NA	NA	NA	2.12731e-06	2.83847e-47	1.3437e-40
		NA	STMAn7_38520	WP_005411240.1	NA	ABC transporter substrate-binding protein	NA	NA	NA	-1.0527	-2.52882	-2.42187	NA	NA	NA	0.000181329	4.29124e-17	5.3165e-16
		NA	STMAn7_16860	WP_033834139.1	NA	hypothetical protein	NA	NA	NA	-1.39061	-4.8452	-4.42236	NA	NA	NA	0.00150802	5.41213e-23	9.61434e-20
		NA	STMAn7_23140	WP_185805968.1	NA	NA	NA	NA	NA	-0.79136	-2.64827	-2.48124	NA	NA	NA	0.00129924	3.07381e-24	1.01905e-21
		NA	STMAn7_12150	WP_005412559.1	NA	gluconate 2-dehydrogenase subunit 3 family protein	NA	NA	NA	1.18645	-3.14002	-2.69314	NA	NA	NA	0.00231808	3.01717e-12	6.70636e-10
		NA	STMAn7_18730	WP_154329372.1	NA	hypothetical protein	NA	NA	NA	-1.36095	-2.07695	-2.02912	NA	NA	NA	0.00657815	9.67022e-05	0.000133394
		NA	STMAn7_25050	WP_099484258.1	NA	GNAT family N-acetyltransferase	NA	NA	NA	-1.38096	-2.29788	-2.56084	NA	NA	NA	0.00569244	2.12733e-05	3.0806e-06
		NA	STMAn7_39670	WP_032963976.1	NA	NAD-dependent dehydratase	NA	NA	NA	-1.79375	-2.9984	-2.58798	NA	NA	NA	8.40341e-15	1.30505e-35	7.67108e-28
		NA	STMAn7_05400	WP_024957100.1	NA	DUF3247 family protein	NA	NA	NA	-1.54276	-3.42614	-2.70901	NA	NA	NA	2.26023e-05	1.33544e-18	1.08006e-12
		SMLT_RS04070	STMAn7_08030	WP_012479217.1	DUF3106 domain-containing protein	DUF3106 domain-containing protein	0.235082	0.057451	-0.0715503	-1.86573	-2.45766	-2.60093	0.306004	0.794031	0.770581	3.41067e-11	1.26102e-17	1.81199e-19
		NA	STMAn7_18760	WP_154329375.1	NA	LysR family transcriptional regulator	NA	NA	NA	-1.14815	-2.91274	-3.11396	NA	NA	NA	0.000978846	1.14511e-14	2.39166e-16
		SMLT_RS01855	STMAn7_03550	WP_005411994.1	SDR family NAD(P)-dependent oxidoreductase	SDR family NAD(P)-dependent oxidoreductase	0.288027	0.741707	0.39878	-1.64943	-2.37573	-2.1187	0.108016	5.36821e-05	0.0306344	2.86344e-06	4.38815e-11	2.8194e-09
		NA	STMAn7_02050	WP_005411917.1	NA	malate synthase A	NA	NA	NA	-0.814755	-4.39884	-3.52377	NA	NA	NA	0.130464	5.27825e-09	1.26824e-06
		SMLT_RS21315	STMAn7_40940	WP_005411549.1	hypothetical protein	hypothetical protein	0.768813	0.132283	0.193034	-1.27383	-2.98973	-3.06089	6.099e-06	0.43804	0.257955	3.17933e-05	1.08802e-20	1.59925e-21
		SMLT_RS17940	STMAn7_34130	WP_005410806.1	hypothetical protein	hypothetical protein	0.438071	-1.53368	-1.09578	-1.98586	-4.78997	-4.93349	0.0888103	2.86665e-08	5.91126e-05	3.61621e-11	1.00355e-51	1.38823e-54
		NA	STMAn7_26570	WP_185805946.1	NA	NA	NA	NA	NA	-1.76477	-3.07518	-3.04334	NA	NA	NA	2.5561e-09	7.24679e-24	2.02847e-23
		NA	STMAn7_24410	WP_005409896.1	NA	Lrp/AsnC family transcriptional regulator	NA	NA	NA	-1.57955	-2.45505	-2.33162	NA	NA	NA	3.5986e-05	1.55742e-09	6.76956e-09
		SMLT_RS23425	STMAn7_41790	WP_005411630.1	hypothetical protein	hypothetical protein	1.19483	-0.401287	0.336197	-0.859672	-2.05323	-2.92189	0.0124285	0.390361	0.46448	0.0927204	0.000741521	1.06378e-05
		NA	STMAn7_16840	WP_185805924.1	NA	NA	NA	NA	NA	-1.34535	-3.31601	-3.33885	NA	NA	NA	0.00162783	1.16166e-12	8.23734e-13
		SMLT_RS01945	STMAn7_03720	WP_005407775.1	hypothetical protein	hypothetical protein	-0.53021	-1.38362	-1.00106	-0.962193	-2.10575	-2.18796	0.0377877	6.42782e-07	0.000222348	0.000606463	3.55887e-12	6.81176e-13
		NA	STMAn7_18780	WP_111174241.1	NA	SDR family oxidoreductase	NA	NA	NA	-1.66638	-2.4691	-2.57469	NA	NA	NA	7.86192e-07	2.2922e-12	3.24934e-13
		SMLT_RS18690	STMAn7_35610	WP_005414410.1	SDR family oxidoreductase	SDR family oxidoreductase	0.252725	-1.81284	-1.46868	-0.56998	-3.80081	-3.56665	0.431493	1.85017e-06	8.13852e-05	0.107229	2.55151e-20	1.98186e-18
		NA	STMAn7_24840	WP_005409930.1	NA	RcnB family protein	NA	NA	NA	-1.49158	-3.12387	-3.25204	NA	NA	NA	0.000395121	3.17182e-12	4.56296e-13
		SMLT_RS17390	STMAn7_33010	WP_005410697.1	serine hydrolase	serine hydrolase	0.881847	1.0587	0.830404	-1.68151	-2.30114	-2.26433	3.52019e-05	1.06691e-06	0.000120044	1.08285e-05	3.90292e-09	6.61914e-09
		SMLT_RS04515	STMAn7_08910	WP_012479243.1	propionate--CoA ligase	propionate--CoA ligase	0.364579	-0.229413	-0.299789	0.162933	-2.45735	-2.51886	0.280286	0.546755	0.422304	0.712302	2.68336e-07	1.43274e-07
[truncated: 677 more rows]
